# Supplementary material for: Transcriptome Changes Driving Multiple Regulatory Pathways Involved in TGF-β-Induced Anterior Subcapsular Cataract
Source: Cells. 2026 Jul 14;15(14):1263. doi: 10.3390/cells15141263 (PMC13406664; doi:10.3390/cells15141263)
Supplement: Supplementary file 1 [file cells-15-01263-s001.zip]

Archive with 19 entries (19 files):
- Data S1_RNA-seq Preprocessing.txt
- Data S2_R script for differential expression and downstream analyses.txt
- Table S10. MSiGDB Hallmark analysis for 183 common reduced DEGs.xlsx
- Table S11_Gene ontology (GO) analysis for all 384 common DEGs.xlsx
- Table S12_Gene ontology (GO) analysis for 200 common elevated DEGs.xlsx
- Table S13_Gene ontology (GO) analysis for 183 common reduced genes.xlsx
- Table S14_List of overlapping genes between PCS data and common 384 DEGs and expression in FPKM.xlsx
- Table S15_Hypergeometric enrichment analysis.xlsx
- Table S16_Directionality concordance analysis.xlsx
- Table S17_List of overlapping genes between human PCO model and common 384 DEGs and expression in FPKM.xlsx
- Table S1_RNA-seq QC metrics.xlsx
- Table S2_Raw gene count matrix.xlsx
- Table S3_List of all 10566 genes expressed in 0VE853.xlsx
- Table S4_List of all 10566 genes expressed in 0VE918.xlsx
- Table S5_List of 517 significantly differentially expressed genes in OVE853.xlsx
- Table S6_List of 627 significantly differentially expressed genes in OVE918.xlsx
- Table S7_List of common 384 DEGs and their expression in FPKM across all samples.xlsx
- Table S8. MSiGDB Hallmark analysis for all 384 common DEGs.xlsx
- Table S9. MSiGDB Hallmark analysis for 200 common elevated DEGs.xlsx
