# Supplementary material for: Transcriptome Changes Driving Multiple Regulatory Pathways Involved in TGF-β-Induced Anterior Subcapsular Cataract
Source: Cells. 2026 Jul 14;15(14):1263. doi: 10.3390/cells15141263 (PMC13406664; doi:10.3390/cells15141263)
Supplement: Supplementary file 1 [file cells-15-01263-s001.zip › Data S1_RNA-seq Preprocessing.txt]

# Supplementary Data S1. RNA-seq Processing Pipeline

## Software

* Cutadapt v5.2
* STAR v2.7.11b
* featureCounts v2.0.8
* edgeR v4.6.3

## Read Trimming

Raw paired-end FASTQ files were processed using Cutadapt v5.2:

```bash
cutadapt \
  --nextseq-trim=20 \
  -a AGATCGGAAGAGCACACGTCTGAACTCCAGTCA \
  -A AGATCGGAAGAGCGTCGTGTAGGGAAAGAGTGT \
  --poly-a \
  -q 15,10 \
  -m 50 \
  -j 16
```

## Read Alignment

Trimmed reads were aligned to the mouse reference genome (mm39) using STAR v2.7.11b with the mm39.ncbiRefSeq.gtf annotation.

Genome index generation:

```bash
STAR \
  --runMode genomeGenerate \
  --genomeDir STAR_Index \
  --genomeFastaFiles mm39.fa \
  --sjdbGTFfile mm39.ncbiRefSeq.gtf \
  --sjdbOverhang 99 \
  --runThreadN 16
```

## Gene-Level Quantification

Gene-level counts were generated using featureCounts v2.0.8:

```bash
featureCounts \
  -p \
  --countReadPairs \
  -s 2 \
  -T 8 \
  -a mm39.ncbiRefSeq.gtf \
  -F GTF \
  -t exon \
  -g gene_id \
  -o counts.txt \
  *.bam
```


The complete R analysis script is provided as Supplementary Data.
