# Supplementary material for: Transcriptome Changes Driving Multiple Regulatory Pathways Involved in TGF-β-Induced Anterior Subcapsular Cataract
Source: Cells. 2026 Jul 14;15(14):1263. doi: 10.3390/cells15141263 (PMC13406664; doi:10.3390/cells15141263)
Supplement: Supplementary file 1 [file cells-15-01263-s001.zip › Data S2_R script for differential expression and downstream analyses.txt]

```r
############################################################
# Supplementary Data S2. RNA-seq Analysis Script
#
# Transcriptome Changes Driving Multiple Regulatory
# Pathways Involved in TGF-beta1-Induced
# Anterior Subcapsular Cataract
#
# Dataset: TGF-beta1 overexpression mouse lens epithelium
# Main comparison shown here: OVE918 versus WT
#
# The same workflow was used for the OVE853 versus WT
# comparison by changing the contrast from:
#   OVE918 - WT
# to:
#   OVE853 - WT
#
# Analysis platform: edgeR
############################################################

# Set working directory to the folder containing count files and annotation file
# setwd("path/to/working_directory")

# -----------------------------
# Load packages
# -----------------------------

library(GenomicFeatures)
library(txdbmaker)
library(edgeR)
library(gplots)
library(org.Mm.eg.db)
library(dplyr)
library(ggplot2)
library(clusterProfiler)
library(msigdbr)
library(plotly)

# -----------------------------
# Gene annotation and gene length calculation
# -----------------------------

txdb <- makeTxDbFromGFF("mm39.ncbiRefSeq.gtf", format = "gtf")
exons_by_gene <- exonsBy(txdb, by = "gene")
gene_length_bp <- sum(width(reduce(exons_by_gene)))

# -----------------------------
# Input files and metadata
# -----------------------------

files <- c(
  "853R3.txt", "853R4.txt", "TG853R2.txt",
  "918R4.txt", "918TGR2.txt", "918TGR3.txt", "TG918.txt",
  "WTM10.txt", "WTM10R2.txt", "WTM10R3.txt"
)

samples <- c(
  "OVE853-a", "OVE853-b", "OVE853-c",
  "OVE918-a", "OVE918-b", "OVE918-c", "OVE918-d",
  "WT-a", "WT-b", "WT-c"
)

group <- factor(
  c(
    rep("OVE853", 3),
    rep("OVE918", 4),
    rep("WT", 3)
  ),
  levels = c("OVE853", "OVE918","WT")
)

# -----------------------------
# Import and combine raw-count files
# -----------------------------

counts_list <- lapply(files, function(f) {
  df <- read.table(f, header = FALSE, stringsAsFactors = FALSE)
  colnames(df) <- c("gene_id", f)
  df
})

counts <- Reduce(function(x, y) merge(x, y, by = "gene_id"), counts_list)

rownames(counts) <- counts$gene_id
counts$gene_id <- NULL

colnames(counts) <- samples

# Remove featureCounts summary rows, if present
counts <- counts[!grepl("^__", rownames(counts)), ]

# Export raw-count matrix
write.csv(
  counts,
  file = "Supplementary_Data_1_TGFB1_LensEpithelium_Raw_Count_Matrix.csv",
  row.names = TRUE
)

# -----------------------------
# FPKM calculation
# -----------------------------

gene_length_bp <- gene_length_bp[rownames(counts)]

gene_length_kb <- gene_length_bp / 1000
lib_size_million <- colSums(counts) / 1e6

fpkm <- sweep(counts, 2, lib_size_million, "/")
fpkm <- sweep(fpkm, 1, gene_length_kb, "/")

log2_fpkm <- log2(fpkm + 1)

# -----------------------------
# edgeR analysis
# -----------------------------

project_data2 <- DGEList(counts = counts, group = group)

# Filter genes with FPKM >= 2 in at least half of samples
keep <- rowSums(fpkm >= 2, na.rm = TRUE) >= ceiling(ncol(fpkm) / 2)

project_data2 <- project_data2[keep, , keep.lib.sizes = FALSE]

# TMM normalization
project_data2 <- calcNormFactors(project_data2, method = "TMM")

# -----------------------------
# MDS plot
# -----------------------------

colors <- c(
  "red", "red", "red",
  "blue", "blue", "blue", "blue",
  "darkgreen", "darkgreen", "darkgreen"
)

plotMDS(project_data2, labels = samples, col = colors)
title(main = "MDS plot of sample groups")

# -----------------------------
# Differential expression analysis
# -----------------------------

design <- model.matrix(~ 0 + group)
colnames(design) <- levels(group)

project_data2 <- estimateDisp(project_data2, design, robust = TRUE)

plotBCV(project_data2)

fit <- glmQLFit(project_data2, design, robust = TRUE)

# Main contrast: OVE918 versus WT
contrast <- makeContrasts(OVE918 - WT, levels = design)

# For OVE853 versus WT, replace the line above with:
# contrast <- makeContrasts(OVE853 - WT, levels = design)

res <- glmQLFTest(fit, contrast = contrast)

# Extract all results
data <- topTags(res, n = Inf, sort.by = "PValue")
data <- data$table

# -----------------------------
# Volcano plots
# -----------------------------

FDR <- 0.05
log_FC <- 1

# Basic volcano plot
ggplot(data, aes(x = logFC, y = -log10(FDR))) +
  geom_point(size = 0.5, alpha = 0.6) +
  theme_gray() +
  geom_vline(xintercept = c(-log_FC, log_FC), col = "red", linetype = "dashed") +
  geom_hline(yintercept = -log10(FDR), col = "red", linetype = "dashed") +
  labs(
    title = "Volcano plot: OVE918 versus WT",
    x = "log2 fold change",
    y = "-log10 FDR"
  )

# Volcano plot with significant genes colored
data$significant <- with(data, FDR < 0.05 & abs(logFC) >= 1)

ggplot(data, aes(x = logFC, y = -log10(FDR), color = significant)) +
  geom_point(size = 0.5, alpha = 0.6) +
  scale_color_manual(values = c("gray", "red")) +
  theme_gray() +
  geom_vline(xintercept = c(-log_FC, log_FC), col = "red", linetype = "dashed") +
  geom_hline(yintercept = -log10(FDR), col = "red", linetype = "dashed") +
  labs(
    title = "Volcano plot: OVE918 versus WT",
    x = "log2 fold change",
    y = "-log10 FDR"
  ) +
  theme(legend.position = "none")

# Volcano plot with elevated/reduced DEG categories
data$category <- "NS"
data$category[data$FDR < 0.05 & data$logFC >= 1] <- "Elevated"
data$category[data$FDR < 0.05 & data$logFC <= -1] <- "Reduced"

top_genes <- data[order(data$FDR), ][1:50, ]

ggplot(data, aes(x = logFC, y = -log10(FDR), color = category)) +
  geom_point(size = 1, alpha = 0.6) +
  scale_color_manual(
    values = c(
      "Reduced" = "blue",
      "Elevated" = "red",
      "NS" = "gray"
    )
  ) +
  geom_vline(xintercept = c(-1, 1), linetype = "dashed") +
  geom_hline(yintercept = -log10(0.05), linetype = "dashed") +
  geom_text(data = top_genes, aes(label = rownames(top_genes)), size = 3) +
  theme_gray() +
  labs(
    title = "Volcano plot: OVE918 versus WT",
    x = "log2 fold change",
    y = "-log10 FDR"
  ) +
  theme(legend.position = "none")

# -----------------------------
# Heatmap of top differentially expressed genes
# -----------------------------

tr <- glmTreat(fit, contrast = contrast, lfc = log2(2))

logCPM <- cpm(project_data2, prior.count = 2, log = TRUE)

o <- order(tr$table$PValue)

logCPM_1 <- logCPM[o[1:100], ]
logCPM_1 <- t(scale(t(logCPM_1)))

col.pan <- colorpanel(100, "blue", "white", "red")

heatmap.2(
  logCPM_1,
  col = col.pan,
  Rowv = TRUE,
  scale = "none",
  trace = "none",
  main = "Top 100 differentially expressed genes: OVE918 versus WT"
)

# -----------------------------
# PCA plots
# -----------------------------

pca <- prcomp(t(logCPM), scale. = TRUE)
pca_var <- pca$sdev^2 / sum(pca$sdev^2)

pca_df <- data.frame(
  PC1 = pca$x[, 1],
  PC2 = pca$x[, 2],
  group = group
)

samples_df <- data.frame(samples)
rownames(samples_df) <- samples

ggplot(pca_df, aes(x = PC1, y = PC2, color = group, label = rownames(samples_df))) +
  geom_point(size = 4) +
  geom_text(vjust = -1.2) +
  xlab(paste0("PC1 (", round(pca_var[1] * 100, 1), "%)")) +
  ylab(paste0("PC2 (", round(pca_var[2] * 100, 1), "%)")) +
  theme_minimal() +
  scale_color_manual(values = c("green", "red", "blue")) +
  ggtitle("PCA of samples using logCPM values")


# -----------------------------
# Merge FPKM values with edgeR results
# -----------------------------

fpkm_df <- as.data.frame(fpkm)
log2_fpkm_df <- as.data.frame(log2_fpkm)

data$Symbol <- rownames(data)
log2_fpkm_df$Symbol <- rownames(log2_fpkm_df)
fpkm_df$Symbol <- rownames(fpkm_df)

data <- inner_join(data, log2_fpkm_df, by = "Symbol")
data <- inner_join(data, fpkm_df, by = "Symbol")

# -----------------------------
# Generate DEG tables
# -----------------------------

log_FC <- 1
FDR <- 0.05

sig <- data$FDR < FDR & abs(data$logFC) > log_FC

sig_data <- subset(data, sig)
sig_data_down <- subset(sig_data, logFC < 0)
sig_data_up <- subset(sig_data, logFC > 0)

print(c(dim(sig_data)[1], "significant DEGs"))
print(c(sum(sig_data$logFC > 0), "elevated DEGs"))
print(c(sum(sig_data$logFC < 0), "reduced DEGs"))

# -----------------------------
# Gene annotation
# -----------------------------

data$Entrez <- mapIds(
  org.Mm.eg.db,
  data$Symbol,
  keytype = "SYMBOL",
  column = "ENTREZID"
)

data$Gene_description <- mapIds(
  org.Mm.eg.db,
  data$Entrez,
  keytype = "ENTREZID",
  column = "GENENAME"
)

# -----------------------------
# MSigDB Hallmark enrichment analysis
# -----------------------------

uni <- data$Entrez
gene <- sig_data$Entrez
gene_up <- sig_data_up$Entrez
gene_down <- sig_data_down$Entrez

msig <- msigdbr(species = "Mus musculus", category = "H")
msig_df <- msig[, c("gs_name", "entrez_gene")]

MSIG <- enricher(
  gene,
  universe = uni,
  TERM2GENE = msig_df,
  pAdjustMethod = "BH",
  pvalueCutoff = 0.05
)

MSIG_up <- enricher(
  gene_up,
  universe = uni,
  TERM2GENE = msig_df,
  pAdjustMethod = "BH",
  pvalueCutoff = 0.05
)

MSIG_down <- enricher(
  gene_down,
  universe = uni,
  TERM2GENE = msig_df,
  pAdjustMethod = "BH",
  pvalueCutoff = 0.05
)

dotplot(MSIG)
dotplot(MSIG_down)
dotplot(MSIG_up)

# -----------------------------
# Export result tables
# -----------------------------

data$Gene_description <- as.character(data$Gene_description)
sig_data$Gene_description <- as.character(sig_data$Gene_description)
sig_data_down$Gene_description <- as.character(sig_data_down$Gene_description)
sig_data_up$Gene_description <- as.character(sig_data_up$Gene_description)

write.csv(
  data,
  file = "OVE918_vs_WT_All_Filtered_Genes_2FPKM_edgeR.csv",
  row.names = TRUE
)

write.csv(
  sig_data,
  file = "OVE918_vs_WT_Significant_DEGs_2FPKM_FDR005_logFC1_edgeR.csv",
  row.names = TRUE
)

write.csv(
  sig_data_down,
  file = "OVE918_vs_WT_Reduced_DEGs_2FPKM_FDR005_logFC1_edgeR.csv",
  row.names = TRUE
)

write.csv(
  sig_data_up,
  file = "OVE918_vs_WT_Elevated_DEGs_2FPKM_FDR005_logFC1_edgeR.csv",
  row.names = TRUE
)

# -----------------------------
# Session information
# -----------------------------

sessionInfo()
```
