# Supplementary material for: Transcriptome Changes Driving Multiple Regulatory Pathways Involved in TGF-β-Induced Anterior Subcapsular Cataract
Source: Cells. 2026 Jul 14;15(14):1263. doi: 10.3390/cells15141263 (PMC13406664; doi:10.3390/cells15141263)
Supplement: Supplementary file 1 [file cells-15-01263-s001.zip › Table S10. MSiGDB Hallmark analysis for 183 common reduced DEGs.xlsx]

## Sheet: Sheet 1
Supplementary Table S10. MSiGDB Hallmark analysis for 183 common reduced DEGs
ID	Description	GeneRatio	BgRatio	p.adjust	Count	Gene
HALLMARK_ESTROGEN_RESPONSE_EARLY	HALLMARK_ESTROGEN_RESPONSE_EARLY	9/64	120/2831	0.0464318	9	Calb2
HALLMARK_ESTROGEN_RESPONSE_EARLY	HALLMARK_ESTROGEN_RESPONSE_EARLY	9/64	120/2831	0.0464318	9	Gja1
HALLMARK_ESTROGEN_RESPONSE_EARLY	HALLMARK_ESTROGEN_RESPONSE_EARLY	9/64	120/2831	0.0464318	9	Nbl1
HALLMARK_ESTROGEN_RESPONSE_EARLY	HALLMARK_ESTROGEN_RESPONSE_EARLY	9/64	120/2831	0.0464318	9	Igfbp4
HALLMARK_ESTROGEN_RESPONSE_EARLY	HALLMARK_ESTROGEN_RESPONSE_EARLY	9/64	120/2831	0.0464318	9	Endod1
HALLMARK_ESTROGEN_RESPONSE_EARLY	HALLMARK_ESTROGEN_RESPONSE_EARLY	9/64	120/2831	0.0464318	9	Slc24a3
HALLMARK_ESTROGEN_RESPONSE_EARLY	HALLMARK_ESTROGEN_RESPONSE_EARLY	9/64	120/2831	0.0464318	9	Abat
HALLMARK_ESTROGEN_RESPONSE_EARLY	HALLMARK_ESTROGEN_RESPONSE_EARLY	9/64	120/2831	0.0464318	9	Lrig1
HALLMARK_ESTROGEN_RESPONSE_EARLY	HALLMARK_ESTROGEN_RESPONSE_EARLY	9/64	120/2831	0.0464318	9	Hes1
