# Supplementary material for: Transcriptome Changes Driving Multiple Regulatory Pathways Involved in TGF-β-Induced Anterior Subcapsular Cataract
Source: Cells. 2026 Jul 14;15(14):1263. doi: 10.3390/cells15141263 (PMC13406664; doi:10.3390/cells15141263)
Supplement: Supplementary file 1 [file cells-15-01263-s001.zip › Table S11_Gene ontology (GO) analysis for all 384 common DEGs.xlsx]

## Sheet: Common_ALL_ONTOLOGY
Supplementary Table S11. Gene ontology (GO) analysis for all 384 common DEGs
GO	ONTOLOGY	ID	Description	GeneRatio	BgRatio	RichFactor	FoldEnrichment	zScore	pvalue	p.adjust	qvalue	geneID	Count
GO:0030198	BP	GO:0030198	extracellular matrix organization	28/357	173/9386	0.16185	4.25524	8.59285	6.08865e-11	6.92483e-08	5.56951e-08	Col23a1/Optc/Col18a1/Col9a3/Mia/Tnxb/Ntn4/Tgfbr3/Creb3l1/Adamts4/Ero1a/Phldb2/Ltbp4/Col27a1/Postn/Adamtsl1/Mmp2/Scara3/Gfap/Ctss/Aebp1/Fn1/Col1a1/Hpn/Tgfb1/Col5a3/Bcl3/Tgfbi	28
GO:0043062	BP	GO:0043062	extracellular structure organization	28/357	173/9386	0.16185	4.25524	8.59285	6.08865e-11	6.92483e-08	5.56951e-08	Col23a1/Optc/Col18a1/Col9a3/Mia/Tnxb/Ntn4/Tgfbr3/Creb3l1/Adamts4/Ero1a/Phldb2/Ltbp4/Col27a1/Postn/Adamtsl1/Mmp2/Scara3/Gfap/Ctss/Aebp1/Fn1/Col1a1/Hpn/Tgfb1/Col5a3/Bcl3/Tgfbi	28
GO:0045229	BP	GO:0045229	external encapsulating structure organization	28/357	173/9386	0.16185	4.25524	8.59285	6.08865e-11	6.92483e-08	5.56951e-08	Col23a1/Optc/Col18a1/Col9a3/Mia/Tnxb/Ntn4/Tgfbr3/Creb3l1/Adamts4/Ero1a/Phldb2/Ltbp4/Col27a1/Postn/Adamtsl1/Mmp2/Scara3/Gfap/Ctss/Aebp1/Fn1/Col1a1/Hpn/Tgfb1/Col5a3/Bcl3/Tgfbi	28
GO:0007600	BP	GO:0007600	sensory perception	27/357	202/9386	0.133663	3.51419	7.18271	1.04718e-08	8.93246e-06	7.18422e-06	Best2/Penk/Gng13/Rlbp1/Cabp1/Cplx3/Zic2/Vsx2/Eps8l2/Pdyn/Adora1/Slc1a3/Aqp4/Mgll/Lrig1/Fzd2/Nmb/Adra2a/Abca4/Piezo2/Whrn/Tafa4/Itga2/Ccl2/Col1a1/Hpn/Gjb2	27
GO:0008015	BP	GO:0008015	blood circulation	29/357	243/9386	0.119342	3.13765	6.71315	3.92063e-08	2.67544e-05	2.15181e-05	Atp1a2/Gja1/Cartpt/Sod3/Sh3gl2/Rarres2/Adora1/Apoe/Tgfbr3/Gnao1/Abat/Plekha7/Mgll/Emp2/Camk2n1/Hbegf/S100a1/Adra2a/Kcne1/Icam1/Ptp4a3/Tacr1/Postn/Mmp2/Nampt/Anpep/Apln/Tgfb1/Kng2	29
GO:0050900	BP	GO:0050900	leukocyte migration	23/357	165/9386	0.139394	3.66485	6.86684	6.06542e-08	3.30666e-05	2.65949e-05	Bst1/Nbl1/Scg2/Rarres2/Adora1/Podxl2/Emp2/Icam1/Tacr1/Ch25h/Vcam1/Tafa4/Mmp2/Ror2/Cxcl14/Itga2/Ccl2/Itga7/Ecm1/Lbp/Ccl7/Tgfb1/Spp1	23
GO:0006954	BP	GO:0006954	inflammatory response	36/357	356/9386	0.101124	2.65867	6.34415	6.78389e-08	3.30666e-05	2.65949e-05	Wfdc1/Bst1/Gja1/Crhbp/Rarres2/Adora1/Apoe/Prkcq/Nr1d1/Uaca/Usp18/Mgll/Camk2n1/Tcirg1/Tspan18/Axl/Icam1/C1qa/Vcam1/Chi3l1/C4b/Ctsc/Tnfrsf11a/Nampt/Ctss/Sbno2/Ccl2/Fn1/Nt5e/Ecm1/Lbp/Timp1/Tnc/Ccl7/Tgfb1/Serpina3n	36
GO:0006959	BP	GO:0006959	humoral immune response	13/357	56/9386	0.232143	6.10334	7.61622	1.20295e-07	5.13057e-05	4.12643e-05	Tnfrsf21/Wfdc2/Rarres2/Spon2/C1qa/C4b/Cxcl14/Cfb/Ccl2/Ccl7/Cfi/Bcl3/Kng2	13
GO:0003013	BP	GO:0003013	circulatory system process	29/357	263/9386	0.110266	2.89904	6.21119	2.21972e-07	7.63446e-05	6.14026e-05	Atp1a2/Gja1/Cartpt/Sod3/Sh3gl2/Rarres2/Adora1/Apoe/Tgfbr3/Gnao1/Abat/Plekha7/Mgll/Emp2/Camk2n1/Hbegf/S100a1/Adra2a/Kcne1/Icam1/Ptp4a3/Tacr1/Postn/Mmp2/Nampt/Anpep/Apln/Tgfb1/Kng2	29
GO:0048514	BP	GO:0048514	blood vessel morphogenesis	35/357	357/9386	0.0980392	2.57758	6.04278	2.23753e-07	7.63446e-05	6.14026e-05	Optc/Gja1/Col18a1/Ntrk2/Rhoj/Bmp4/Glul/Scg2/Apoe/Tgfbr3/Adgra2/Emp2/Creb3l1/Hbegf/S100a1/Hes1/Jag1/Ngfr/Tspan18/Nrp2/Mcam/Stra6/Plxnd1/Chi3l1/Mmp2/Tek/Ccl2/Itga7/Fn1/Tgm2/Anpep/Apln/Ecm1/Tgfb1/Tgfbi	35
GO:0007268	BP	GO:0007268	chemical synaptic transmission	37/357	394/9386	0.0939086	2.46898	5.92335	2.94622e-07	8.3771e-05	6.73755e-05	Fam107a/Penk/Sncg/Calb2/Cartpt/Crhbp/Cplx3/Ntrk2/Glul/Slc6a9/Synpr/Pdyn/Adora1/Chrdl1/P2rx6/Slc6a6/Apoe/Syt9/Slc1a3/Scgn/Gnao1/Sv2a/Abat/Mgll/Cacng4/Sptbn2/Hip1/Ngfr/Nxph4/Adra2a/Tacr1/Clstn2/Car2/Ntng2/Gfap/Ror2/Ccl2	37
GO:0098916	BP	GO:0098916	anterograde trans-synaptic signaling	37/357	394/9386	0.0939086	2.46898	5.92335	2.94622e-07	8.3771e-05	6.73755e-05	Fam107a/Penk/Sncg/Calb2/Cartpt/Crhbp/Cplx3/Ntrk2/Glul/Slc6a9/Synpr/Pdyn/Adora1/Chrdl1/P2rx6/Slc6a6/Apoe/Syt9/Slc1a3/Scgn/Gnao1/Sv2a/Abat/Mgll/Cacng4/Sptbn2/Hip1/Ngfr/Nxph4/Adra2a/Tacr1/Clstn2/Car2/Ntng2/Gfap/Ror2/Ccl2	37
GO:0099537	BP	GO:0099537	trans-synaptic signaling	37/357	397/9386	0.093199	2.45032	5.87132	3.56273e-07	9.35081e-05	7.52069e-05	Fam107a/Penk/Sncg/Calb2/Cartpt/Crhbp/Cplx3/Ntrk2/Glul/Slc6a9/Synpr/Pdyn/Adora1/Chrdl1/P2rx6/Slc6a6/Apoe/Syt9/Slc1a3/Scgn/Gnao1/Sv2a/Abat/Mgll/Cacng4/Sptbn2/Hip1/Ngfr/Nxph4/Adra2a/Tacr1/Clstn2/Car2/Ntng2/Gfap/Ror2/Ccl2	37
GO:0009612	BP	GO:0009612	response to mechanical stimulus	18/357	118/9386	0.152542	4.01054	6.54371	4.37871e-07	0.000106715	8.58292e-05	Atp1a2/Gja1/Slc1a3/Got1/Tacr1/Stra6/Piezo2/Whrn/Chi3l1/Postn/Mmp2/Tnfrsf11a/Itga2/Ccl2/Col1a1/Hpn/Tnc/Tgfb1	18
GO:0099536	BP	GO:0099536	synaptic signaling	38/357	420/9386	0.0904762	2.37874	5.74829	5.19929e-07	0.000118266	9.51196e-05	Fam107a/Penk/Sncg/Calb2/Cartpt/Crhbp/Cabp1/Cplx3/Ntrk2/Glul/Slc6a9/Synpr/Pdyn/Adora1/Chrdl1/P2rx6/Slc6a6/Apoe/Syt9/Slc1a3/Scgn/Gnao1/Sv2a/Abat/Mgll/Cacng4/Sptbn2/Hip1/Ngfr/Nxph4/Adra2a/Tacr1/Clstn2/Car2/Ntng2/Gfap/Ror2/Ccl2	38
GO:0010817	BP	GO:0010817	regulation of hormone levels	30/357	292/9386	0.10274	2.70116	5.87207	6.36537e-07	0.000135742	0.000109174	Gja1/Cartpt/Crhbp/Cplx3/Glul/Adora1/Cyp2d22/Hsd17b11/Nr1d1/Syt9/Vsnl1/Gnao1/Abat/Ecrg4/Camk2n1/Tcirg1/Nmb/Adra2a/Tacr1/Dab2/Ltbp4/Stc2/Crabp2/Anpep/Apln/Chst8/Hpn/Igfbp3/Spp1/Gal	30
GO:0033993	BP	GO:0033993	response to lipid	42/357	500/9386	0.084	2.20847	5.52204	9.35965e-07	0.000187854	0.000151087	Aldh3a1/Fam107a/Atp1a2/Penk/Gja1/Crhbp/Sgk1/Alpl/Ntrk2/Bmp4/Hmgcs2/Spon2/Nr1d1/Ptgds/Tgfbr3/Scd1/Gldc/Got1/Insig1/Hes1/Axl/Igf2r/Tacr1/Litaf/Dab2/Postn/Stc2/Mmp2/Tnfrsf11a/Tek/Thbd/Itga2/Sbno2/Ccl2/Lbp/Col1a1/Car9/Tnc/Tgfb1/Gjb2/Spp1/Gjb3	42
GO:0023061	BP	GO:0023061	signal release	30/357	299/9386	0.100334	2.63792	5.72336	1.0535e-06	0.000199698	0.000160613	Sncg/Gja1/Cartpt/Crhbp/Cplx3/Ntrk2/Glul/Slc6a9/Adora1/Nr1d1/Syt9/Vsnl1/Gnao1/Sv2a/Abat/Ecrg4/Camk2n1/Tcirg1/Sptbn2/Nmb/Adra2a/Tacr1/Dab2/Ltbp4/Tnfrsf11a/Tgm2/Apln/Igfbp3/Spp1/Gal	30
GO:0050806	BP	GO:0050806	positive regulation of synaptic transmission	16/357	101/9386	0.158416	4.16496	6.35872	1.14763e-06	0.000206091	0.000165755	Fam107a/Calb2/Ntrk2/Glul/Adora1/Apoe/Slc1a3/Scgn/Cacng4/Ngfr/Tacr1/Clstn2/Car2/Gfap/Ror2/Ccl2	16
GO:0035150	BP	GO:0035150	regulation of tube size	14/357	79/9386	0.177215	4.65922	6.49425	1.3516e-06	0.000206755	0.000166289	Atp1a2/Gja1/Sod3/Adora1/Apoe/Tgfbr3/Plekha7/Mgll/Adra2a/Icam1/Tacr1/Mmp2/Apln/Kng2	14
GO:0035296	BP	GO:0035296	regulation of tube diameter	14/357	79/9386	0.177215	4.65922	6.49425	1.3516e-06	0.000206755	0.000166289	Atp1a2/Gja1/Sod3/Adora1/Apoe/Tgfbr3/Plekha7/Mgll/Adra2a/Icam1/Tacr1/Mmp2/Apln/Kng2	14
GO:0097746	BP	GO:0097746	blood vessel diameter maintenance	14/357	79/9386	0.177215	4.65922	6.49425	1.3516e-06	0.000206755	0.000166289	Atp1a2/Gja1/Sod3/Adora1/Apoe/Tgfbr3/Plekha7/Mgll/Adra2a/Icam1/Tacr1/Mmp2/Apln/Kng2	14
GO:0003018	BP	GO:0003018	vascular process in circulatory system	17/357	115/9386	0.147826	3.88654	6.19291	1.44403e-06	0.000206755	0.000166289	Atp1a2/Gja1/Sod3/Sh3gl2/Adora1/Apoe/Tgfbr3/Plekha7/Mgll/Adra2a/Icam1/Ptp4a3/Tacr1/Mmp2/Apln/Tgfb1/Kng2	17
GO:0046883	BP	GO:0046883	regulation of hormone secretion	21/357	168/9386	0.125	3.28641	5.94597	1.45431e-06	0.000206755	0.000166289	Gja1/Cartpt/Crhbp/Glul/Adora1/Nr1d1/Syt9/Vsnl1/Gnao1/Abat/Ecrg4/Camk2n1/Tcirg1/Nmb/Adra2a/Tacr1/Dab2/Apln/Igfbp3/Spp1/Gal	21
GO:0046879	BP	GO:0046879	hormone secretion	23/357	198/9386	0.116162	3.05404	5.80848	1.67831e-06	0.000229055	0.000184225	Gja1/Cartpt/Crhbp/Cplx3/Glul/Adora1/Nr1d1/Syt9/Vsnl1/Gnao1/Abat/Ecrg4/Camk2n1/Tcirg1/Nmb/Adra2a/Tacr1/Dab2/Ltbp4/Apln/Igfbp3/Spp1/Gal	23
GO:0071774	BP	GO:0071774	response to fibroblast growth factor	14/357	81/9386	0.17284	4.54418	6.36988	1.84835e-06	0.00024256	0.000195087	Fat4/Ntrk2/Shisa2/Creb3l1/Ngfr/Axl/Gpc1/Postn/Spry1/Ror2/Tek/Apln/Col1a1/Tnc	14
GO:0009914	BP	GO:0009914	hormone transport	23/357	202/9386	0.113861	2.99357	5.69537	2.37627e-06	0.00030029	0.000241518	Gja1/Cartpt/Crhbp/Cplx3/Glul/Adora1/Nr1d1/Syt9/Vsnl1/Gnao1/Abat/Ecrg4/Camk2n1/Tcirg1/Nmb/Adra2a/Tacr1/Dab2/Ltbp4/Apln/Igfbp3/Spp1/Gal	23
GO:0006865	BP	GO:0006865	amino acid transport	14/357	84/9386	0.166667	4.38189	6.19073	2.90054e-06	0.000353452	0.000284275	Slc6a13/Gja1/Ntrk2/Slc6a15/Slc6a9/Adora1/Slc6a6/Slc1a3/Kcnk1/Sv2a/Abat/Slc7a4/Nfkbie/Gfap	14
GO:0071363	BP	GO:0071363	cellular response to growth factor stimulus	38/357	453/9386	0.0838852	2.20545	5.22916	3.32608e-06	0.000382157	0.000307362	Penk/Fat4/Nbl1/Ntrk2/Bmp4/Shisa2/Sh3gl2/Chrdl1/Spon2/Bambi/Tgfbr3/Rgma/Rap1gap/Adgra2/Hes5/Creb3l1/Got1/Hes1/Eef2k/Ngfr/Ero1a/Sap30/Axl/Nrp2/Ptp4a3/Gpc1/Dab2/Ltbp4/Postn/Spry1/Ror2/Tek/Ccl2/Fst/Apln/Col1a1/Cilp/Tgfb1	38
GO:0070848	BP	GO:0070848	response to growth factor	39/357	471/9386	0.0828025	2.17699	5.21139	3.36011e-06	0.000382157	0.000307362	Penk/Fat4/Nbl1/Ntrk2/Bmp4/Shisa2/Sh3gl2/Chrdl1/Spon2/Bambi/Tgfbr3/Rgma/Rap1gap/Adgra2/Hes5/Creb3l1/Got1/Hes1/Eef2k/Ngfr/Ero1a/Sap30/Axl/Nrp2/Ptp4a3/Gpc1/Dab2/Ltbp4/Postn/Spry1/Ror2/Tek/Ccl2/Fst/Apln/Col1a1/Cilp/Tnc/Tgfb1	39
GO:0006935	BP	GO:0006935	chemotaxis	22/357	192/9386	0.114583	3.01255	5.60242	3.55843e-06	0.000391656	0.000315002	Bst1/Nbl1/Bmp4/Scg2/Rarres2/Prkcq/Sema3d/Adgra2/Hbegf/Nrp2/Ch25h/Vcam1/Tafa4/Mmp2/Cxcl14/Itga2/Ccl2/Fn1/Lbp/Ccl7/Tgfb1/Spp1	22
GO:0042330	BP	GO:0042330	taxis	22/357	193/9386	0.11399	2.99694	5.57373	3.8785e-06	0.000402612	0.000323814	Bst1/Nbl1/Bmp4/Scg2/Rarres2/Prkcq/Sema3d/Adgra2/Hbegf/Nrp2/Ch25h/Vcam1/Tafa4/Mmp2/Cxcl14/Itga2/Ccl2/Fn1/Lbp/Ccl7/Tgfb1/Spp1	22
GO:0050678	BP	GO:0050678	regulation of epithelial cell proliferation	24/357	223/9386	0.107623	2.82956	5.49808	3.89396e-06	0.000402612	0.000323814	Wfdc1/Gja1/Col18a1/Bmp4/Glul/Scg2/Apoe/Nr1d1/Tgfbr3/Rap1gap/Hes5/Hes1/Jag1/Ngfr/Krt4/Tacr1/Dab2/Tek/Ccl2/Rian/Apln/Ecm1/Hpn/Tgfb1	24
GO:0032963	BP	GO:0032963	collagen metabolic process	13/357	75/9386	0.173333	4.55716	6.14989	4.18517e-06	0.000408526	0.00032857	Tnxb/Bmp4/Tgfbr3/Creb3l1/Got1/P3h2/Mmp2/Ctss/Itga2/Ccl2/Fn1/Col1a1/Tgfb1	13
GO:0050673	BP	GO:0050673	epithelial cell proliferation	27/357	271/9386	0.099631	2.61943	5.37898	4.24551e-06	0.000408526	0.00032857	Wfdc1/Gja1/Col18a1/Bmp4/Glul/Scg2/Igfbp4/Apoe/Nr1d1/Tgfbr3/Rap1gap/Hes5/Hes1/Jag1/Ngfr/Krt4/Tacr1/Dab2/Tek/Ccl2/Fst/Rian/Apln/Ecm1/Hpn/Tgfb1/Igfbp3	27
GO:0001568	BP	GO:0001568	blood vessel development	36/357	423/9386	0.0851064	2.23756	5.17894	4.41375e-06	0.000408526	0.00032857	Optc/Gja1/Col18a1/Ntrk2/Rhoj/Bmp4/Glul/Scg2/Apoe/Tgfbr3/Adgra2/Emp2/Creb3l1/Hbegf/S100a1/Hes1/Jag1/Ngfr/Tspan18/Nrp2/Mcam/Stra6/Plxnd1/Chi3l1/Mmp2/Tek/Ccl2/Itga7/Fn1/Tgm2/Anpep/Apln/Ecm1/Col1a1/Tgfb1/Tgfbi	36
GO:0050804	BP	GO:0050804	modulation of chemical synaptic transmission	29/357	304/9386	0.0953947	2.50805	5.31489	4.43009e-06	0.000408526	0.00032857	Fam107a/Penk/Sncg/Calb2/Cplx3/Ntrk2/Glul/Slc6a9/Synpr/Adora1/Chrdl1/Slc6a6/Apoe/Slc1a3/Scgn/Gnao1/Mgll/Cacng4/Hip1/Ngfr/Nxph4/Adra2a/Tacr1/Clstn2/Car2/Ntng2/Gfap/Ror2/Ccl2	29
GO:0099177	BP	GO:0099177	regulation of trans-synaptic signaling	29/357	305/9386	0.095082	2.49983	5.29489	4.72755e-06	0.000422753	0.000340013	Fam107a/Penk/Sncg/Calb2/Cplx3/Ntrk2/Glul/Slc6a9/Synpr/Adora1/Chrdl1/Slc6a6/Apoe/Slc1a3/Scgn/Gnao1/Mgll/Cacng4/Hip1/Ngfr/Nxph4/Adra2a/Tacr1/Clstn2/Car2/Ntng2/Gfap/Ror2/Ccl2	29
GO:0044057	BP	GO:0044057	regulation of system process	28/357	289/9386	0.0968858	2.54726	5.31243	4.83217e-06	0.000422753	0.000340013	Atp1a2/Gja1/Cartpt/Tnfrsf21/Crhbp/Adora1/Apoe/Gnao1/Abat/Mgll/Emp2/Ecrg4/Cacng4/Hbegf/S100a1/Ngfr/Adra2a/Kcne1/Icam1/Tacr1/Dab2/Tafa4/Ctsc/Mmp2/Itga2/Apln/Spp1/Gal	28
GO:0044344	BP	GO:0044344	cellular response to fibroblast growth factor stimulus	13/357	77/9386	0.168831	4.43879	6.02464	5.67009e-06	0.000483659	0.000388998	Fat4/Ntrk2/Shisa2/Creb3l1/Ngfr/Axl/Gpc1/Postn/Spry1/Ror2/Tek/Apln/Col1a1	13
GO:0051968	BP	GO:0051968	positive regulation of synaptic transmission	glutamatergic	6/357	14/9386	0.428571	11.2677	7.64456	6.72998e-06	0.000553197	0.000444926	Ntrk2/Glul/Cacng4/Ngfr/Ror2/Ccl2	6
GO:0046942	BP	GO:0046942	carboxylic acid transport	19/357	156/9386	0.121795	3.20215	5.51492	6.80957e-06	0.000553197	0.000444926	Slc6a13/Gja1/Ntrk2/Slc6a15/Slc6a9/Adora1/Slc6a6/Apoe/Slc1a3/Kcnk1/Sv2a/Acsl3/Abat/Slc7a4/Nmb/Nfkbie/Tnfrsf11a/Gfap/Crabp2	19
GO:0015849	BP	GO:0015849	organic acid transport	19/357	157/9386	0.121019	3.18175	5.48162	7.48204e-06	0.000593691	0.000477495	Slc6a13/Gja1/Ntrk2/Slc6a15/Slc6a9/Adora1/Slc6a6/Apoe/Slc1a3/Kcnk1/Sv2a/Acsl3/Abat/Slc7a4/Nmb/Nfkbie/Tnfrsf11a/Gfap/Crabp2	19
GO:0009617	BP	GO:0009617	response to bacterium	28/357	297/9386	0.0942761	2.47864	5.1489	8.15e-06	0.000631995	0.000508303	Penk/Defb9/Gja1/Wfdc2/Alpl/Thrsp/Hmgcs2/Gpm6a/Rarres2/Spon2/Cubn/Nr1d1/Scd1/Ociad2/Usp18/Adamts4/Axl/Litaf/Tnfrsf11a/Thbd/Sbno2/Cfb/Ccl2/Lbp/Glycam1/Serpina3n/Gjb2/Bcl3	28
GO:0043434	BP	GO:0043434	response to peptide hormone	30/357	331/9386	0.0906344	2.3829	5.09321	8.45988e-06	0.000641447	0.000515904	Gja1/Crhbp/Sgk1/Alpl/Ntrk2/Hmgcs2/Rarres2/Prkcq/Tgfbr3/Got1/Insig1/Eef2k/Axl/Car2/Stc2/Tnfrsf11a/Slc30a10/Ror2/Tek/Jak3/Ccl2/Col1a1/Serpina3h/Timp1/Serpina3i/Tgfb1/Serpina3g/Serpina3n/Gjb2/Serpina3m	30
GO:0001525	BP	GO:0001525	angiogenesis	28/357	298/9386	0.0939597	2.47033	5.12884	8.68639e-06	0.000644304	0.000518202	Optc/Col18a1/Rhoj/Bmp4/Glul/Scg2/Tgfbr3/Adgra2/Emp2/Creb3l1/Hbegf/S100a1/Ngfr/Tspan18/Nrp2/Mcam/Plxnd1/Chi3l1/Mmp2/Tek/Ccl2/Fn1/Tgm2/Anpep/Apln/Ecm1/Tgfb1/Tgfbi	28
GO:0033273	BP	GO:0033273	response to vitamin	11/357	58/9386	0.189655	4.98628	6.05507	9.4322e-06	0.000684738	0.000550722	Penk/Alpl/Gstt1/Postn/Stc2/Itga2/Ccl2/Col1a1/Tnc/Tgfb1/Spp1	11
GO:0040037	BP	GO:0040037	negative regulation of fibroblast growth factor receptor signaling pathway	6/357	15/9386	0.4	10.5165	7.33437	1.08586e-05	0.000763995	0.000614468	Shisa2/Creb3l1/Ngfr/Gpc1/Spry1/Apln	6
GO:0032940	BP	GO:0032940	secretion by cell	39/357	495/9386	0.0787879	2.07144	4.86996	1.09718e-05	0.000763995	0.000614468	Sncg/Gja1/Cartpt/Crhbp/Cplx3/Ntrk2/Glul/Slc6a9/Adora1/Apoe/Prkcq/Nr1d1/Syt9/Ptgds/Vsnl1/Gnao1/Kcnk1/Sv2a/Steap2/Abat/Ecrg4/Camk2n1/Creb3l1/Tcirg1/Sptbn2/Tspan18/Nmb/Adra2a/Axl/Tacr1/Dab2/Ltbp4/Tnfrsf11a/Tgm2/Apln/Tgfb1/Igfbp3/Spp1/Gal	39
GO:0019730	BP	GO:0019730	antimicrobial humoral response	8/357	30/9386	0.266667	7.01102	6.55685	1.13674e-05	0.00076798	0.000617673	Wfdc2/Rarres2/Spon2/Cxcl14/Ccl2/Ccl7/Bcl3/Kng2	8
GO:0008217	BP	GO:0008217	regulation of blood pressure	13/357	82/9386	0.158537	4.16814	5.72938	1.159e-05	0.00076798	0.000617673	Atp1a2/Gja1/Cartpt/Rarres2/Adora1/Abat/Emp2/Camk2n1/Tacr1/Postn/Nampt/Anpep/Apln	13
GO:0048771	BP	GO:0048771	tissue remodeling	15/357	107/9386	0.140187	3.6857	5.55559	1.17043e-05	0.00076798	0.000617673	Gja1/Cartpt/Tgfbr3/Jag1/Tcirg1/Axl/Car2/Mmp2/Tnfrsf11a/Ctss/Ccl2/Gpnmb/Tgm2/Timp1/Spp1	15
GO:0008543	BP	GO:0008543	fibroblast growth factor receptor signaling pathway	11/357	60/9386	0.183333	4.82007	5.90243	1.326e-05	0.000853641	0.000686568	Fat4/Ntrk2/Shisa2/Creb3l1/Ngfr/Axl/Gpc1/Spry1/Ror2/Tek/Apln	11
GO:0001944	BP	GO:0001944	vasculature development	36/357	445/9386	0.0808989	2.12694	4.84304	1.37476e-05	0.000854803	0.000687503	Optc/Gja1/Col18a1/Ntrk2/Rhoj/Bmp4/Glul/Scg2/Apoe/Tgfbr3/Adgra2/Emp2/Creb3l1/Hbegf/S100a1/Hes1/Jag1/Ngfr/Tspan18/Nrp2/Mcam/Stra6/Plxnd1/Chi3l1/Mmp2/Tek/Ccl2/Itga7/Fn1/Tgm2/Anpep/Apln/Ecm1/Col1a1/Tgfb1/Tgfbi	36
GO:0001503	BP	GO:0001503	ossification	24/357	240/9386	0.1	2.62913	5.08367	1.37791e-05	0.000854803	0.000687503	Penk/Fat4/Gja1/Notum/Alpl/Bmp4/Chrdl1/Bambi/Tgfbr3/Slc24a3/Creb3l1/Jag1/Tcirg1/Tacr1/Igsf10/Mmp2/Tnfrsf11a/Sbno2/Gpnmb/Ecm1/Col1a1/Tgfb1/Igfbp3/Spp1	24
GO:0002040	BP	GO:0002040	sprouting angiogenesis	12/357	72/9386	0.166667	4.38189	5.72781	1.49121e-05	0.000908576	0.000730751	Rhoj/Bmp4/Glul/Tgfbr3/Adgra2/Creb3l1/S100a1/Ngfr/Tspan18/Tek/Tgm2/Tgfb1	12
GO:0007218	BP	GO:0007218	neuropeptide signaling pathway	6/357	16/9386	0.375	9.85924	7.0521	1.68197e-05	0.00100682	0.000809766	Penk/Cartpt/Pdyn/Ecrg4/Nmb/Gal	6
GO:0006812	BP	GO:0006812	monoatomic cation transport	37/357	470/9386	0.0787234	2.06974	4.73123	1.90619e-05	0.00112137	0.000901895	Slc6a13/Best2/Atp1a2/Gja1/Sgk1/Bmp4/Slc6a15/Slc6a9/Gpm6a/Adora1/P2rx6/Slc6a6/Slc1a3/Slc18b1/Slc24a3/Gnao1/Kcnk1/Steap2/Kcnab2/Cacng4/Kcnab1/Hes1/Tspan13/Tcirg1/Ero1a/Tspan18/Kcne1/Icam1/Piezo2/Stc2/Slc30a10/Ctss/Jak3/Fxyd5/Hpn/Tgfb1/Gal	37
GO:0090287	BP	GO:0090287	regulation of cellular response to growth factor stimulus	21/357	198/9386	0.106061	2.78847	5.0575	1.97599e-05	0.00114273	0.000919075	Nbl1/Bmp4/Shisa2/Chrdl1/Bambi/Tgfbr3/Rgma/Adgra2/Hes5/Creb3l1/Got1/Hes1/Ngfr/Sap30/Ptp4a3/Gpc1/Spry1/Tek/Fst/Apln/Cilp	21
GO:0043269	BP	GO:0043269	regulation of monoatomic ion transport	23/357	230/9386	0.1	2.62913	4.97392	2.08606e-05	0.00118092	0.000949795	Atp1a2/Gja1/Sgk1/Bmp4/Slc6a9/Adora1/Gnao1/Kcnab2/Kcnab1/Hes1/Tspan13/Tcirg1/Tspan18/Kcne1/Icam1/Cldn10/Car2/Stc2/Ctss/Jak3/Fxyd5/Tgfb1/Gal	23
GO:0030001	BP	GO:0030001	metal ion transport	32/357	382/9386	0.0837696	2.20241	4.77089	2.12157e-05	0.00118092	0.000949795	Slc6a13/Atp1a2/Gja1/Sgk1/Bmp4/Slc6a15/Slc6a9/Gpm6a/Adora1/P2rx6/Slc6a6/Slc1a3/Slc24a3/Gnao1/Kcnk1/Steap2/Kcnab2/Cacng4/Kcnab1/Hes1/Tspan13/Ero1a/Tspan18/Kcne1/Icam1/Stc2/Slc30a10/Jak3/Fxyd5/Hpn/Tgfb1/Gal	32
GO:0044060	BP	GO:0044060	regulation of endocrine process	7/357	24/9386	0.291667	7.6683	6.50381	2.14587e-05	0.00118092	0.000949795	Gja1/Crhbp/Ecrg4/Dab2/Apln/Spp1/Gal	7
GO:0003073	BP	GO:0003073	regulation of systemic arterial blood pressure	9/357	42/9386	0.214286	5.63385	5.98456	2.20667e-05	0.0011951	0.000961201	Gja1/Rarres2/Adora1/Emp2/Camk2n1/Tacr1/Postn/Anpep/Apln	9
GO:0048839	BP	GO:0048839	inner ear development	15/357	115/9386	0.130435	3.4293	5.21193	2.82129e-05	0.0015041	0.00120972	Fat4/Bmp4/Hes5/Lrig1/Insig1/Hes1/Jag1/Fzd2/Celsr1/Whrn/Ror2/Cxcl14/Hpn/Tgfb1/Gjb2	15
GO:0048762	BP	GO:0048762	mesenchymal cell differentiation	18/357	159/9386	0.113208	2.97638	4.99769	3.25332e-05	0.00170774	0.00137351	Gja1/Bmp4/Zic2/Bambi/Sema3d/Tgfbr3/Emp2/Hes1/Jag1/Phldb2/Nrp2/Dab2/Spry1/Fn1/Rian/Col1a1/Hpn/Tgfb1	18
GO:0014074	BP	GO:0014074	response to purine-containing compound	12/357	78/9386	0.153846	4.04482	5.36923	3.4326e-05	0.0017693	0.00142302	Aldh3a1/Penk/Crhbp/Hmgcs2/Adora1/P2rx6/Eef2k/Kcne1/Thbd/Ccl2/Nt5e/Col1a1	12
GO:0043583	BP	GO:0043583	ear development	16/357	131/9386	0.122137	3.21115	5.06755	3.51054e-05	0.0017693	0.00142302	Fat4/Bmp4/Hes5/Lrig1/Insig1/Hes1/Jag1/Fzd2/Celsr1/Stra6/Whrn/Ror2/Cxcl14/Hpn/Tgfb1/Gjb2	16
GO:0007186	BP	GO:0007186	G protein-coupled receptor signaling pathway	24/357	254/9386	0.0944882	2.48422	4.7683	3.52615e-05	0.0017693	0.00142302	Penk/Cartpt/Gng13/Necab2/Pdyn/Adora1/Apoe/Gnao1/Adgra2/Mgll/Ecrg4/Fzd2/Celsr1/Nmb/Adra2a/Igf2r/Tacr1/Dgkg/Car2/Ccl2/Tgm2/Apln/Ccl7/Gal	24
GO:0140353	BP	GO:0140353	lipid export from cell	7/357	26/9386	0.269231	7.07843	6.17123	3.81854e-05	0.00185611	0.00149284	Ecrg4/Nmb/Dab2/Tnfrsf11a/Igfbp3/Spp1/Gal	7
GO:0048729	BP	GO:0048729	tissue morphogenesis	31/357	376/9386	0.0824468	2.16764	4.59484	3.89695e-05	0.00185611	0.00149284	Fat4/Gja1/Bmp4/Zic2/Lhx2/Ntn4/Tgfbr3/Rgma/Hes5/Hbegf/Hes1/Jag1/Fzd2/Celsr1/Ngfr/Phldb2/Nrp2/Mical2/Plxnd1/Car2/Mmp2/Spry1/Tek/Syne4/Itga2/Fst/Tgm2/Car9/Krt17/Tnc/Tgfb1	31
GO:0032355	BP	GO:0032355	response to estradiol	11/357	67/9386	0.164179	4.31648	5.41704	3.91677e-05	0.00185611	0.00149284	Penk/Gja1/Crhbp/Tacr1/Postn/Mmp2/Itga2/Ccl2/Col1a1/Tgfb1/Gjb2	11
GO:0046683	BP	GO:0046683	response to organophosphorus	11/357	67/9386	0.164179	4.31648	5.41704	3.91677e-05	0.00185611	0.00149284	Aldh3a1/Penk/Crhbp/Hmgcs2/P2rx6/Eef2k/Kcne1/Thbd/Ccl2/Nt5e/Col1a1	11
GO:0051046	BP	GO:0051046	regulation of secretion	30/357	360/9386	0.0833333	2.19094	4.58169	4.26965e-05	0.00199562	0.00160504	Sncg/Gja1/Cartpt/Crhbp/Cplx3/Ntrk2/Glul/Adora1/Apoe/Prkcq/Nr1d1/Syt9/Vsnl1/Gnao1/Sv2a/Acsl3/Abat/Ecrg4/Camk2n1/Tcirg1/Nmb/Adra2a/Tacr1/Dab2/Tnfrsf11a/Apln/Tgfb1/Igfbp3/Spp1/Gal	30
GO:0015711	BP	GO:0015711	organic anion transport	20/357	193/9386	0.103627	2.72449	4.81329	4.35538e-05	0.00200818	0.00161515	Slc6a13/Best2/Gja1/Ntrk2/Slc6a15/Slc6a9/Adora1/Slc6a6/Apoe/Slc1a3/Kcnk1/Sv2a/Acsl3/Abat/Slc7a4/Nmb/Nfkbie/Tnfrsf11a/Gfap/Crabp2	20
GO:0007169	BP	GO:0007169	cell surface receptor protein tyrosine kinase signaling pathway	30/357	362/9386	0.0828729	2.17884	4.54821	4.73467e-05	0.00213971	0.00172093	Fat4/Ntrk2/Bmp4/Shisa2/Igfbp4/Rarres2/Prkcq/Adgra2/Creb3l1/Hbegf/Blnk/Hip1/Ngfr/Adra2a/Axl/Nrp2/Ptp4a3/Gpc1/Slc30a10/Spry1/Ror2/Tek/Jak3/Ccl2/Apln/Shc2/Col1a1/Cilp/Tgfb1/Igfbp3	30
GO:0050886	BP	GO:0050886	endocrine process	9/357	46/9386	0.195652	5.14395	5.60211	4.76605e-05	0.00213971	0.00172093	Gja1/Crhbp/Ecrg4/Tacr1/Dab2/Anpep/Apln/Spp1/Gal	9
GO:0098609	BP	GO:0098609	cell-cell adhesion	33/357	418/9386	0.0789474	2.07563	4.47337	5.19744e-05	0.00230307	0.00185232	Fat4/Tnfrsf21/Lama3/Tnxb/Bmp4/Prkcq/Aqp4/Rap1gap/Sparcl1/Plekha7/Podxl2/Hes1/Jag1/Sdk2/Igdcc4/Celsr1/Rap2b/Icam1/Cldn10/Mcam/Clstn2/Vcam1/Ntng2/Tek/Itga2/Jak3/Megf10/Ccl2/Gpnmb/Itga7/Nt5e/Cdsn/Tgfb1	33
GO:0019229	BP	GO:0019229	regulation of vasoconstriction	8/357	37/9386	0.216216	5.68461	5.67705	5.93808e-05	0.00259753	0.00208915	Atp1a2/Gja1/Mgll/Adra2a/Icam1/Tacr1/Mmp2/Apln	8
GO:0040017	BP	GO:0040017	positive regulation of locomotion	29/357	350/9386	0.0828571	2.17842	4.46765	6.36972e-05	0.00275107	0.00221264	Fam107a/Col18a1/Rhoj/Bmp4/Scg2/Rarres2/Sema3d/Tgfbr3/Adgra2/Hbegf/Adra2a/Icam1/Mcam/Tacr1/Lamc2/Dab2/Postn/Mmp2/Ror2/Tek/Cxcl14/Itga2/Ccl2/Gpnmb/Fn1/Lbp/Col1a1/Ccl7/Tgfb1	29
GO:0030335	BP	GO:0030335	positive regulation of cell migration	28/357	333/9386	0.0840841	2.21068	4.47288	6.60188e-05	0.0028157	0.00226462	Fam107a/Col18a1/Rhoj/Bmp4/Rarres2/Sema3d/Tgfbr3/Adgra2/Hbegf/Adra2a/Icam1/Mcam/Tacr1/Lamc2/Dab2/Postn/Mmp2/Ror2/Tek/Cxcl14/Itga2/Ccl2/Gpnmb/Fn1/Lbp/Col1a1/Ccl7/Tgfb1	28
GO:0060326	BP	GO:0060326	cell chemotaxis	15/357	124/9386	0.120968	3.1804	4.85989	6.88094e-05	0.00289849	0.0023312	Bst1/Nbl1/Scg2/Rarres2/Prkcq/Hbegf/Ch25h/Vcam1/Tafa4/Mmp2/Cxcl14/Ccl2/Lbp/Ccl7/Spp1	15
GO:0040036	BP	GO:0040036	regulation of fibroblast growth factor receptor signaling pathway	6/357	20/9386	0.3	7.88739	6.1309	7.15248e-05	0.00297613	0.00239365	Shisa2/Creb3l1/Ngfr/Gpc1/Spry1/Apln	6
GO:0007584	BP	GO:0007584	response to nutrient	14/357	111/9386	0.126126	3.31602	4.88066	7.57162e-05	0.00311257	0.00250339	Penk/Alpl/Hmgcs2/Cubn/Gstt1/Scd1/Postn/Stc2/Itga2/Ccl2/Col1a1/Tnc/Tgfb1/Spp1	14
GO:0010717	BP	GO:0010717	regulation of epithelial to mesenchymal transition	11/357	72/9386	0.152778	4.01673	5.10935	7.77006e-05	0.00315612	0.00253841	Bmp4/Bambi/Tgfbr3/Emp2/Jag1/Phldb2/Dab2/Spry1/Col1a1/Hpn/Tgfb1	11
GO:0030155	BP	GO:0030155	regulation of cell adhesion	33/357	427/9386	0.0772834	2.03188	4.33956	7.8834e-05	0.00316449	0.00254514	Fam107a/Bst1/Tnfrsf21/Lama3/Tnxb/Bmp4/Prkcq/Rap1gap/Emp2/Hes1/Jag1/Phldb2/Icam1/Vcam1/Dab2/Plxnd1/Postn/Mmp2/Tek/Itga2/Jak3/Megf10/Ccl2/Gpnmb/Fn1/Tgm2/Fbln2/Cdsn/Col1a1/Tnc/Tgfb1/Kng2/Spp1	33
GO:0002009	BP	GO:0002009	morphogenesis of an epithelium	27/357	319/9386	0.0846395	2.22528	4.42723	7.97961e-05	0.00316586	0.00254625	Fat4/Gja1/Bmp4/Zic2/Lhx2/Ntn4/Rgma/Hes5/Hbegf/Hes1/Jag1/Celsr1/Ngfr/Phldb2/Mical2/Plxnd1/Car2/Mmp2/Spry1/Tek/Syne4/Fst/Tgm2/Car9/Krt17/Tnc/Tgfb1	27
GO:0051966	BP	GO:0051966	regulation of synaptic transmission	glutamatergic	7/357	29/9386	0.241379	6.34618	5.73331	8.20937e-05	0.00321958	0.00258945	Ntrk2/Glul/Adora1/Cacng4/Ngfr/Ror2/Ccl2	7
GO:0050727	BP	GO:0050727	regulation of inflammatory response	17/357	157/9386	0.10828	2.84683	4.64014	9.43722e-05	0.00363288	0.00292186	Wfdc1/Bst1/Adora1/Apoe/Nr1d1/Uaca/Usp18/Mgll/Camk2n1/Ctsc/Tnfrsf11a/Ctss/Sbno2/Nt5e/Lbp/Tnc/Tgfb1	17
GO:0046888	BP	GO:0046888	negative regulation of hormone secretion	9/357	50/9386	0.18	4.73244	5.26173	9.47615e-05	0.00363288	0.00292186	Gja1/Cartpt/Crhbp/Adora1/Vsnl1/Gnao1/Nmb/Adra2a/Igfbp3	9
GO:0033280	BP	GO:0033280	response to vitamin D	6/357	21/9386	0.285714	7.5118	5.94003	9.69512e-05	0.00367553	0.00295616	Penk/Alpl/Stc2/Tnc/Tgfb1/Spp1	6
GO:2000147	BP	GO:2000147	positive regulation of cell motility	28/357	341/9386	0.0821114	2.15882	4.33431	9.9813e-05	0.00374244	0.00300998	Fam107a/Col18a1/Rhoj/Bmp4/Rarres2/Sema3d/Tgfbr3/Adgra2/Hbegf/Adra2a/Icam1/Mcam/Tacr1/Lamc2/Dab2/Postn/Mmp2/Ror2/Tek/Cxcl14/Itga2/Ccl2/Gpnmb/Fn1/Lbp/Col1a1/Ccl7/Tgfb1	28
GO:0090087	BP	GO:0090087	regulation of peptide transport	16/357	143/9386	0.111888	2.94169	4.65234	0.000102381	0.00376115	0.00302503	Gja1/Cartpt/Crhbp/Glul/Adora1/Nr1d1/Syt9/Vsnl1/Gnao1/Abat/Ecrg4/Camk2n1/Tcirg1/Adra2a/Car2/Apln	16
GO:0090288	BP	GO:0090288	negative regulation of cellular response to growth factor stimulus	10/357	62/9386	0.16129	4.24053	5.09029	0.000102739	0.00376115	0.00302503	Nbl1/Shisa2/Chrdl1/Bambi/Adgra2/Creb3l1/Ngfr/Gpc1/Spry1/Apln	10
GO:0060986	BP	GO:0060986	endocrine hormone secretion	7/357	30/9386	0.233333	6.13464	5.60089	0.000103619	0.00376115	0.00302503	Gja1/Crhbp/Ecrg4/Dab2/Apln/Spp1/Gal	7
GO:0141091	BP	GO:0141091	transforming growth factor beta receptor superfamily signaling pathway	21/357	222/9386	0.0945946	2.48702	4.45842	0.000106999	0.00384294	0.00309081	Nbl1/Bmp4/Zic2/Chrdl1/Bambi/Tgfbr3/Rgma/Hes5/Got1/Hes1/Gdf11/Ero1a/Sap30/Dab2/Ltbp4/Spry1/Ror2/Ccl2/Fst/Cilp/Tgfb1	21
GO:1903530	BP	GO:1903530	regulation of secretion by cell	28/357	344/9386	0.0813953	2.13999	4.28331	0.000116041	0.00412431	0.00331711	Sncg/Gja1/Cartpt/Crhbp/Cplx3/Ntrk2/Glul/Adora1/Apoe/Prkcq/Nr1d1/Syt9/Vsnl1/Gnao1/Abat/Ecrg4/Camk2n1/Tcirg1/Nmb/Adra2a/Tacr1/Dab2/Tnfrsf11a/Apln/Tgfb1/Igfbp3/Spp1/Gal	28
GO:0048659	BP	GO:0048659	smooth muscle cell proliferation	14/357	116/9386	0.12069	3.17309	4.68272	0.000122755	0.00431794	0.00347284	Gja1/Bmp4/Spon2/Apoe/Hes5/Hbegf/Tacr1/Mmp2/Nampt/Itga2/Tgm2/Apln/Tgfb1/Igfbp3	14
GO:0035094	BP	GO:0035094	response to nicotine	6/357	22/9386	0.272727	7.17036	5.76133	0.000129073	0.00449383	0.00361431	Atp1a2/Penk/Kcnk1/Abat/Tacr1/Mmp2	6
GO:0032526	BP	GO:0032526	response to retinoic acid	9/357	53/9386	0.169811	4.46456	5.0293	0.000151569	0.00522377	0.00420138	Gja1/Igf2r/Mmp2/Tek/Ccl2/Col1a1/Tnc/Gjb2/Gjb3	9
GO:0030595	BP	GO:0030595	leukocyte chemotaxis	12/357	91/9386	0.131868	3.46699	4.70213	0.000159901	0.00545582	0.00438802	Bst1/Nbl1/Scg2/Rarres2/Ch25h/Tafa4/Mmp2/Cxcl14/Ccl2/Lbp/Ccl7/Spp1	12
GO:0051960	BP	GO:0051960	regulation of nervous system development	27/357	334/9386	0.0808383	2.12535	4.16407	0.000172152	0.00581566	0.00467743	Tnfrsf21/Sgk1/Ntrk2/Bmp4/Vsx2/Lrrn1/Lhx2/Apoe/Nr1d1/Rgma/Hes5/Ptpn13/Rnd2/Hes1/Eef2k/Prkch/Ngfr/Clstn2/Syndig1/Plxnd1/Lrrtm3/Ctsc/Gfap/Crabp2/Fn1/Tgm2/Tgfb1	27
GO:0032964	BP	GO:0032964	collagen biosynthetic process	8/357	43/9386	0.186047	4.89141	5.08545	0.000182706	0.00607935	0.00488951	Bmp4/Creb3l1/Got1/Itga2/Ccl2/Fn1/Col1a1/Tgfb1	8
GO:0031589	BP	GO:0031589	cell-substrate adhesion	20/357	214/9386	0.0934579	2.45713	4.28751	0.000183521	0.00607935	0.00488951	Fam107a/Bst1/Mia/Tnxb/Ntn4/Emp2/Jag1/Axl/Phldb2/Vcam1/Dab2/Postn/Tek/Itga2/Itga7/Fn1/Fbln2/Col1a1/Col5a3/Spp1	20
GO:0050795	BP	GO:0050795	regulation of behavior	7/357	33/9386	0.212121	5.57695	5.23707	0.000197059	0.00646505	0.00519973	Penk/Gja1/Adora1/Apoe/Nr1d1/Ptgds/Stra6	7
GO:0002685	BP	GO:0002685	regulation of leukocyte migration	13/357	107/9386	0.121495	3.19427	4.53903	0.000199492	0.00648253	0.00521378	Bst1/Nbl1/Rarres2/Adora1/Icam1/Tacr1/Cxcl14/Itga2/Ccl2/Ecm1/Lbp/Ccl7/Tgfb1	13
GO:0015800	BP	GO:0015800	acidic amino acid transport	8/357	44/9386	0.181818	4.78024	4.99755	0.000216019	0.00688837	0.00554019	Slc6a13/Gja1/Ntrk2/Adora1/Slc6a6/Slc1a3/Kcnk1/Abat	8
GO:0042310	BP	GO:0042310	vasoconstriction	8/357	44/9386	0.181818	4.78024	4.99755	0.000216019	0.00688837	0.00554019	Atp1a2/Gja1/Mgll/Adra2a/Icam1/Tacr1/Mmp2/Apln	8
GO:0031214	BP	GO:0031214	biomineral tissue development	12/357	94/9386	0.12766	3.35634	4.5654	0.000218475	0.0069022	0.00555132	Gja1/Notum/Alpl/Bmp4/Slc24a3/Tcirg1/Sbno2/Gpnmb/Ecm1/Col1a1/Tgfb1/Spp1	12
GO:0007423	BP	GO:0007423	sensory organ development	29/357	376/9386	0.0771277	2.02779	4.04451	0.000223234	0.00698785	0.0056202	Fat4/Gja1/Ntrk2/Rhoj/Bmp4/Vsx2/Rax/Lhx2/Gpm6a/Chrdl1/Hes5/Lrig1/Insig1/Hes1/Jag1/Tcirg1/Sdk2/Fzd2/Celsr1/Gdf11/Stra6/Whrn/Spry1/Ror2/Cxcl14/Sox3/Hpn/Tgfb1/Gjb2	29
GO:0031644	BP	GO:0031644	regulation of nervous system process	10/357	68/9386	0.147059	3.86637	4.7169	0.000226869	0.00703571	0.0056587	Cartpt/Tnfrsf21/Adora1/Abat/Mgll/Cacng4/Ngfr/Tafa4/Ctsc/Itga2	10
GO:0051047	BP	GO:0051047	positive regulation of secretion	19/357	201/9386	0.0945274	2.48525	4.23242	0.000228887	0.00703571	0.0056587	Gja1/Cartpt/Glul/Adora1/Prkcq/Syt9/Vsnl1/Acsl3/Abat/Ecrg4/Camk2n1/Nmb/Tacr1/Dab2/Tnfrsf11a/Apln/Tgfb1/Spp1/Gal	19
GO:0060485	BP	GO:0060485	mesenchyme development	18/357	185/9386	0.0972973	2.55807	4.25587	0.000233052	0.00709977	0.00571022	Gja1/Bmp4/Zic2/Bambi/Sema3d/Tgfbr3/Emp2/Hes1/Jag1/Phldb2/Nrp2/Dab2/Spry1/Fn1/Rian/Col1a1/Hpn/Tgfb1	18
GO:0007178	BP	GO:0007178	cell surface receptor protein serine/threonine kinase signaling pathway	21/357	235/9386	0.0893617	2.34944	4.16566	0.000237702	0.00717045	0.00576706	Nbl1/Bmp4/Zic2/Chrdl1/Bambi/Tgfbr3/Rgma/Hes5/Got1/Hes1/Gdf11/Ero1a/Sap30/Dab2/Ltbp4/Spry1/Ror2/Ccl2/Fst/Cilp/Tgfb1	21
GO:0032965	BP	GO:0032965	regulation of collagen biosynthetic process	7/357	34/9386	0.205882	5.41292	5.1256	0.000240148	0.00717045	0.00576706	Bmp4/Creb3l1/Got1/Itga2/Ccl2/Fn1/Tgfb1	7
GO:0071674	BP	GO:0071674	mononuclear cell migration	12/357	95/9386	0.126316	3.32101	4.52104	0.000241677	0.00717045	0.00576706	Nbl1/Rarres2/Icam1/Ch25h/Tafa4/Mmp2/Ror2/Cxcl14/Ccl2/Ecm1/Ccl7/Tgfb1	12
GO:0071396	BP	GO:0071396	cellular response to lipid	26/357	324/9386	0.0802469	2.1098	4.04236	0.000254933	0.00749853	0.00603094	Fam107a/Atp1a2/Penk/Crhbp/Sgk1/Ntrk2/Bmp4/Hmgcs2/Spon2/Nr1d1/Insig1/Hes1/Axl/Litaf/Dab2/Mmp2/Itga2/Sbno2/Ccl2/Lbp/Col1a1/Tnc/Tgfb1/Gjb2/Spp1/Gjb3	26
GO:0048660	BP	GO:0048660	regulation of smooth muscle cell proliferation	13/357	110/9386	0.118182	3.10716	4.42022	0.000263501	0.00768433	0.00618037	Gja1/Bmp4/Apoe/Hes5/Hbegf/Tacr1/Mmp2/Nampt/Itga2/Tgm2/Apln/Tgfb1/Igfbp3	13
GO:0031960	BP	GO:0031960	response to corticosteroid	11/357	83/9386	0.13253	3.48439	4.52042	0.000285594	0.00825802	0.00664178	Aldh3a1/Fam107a/Sgk1/Alpl/Bmp4/Hmgcs2/Ptgds/Got1/Ccl2/Tgfb1/Gjb2	11
GO:0033555	BP	GO:0033555	multicellular organismal response to stress	8/357	46/9386	0.173913	4.5724	4.82945	0.000297625	0.00853359	0.00686342	Atp1a2/Penk/Gja1/Hmgcs2/Apoe/Adam11/Adra2a/Tacr1	8
GO:0002791	BP	GO:0002791	regulation of peptide secretion	15/357	142/9386	0.105634	2.77725	4.24321	0.000317272	0.0090211	0.00725551	Gja1/Cartpt/Crhbp/Glul/Adora1/Nr1d1/Syt9/Vsnl1/Gnao1/Abat/Ecrg4/Camk2n1/Tcirg1/Adra2a/Apln	15
GO:0001936	BP	GO:0001936	regulation of endothelial cell proliferation	10/357	71/9386	0.140845	3.703	4.54586	0.000325617	0.00918187	0.00738482	Gja1/Col18a1/Bmp4/Scg2/Apoe/Ngfr/Tek/Ccl2/Apln/Ecm1	10
GO:0006836	BP	GO:0006836	neurotransmitter transport	13/357	113/9386	0.115044	3.02466	4.3054	0.000344309	0.00952689	0.00766231	Slc6a13/Atp1a2/Sncg/Cplx3/Ntrk2/Slc6a15/Slc6a9/Slc6a6/Syt9/Slc18b1/Sv2a/Sptbn2/Gfap	13
GO:1903522	BP	GO:1903522	regulation of blood circulation	13/357	113/9386	0.115044	3.02466	4.3054	0.000344309	0.00952689	0.00766231	Atp1a2/Gja1/Adora1/Gnao1/Mgll/Hbegf/S100a1/Adra2a/Kcne1/Icam1/Tacr1/Mmp2/Apln	13
GO:0071384	BP	GO:0071384	cellular response to corticosteroid stimulus	7/357	36/9386	0.194444	5.1122	4.91531	0.000349021	0.00952689	0.00766231	Fam107a/Sgk1/Bmp4/Hmgcs2/Ccl2/Tgfb1/Gjb2	7
GO:1903670	BP	GO:1903670	regulation of sprouting angiogenesis	6/357	26/9386	0.230769	6.06723	5.14459	0.000350099	0.00952689	0.00766231	Rhoj/Glul/Creb3l1/S100a1/Tspan18/Tgm2	6
GO:1901342	BP	GO:1901342	regulation of vasculature development	16/357	159/9386	0.100629	2.64567	4.16142	0.000351991	0.00952689	0.00766231	Optc/Rhoj/Glul/Adgra2/Emp2/Creb3l1/S100a1/Ngfr/Tspan18/Plxnd1/Chi3l1/Tek/Ccl2/Tgm2/Ecm1/Tgfb1	16
GO:0097529	BP	GO:0097529	myeloid leukocyte migration	12/357	99/9386	0.121212	3.18683	4.34936	0.000356619	0.00952689	0.00766231	Bst1/Nbl1/Scg2/Rarres2/Emp2/Tafa4/Mmp2/Ror2/Ccl2/Lbp/Ccl7/Spp1	12
GO:0015812	BP	GO:0015812	gamma-aminobutyric acid transport	4/357	9386-10-01	0.4	10.5165	5.98689	0.00036019	0.00952689	0.00766231	Slc6a13/Slc6a6/Sv2a/Abat	4
GO:0043117	BP	GO:0043117	positive regulation of vascular permeability	4/357	9386-10-01	0.4	10.5165	5.98689	0.00036019	0.00952689	0.00766231	Apoe/Ptp4a3/Tacr1/Tgfb1	4
GO:0001837	BP	GO:0001837	epithelial to mesenchymal transition	13/357	114/9386	0.114035	2.99813	4.26797	0.000375555	0.00973262	0.00782777	Gja1/Bmp4/Bambi/Tgfbr3/Emp2/Jag1/Phldb2/Dab2/Spry1/Rian/Col1a1/Hpn/Tgfb1	13
GO:0044703	BP	GO:0044703	multi-organism reproductive process	13/357	114/9386	0.114035	2.99813	4.26797	0.000375555	0.00973262	0.00782777	Gja1/Crhbp/Emp2/Adra2a/Tacr1/Stc2/Mmp2/Thbd/Itga2/Ccl2/Timp1/Tgfb1/Gjb2	13
GO:0033002	BP	GO:0033002	muscle cell proliferation	16/357	160/9386	0.1	2.62913	4.13277	0.000377833	0.00973262	0.00782777	Gja1/Bmp4/Spon2/Apoe/Tgfbr3/Hes5/Hbegf/Tacr1/Mmp2/Nampt/Itga2/Megf10/Tgm2/Apln/Tgfb1/Igfbp3	16
GO:0055082	BP	GO:0055082	intracellular chemical homeostasis	31/357	426/9386	0.07277	1.91322	3.83581	0.000379378	0.00973262	0.00782777	Atp1a2/Calb2/Cartpt/Sgk1/Mt1/Glul/Adora1/Apoe/Nr1d1/Vsnl1/Slc1a3/Aqp4/Slc24a3/Scgn/Sv2a/Steap2/Camk2n1/Tcirg1/Ngfr/Ero1a/Adra2a/Icam1/Vcam1/Car2/Stc2/Slc30a10/Ccl2/Tgm2/Col1a1/Tgfb1/Spp1	31
GO:0030510	BP	GO:0030510	regulation of BMP signaling pathway	9/357	60/9386	0.15	3.9437	4.54834	0.000399972	0.0101545	0.00816711	Nbl1/Bmp4/Chrdl1/Bambi/Tgfbr3/Rgma/Hes5/Hes1/Fst	9
GO:0042490	BP	GO:0042490	mechanoreceptor differentiation	8/357	48/9386	0.166667	4.38189	4.67072	0.000402814	0.0101545	0.00816711	Fat4/Ntrk2/Bmp4/Hes5/Hes1/Jag1/Fzd2/Whrn	8
GO:0070661	BP	GO:0070661	leukocyte proliferation	16/357	161/9386	0.0993789	2.6128	4.10433	0.000405295	0.0101545	0.00816711	Bst1/Gja1/Tnfrsf21/Bmp4/Prkcq/Emp2/Hes1/Tcirg1/Nmb/Tacr1/Vcam1/Cfb/Jak3/Gpnmb/Tgfb1/Gal	16
GO:0098655	BP	GO:0098655	monoatomic cation transmembrane transport	28/357	371/9386	0.0754717	1.98425	3.84628	0.000407729	0.0101545	0.00816711	Slc6a13/Best2/Atp1a2/Bmp4/Slc6a15/Slc6a9/Gpm6a/P2rx6/Slc6a6/Slc1a3/Slc18b1/Slc24a3/Kcnk1/Steap2/Kcnab2/Cacng4/Kcnab1/Tspan13/Tcirg1/Ero1a/Kcne1/Piezo2/Slc30a10/Ctss/Fxyd5/Hpn/Tgfb1/Gal	28
GO:0010718	BP	GO:0010718	positive regulation of epithelial to mesenchymal transition	7/357	37/9386	0.189189	4.97403	4.81594	0.000416604	0.0103004	0.00828441	Bmp4/Bambi/Emp2/Jag1/Dab2/Col1a1/Tgfb1	7
GO:0046887	BP	GO:0046887	positive regulation of hormone secretion	12/357	101/9386	0.118812	3.12372	4.26676	0.0004296	0.01047	0.00842081	Gja1/Glul/Vsnl1/Abat/Ecrg4/Camk2n1/Nmb/Tacr1/Dab2/Apln/Spp1/Gal	12
GO:0050680	BP	GO:0050680	negative regulation of epithelial cell proliferation	12/357	101/9386	0.118812	3.12372	4.26676	0.0004296	0.01047	0.00842081	Wfdc1/Gja1/Bmp4/Apoe/Tgfbr3/Rap1gap/Ngfr/Krt4/Dab2/Rian/Hpn/Tgfb1	12
GO:0036005	BP	GO:0036005	response to macrophage colony-stimulating factor	6/357	27/9386	0.222222	5.84251	5.01037	0.000435875	0.0105476	0.00848321	Alpl/Ntrk2/Axl/Ror2/Tek/Ccl2	6
GO:0006813	BP	GO:0006813	potassium ion transport	11/357	88/9386	0.125	3.28641	4.28482	0.000477981	0.011485	0.00923718	Atp1a2/Adora1/Slc1a3/Slc24a3/Kcnk1/Kcnab2/Kcnab1/Kcne1/Fxyd5/Hpn/Gal	11
GO:0044706	BP	GO:0044706	multi-multicellular organism process	13/357	117/9386	0.111111	2.92126	4.15809	0.000484159	0.0115521	0.00929114	Gja1/Crhbp/Emp2/Adra2a/Tacr1/Stc2/Mmp2/Thbd/Itga2/Ccl2/Timp1/Tgfb1/Gjb2	13
GO:0007160	BP	GO:0007160	cell-matrix adhesion	14/357	133/9386	0.105263	2.76751	4.08204	0.000517519	0.0122623	0.00986237	Fam107a/Bst1/Mia/Tnxb/Emp2/Jag1/Phldb2/Vcam1/Postn/Tek/Itga2/Itga7/Fn1/Col5a3	14
GO:0038065	BP	GO:0038065	collagen-activated signaling pathway	6/357	28/9386	0.214286	5.63385	4.88271	0.000537197	0.0125741	0.0101131	Ntrk2/Axl/Ror2/Tek/Itga2/Col1a1	6
GO:0006883	BP	GO:0006883	intracellular sodium ion homeostasis	4/357	9386-11-01	0.363636	9.56048	5.64859	0.000549102	0.0125741	0.0101131	Atp1a2/Sgk1/Slc1a3/Spp1	4
GO:0006953	BP	GO:0006953	acute-phase response	4/357	9386-11-01	0.363636	9.56048	5.64859	0.000549102	0.0125741	0.0101131	Tnfrsf11a/Fn1/Lbp/Serpina3n	4
GO:0042481	BP	GO:0042481	regulation of odontogenesis	4/357	9386-11-01	0.363636	9.56048	5.64859	0.000549102	0.0125741	0.0101131	Bmp4/Apcdd1/Ngfr/Tgfb1	4
GO:2000831	BP	GO:2000831	regulation of steroid hormone secretion	4/357	9386-11-01	0.363636	9.56048	5.64859	0.000549102	0.0125741	0.0101131	Ecrg4/Dab2/Spp1/Gal	4
GO:0015833	BP	GO:0015833	peptide transport	17/357	182/9386	0.0934066	2.45578	3.94344	0.000556349	0.0126551	0.0101783	Gja1/Cartpt/Crhbp/Cplx3/Glul/Adora1/Nr1d1/Syt9/Vsnl1/Gnao1/Abat/Ecrg4/Camk2n1/Tcirg1/Adra2a/Car2/Apln	17
GO:0051384	BP	GO:0051384	response to glucocorticoid	10/357	76/9386	0.131579	3.45938	4.28045	0.0005688	0.0128526	0.0103371	Aldh3a1/Fam107a/Alpl/Bmp4/Hmgcs2/Ptgds/Got1/Ccl2/Tgfb1/Gjb2	10
GO:0010712	BP	GO:0010712	regulation of collagen metabolic process	7/357	39/9386	0.179487	4.71895	4.62752	0.000582997	0.0130012	0.0104566	Bmp4/Creb3l1/Got1/Itga2/Ccl2/Fn1/Tgfb1	7
GO:0038084	BP	GO:0038084	vascular endothelial growth factor signaling pathway	7/357	39/9386	0.179487	4.71895	4.62752	0.000582997	0.0130012	0.0104566	Ntrk2/Adgra2/Axl/Nrp2/Ptp4a3/Ror2/Tek	7
GO:0002790	BP	GO:0002790	peptide secretion	16/357	167/9386	0.0958084	2.51893	3.93809	0.000608921	0.0134618	0.0108271	Gja1/Cartpt/Crhbp/Cplx3/Glul/Adora1/Nr1d1/Syt9/Vsnl1/Gnao1/Abat/Ecrg4/Camk2n1/Tcirg1/Adra2a/Apln	16
GO:0050920	BP	GO:0050920	regulation of chemotaxis	12/357	105/9386	0.114286	3.00472	4.10755	0.000613809	0.0134618	0.0108271	Bst1/Nbl1/Scg2/Rarres2/Adgra2/Cxcl14/Itga2/Ccl2/Fn1/Lbp/Ccl7/Tgfb1	12
GO:0051591	BP	GO:0051591	response to cAMP	8/357	51/9386	0.156863	4.12413	4.44824	0.000615485	0.0134618	0.0108271	Aldh3a1/Penk/Crhbp/Hmgcs2/Eef2k/Kcne1/Thbd/Col1a1	8
GO:0010959	BP	GO:0010959	regulation of metal ion transport	18/357	201/9386	0.0895522	2.35445	3.85968	0.000639177	0.0138909	0.0111722	Atp1a2/Gja1/Sgk1/Bmp4/Adora1/Gnao1/Kcnab2/Kcnab1/Hes1/Tspan13/Tspan18/Kcne1/Icam1/Stc2/Jak3/Fxyd5/Tgfb1/Gal	18
GO:0042311	BP	GO:0042311	vasodilation	6/357	29/9386	0.206897	5.43958	4.76107	0.00065592	0.0141646	0.0113923	Gja1/Adora1/Apoe/Plekha7/Adra2a/Kng2	6
GO:0042476	BP	GO:0042476	odontogenesis	10/357	78/9386	0.128205	3.37068	4.18046	0.000701032	0.0150435	0.0120992	Alpl/Bmp4/Apcdd1/Tcirg1/Ngfr/Edaradd/Fst/Col1a1/Tnc/Tgfb1	10
GO:0045777	BP	GO:0045777	positive regulation of blood pressure	5/357	20/9386	0.25	6.57283	4.96072	0.000748069	0.0159526	0.0128304	Cartpt/Rarres2/Adora1/Camk2n1/Tacr1	5
GO:0002250	BP	GO:0002250	adaptive immune response	16/357	171/9386	0.0935673	2.46001	3.83121	0.000788744	0.0166692	0.0134067	Tnfrsf21/Prkcq/Emp2/Jag1/Tcirg1/Icam1/C1qa/Cd247/C4b/Ctsc/Tnfrsf11a/Jak3/Tgfb1/Serpina3g/Cfi/Bcl3	16
GO:0010996	BP	GO:0010996	response to auditory stimulus	4/357	9386-12-01	0.333333	8.76377	5.35097	0.000799074	0.0166692	0.0134067	Atp1a2/Slc1a3/Tacr1/Stra6	4
GO:0060602	BP	GO:0060602	branch elongation of an epithelium	4/357	9386-12-01	0.333333	8.76377	5.35097	0.000799074	0.0166692	0.0134067	Bmp4/Spry1/Tnc/Tgfb1	4
GO:0003014	BP	GO:0003014	renal system process	8/357	53/9386	0.150943	3.9685	4.30919	0.000801896	0.0166692	0.0134067	Gja1/Bmp4/Adora1/Aqp4/Emp2/Mcam/Tacr1/Dab2	8
GO:0042886	BP	GO:0042886	amide transport	18/357	205/9386	0.0878049	2.30851	3.76651	0.0008061	0.0166692	0.0134067	Gja1/Cartpt/Crhbp/Cplx3/Glul/Adora1/Nr1d1/Syt9/Vsnl1/Gnao1/Abat/Ecrg4/Camk2n1/Tcirg1/Adra2a/Car2/Apln/Slc14a1	18
GO:0090092	BP	GO:0090092	regulation of transmembrane receptor protein serine/threonine kinase signaling pathway	16/357	172/9386	0.0930233	2.4457	3.80497	0.000840186	0.0172694	0.0138894	Nbl1/Bmp4/Chrdl1/Bambi/Tgfbr3/Rgma/Hes5/Got1/Hes1/Gdf11/Sap30/Dab2/Spry1/Fst/Cilp/Tgfb1	16
GO:0007162	BP	GO:0007162	negative regulation of cell adhesion	15/357	156/9386	0.0961538	2.52801	3.82666	0.000862294	0.0172943	0.0139095	Fam107a/Tnfrsf21/Bmp4/Jag1/Phldb2/Plxnd1/Postn/Mmp2/Jak3/Gpnmb/Cdsn/Col1a1/Tnc/Tgfb1/Kng2	15
GO:0045765	BP	GO:0045765	regulation of angiogenesis	15/357	156/9386	0.0961538	2.52801	3.82666	0.000862294	0.0172943	0.0139095	Optc/Rhoj/Glul/Adgra2/Emp2/Creb3l1/S100a1/Ngfr/Tspan18/Plxnd1/Chi3l1/Tek/Ccl2/Tgm2/Ecm1	15
GO:0046651	BP	GO:0046651	lymphocyte proliferation	14/357	140/9386	0.1	2.62913	3.86167	0.000865958	0.0172943	0.0139095	Bst1/Gja1/Tnfrsf21/Bmp4/Prkcq/Emp2/Hes1/Tacr1/Vcam1/Cfb/Jak3/Gpnmb/Tgfb1/Gal	14
GO:0090276	BP	GO:0090276	regulation of peptide hormone secretion	14/357	140/9386	0.1	2.62913	3.86167	0.000865958	0.0172943	0.0139095	Gja1/Cartpt/Crhbp/Glul/Nr1d1/Syt9/Vsnl1/Gnao1/Abat/Ecrg4/Camk2n1/Tcirg1/Adra2a/Apln	14
GO:0051051	BP	GO:0051051	negative regulation of transport	22/357	277/9386	0.0794224	2.08812	3.65521	0.000866744	0.0172943	0.0139095	Atp1a2/Gja1/Cartpt/Crhbp/Cabp1/Necab2/Slc6a9/Adora1/Apoe/Vsnl1/Pacsin1/Gnao1/Abat/Kcnab1/Insig1/Hes1/Nmb/Adra2a/Kcne1/Icam1/Tgfb1/Igfbp3	22
GO:0042475	BP	GO:0042475	odontogenesis of dentin-containing tooth	8/357	54/9386	0.148148	3.89501	4.2422	0.000910767	0.0179626	0.014447	Bmp4/Apcdd1/Tcirg1/Ngfr/Edaradd/Fst/Tnc/Tgfb1	8
GO:0045685	BP	GO:0045685	regulation of glial cell differentiation	8/357	54/9386	0.148148	3.89501	4.2422	0.000910767	0.0179626	0.014447	Tnfrsf21/Bmp4/Nr1d1/Dusp15/Hes5/Hes1/Tgfb1/Opalin	8
GO:0007565	BP	GO:0007565	female pregnancy	12/357	110/9386	0.109091	2.86814	3.91884	0.000933263	0.0183005	0.0147188	Gja1/Crhbp/Emp2/Adra2a/Stc2/Mmp2/Thbd/Itga2/Ccl2/Timp1/Tgfb1/Gjb2	12
GO:2000351	BP	GO:2000351	regulation of endothelial cell apoptotic process	6/357	31/9386	0.193548	5.08864	4.53387	0.00095347	0.0185899	0.0149516	Col18a1/Bmp4/Scg2/Icam1/Tek/Tgfb1	6
GO:0070374	BP	GO:0070374	positive regulation of ERK1 and ERK2 cascade	11/357	96/9386	0.114583	3.01255	3.94099	0.00100465	0.0194765	0.0156646	Bmp4/Necab2/Apoe/Dusp15/Icam1/Chi3l1/Tnfrsf11a/Slc30a10/Tek/Gpnmb/Tgfb1	11
GO:0015850	BP	GO:0015850	organic hydroxy compound transport	13/357	127/9386	0.102362	2.69124	3.81554	0.00105726	0.0203806	0.0163918	Sncg/Cartpt/Apoe/Slc18b1/Abat/Ecrg4/Nmb/Stra6/Dab2/Tgm2/Igfbp3/Spp1/Gal	13
GO:0032370	BP	GO:0032370	positive regulation of lipid transport	7/357	43/9386	0.162791	4.27998	4.28641	0.00107195	0.0205478	0.0165262	Apoe/Ecrg4/Nmb/Dab2/Tnfrsf11a/Spp1/Gal	7
GO:1903532	BP	GO:1903532	positive regulation of secretion by cell	17/357	193/9386	0.0880829	2.31582	3.67262	0.00107964	0.0205796	0.0165518	Gja1/Cartpt/Glul/Prkcq/Syt9/Vsnl1/Abat/Ecrg4/Camk2n1/Nmb/Tacr1/Dab2/Tnfrsf11a/Apln/Tgfb1/Spp1/Gal	17
GO:0002070	BP	GO:0002070	epithelial cell maturation	4/357	13/9386	0.307692	8.08964	5.08613	0.00111982	0.0209935	0.0168847	Gja1/Gdf11/Kcne1/Tgfb1	4
GO:0035929	BP	GO:0035929	steroid hormone secretion	4/357	13/9386	0.307692	8.08964	5.08613	0.00111982	0.0209935	0.0168847	Ecrg4/Dab2/Spp1/Gal	4
GO:0051797	BP	GO:0051797	regulation of hair follicle development	4/357	13/9386	0.307692	8.08964	5.08613	0.00111982	0.0209935	0.0168847	Ngfr/Fst/Krt17/Gal	4
GO:0002526	BP	GO:0002526	acute inflammatory response	6/357	32/9386	0.1875	4.92962	4.4275	0.00113648	0.0211894	0.0170423	Adora1/Icam1/Tnfrsf11a/Fn1/Lbp/Serpina3n	6
GO:0032943	BP	GO:0032943	mononuclear cell proliferation	14/357	145/9386	0.0965517	2.53847	3.71232	0.0012215	0.0226345	0.0182045	Bst1/Gja1/Tnfrsf21/Bmp4/Prkcq/Emp2/Hes1/Tacr1/Vcam1/Cfb/Jak3/Gpnmb/Tgfb1/Gal	14
GO:0034329	BP	GO:0034329	cell junction assembly	23/357	303/9386	0.0759076	1.99571	3.50325	0.00122968	0.0226345	0.0182045	Fam107a/Gja1/Lama3/Ntrk2/Lrrn1/Gpm6a/Ptpn13/Eef2k/Sdk2/Prkch/Sptbn2/Phldb2/Cldn10/Trim47/Clstn2/Syndig1/Plxnd1/Ntng2/Lrrtm3/Tek/Itga2/Fn1/Gjb2	23
GO:0021675	BP	GO:0021675	nerve development	7/357	44/9386	0.159091	4.18271	4.2076	0.00123389	0.0226345	0.0182045	Slc1a3/Lrig1/Hes1/Tcirg1/Ngfr/Nrp2/Vcam1	7
GO:0030282	BP	GO:0030282	bone mineralization	9/357	70/9386	0.128571	3.38031	3.97466	0.00126027	0.0229949	0.0184944	Gja1/Notum/Alpl/Bmp4/Slc24a3/Sbno2/Gpnmb/Ecm1/Spp1	9
GO:0048732	BP	GO:0048732	gland development	22/357	286/9386	0.0769231	2.02241	3.49155	0.00131669	0.0238613	0.0191912	Gja1/Bmp4/Hmgcs2/Ntn4/Tgfbr3/Scd1/Rap1gap/Hes1/Igf2r/Stra6/Plxnd1/Mmp2/Tnfrsf11a/Itga2/Edaradd/Ccl2/Meg3/Sox3/Tgm2/Hpn/Tnc/Tgfb1	22
GO:0019226	BP	GO:0019226	transmission of nerve impulse	6/357	33/9386	0.181818	4.78024	4.32546	0.00134524	0.0238613	0.0191912	Atp1a2/Penk/Cartpt/Ntrk2/Cacng4/Itga2	6
GO:0048713	BP	GO:0048713	regulation of oligodendrocyte differentiation	6/357	33/9386	0.181818	4.78024	4.32546	0.00134524	0.0238613	0.0191912	Tnfrsf21/Bmp4/Dusp15/Hes5/Hes1/Opalin	6
GO:0071385	BP	GO:0071385	cellular response to glucocorticoid stimulus	6/357	33/9386	0.181818	4.78024	4.32546	0.00134524	0.0238613	0.0191912	Fam107a/Bmp4/Hmgcs2/Ccl2/Tgfb1/Gjb2	6
GO:0043588	BP	GO:0043588	skin development	15/357	163/9386	0.0920245	2.41945	3.63503	0.00135072	0.0238613	0.0191912	Lhx2/Scd1/Apcdd1/Prkch/Celsr1/Ngfr/Krt4/Itga2/Edaradd/Fst/Cdsn/Col1a1/Krt17/Gal/Gjb3	15
GO:0048545	BP	GO:0048545	response to steroid hormone	17/357	197/9386	0.0862944	2.26879	3.57867	0.00135326	0.0238613	0.0191912	Aldh3a1/Fam107a/Atp1a2/Sgk1/Alpl/Ntrk2/Bmp4/Hmgcs2/Ptgds/Got1/Tacr1/Dab2/Ccl2/Col1a1/Tgfb1/Gjb2/Spp1	17
GO:0019725	BP	GO:0019725	cellular homeostasis	33/357	500/9386	0.066	1.73523	3.35958	0.00135671	0.0238613	0.0191912	Atp1a2/Calb2/Cartpt/Sgk1/Alpl/Mt1/Glul/Adora1/Apoe/Nr1d1/Vsnl1/Prdx6/Slc1a3/Aqp4/Slc24a3/Scgn/Sv2a/Steap2/Camk2n1/Tcirg1/Ngfr/Ero1a/Adra2a/Icam1/Vcam1/Car2/Stc2/Slc30a10/Ccl2/Tgm2/Col1a1/Tgfb1/Spp1	33
GO:0050954	BP	GO:0050954	sensory perception of mechanical stimulus	10/357	85/9386	0.117647	3.0931	3.85447	0.001378	0.0240345	0.0193305	Eps8l2/Slc1a3/Aqp4/Lrig1/Piezo2/Whrn/Itga2/Col1a1/Hpn/Gjb2	10
GO:0070663	BP	GO:0070663	regulation of leukocyte proliferation	12/357	115/9386	0.104348	2.74344	3.74046	0.00138065	0.0240345	0.0193305	Bst1/Tnfrsf21/Bmp4/Prkcq/Hes1/Nmb/Tacr1/Vcam1/Jak3/Gpnmb/Tgfb1/Gal	12
GO:0022404	BP	GO:0022404	molting cycle process	9/357	71/9386	0.126761	3.3327	3.92309	0.00139595	0.0240554	0.0193474	Lhx2/Apcdd1/Lrig1/Celsr1/Ngfr/Edaradd/Fst/Krt17/Gal	9
GO:0022405	BP	GO:0022405	hair cycle process	9/357	71/9386	0.126761	3.3327	3.92309	0.00139595	0.0240554	0.0193474	Lhx2/Apcdd1/Lrig1/Celsr1/Ngfr/Edaradd/Fst/Krt17/Gal	9
GO:1903531	BP	GO:1903531	negative regulation of secretion by cell	11/357	100/9386	0.11	2.89204	3.78223	0.00140952	0.0241672	0.0194372	Gja1/Cartpt/Crhbp/Adora1/Apoe/Vsnl1/Gnao1/Abat/Nmb/Adra2a/Igfbp3	11
GO:0030072	BP	GO:0030072	peptide hormone secretion	15/357	164/9386	0.0914634	2.40469	3.60846	0.00143654	0.0244259	0.0196453	Gja1/Cartpt/Crhbp/Cplx3/Glul/Nr1d1/Syt9/Vsnl1/Gnao1/Abat/Ecrg4/Camk2n1/Tcirg1/Adra2a/Apln	15
GO:0034220	BP	GO:0034220	monoatomic ion transmembrane transport	29/357	422/9386	0.0687204	1.80675	3.3719	0.00143892	0.0244259	0.0196453	Slc6a13/Best2/Atp1a2/Gja1/Bmp4/Slc6a15/Slc6a9/Gpm6a/P2rx6/Slc6a6/Slc1a3/Slc18b1/Slc24a3/Kcnk1/Steap2/Kcnab2/Cacng4/Kcnab1/Tspan13/Tcirg1/Ero1a/Kcne1/Piezo2/Slc30a10/Ctss/Fxyd5/Hpn/Tgfb1/Gal	29
GO:0061041	BP	GO:0061041	regulation of wound healing	8/357	58/9386	0.137931	3.62639	3.98942	0.00147041	0.0248368	0.0199758	Wfdc1/Apoe/Hbegf/Adra2a/Phldb2/Thbd/Ccl2/Kng2	8
GO:0030855	BP	GO:0030855	epithelial cell differentiation	27/357	384/9386	0.0703125	1.84861	3.37625	0.00149978	0.0252082	0.0202745	Fat4/Gja1/Col18a1/Bmp4/Bdh2/Tst/Hes5/Hes1/Jag1/Prkch/Fzd2/Gdf11/Kcne1/Icam1/Krt4/Dab2/Tagln2/Whrn/Spry1/Syne4/Itga2/Fst/Sox3/Cdsn/Krt17/Tgfb1/Tagln	27
GO:0071695	BP	GO:0071695	anatomical structure maturation	13/357	132/9386	0.0984848	2.5893	3.65644	0.00150993	0.0252543	0.0203116	Fat4/Gja1/Ntn4/Hes5/Hes1/Gdf11/Kcne1/Axl/B4galt5/C1qa/Mmp2/Tgfb1/Gal	13
GO:0110110	BP	GO:0110110	positive regulation of animal organ morphogenesis	4/357	14/9386	0.285714	7.5118	4.8482	0.00152109	0.02529	0.0203403	Bmp4/Ngfr/Spry1/Tgfb1	4
GO:0055074	BP	GO:0055074	calcium ion homeostasis	15/357	165/9386	0.0909091	2.39012	3.58209	0.00152689	0.02529	0.0203403	Calb2/Alpl/Adora1/Apoe/Slc24a3/Scgn/Sv2a/Tcirg1/Ero1a/Stc2/Ccl2/Tgm2/Nt5e/Tgfb1/Spp1	15
GO:0048661	BP	GO:0048661	positive regulation of smooth muscle cell proliferation	9/357	72/9386	0.125	3.28641	3.87244	0.00154314	0.0253134	0.0203591	Gja1/Bmp4/Hes5/Hbegf/Mmp2/Nampt/Itga2/Tgm2/Tgfb1	9
GO:0071805	BP	GO:0071805	potassium ion transmembrane transport	9/357	72/9386	0.125	3.28641	3.87244	0.00154314	0.0253134	0.0203591	Atp1a2/Slc1a3/Slc24a3/Kcnk1/Kcnab2/Kcnab1/Kcne1/Hpn/Gal	9
GO:0085029	BP	GO:0085029	extracellular matrix assembly	6/357	34/9386	0.176471	4.63964	4.22744	0.00158204	0.0257932	0.020745	Tnxb/Ntn4/Tgfbr3/Phldb2/Ltbp4/Tgfb1	6
GO:0070372	BP	GO:0070372	regulation of ERK1 and ERK2 cascade	14/357	149/9386	0.0939597	2.47033	3.59727	0.0015875	0.0257932	0.020745	Bmp4/Necab2/Apoe/Dusp15/Icam1/Dab2/Chi3l1/Tnfrsf11a/Slc30a10/Spry1/Tek/Gpnmb/Fn1/Tgfb1	14
GO:0071260	BP	GO:0071260	cellular response to mechanical stimulus	7/357	46/9386	0.152174	4.00085	4.05678	0.0016148	0.0259892	0.0209026	Atp1a2/Gja1/Got1/Piezo2/Itga2/Col1a1/Tgfb1	7
GO:0071496	BP	GO:0071496	cellular response to external stimulus	7/357	46/9386	0.152174	4.00085	4.05678	0.0016148	0.0259892	0.0209026	Atp1a2/Gja1/Got1/Piezo2/Itga2/Col1a1/Tgfb1	7
GO:0001935	BP	GO:0001935	endothelial cell proliferation	10/357	87/9386	0.114943	3.02199	3.76749	0.00164751	0.0263911	0.0212259	Gja1/Col18a1/Bmp4/Scg2/Apoe/Ngfr/Tek/Ccl2/Apln/Ecm1	10
GO:0098771	BP	GO:0098771	inorganic ion homeostasis	21/357	273/9386	0.0769231	2.02241	3.40884	0.00168483	0.0268628	0.0216053	Atp1a2/Calb2/Sgk1/Alpl/Mt1/Adora1/Apoe/Slc1a3/Slc24a3/Scgn/Sv2a/Steap2/Tcirg1/Ero1a/Stc2/Slc30a10/Ccl2/Tgm2/Nt5e/Tgfb1/Spp1	21
GO:0048709	BP	GO:0048709	oligodendrocyte differentiation	9/357	73/9386	0.123288	3.2414	3.82267	0.00170254	0.027019	0.0217309	Tnfrsf21/Ntrk2/Bmp4/Dusp15/Hes5/Hes1/B4galt5/Tgfb1/Opalin	9
GO:0042445	BP	GO:0042445	hormone metabolic process	11/357	103/9386	0.106796	2.80781	3.66825	0.00179386	0.0279366	0.0224689	Crhbp/Cyp2d22/Hsd17b11/Dab2/Stc2/Crabp2/Anpep/Chst8/Hpn/Spp1/Gal	11
GO:0050670	BP	GO:0050670	regulation of lymphocyte proliferation	11/357	103/9386	0.106796	2.80781	3.66825	0.00179386	0.0279366	0.0224689	Bst1/Tnfrsf21/Bmp4/Prkcq/Hes1/Tacr1/Vcam1/Jak3/Gpnmb/Tgfb1/Gal	11
GO:0050866	BP	GO:0050866	negative regulation of cell activation	11/357	103/9386	0.106796	2.80781	3.66825	0.00179386	0.0279366	0.0224689	Tnfrsf21/Bmp4/Apoe/Nr1d1/Axl/Jak3/Gpnmb/Fn1/Rian/Tgfb1/Gal	11
GO:0030509	BP	GO:0030509	BMP signaling pathway	10/357	88/9386	0.113636	2.98765	3.72493	0.00179745	0.0279366	0.0224689	Nbl1/Bmp4/Chrdl1/Bambi/Tgfbr3/Rgma/Hes5/Hes1/Ror2/Fst	10
GO:0032967	BP	GO:0032967	positive regulation of collagen biosynthetic process	5/357	24/9386	0.208333	5.47736	4.36691	0.00180949	0.0279366	0.0224689	Bmp4/Creb3l1/Itga2/Ccl2/Tgfb1	5
GO:1904645	BP	GO:1904645	response to amyloid-beta	5/357	24/9386	0.208333	5.47736	4.36691	0.00180949	0.0279366	0.0224689	Gja1/Ngfr/Icam1/Vcam1/Mmp2	5
GO:0035249	BP	GO:0035249	synaptic transmission	glutamatergic	7/357	47/9386	0.148936	3.91573	3.98453	0.00183667	0.0281019	0.0226018	Ntrk2/Glul/Adora1/Cacng4/Ngfr/Ror2/Ccl2	7
GO:0060113	BP	GO:0060113	inner ear receptor cell differentiation	7/357	47/9386	0.148936	3.91573	3.98453	0.00183667	0.0281019	0.0226018	Fat4/Bmp4/Hes5/Hes1/Jag1/Fzd2/Whrn	7
GO:0072577	BP	GO:0072577	endothelial cell apoptotic process	6/357	35/9386	0.171429	4.50708	4.13316	0.00184926	0.0281681	0.0226551	Col18a1/Bmp4/Scg2/Icam1/Tek/Tgfb1	6
GO:0016049	BP	GO:0016049	cell growth	24/357	333/9386	0.0720721	1.89487	3.30611	0.00195913	0.0297091	0.0238945	Fam107a/Wfdc1/Gja1/Sgk1/Igfbp4/Lhx2/Sh3gl2/Apoe/Rgma/Mgll/Sesn1/Rnd2/Hbegf/Nrp2/Rerg/Dab2/Postn/Crabp2/Fn1/Krt17/Hpn/Tnc/Tgfb1/Igfbp3	24
GO:0002455	BP	GO:0002455	humoral immune response mediated by circulating immunoglobulin	4/357	15/9386	0.266667	7.01102	4.63268	0.00201255	0.0299861	0.0241173	C1qa/C4b/Cfi/Bcl3	4
GO:0050974	BP	GO:0050974	detection of mechanical stimulus involved in sensory perception	4/357	15/9386	0.266667	7.01102	4.63268	0.00201255	0.0299861	0.0241173	Piezo2/Whrn/Itga2/Hpn	4
GO:0060343	BP	GO:0060343	trabecula formation	4/357	15/9386	0.266667	7.01102	4.63268	0.00201255	0.0299861	0.0241173	Tgfbr3/Mmp2/Tek/Col1a1	4
GO:0070233	BP	GO:0070233	negative regulation of T cell apoptotic process	4/357	15/9386	0.266667	7.01102	4.63268	0.00201255	0.0299861	0.0241173	Bmp4/Prkcq/Jak3/Bcl3	4
GO:0097530	BP	GO:0097530	granulocyte migration	8/357	61/9386	0.131148	3.44804	3.81409	0.00204648	0.0303591	0.0244173	Bst1/Scg2/Rarres2/Emp2/Ccl2/Lbp/Ccl7/Spp1	8
GO:0050921	BP	GO:0050921	positive regulation of chemotaxis	9/357	75/9386	0.12	3.15496	3.72566	0.00206088	0.0304403	0.0244826	Scg2/Rarres2/Cxcl14/Itga2/Ccl2/Fn1/Lbp/Ccl7/Tgfb1	9
GO:0007204	BP	GO:0007204	positive regulation of cytosolic calcium ion concentration	7/357	48/9386	0.145833	3.83415	3.91424	0.00208148	0.030612	0.0246207	Gja1/Bmp4/Fzd2/Nmb/Tacr1/Jak3/Kng2	7
GO:0051048	BP	GO:0051048	negative regulation of secretion	11/357	105/9386	0.104762	2.75433	3.59451	0.00209464	0.0306734	0.0246701	Gja1/Cartpt/Crhbp/Adora1/Apoe/Vsnl1/Gnao1/Abat/Nmb/Adra2a/Igfbp3	11
GO:0006816	BP	GO:0006816	calcium ion transport	16/357	188/9386	0.0851064	2.23756	3.40823	0.00214135	0.0309101	0.0248605	Atp1a2/Gja1/Bmp4/Gpm6a/P2rx6/Slc24a3/Gnao1/Cacng4/Hes1/Tspan13/Ero1a/Tspan18/Icam1/Stc2/Jak3/Tgfb1	16
GO:0019233	BP	GO:0019233	sensory perception of pain	6/357	36/9386	0.166667	4.38189	4.04237	0.0021493	0.0309101	0.0248605	Penk/Adora1/Mgll/Tafa4/Itga2/Ccl2	6
GO:0045453	BP	GO:0045453	bone resorption	6/357	36/9386	0.166667	4.38189	4.04237	0.0021493	0.0309101	0.0248605	Cartpt/Tcirg1/Car2/Tnfrsf11a/Ctss/Spp1	6
GO:0034284	BP	GO:0034284	response to monosaccharide	14/357	154/9386	0.0909091	2.39012	3.45857	0.00216936	0.0309101	0.0248605	Gja1/Glul/Hmgcs2/Nr1d1/Vsnl1/Aqp4/Camk2n1/Adra2a/Icam1/Vcam1/Itga2/Ccl2/Col1a1/Tgfb1	14
GO:0042063	BP	GO:0042063	gliogenesis	19/357	242/9386	0.0785124	2.06419	3.33497	0.00219091	0.0309101	0.0248605	Penk/Tnfrsf21/Ntrk2/Bmp4/Nr1d1/Apcdd1/Dusp15/Hes5/Hes1/Prkch/B4galt5/C1qa/Gpc1/Gfap/Ror2/Ccl2/Fn1/Tgfb1/Opalin	19
GO:0010714	BP	GO:0010714	positive regulation of collagen metabolic process	5/357	25/9386	0.2	5.25826	4.23909	0.00219234	0.0309101	0.0248605	Bmp4/Creb3l1/Itga2/Ccl2/Tgfb1	5
GO:0042596	BP	GO:0042596	fear response	5/357	25/9386	0.2	5.25826	4.23909	0.00219234	0.0309101	0.0248605	Atp1a2/Penk/Gja1/Apoe/Adra2a	5
GO:0043114	BP	GO:0043114	regulation of vascular permeability	5/357	25/9386	0.2	5.25826	4.23909	0.00219234	0.0309101	0.0248605	Sh3gl2/Apoe/Ptp4a3/Tacr1/Tgfb1	5
GO:0060391	BP	GO:0060391	positive regulation of SMAD protein signal transduction	5/357	25/9386	0.2	5.25826	4.23909	0.00219234	0.0309101	0.0248605	Bmp4/Tgfbr3/Gdf11/Dab2/Tgfb1	5
GO:0007610	BP	GO:0007610	behavior	27/357	395/9386	0.0683544	1.79713	3.2185	0.00224968	0.0309863	0.0249217	Atp1a2/Penk/Sncg/Gja1/Cartpt/Crhbp/Sgk1/Selenop/Ntrk2/Adora1/Apoe/Nr1d1/Ptgds/Slc1a3/Gnao1/Adam11/Abat/Camk2n1/Kcnab1/Rcan1/Celsr1/Sptbn2/Tacr1/Stra6/Clstn2/Apln/Gal	27
GO:0032944	BP	GO:0032944	regulation of mononuclear cell proliferation	11/357	106/9386	0.103774	2.72834	3.55828	0.00225971	0.0309863	0.0249217	Bst1/Tnfrsf21/Bmp4/Prkcq/Hes1/Tacr1/Vcam1/Jak3/Gpnmb/Tgfb1/Gal	11
GO:0008544	BP	GO:0008544	epidermis development	16/357	189/9386	0.0846561	2.22572	3.38478	0.00226036	0.0309863	0.0249217	Bmp4/Lhx2/Apcdd1/Hes5/Hes1/Jag1/Prkch/Celsr1/Ngfr/Krt4/Whrn/Edaradd/Fst/Cdsn/Krt17/Gal	16
GO:0002687	BP	GO:0002687	positive regulation of leukocyte migration	9/357	76/9386	0.118421	3.11345	3.67836	0.00226131	0.0309863	0.0249217	Rarres2/Icam1/Tacr1/Cxcl14/Itga2/Ccl2/Lbp/Ccl7/Tgfb1	9
GO:0042303	BP	GO:0042303	molting cycle	9/357	76/9386	0.118421	3.11345	3.67836	0.00226131	0.0309863	0.0249217	Lhx2/Apcdd1/Lrig1/Celsr1/Ngfr/Edaradd/Fst/Krt17/Gal	9
GO:0042633	BP	GO:0042633	hair cycle	9/357	76/9386	0.118421	3.11345	3.67836	0.00226131	0.0309863	0.0249217	Lhx2/Apcdd1/Lrig1/Celsr1/Ngfr/Edaradd/Fst/Krt17/Gal	9
GO:0045471	BP	GO:0045471	response to ethanol	9/357	76/9386	0.118421	3.11345	3.67836	0.00226131	0.0309863	0.0249217	Penk/Crhbp/Hmgcs2/Abat/Tacr1/Tnfrsf11a/Ccl2/Tnc/Ccl7	9
GO:0006814	BP	GO:0006814	sodium ion transport	10/357	91/9386	0.10989	2.88916	3.60077	0.00231463	0.03159	0.0254073	Slc6a13/Atp1a2/Sgk1/Slc6a15/Slc6a9/Slc6a6/Slc24a3/Kcnk1/Fxyd5/Tgfb1	10
GO:0071621	BP	GO:0071621	granulocyte chemotaxis	7/357	49/9386	0.142857	3.7559	3.84583	0.00235077	0.0319554	0.0257012	Bst1/Scg2/Rarres2/Ccl2/Lbp/Ccl7/Spp1	7
GO:0048469	BP	GO:0048469	cell maturation	10/357	92/9386	0.108696	2.85775	3.56051	0.0025114	0.0340036	0.0273485	Gja1/Ntn4/Hes5/Hes1/Gdf11/Kcne1/Axl/B4galt5/C1qa/Tgfb1	10
GO:0098662	BP	GO:0098662	inorganic cation transmembrane transport	25/357	359/9386	0.0696379	1.83087	3.19184	0.00253288	0.0341589	0.0274734	Slc6a13/Atp1a2/Bmp4/Slc6a15/Slc6a9/Gpm6a/P2rx6/Slc6a6/Slc1a3/Slc18b1/Slc24a3/Kcnk1/Steap2/Kcnab2/Cacng4/Kcnab1/Tspan13/Tcirg1/Ero1a/Kcne1/Slc30a10/Fxyd5/Hpn/Tgfb1/Gal	25
GO:0051962	BP	GO:0051962	positive regulation of nervous system development	17/357	209/9386	0.0813397	2.13853	3.30977	0.00254994	0.0342535	0.0275495	Sgk1/Ntrk2/Lrrn1/Apoe/Rnd2/Hes1/Eef2k/Prkch/Clstn2/Syndig1/Plxnd1/Lrrtm3/Gfap/Crabp2/Fn1/Tgm2/Tgfb1	17
GO:0003094	BP	GO:0003094	glomerular filtration	4/357	16/9386	0.25	6.57283	4.43606	0.00260374	0.034568	0.0278024	Gja1/Adora1/Emp2/Mcam	4
GO:0055078	BP	GO:0055078	sodium ion homeostasis	4/357	16/9386	0.25	6.57283	4.43606	0.00260374	0.034568	0.0278024	Atp1a2/Sgk1/Slc1a3/Spp1	4
GO:0065005	BP	GO:0065005	protein-lipid complex assembly	4/357	16/9386	0.25	6.57283	4.43606	0.00260374	0.034568	0.0278024	Sh3gl2/Apoe/Acsl3/Plagl2	4
GO:0006940	BP	GO:0006940	regulation of smooth muscle contraction	5/357	26/9386	0.192308	5.05602	4.11794	0.00263096	0.0345923	0.027822	Atp1a2/Abat/Adra2a/Tacr1/Itga2	5
GO:0036006	BP	GO:0036006	cellular response to macrophage colony-stimulating factor stimulus	5/357	26/9386	0.192308	5.05602	4.11794	0.00263096	0.0345923	0.027822	Ntrk2/Axl/Ror2/Tek/Ccl2	5
GO:0003151	BP	GO:0003151	outflow tract morphogenesis	7/357	50/9386	0.14	3.68078	3.77918	0.00264613	0.0345923	0.027822	Bmp4/Tgfbr3/Hes1/Jag1/Fzd2/Nrp2/Plxnd1	7
GO:0046849	BP	GO:0046849	bone remodeling	7/357	50/9386	0.14	3.68078	3.77918	0.00264613	0.0345923	0.027822	Gja1/Cartpt/Tcirg1/Car2/Tnfrsf11a/Ctss/Spp1	7
GO:0001678	BP	GO:0001678	intracellular glucose homeostasis	12/357	125/9386	0.096	2.52397	3.41062	0.00281017	0.0365966	0.029434	Cartpt/Nr1d1/Vsnl1/Aqp4/Camk2n1/Ngfr/Adra2a/Icam1/Vcam1/Ccl2/Col1a1/Tgfb1	12
GO:0051965	BP	GO:0051965	positive regulation of synapse assembly	6/357	38/9386	0.157895	4.15126	3.87033	0.00285787	0.0369358	0.0297068	Ntrk2/Lrrn1/Eef2k/Clstn2/Syndig1/Lrrtm3	6
GO:2000027	BP	GO:2000027	regulation of animal organ morphogenesis	6/357	38/9386	0.157895	4.15126	3.87033	0.00285787	0.0369358	0.0297068	Bmp4/Ntn4/Apcdd1/Ngfr/Spry1/Tgfb1	6
GO:0043410	BP	GO:0043410	positive regulation of MAPK cascade	19/357	248/9386	0.0766129	2.01425	3.21868	0.00288696	0.037171	0.029896	Cartpt/Ntrk2/Bmp4/Necab2/Igfbp4/Adora1/Apoe/Dusp15/Ngfr/Adra2a/Icam1/Dab2/Chi3l1/Tnfrsf11a/Slc30a10/Tek/Gpnmb/Tgfb1/Igfbp3	19
GO:0071772	BP	GO:0071772	response to BMP	10/357	94/9386	0.106383	2.79695	3.48158	0.00294516	0.0376363	0.0302702	Nbl1/Bmp4/Chrdl1/Bambi/Tgfbr3/Rgma/Hes5/Hes1/Ror2/Fst	10
GO:0071773	BP	GO:0071773	cellular response to BMP stimulus	10/357	94/9386	0.106383	2.79695	3.48158	0.00294516	0.0376363	0.0302702	Nbl1/Bmp4/Chrdl1/Bambi/Tgfbr3/Rgma/Hes5/Hes1/Ror2/Fst	10
GO:0003333	BP	GO:0003333	amino acid transmembrane transport	7/357	51/9386	0.137255	3.60861	3.71423	0.00296919	0.0376467	0.0302786	Slc6a13/Slc6a9/Slc6a6/Slc1a3/Slc7a4/Nfkbie/Gfap	7
GO:0035924	BP	GO:0035924	cellular response to vascular endothelial growth factor stimulus	7/357	51/9386	0.137255	3.60861	3.71423	0.00296919	0.0376467	0.0302786	Ntrk2/Adgra2/Axl/Nrp2/Ptp4a3/Ror2/Tek	7
GO:0008285	BP	GO:0008285	negative regulation of cell population proliferation	27/357	403/9386	0.0669975	1.76145	3.10682	0.00297908	0.0376467	0.0302786	Wfdc1/Gja1/Tnfrsf21/Bmp4/Vsx2/Adora1/Apoe/Ptgds/Tgfbr3/Rap1gap/Ecrg4/Hes1/Gdf11/Ngfr/Krt4/Rerg/Dab2/P3h2/Spry1/Gpnmb/Rian/Apln/Hpn/Tgfb1/Igfbp3/H19/Gal	27
GO:0001649	BP	GO:0001649	osteoblast differentiation	12/357	126/9386	0.0952381	2.50393	3.3794	0.00300261	0.0378041	0.0304052	Penk/Gja1/Bmp4/Bambi/Tgfbr3/Creb3l1/Jag1/Tcirg1/Gpnmb/Col1a1/Igfbp3/Spp1	12
GO:0003007	BP	GO:0003007	heart morphogenesis	14/357	160/9386	0.0875	2.30049	3.29907	0.00309004	0.0387618	0.0311754	Fat4/Gja1/Bmp4/Tgfbr3/Emp2/Hes1/Jag1/Fzd2/Nrp2/Mical2/Plxnd1/Spry1/Tek/Tgfb1	14
GO:0038063	BP	GO:0038063	collagen-activated tyrosine kinase receptor signaling pathway	5/357	27/9386	0.185185	4.86876	4.00286	0.00312985	0.0389746	0.0313466	Ntrk2/Axl/Ror2/Tek/Col1a1	5
GO:0089718	BP	GO:0089718	amino acid import across plasma membrane	5/357	27/9386	0.185185	4.86876	4.00286	0.00312985	0.0389746	0.0313466	Slc6a13/Slc6a9/Slc6a6/Slc1a3/Gfap	5
GO:1901699	BP	GO:1901699	cellular response to nitrogen compound	28/357	425/9386	0.0658824	1.73213	3.07141	0.00318354	0.039499	0.0317684	Penk/Gja1/Crhbp/Sgk1/Ntrk2/Hmgcs2/Rarres2/Prkcq/Slc1a3/Gnao1/Got1/Sesn1/Insig1/Eef2k/Ngfr/Kcne1/Axl/Icam1/Vcam1/Car2/Slc30a10/Ror2/Tek/Jak3/Ccl2/Tgm2/Tgfb1/Gjb2	28
GO:1901654	BP	GO:1901654	response to ketone	12/357	127/9386	0.0944882	2.48422	3.34849	0.00320561	0.0396287	0.0318727	Sgk1/Bmp4/Hmgcs2/Tgfbr3/Tacr1/Postn/Ccl2/Car9/Tnc/Tgfb1/Gjb2/Spp1	12
GO:0007631	BP	GO:0007631	feeding behavior	6/357	39/9386	0.153846	4.04482	3.78869	0.00327148	0.0402971	0.0324102	Cartpt/Ntrk2/Tacr1/Stra6/Apln/Gal	6
GO:0006956	BP	GO:0006956	complement activation	4/357	17/9386	0.235294	6.18619	4.25557	0.00330395	0.0404053	0.0324973	C1qa/C4b/Cfb/Cfi	4
GO:0051043	BP	GO:0051043	regulation of membrane protein ectodomain proteolysis	4/357	17/9386	0.235294	6.18619	4.25557	0.00330395	0.0404053	0.0324973	Apoe/Rgma/Adra2a/Timp1	4
GO:0001558	BP	GO:0001558	regulation of cell growth	20/357	270/9386	0.0740741	1.9475	3.14118	0.00333778	0.0406732	0.0327128	Fam107a/Wfdc1/Gja1/Sgk1/Igfbp4/Apoe/Rgma/Mgll/Sesn1/Rnd2/Hbegf/Rerg/Dab2/Crabp2/Fn1/Krt17/Hpn/Tnc/Tgfb1/Igfbp3	20
GO:0035725	BP	GO:0035725	sodium ion transmembrane transport	8/357	66/9386	0.121212	3.18683	3.54495	0.00338651	0.0411202	0.0330722	Slc6a13/Atp1a2/Slc6a15/Slc6a9/Slc6a6/Slc24a3/Kcnk1/Fxyd5	8
GO:0007416	BP	GO:0007416	synapse assembly	14/357	162/9386	0.0864198	2.27209	3.24748	0.00346015	0.0418653	0.0336715	Fam107a/Ntrk2/Lrrn1/Gpm6a/Ptpn13/Eef2k/Sdk2/Sptbn2/Trim47/Clstn2/Syndig1/Plxnd1/Ntng2/Lrrtm3	14
GO:0098660	BP	GO:0098660	inorganic ion transmembrane transport	26/357	389/9386	0.066838	1.75726	3.03321	0.0036539	0.0440534	0.0354314	Slc6a13/Best2/Atp1a2/Bmp4/Slc6a15/Slc6a9/Gpm6a/P2rx6/Slc6a6/Slc1a3/Slc18b1/Slc24a3/Kcnk1/Steap2/Kcnab2/Cacng4/Kcnab1/Tspan13/Tcirg1/Ero1a/Kcne1/Slc30a10/Fxyd5/Hpn/Tgfb1/Gal	26
GO:0046850	BP	GO:0046850	regulation of bone remodeling	5/357	28/9386	0.178571	4.69488	3.89331	0.00369347	0.0443563	0.0356749	Gja1/Cartpt/Car2/Tnfrsf11a/Spp1	5
GO:0048009	BP	GO:0048009	insulin-like growth factor receptor signaling pathway	7/357	53/9386	0.132075	3.47244	3.58909	0.00370502	0.0443563	0.0356749	Ntrk2/Igfbp4/Axl/Ror2/Tek/Cilp/Igfbp3	7
GO:0070371	BP	GO:0070371	ERK1 and ERK2 cascade	14/357	165/9386	0.0848485	2.23078	3.1715	0.00408256	0.0478396	0.0384765	Bmp4/Necab2/Apoe/Dusp15/Icam1/Dab2/Chi3l1/Tnfrsf11a/Slc30a10/Spry1/Tek/Gpnmb/Fn1/Tgfb1	14
GO:0042472	BP	GO:0042472	inner ear morphogenesis	7/357	54/9386	0.12963	3.40813	3.52876	0.00412119	0.0478396	0.0384765	Lrig1/Insig1/Fzd2/Celsr1/Whrn/Ror2/Hpn	7
GO:1905954	BP	GO:1905954	positive regulation of lipid localization	7/357	54/9386	0.12963	3.40813	3.52876	0.00412119	0.0478396	0.0384765	Apoe/Ecrg4/Nmb/Dab2/Tnfrsf11a/Spp1/Gal	7
GO:0001504	BP	GO:0001504	neurotransmitter uptake	4/357	18/9386	0.222222	5.84251	4.08898	0.00412217	0.0478396	0.0384765	Atp1a2/Slc6a9/Slc18b1/Gfap	4
GO:0042634	BP	GO:0042634	regulation of hair cycle	4/357	18/9386	0.222222	5.84251	4.08898	0.00412217	0.0478396	0.0384765	Ngfr/Fst/Krt17/Gal	4
GO:0048247	BP	GO:0048247	lymphocyte chemotaxis	4/357	18/9386	0.222222	5.84251	4.08898	0.00412217	0.0478396	0.0384765	Ch25h/Cxcl14/Ccl2/Ccl7	4
GO:0048483	BP	GO:0048483	autonomic nervous system development	4/357	18/9386	0.222222	5.84251	4.08898	0.00412217	0.0478396	0.0384765	Hes1/Nrp2/Vcam1/Fn1	4
GO:0060317	BP	GO:0060317	cardiac epithelial to mesenchymal transition	4/357	18/9386	0.222222	5.84251	4.08898	0.00412217	0.0478396	0.0384765	Tgfbr3/Emp2/Jag1/Spry1	4
GO:0071392	BP	GO:0071392	cellular response to estradiol stimulus	4/357	18/9386	0.222222	5.84251	4.08898	0.00412217	0.0478396	0.0384765	Crhbp/Mmp2/Itga2/Ccl2	4
GO:0060390	BP	GO:0060390	regulation of SMAD protein signal transduction	6/357	41/9386	0.146341	3.84751	3.63328	0.00423036	0.0489287	0.0393525	Bmp4/Tgfbr3/Gdf11/Dab2/Cilp/Tgfb1	6
GO:0002252	BP	GO:0002252	immune effector process	20/357	276/9386	0.0724638	1.90517	3.03498	0.00427753	0.0493072	0.0396569	Spon2/Ptgds/Emp2/Jag1/Tcirg1/Axl/Icam1/C1qa/Litaf/C4b/Ctsc/Tek/Sbno2/Cfb/Jak3/Ccl2/Lbp/Tgfb1/Cfi/Bcl3	20
GO:0035791	BP	GO:0035791	platelet-derived growth factor receptor-beta signaling pathway	5/357	29/9386	0.172414	4.53299	3.78882	0.00432629	0.0495346	0.0398398	Ntrk2/Hip1/Axl/Ror2/Tek	5
GO:0061045	BP	GO:0061045	negative regulation of wound healing	5/357	29/9386	0.172414	4.53299	3.78882	0.00432629	0.0495346	0.0398398	Wfdc1/Apoe/Phldb2/Thbd/Kng2	5
GO:0055080	BP	GO:0055080	monoatomic cation homeostasis	22/357	315/9386	0.0698413	1.83622	3.00178	0.00435355	0.04968	0.0399567	Atp1a2/Calb2/Sgk1/Alpl/Mt1/Adora1/Apoe/Slc1a3/Slc24a3/Scgn/Sv2a/Steap2/Tcirg1/Ero1a/Car2/Stc2/Slc30a10/Ccl2/Tgm2/Nt5e/Tgfb1/Spp1	22
GO:0030312	CC	GO:0030312	external encapsulating structure	42/363	226/9473	0.185841	4.84978	11.6924	5.09506e-18	7.97376e-16	6.40905e-16	Col23a1/Optc/Lama3/Col18a1/Alpl/Col9a3/Tnxb/Lrrn1/Fmod/Sod3/Rarres2/Fbln7/Spon2/Apoe/Ntn4/Sparcl1/Lrig1/Adamts4/Col6a3/Gpc1/Lamc2/Ltbp4/P3h2/Col27a1/Postn/Adamtsl1/Lrrtm3/Ctsc/Mmp2/Scara3/Megf6/Fn1/Tgm2/Fbln2/Ecm1/Col1a1/Cilp/Timp1/Tnc/Tgfb1/Col5a3/Tgfbi	42
GO:0031012	CC	GO:0031012	extracellular matrix	42/363	226/9473	0.185841	4.84978	11.6924	5.09506e-18	7.97376e-16	6.40905e-16	Col23a1/Optc/Lama3/Col18a1/Alpl/Col9a3/Tnxb/Lrrn1/Fmod/Sod3/Rarres2/Fbln7/Spon2/Apoe/Ntn4/Sparcl1/Lrig1/Adamts4/Col6a3/Gpc1/Lamc2/Ltbp4/P3h2/Col27a1/Postn/Adamtsl1/Lrrtm3/Ctsc/Mmp2/Scara3/Megf6/Fn1/Tgm2/Fbln2/Ecm1/Col1a1/Cilp/Timp1/Tnc/Tgfb1/Col5a3/Tgfbi	42
GO:0062023	CC	GO:0062023	collagen-containing extracellular matrix	32/363	187/9473	0.171123	4.4657	9.55459	6.25704e-13	6.52818e-11	5.24713e-11	Col23a1/Lama3/Col18a1/Col9a3/Tnxb/Fmod/Sod3/Ntn4/Sparcl1/Adamts4/Col6a3/Gpc1/Lamc2/Ltbp4/P3h2/Col27a1/Postn/Adamtsl1/Ctsc/Scara3/Megf6/Fn1/Tgm2/Fbln2/Ecm1/Col1a1/Cilp/Timp1/Tnc/Tgfb1/Col5a3/Tgfbi	32
GO:0009986	CC	GO:0009986	cell surface	40/363	358/9473	0.111732	2.9158	7.37613	8.16232e-10	6.38702e-08	5.13367e-08	Atp1a2/Col23a1/Ntrk2/Smim1/Apoe/Tgfbr3/Slc1a3/Aqp4/Rgma/Adgra2/Emp2/Enox1/Cacng4/Hbegf/Ngfr/Kcne1/Axl/Icam1/Mcam/Krt4/Gpc1/Igf2r/Tacr1/Scube1/Clstn2/Vcam1/Sdc3/Tnfrsf11a/Ror2/Ctss/Osmr/Tek/Thbd/Itga2/Itga7/Nt5e/Anpep/Lbp/Hpn/Tgfb1	40
GO:0044297	CC	GO:0044297	cell body	46/363	475/9473	0.0968421	2.52723	6.81701	4.45858e-09	2.79107e-07	2.24337e-07	Atp1a2/Penk/Sncg/Crhbp/Rlbp1/Cabp1/Ntrk2/Glul/Sh3gl2/Pdyn/Gpm6a/Adora1/P2rx6/Rtn1/Slc6a6/Apoe/Nr1d1/Slc1a3/Gnao1/Kcnk1/Sv2a/Adam11/Rap1gap/Ptpn13/Camk2n1/Cacng4/Kcnab1/Sptbn2/Ngfr/Adra2a/Gpc1/Tacr1/Piezo2/Whrn/Syndig1/Plxnd1/C4b/Gfap/Ror2/Tmprss5/Ccl2/Hpn/Tgfb1/Gjb2/Kng2/Gal	46
GO:0043679	CC	GO:0043679	axon terminus	16/363	91/9473	0.175824	4.58838	6.86573	2.93222e-07	1.52964e-05	1.22947e-05	Penk/Sncg/Calb2/Crhbp/Cplx3/Ntrk2/Glul/Pdyn/Adora1/Pacsin1/Scgn/Kcnab2/Got1/Adra2a/Itga2/Ccl2	16
GO:0043025	CC	GO:0043025	neuronal cell body	37/363	416/9473	0.0889423	2.32108	5.50044	1.35746e-06	6.05979e-05	4.87066e-05	Atp1a2/Penk/Sncg/Crhbp/Cabp1/Ntrk2/Glul/Sh3gl2/Pdyn/Gpm6a/Adora1/P2rx6/Rtn1/Slc6a6/Apoe/Nr1d1/Slc1a3/Kcnk1/Sv2a/Adam11/Rap1gap/Camk2n1/Kcnab1/Sptbn2/Ngfr/Adra2a/Gpc1/Piezo2/Whrn/C4b/Ror2/Tmprss5/Ccl2/Hpn/Tgfb1/Kng2/Gal	37
GO:0044306	CC	GO:0044306	neuron projection terminus	16/363	103/9473	0.15534	4.05381	6.22023	1.66082e-06	6.05979e-05	4.87066e-05	Penk/Sncg/Calb2/Crhbp/Cplx3/Ntrk2/Glul/Pdyn/Adora1/Pacsin1/Scgn/Kcnab2/Got1/Adra2a/Itga2/Ccl2	16
GO:0098552	CC	GO:0098552	side of membrane	29/363	288/9473	0.100694	2.62776	5.59968	1.74243e-06	6.05979e-05	4.87066e-05	Bst1/Gng13/Alpl/Cabp1/Apoe/Tgfbr3/Aqp4/Gnao1/Kcnab2/Rgma/Enox1/Kcnab1/Ngfr/Icam1/Mcam/Gpc1/Scube1/Litaf/Vcam1/Ntng2/Tnfrsf11a/Gfap/Osmr/Thbd/Itga2/Jak3/Itga7/Nt5e/Anpep	29
GO:0005581	CC	GO:0005581	collagen trimer	9/363	34/9473	0.264706	6.90788	6.88847	3.61577e-06	0.000113174	9.09653e-05	Col23a1/Col18a1/Col9a3/Col6a3/C1qa/Col27a1/Scara3/Col1a1/Col5a3	9
GO:0009897	CC	GO:0009897	external side of plasma membrane	16/363	117/9473	0.136752	3.56874	5.58063	9.12431e-06	0.000259628	0.00020868	Apoe/Tgfbr3/Aqp4/Enox1/Ngfr/Icam1/Mcam/Scube1/Vcam1/Tnfrsf11a/Osmr/Thbd/Itga2/Itga7/Nt5e/Anpep	16
GO:0098688	CC	GO:0098688	parallel fiber to Purkinje cell synapse	7/363	22/9473	0.318182	8.30341	6.84562	1.1863e-05	0.000309427	0.000248707	Calb2/Slc6a9/Gpm6a/P2rx6/Gnao1/Mgll/Sptbn2	7
GO:0031045	CC	GO:0031045	dense core granule	7/363	24/9473	0.291667	7.61146	6.47329	2.25278e-05	0.000542399	0.000435962	Penk/Crhbp/Scg2/Slc6a9/Pdyn/Syt9/Ecrg4	7
GO:0045177	CC	GO:0045177	apical part of cell	24/363	255/9473	0.0941176	2.45613	4.70509	4.24872e-05	0.000949893	0.000763493	Fat4/Gja1/Slc6a9/Slc6a6/Cubn/Plpp1/Pdzd2/Kcnk1/Emp2/Ecrg4/Jag1/Tcirg1/Sptbn2/Kcne1/Vcam1/Dab2/Car2/Osmr/Tek/Mal2/Fn1/Tmem114/Hpn/Spp1	24
GO:0016324	CC	GO:0016324	apical plasma membrane	20/363	201/9473	0.0995025	2.59666	4.56708	8.60167e-05	0.00179488	0.00144267	Gja1/Slc6a9/Slc6a6/Cubn/Plpp1/Kcnk1/Emp2/Ecrg4/Jag1/Tcirg1/Sptbn2/Kcne1/Vcam1/Dab2/Osmr/Tek/Mal2/Fn1/Tmem114/Hpn	20
GO:0097060	CC	GO:0097060	synaptic membrane	24/363	270/9473	0.0888889	2.31968	4.39138	0.000105329	0.0020605	0.00165616	Cplx3/Ntrk2/Slc6a9/Gpm6a/Adora1/P2rx6/Slc6a6/Pacsin1/Gnao1/Kcnk1/Kcnab2/Adam11/Cacng4/Hip1/Ngfr/Adra2a/Nrp2/C1qa/Tacr1/Clstn2/Syndig1/Ntng2/Lrrtm3/Nt5e	24
GO:0060076	CC	GO:0060076	excitatory synapse	9/363	55/9473	0.163636	4.27032	4.85521	0.000215152	0.00396133	0.00318398	Calb2/Ntrk2/Slc6a9/Gpm6a/P2rx6/Gnao1/Mgll/Sptbn2/Syndig1	9
GO:0030425	CC	GO:0030425	dendrite	35/363	490/9473	0.0714286	1.86403	3.92041	0.000263203	0.00433592	0.00348507	Atp1a2/Penk/Calb2/Gng13/Crhbp/Cabp1/Ntrk2/Necab2/Sh3gl2/Pdyn/Gpm6a/Adora1/P2rx6/Rtn1/Slc6a6/Apoe/Nr1d1/Slc1a3/Scgn/Gnao1/Kcnk1/Sv2a/Rap1gap/Camk2n1/Kcnab1/Eef2k/Ngfr/Ero1a/Tacr1/Clstn2/Whrn/Syndig1/C4b/Ror2/Ccl2	35
GO:0097447	CC	GO:0097447	dendritic tree	35/363	490/9473	0.0714286	1.86403	3.92041	0.000263203	0.00433592	0.00348507	Atp1a2/Penk/Calb2/Gng13/Crhbp/Cabp1/Ntrk2/Necab2/Sh3gl2/Pdyn/Gpm6a/Adora1/P2rx6/Rtn1/Slc6a6/Apoe/Nr1d1/Slc1a3/Scgn/Gnao1/Kcnk1/Sv2a/Rap1gap/Camk2n1/Kcnab1/Eef2k/Ngfr/Ero1a/Tacr1/Clstn2/Whrn/Syndig1/C4b/Ror2/Ccl2	35
GO:0045211	CC	GO:0045211	postsynaptic membrane	17/363	171/9473	0.0994152	2.59438	4.19969	0.000292752	0.00458048	0.00368164	Ntrk2/Slc6a9/Adora1/P2rx6/Slc6a6/Pacsin1/Gnao1/Kcnab2/Cacng4/Hip1/Adra2a/Nrp2/C1qa/Tacr1/Clstn2/Syndig1/Lrrtm3	17
GO:0005604	CC	GO:0005604	basement membrane	10/363	70/9473	0.142857	3.72806	4.57283	0.000307317	0.00458048	0.00368164	Lama3/Col18a1/Col9a3/Ntn4/Lamc2/P3h2/Fn1/Timp1/Tnc/Tgfbi	10
GO:0098797	CC	GO:0098797	plasma membrane protein complex	19/363	218/9473	0.087156	2.27446	3.79997	0.000698069	0.00957555	0.0076965	Atp1a2/Gja1/Gng13/Slc6a6/Tgfbr3/Gnao1/Kcnk1/Kcnab2/Cacng4/Kcnab1/Kcne1/Vcam1/Dab2/Cd247/Osmr/Itga2/Itga7/Gjb2/Gjb3	19
GO:0030424	CC	GO:0030424	axon	34/363	497/9473	0.0684105	1.78527	3.5898	0.000703634	0.00957555	0.0076965	Penk/Sncg/Calb2/Stmn3/Crhbp/Cabp1/Cplx3/Ntrk2/Necab2/Glul/Pdyn/Gpm6a/Adora1/Pacsin1/Scgn/Kcnab2/Adam11/Rap1gap/Mgll/Got1/Kcnab1/Ngfr/Adra2a/Nrp2/Whrn/Plxnd1/C4b/Car2/Ntng2/Sdc3/Ror2/Itga2/Ccl2/Tgfb1	34
GO:0043235	CC	GO:0043235	receptor complex	14/363	137/9473	0.10219	2.66679	3.92261	0.00075153	0.0098012	0.00787788	Ntrk2/P2rx6/Cubn/Tgfbr3/Cacng4/Adra2a/Axl/Cd247/Plxnd1/Ror2/Osmr/Tek/Itga2/Itga7	14
GO:0150034	CC	GO:0150034	distal axon	20/363	241/9473	0.0829876	2.16568	3.65893	0.000943709	0.0118152	0.00949669	Penk/Sncg/Calb2/Stmn3/Crhbp/Cplx3/Ntrk2/Glul/Pdyn/Gpm6a/Adora1/Pacsin1/Scgn/Kcnab2/Got1/Ngfr/Adra2a/Whrn/Itga2/Ccl2	20
GO:0099503	CC	GO:0099503	secretory vesicle	25/363	334/9473	0.0748503	1.95332	3.54062	0.00103916	0.0125098	0.010055	Penk/Cartpt/Crhbp/Cabp1/Cplx3/Scg2/Slc6a9/Synpr/Sh3gl2/Pdyn/Syt9/Slc18b1/Sv2a/Ecrg4/Rnd2/Tcirg1/Sptbn2/Tmem95/Syndig1/Tafa4/Mal2/Col1a1/Tgfb1/Igfbp3/Gal	25
GO:0030141	CC	GO:0030141	secretory granule	17/363	194/9473	0.0876289	2.2868	3.61473	0.00124131	0.01439	0.0115662	Penk/Cartpt/Crhbp/Cabp1/Scg2/Slc6a9/Pdyn/Syt9/Slc18b1/Ecrg4/Rnd2/Tcirg1/Tmem95/Col1a1/Tgfb1/Igfbp3/Gal	17
GO:0098686	CC	GO:0098686	hippocampal mossy fiber to CA3 synapse	6/363	35/9473	0.171429	4.47367	4.10958	0.00192097	0.0214737	0.0172599	Slc6a9/Synpr/Sh3gl2/Pdyn/Syt9/Mal2	6
GO:0005921	CC	GO:0005921	gap junction	4/363	15/9473	0.266667	6.95904	4.61039	0.00206858	0.0223264	0.0179452	Calb2/Gja1/Gjb2/Gjb3	4
GO:0098858	CC	GO:0098858	actin-based cell projection	13/363	147/9473	0.0884354	2.30785	3.18994	0.00417283	0.0435366	0.0349932	Calb2/Eps8l2/Gpm6a/Slc6a6/Cubn/Adgra2/Vcam1/Piezo2/Whrn/Car2/Tek/Car9/Tgfb1	13
GO:0030545	MF	GO:0030545	signaling receptor regulator activity	30/347	139/9261	0.215827	5.76016	11.1562	2.91124e-15	1.65941e-12	1.34223e-12	Penk/Cartpt/Nbl1/Mia/Bmp4/Scg2/Pdyn/Apoe/Sema3d/Ecrg4/Hbegf/Jag1/Gdf11/Tmem35a/Nmb/Tafa4/Stc2/Nampt/Cxcl14/Ccl2/Gpnmb/Fst/Fn1/Apln/Timp1/Ccl7/Tgfb1/Kng2/Spp1/Gal	30
GO:0048018	MF	GO:0048018	receptor ligand activity	28/347	126/9261	0.222222	5.93084	10.9948	1.15556e-14	3.29333e-12	2.66386e-12	Penk/Cartpt/Nbl1/Mia/Bmp4/Scg2/Pdyn/Apoe/Sema3d/Ecrg4/Hbegf/Jag1/Gdf11/Nmb/Tafa4/Stc2/Nampt/Cxcl14/Ccl2/Gpnmb/Fn1/Apln/Timp1/Ccl7/Tgfb1/Kng2/Spp1/Gal	28
GO:0030546	MF	GO:0030546	signaling receptor activator activity	28/347	130/9261	0.215385	5.74835	10.7569	2.6946e-14	5.11974e-12	4.14118e-12	Penk/Cartpt/Nbl1/Mia/Bmp4/Scg2/Pdyn/Apoe/Sema3d/Ecrg4/Hbegf/Jag1/Gdf11/Nmb/Tafa4/Stc2/Nampt/Cxcl14/Ccl2/Gpnmb/Fn1/Apln/Timp1/Ccl7/Tgfb1/Kng2/Spp1/Gal	28
GO:0005201	MF	GO:0005201	extracellular matrix structural constituent	17/347	77/9261	0.220779	5.89232	8.50508	2.4164e-09	3.44337e-07	2.78522e-07	Col23a1/Lama3/Col18a1/Col9a3/Col6a3/Lamc2/Ltbp4/Col27a1/Postn/Scara3/Fn1/Fbln2/Ecm1/Col1a1/Tnc/Col5a3/Tgfbi	17
GO:0008201	MF	GO:0008201	heparin binding	16/347	72/9261	0.222222	5.93084	8.28679	6.50742e-09	7.41846e-07	6.00052e-07	Col23a1/Tnxb/Bmp4/Fbln7/Apoe/Tgfbr3/Rspo1/Hbegf/Nrp2/Lamc2/Postn/Ccl2/Gpnmb/Fn1/Ccl7/Col5a3	16
GO:0038023	MF	GO:0038023	signaling receptor activity	29/347	238/9261	0.121849	3.25199	6.94406	1.74451e-08	1.42053e-06	1.14902e-06	Ntrk2/Adora1/P2rx6/Cubn/Nr1d1/Tgfbr3/Rgma/Adgra2/Ogfrl1/Fzd2/Celsr1/Il3ra/Ngfr/Adra2a/Axl/Nrp2/Igf2r/Tacr1/Stra6/Cd247/Plxnd1/Tnfrsf11a/Ror2/Osmr/Tek/Thbd/Itga2/Lbp/Gal	29
GO:0060089	MF	GO:0060089	molecular transducer activity	29/347	238/9261	0.121849	3.25199	6.94406	1.74451e-08	1.42053e-06	1.14902e-06	Ntrk2/Adora1/P2rx6/Cubn/Nr1d1/Tgfbr3/Rgma/Adgra2/Ogfrl1/Fzd2/Celsr1/Il3ra/Ngfr/Adra2a/Axl/Nrp2/Igf2r/Tacr1/Stra6/Cd247/Plxnd1/Tnfrsf11a/Ror2/Osmr/Tek/Thbd/Itga2/Lbp/Gal	29
GO:0004888	MF	GO:0004888	transmembrane signaling receptor activity	22/347	163/9261	0.134969	3.60216	6.61286	1.61921e-07	1.15369e-05	9.33176e-06	Ntrk2/Adora1/P2rx6/Tgfbr3/Adgra2/Fzd2/Celsr1/Il3ra/Ngfr/Adra2a/Axl/Nrp2/Tacr1/Cd247/Plxnd1/Tnfrsf11a/Ror2/Osmr/Tek/Thbd/Itga2/Gal	22
GO:1901681	MF	GO:1901681	sulfur compound binding	20/347	144/9261	0.138889	3.70677	6.45864	3.73908e-07	2.36809e-05	1.91546e-05	Col23a1/Tnxb/Bmp4/Fbln7/Slc6a6/Apoe/Tgfbr3/Rspo1/Hbegf/Chst15/Nrp2/Lamc2/Postn/Ccl2/Gpnmb/Fst/Fn1/Ccl7/Col5a3/Glycam1	20
GO:0005539	MF	GO:0005539	glycosaminoglycan binding	16/347	98/9261	0.163265	4.35735	6.59211	6.15985e-07	3.51112e-05	2.84002e-05	Col23a1/Tnxb/Bmp4/Fbln7/Apoe/Tgfbr3/Rspo1/Hbegf/Nrp2/Lamc2/Postn/Ccl2/Gpnmb/Fn1/Ccl7/Col5a3	16
GO:0005179	MF	GO:0005179	hormone activity	8/347	23/9261	0.347826	9.28305	7.84692	1.07324e-06	5.09787e-05	4.12349e-05	Cartpt/Pdyn/Ecrg4/Nmb/Stc2/Apln/Kng2/Gal	8
GO:0030020	MF	GO:0030020	extracellular matrix structural constituent conferring tensile strength	8/347	23/9261	0.347826	9.28305	7.84692	1.07324e-06	5.09787e-05	4.12349e-05	Col23a1/Col18a1/Col9a3/Col6a3/Col27a1/Scara3/Col1a1/Col5a3	8
GO:0043394	MF	GO:0043394	proteoglycan binding	8/347	25/9261	0.32	8.5404	7.44829	2.21654e-06	9.71867e-05	7.86108e-05	Fbln7/Apoe/Ctss/Gpnmb/Fst/Fn1/Tnc/Col5a3	8
GO:0005125	MF	GO:0005125	cytokine activity	10/347	43/9261	0.232558	6.20669	6.75167	3.04521e-06	0.000123984	0.000100286	Bmp4/Scg2/Gdf11/Nampt/Cxcl14/Ccl2/Timp1/Ccl7/Tgfb1/Spp1	10
GO:0005501	MF	GO:0005501	retinoid binding	6/347	13/9261	0.461538	12.3179	8.05651	3.63911e-06	0.000138286	0.000111855	Rlbp1/Ptgds/Igf2r/Stra6/Abca4/Crabp2	6
GO:0050840	MF	GO:0050840	extracellular matrix binding	10/347	45/9261	0.222222	5.93084	6.54168	4.7391e-06	0.00016883	0.000136561	Tnxb/Ntn4/Sparcl1/Gpc1/Ctss/Itga2/Itga7/Fbln2/Tgfbi/Spp1	10
GO:0019840	MF	GO:0019840	isoprenoid binding	6/347	14/9261	0.428571	11.438	7.7111	6.16816e-06	0.000206815	0.000167285	Rlbp1/Ptgds/Igf2r/Stra6/Abca4/Crabp2	6
GO:0005509	MF	GO:0005509	calcium ion binding	25/347	250/9261	0.1	2.66888	5.27766	6.96537e-06	0.00022057	0.000178411	Calb2/Fat4/Alpl/Cabp1/Necab2/Fbln7/Cubn/Vsnl1/Scgn/Sparcl1/S100a1/Eef2k/Jag1/Celsr1/Man1a/Scube1/Clstn2/Ltbp4/Dgkg/Thbd/Megf6/Myl9/Tgm2/Fbln2/Gjb2	25
GO:0001664	MF	GO:0001664	G protein-coupled receptor binding	17/347	132/9261	0.128788	3.43719	5.56415	8.06336e-06	0.000241901	0.000195665	Penk/Defb9/Cabp1/Necab2/Pdyn/Adora1/Bambi/Gnao1/Rspo1/Nmb/Adra2a/Ror2/Cxcl14/Ccl2/Apln/Ccl7/Gal	17
GO:0030414	MF	GO:0030414	peptidase inhibitor activity	10/347	54/9261	0.185185	4.94236	5.73229	2.6323e-05	0.000750207	0.000606815	Wfdc1/Wfdc2/R3hdml/Col6a3/C4b/Timp1/Serpina3g/Serpina3n/Serpina3m/Kng2	10
GO:0061134	MF	GO:0061134	peptidase regulator activity	13/347	92/9261	0.141304	3.77124	5.27036	3.51338e-05	0.000953632	0.000771359	Wfdc1/Wfdc2/R3hdml/Col6a3/C4b/Ctsc/Fn1/Timp1/Tgfb1/Serpina3g/Serpina3n/Serpina3m/Kng2	13
GO:0005283	MF	GO:0005283	amino acid:sodium symporter activity	5/347	9261-12-01	0.416667	11.1203	6.92104	4.5724e-05	0.00118467	0.000958234	Slc6a13/Slc6a15/Slc6a9/Slc6a6/Slc1a3	5
GO:0019838	MF	GO:0019838	growth factor binding	12/347	84/9261	0.142857	3.81268	5.10909	6.28586e-05	0.0015578	0.00126005	Ntrk2/Igfbp4/Chrdl1/Tgfbr3/Ngfr/Gpc1/Igf2r/Ltbp4/Osmr/Tek/Col1a1/Igfbp3	12
GO:0005416	MF	GO:0005416	amino acid:monoatomic cation symporter activity	5/347	13/9261	0.384615	10.2649	6.59512	7.2027e-05	0.00171064	0.00138368	Slc6a13/Slc6a15/Slc6a9/Slc6a6/Slc1a3	5
GO:0004866	MF	GO:0004866	endopeptidase inhibitor activity	9/347	50/9261	0.18	4.80398	5.32112	8.43688e-05	0.00192361	0.00155594	Wfdc1/Wfdc2/Col6a3/C4b/Timp1/Serpina3g/Serpina3n/Serpina3m/Kng2	9
GO:0005343	MF	GO:0005343	organic acid:sodium symporter activity	5/347	14/9261	0.357143	9.5317	6.30279	0.000108615	0.00234172	0.00189413	Slc6a13/Slc6a15/Slc6a9/Slc6a6/Slc1a3	5
GO:0005178	MF	GO:0005178	integrin binding	11/347	76/9261	0.144737	3.86285	4.94424	0.000112372	0.00234172	0.00189413	Emp2/Icam1/Vcam1/Dab2/Gfap/Itga2/Gpnmb/Itga7/Fn1/Tnc/Spp1	11
GO:0015081	MF	GO:0015081	sodium ion transmembrane transporter activity	9/347	52/9261	0.173077	4.61921	5.16349	0.000115971	0.00234172	0.00189413	Slc6a13/Atp1a2/Slc13a4/Slc6a15/Slc6a9/Slc6a6/Slc1a3/Slc24a3/Kcnk1	9
GO:0050839	MF	GO:0050839	cell adhesion molecule binding	16/347	147/9261	0.108844	2.9049	4.59314	0.00011914	0.00234172	0.00189413	Emp2/Icam1/Mcam/Vcam1/Dab2/Postn/Gfap/Itga2/Gpnmb/Itga7/Fn1/Fxyd5/Tnc/Glycam1/Tgfbi/Spp1	16
GO:0004867	MF	GO:0004867	serine-type endopeptidase inhibitor activity	6/347	24/9261	0.25	6.67219	5.4894	0.000201071	0.00382034	0.00309014	Wfdc1/Wfdc2/Col6a3/Serpina3g/Serpina3n/Serpina3m	6
GO:0015370	MF	GO:0015370	solute:sodium symporter activity	6/347	26/9261	0.230769	6.15894	5.19712	0.000322799	0.00593533	0.00480088	Slc6a13/Slc13a4/Slc6a15/Slc6a9/Slc6a6/Slc1a3	6
GO:0005518	MF	GO:0005518	collagen binding	7/347	38/9261	0.184211	4.91635	4.77278	0.00045133	0.00761722	0.0061613	Tnxb/Sparcl1/Gpc1/Ctss/Itga2/Aebp1/Tgfbi	7
GO:0015267	MF	GO:0015267	channel activity	15/347	149/9261	0.100671	2.68679	4.09525	0.000454361	0.00761722	0.0061613	Best2/Gja1/Gpm6a/P2rx6/Aqp4/Slc24a3/Kcnk1/Kcnab2/Cacng4/Kcnab1/Kcne1/Piezo2/Slc14a1/Gjb2/Gjb3	15
GO:0022803	MF	GO:0022803	passive transmembrane transporter activity	15/347	149/9261	0.100671	2.68679	4.09525	0.000454361	0.00761722	0.0061613	Best2/Gja1/Gpm6a/P2rx6/Aqp4/Slc24a3/Kcnk1/Kcnab2/Cacng4/Kcnab1/Kcne1/Piezo2/Slc14a1/Gjb2/Gjb3	15
GO:0061135	MF	GO:0061135	endopeptidase regulator activity	9/347	65/9261	0.138462	3.69537	4.30238	0.000656662	0.0106942	0.00865017	Wfdc1/Wfdc2/Col6a3/C4b/Timp1/Serpina3g/Serpina3n/Serpina3m/Kng2	9
GO:0046873	MF	GO:0046873	metal ion transmembrane transporter activity	15/347	155/9261	0.0967742	2.58278	3.92064	0.000690308	0.0107611	0.00870428	Slc6a13/Atp1a2/Slc13a4/Slc6a15/Slc6a9/Gpm6a/Slc6a6/Slc1a3/Slc24a3/Kcnk1/Kcnab2/Cacng4/Kcnab1/Kcne1/Slc30a10	15
GO:0015459	MF	GO:0015459	potassium channel regulator activity	5/347	20/9261	0.25	6.67219	5.01003	0.000698528	0.0107611	0.00870428	Sgk1/Kcnab2/Kcnab1/Kcne1/Fxyd5	5
GO:0005021	MF	GO:0005021	vascular endothelial growth factor receptor activity	5/347	21/9261	0.238095	6.35447	4.84645	0.000888953	0.0129924	0.0105091	Ntrk2/Axl/Nrp2/Ror2/Tek	5
GO:0038064	MF	GO:0038064	collagen receptor activity	5/347	21/9261	0.238095	6.35447	4.84645	0.000888953	0.0129924	0.0105091	Ntrk2/Axl/Ror2/Tek/Itga2	5
GO:0022857	MF	GO:0022857	transmembrane transporter activity	29/347	424/9261	0.0683962	1.82541	3.43269	0.00122344	0.0174341	0.0141018	Slc6a13/Best2/Atp1a2/Slc13a4/Gja1/Cplx3/Slc6a15/Slc6a9/Gpm6a/P2rx6/Slc6a6/Slc1a3/Slc18b1/Aqp4/Slc24a3/Kcnk1/Sv2a/Kcnab2/Slc7a4/Cacng4/Kcnab1/Kcne1/Stra6/Abca4/Piezo2/Slc30a10/Slc14a1/Gjb2/Gjb3	29
GO:0008324	MF	GO:0008324	monoatomic cation transmembrane transporter activity	19/347	238/9261	0.0798319	2.13062	3.48628	0.00152007	0.0211327	0.0170935	Slc6a13/Best2/Atp1a2/Slc13a4/Slc6a15/Slc6a9/Gpm6a/P2rx6/Slc6a6/Slc1a3/Slc18b1/Slc24a3/Kcnk1/Kcnab2/Cacng4/Kcnab1/Kcne1/Piezo2/Slc30a10	19
GO:0043236	MF	GO:0043236	laminin binding	5/347	24/9261	0.208333	5.56016	4.4132	0.00169288	0.0222937	0.0180326	Ntn4/Gpc1/Ctss/Itga2/Itga7	5
GO:0019199	MF	GO:0019199	transmembrane receptor protein kinase activity	6/347	35/9261	0.171429	4.57522	4.18084	0.00171259	0.0222937	0.0180326	Ntrk2/Tgfbr3/Axl/Nrp2/Ror2/Tek	6
GO:0005126	MF	GO:0005126	cytokine receptor binding	11/347	104/9261	0.105769	2.82285	3.68829	0.00172092	0.0222937	0.0180326	Defb9/Tgfbr3/Ngfr/Osmr/Cxcl14/Jak3/Edaradd/Ccl2/Ecm1/Ccl7/Tgfb1	11
GO:0004714	MF	GO:0004714	transmembrane receptor protein tyrosine kinase activity	5/347	25/9261	0.2	5.33775	4.28476	0.00205203	0.0259924	0.0210243	Ntrk2/Axl/Nrp2/Ror2/Tek	5
GO:0005215	MF	GO:0005215	transporter activity	31/347	482/9261	0.0643154	1.7165	3.18749	0.00222633	0.0275871	0.0223142	Slc6a13/Best2/Atp1a2/Slc13a4/Gja1/Cplx3/Slc6a15/Slc6a9/Gpm6a/P2rx6/Slc6a6/Apoe/Slc1a3/Slc18b1/Aqp4/Slc24a3/Kcnk1/Sv2a/Kcnab2/Slc7a4/Cacng4/Kcnab1/Kcne1/Cldn10/Stra6/Abca4/Piezo2/Slc30a10/Slc14a1/Gjb2/Gjb3	31
GO:0005261	MF	GO:0005261	monoatomic cation channel activity	10/347	93/9261	0.107527	2.86976	3.57539	0.00243872	0.0280965	0.0227263	Best2/Gpm6a/P2rx6/Slc24a3/Kcnk1/Kcnab2/Cacng4/Kcnab1/Kcne1/Piezo2	10
GO:0022843	MF	GO:0022843	voltage-gated monoatomic cation channel activity	5/347	26/9261	0.192308	5.13245	4.16304	0.00246375	0.0280965	0.0227263	Kcnk1/Kcnab2/Cacng4/Kcnab1/Kcne1	5
GO:0005249	MF	GO:0005249	voltage-gated potassium channel activity	4/347	16/9261	0.25	6.67219	4.48014	0.00246461	0.0280965	0.0227263	Kcnk1/Kcnab2/Kcnab1/Kcne1	4
GO:0042379	MF	GO:0042379	chemokine receptor binding	4/347	16/9261	0.25	6.67219	4.48014	0.00246461	0.0280965	0.0227263	Defb9/Cxcl14/Ccl2/Ccl7	4
GO:0019842	MF	GO:0019842	vitamin binding	9/347	80/9261	0.1125	3.00249	3.54898	0.00291418	0.0325702	0.0263449	Rlbp1/Cubn/Abat/Gldc/Got1/Stra6/Abca4/P3h2/Crabp2	9
GO:0015171	MF	GO:0015171	amino acid transmembrane transporter activity	6/347	39/9261	0.153846	4.10596	3.83486	0.00303558	0.0332747	0.0269147	Slc6a13/Slc6a15/Slc6a9/Slc6a6/Slc1a3/Slc7a4	6
GO:0015026	MF	GO:0015026	coreceptor activity	4/347	17/9261	0.235294	6.27971	4.29871	0.00312883	0.0336497	0.027218	Tgfbr3/Rgma/Ngfr/Lbp	4
GO:0004930	MF	GO:0004930	G protein-coupled receptor activity	7/347	53/9261	0.132075	3.52493	3.63696	0.00340856	0.035868	0.0290124	Adora1/Adgra2/Fzd2/Celsr1/Adra2a/Tacr1/Gal	7
GO:0004252	MF	GO:0004252	serine-type endopeptidase activity	6/347	40/9261	0.15	4.00331	3.75557	0.00346095	0.035868	0.0290124	Ctsc/Mmp2/Cfb/Tmprss5/Hpn/Cfi	6
GO:0015075	MF	GO:0015075	monoatomic ion transmembrane transporter activity	20/347	276/9261	0.0724638	1.93397	3.10786	0.00360842	0.0367285	0.0297084	Slc6a13/Best2/Atp1a2/Slc13a4/Gja1/Slc6a15/Slc6a9/Gpm6a/P2rx6/Slc6a6/Slc1a3/Slc18b1/Slc24a3/Kcnk1/Kcnab2/Cacng4/Kcnab1/Kcne1/Piezo2/Slc30a10	20
GO:0043177	MF	GO:0043177	organic acid binding	10/347	100/9261	0.1	2.66888	3.31045	0.00415002	0.0413753	0.033467	Glul/Slc6a6/Ptgds/Slc1a3/Gldc/Got1/Sesn1/Igf2r/P3h2/Crabp2	10
GO:0015293	MF	GO:0015293	symporter activity	7/347	55/9261	0.127273	3.39675	3.51725	0.00421012	0.0413753	0.033467	Slc6a13/Slc13a4/Slc6a15/Slc6a9/Slc6a6/Slc1a3/Slc24a3	7
GO:0015318	MF	GO:0015318	inorganic molecular entity transmembrane transporter activity	19/347	261/9261	0.0727969	1.94286	3.04846	0.00428776	0.0414241	0.0335065	Slc6a13/Best2/Atp1a2/Slc13a4/Slc6a15/Slc6a9/Gpm6a/Slc6a6/Slc1a3/Slc18b1/Aqp4/Slc24a3/Kcnk1/Kcnab2/Cacng4/Kcnab1/Kcne1/Slc30a10/Slc14a1	19
GO:0008083	MF	GO:0008083	growth factor activity	6/347	42/9261	0.142857	3.81268	3.60443	0.00444255	0.0416759	0.0337101	Mia/Bmp4/Hbegf/Gdf11/Timp1/Tgfb1	6
GO:0099106	MF	GO:0099106	ion channel regulator activity	8/347	70/9261	0.114286	3.05014	3.39692	0.00446005	0.0416759	0.0337101	Sgk1/Cabp1/Kcnab2/Cacng4/Kcnab1/Tspan13/Kcne1/Fxyd5	8
GO:0016597	MF	GO:0016597	amino acid binding	5/347	30/9261	0.166667	4.44813	3.7321	0.00472176	0.0425957	0.0344542	Slc6a13/Glul/Slc1a3/Gldc/Sesn1	5
GO:0015175	MF	GO:0015175	neutral L-amino acid transmembrane transporter activity	4/347	19/9261	0.210526	5.61869	3.976	0.00480282	0.0425957	0.0344542	Slc6a15/Slc6a9/Slc6a6/Slc1a3	4
GO:0043395	MF	GO:0043395	heparan sulfate proteoglycan binding	3/347	9261-10-01	0.3	8.00663	4.3737	0.00514201	0.0425957	0.0344542	Fbln7/Apoe/Fst	3
GO:0015294	MF	GO:0015294	solute:monoatomic cation symporter activity	6/347	44/9261	0.136364	3.63938	3.46232	0.00561547	0.0425957	0.0344542	Slc6a13/Slc13a4/Slc6a15/Slc6a9/Slc6a6/Slc1a3	6
GO:0005004	MF	GO:0005004	GPI-linked ephrin receptor activity	4/347	20/9261	0.2	5.33775	3.83137	0.00582889	0.0425957	0.0344542	Ntrk2/Axl/Ror2/Tek	4
GO:0005008	MF	GO:0005008	hepatocyte growth factor receptor activity	4/347	20/9261	0.2	5.33775	3.83137	0.00582889	0.0425957	0.0344542	Ntrk2/Axl/Ror2/Tek	4
GO:0005009	MF	GO:0005009	insulin receptor activity	4/347	20/9261	0.2	5.33775	3.83137	0.00582889	0.0425957	0.0344542	Ntrk2/Axl/Ror2/Tek	4
GO:0005010	MF	GO:0005010	insulin-like growth factor receptor activity	4/347	20/9261	0.2	5.33775	3.83137	0.00582889	0.0425957	0.0344542	Ntrk2/Axl/Ror2/Tek	4
GO:0005011	MF	GO:0005011	macrophage colony-stimulating factor receptor activity	4/347	20/9261	0.2	5.33775	3.83137	0.00582889	0.0425957	0.0344542	Ntrk2/Axl/Ror2/Tek	4
GO:0005017	MF	GO:0005017	platelet-derived growth factor receptor activity	4/347	20/9261	0.2	5.33775	3.83137	0.00582889	0.0425957	0.0344542	Ntrk2/Axl/Ror2/Tek	4
GO:0005018	MF	GO:0005018	platelet-derived growth factor alpha-receptor activity	4/347	20/9261	0.2	5.33775	3.83137	0.00582889	0.0425957	0.0344542	Ntrk2/Axl/Ror2/Tek	4
GO:0005019	MF	GO:0005019	platelet-derived growth factor beta-receptor activity	4/347	20/9261	0.2	5.33775	3.83137	0.00582889	0.0425957	0.0344542	Ntrk2/Axl/Ror2/Tek	4
GO:0005020	MF	GO:0005020	stem cell factor receptor activity	4/347	20/9261	0.2	5.33775	3.83137	0.00582889	0.0425957	0.0344542	Ntrk2/Axl/Ror2/Tek	4
GO:0008288	MF	GO:0008288	boss receptor activity	4/347	20/9261	0.2	5.33775	3.83137	0.00582889	0.0425957	0.0344542	Ntrk2/Axl/Ror2/Tek	4
GO:0036332	MF	GO:0036332	placental growth factor receptor activity	4/347	20/9261	0.2	5.33775	3.83137	0.00582889	0.0425957	0.0344542	Ntrk2/Axl/Ror2/Tek	4
GO:0038062	MF	GO:0038062	protein tyrosine kinase collagen receptor activity	4/347	20/9261	0.2	5.33775	3.83137	0.00582889	0.0425957	0.0344542	Ntrk2/Axl/Ror2/Tek	4
GO:0060175	MF	GO:0060175	brain-derived neurotrophic factor receptor activity	4/347	20/9261	0.2	5.33775	3.83137	0.00582889	0.0425957	0.0344542	Ntrk2/Axl/Ror2/Tek	4
GO:0015079	MF	GO:0015079	potassium ion transmembrane transporter activity	6/347	45/9261	0.133333	3.5585	3.39433	0.00628	0.0452841	0.0366287	Atp1a2/Slc24a3/Kcnk1/Kcnab2/Kcnab1/Kcne1	6
GO:0022836	MF	GO:0022836	gated channel activity	8/347	75/9261	0.106667	2.8468	3.16826	0.00678465	0.0452841	0.0366287	Best2/P2rx6/Kcnk1/Kcnab2/Cacng4/Kcnab1/Kcne1/Piezo2	8
GO:0001653	MF	GO:0001653	peptide receptor activity	3/347	9261-11-01	0.272727	7.27875	4.11086	0.0068758	0.0452841	0.0366287	Ogfrl1/Tacr1/Gal	3
GO:0004869	MF	GO:0004869	cysteine-type endopeptidase inhibitor activity	3/347	9261-11-01	0.272727	7.27875	4.11086	0.0068758	0.0452841	0.0366287	Wfdc2/Serpina3g/Kng2	3
GO:0005520	MF	GO:0005520	insulin-like growth factor binding	3/347	9261-11-01	0.272727	7.27875	4.11086	0.0068758	0.0452841	0.0366287	Igfbp4/Igf2r/Igfbp3	3
GO:0001968	MF	GO:0001968	fibronectin binding	4/347	21/9261	0.190476	5.08357	3.69614	0.00699122	0.0452841	0.0366287	Mmp2/Ctss/Tnc/Igfbp3	4
GO:0005003	MF	GO:0005003	ephrin receptor activity	4/347	21/9261	0.190476	5.08357	3.69614	0.00699122	0.0452841	0.0366287	Ntrk2/Axl/Ror2/Tek	4
GO:0005005	MF	GO:0005005	transmembrane-ephrin receptor activity	4/347	21/9261	0.190476	5.08357	3.69614	0.00699122	0.0452841	0.0366287	Ntrk2/Axl/Ror2/Tek	4
GO:0005006	MF	GO:0005006	epidermal growth factor receptor activity	4/347	21/9261	0.190476	5.08357	3.69614	0.00699122	0.0452841	0.0366287	Ntrk2/Axl/Ror2/Tek	4
GO:0005007	MF	GO:0005007	fibroblast growth factor receptor activity	4/347	21/9261	0.190476	5.08357	3.69614	0.00699122	0.0452841	0.0366287	Ntrk2/Axl/Ror2/Tek	4
GO:0016247	MF	GO:0016247	channel regulator activity	8/347	76/9261	0.105263	2.80934	3.1248	0.00734279	0.0470269	0.0380384	Sgk1/Cabp1/Kcnab2/Cacng4/Kcnab1/Tspan13/Kcne1/Fxyd5	8
