# Supplementary material for: Transcriptome Changes Driving Multiple Regulatory Pathways Involved in TGF-β-Induced Anterior Subcapsular Cataract
Source: Cells. 2026 Jul 14;15(14):1263. doi: 10.3390/cells15141263 (PMC13406664; doi:10.3390/cells15141263)
Supplement: Supplementary file 1 [file cells-15-01263-s001.zip › Table S12_Gene ontology (GO) analysis for 200 common elevated DEGs.xlsx]

## Sheet: GO analysis for 200 common elev
Supplementary Table S12. Gene ontology (GO) analysis for 200 common reduced DEGs
GO	ONTOLOGY	ID	Description	GeneRatio	BgRatio	RichFactor	FoldEnrichment	zScore	pvalue	p.adjust	qvalue	geneID	Count
GO:0030198	BP	GO:0030198	extracellular matrix organization	19/184	173/9386	0.109827	5.60235	8.63947	1.01e-09	9.02e-07	7.53e-07	Adamts4/Ero1a/Phldb2/Ltbp4/Col27a1/Postn/Adamtsl1/Mmp2/Scara3/Gfap/Ctss/Aebp1/Fn1/Col1a1/Hpn/Tgfb1/Col5a3/Bcl3/Tgfbi	19
GO:0043062	BP	GO:0043062	extracellular structure organization	19/184	173/9386	0.109827	5.60235	8.63947	1.01e-09	9.02e-07	7.53e-07	Adamts4/Ero1a/Phldb2/Ltbp4/Col27a1/Postn/Adamtsl1/Mmp2/Scara3/Gfap/Ctss/Aebp1/Fn1/Col1a1/Hpn/Tgfb1/Col5a3/Bcl3/Tgfbi	19
GO:0045229	BP	GO:0045229	external encapsulating structure organization	19/184	173/9386	0.109827	5.60235	8.63947	1.01e-09	9.02e-07	7.53e-07	Adamts4/Ero1a/Phldb2/Ltbp4/Col27a1/Postn/Adamtsl1/Mmp2/Scara3/Gfap/Ctss/Aebp1/Fn1/Col1a1/Hpn/Tgfb1/Col5a3/Bcl3/Tgfbi	19
GO:0050900	BP	GO:0050900	leukocyte migration	16/184	165/9386	0.0969697	4.94651	7.23188	1.32e-07	8.85e-05	7.4e-05	Icam1/Tacr1/Ch25h/Vcam1/Tafa4/Mmp2/Ror2/Cxcl14/Itga2/Ccl2/Itga7/Ecm1/Lbp/Ccl7/Tgfb1/Spp1	16
GO:0009612	BP	GO:0009612	response to mechanical stimulus	13/184	118/9386	0.110169	5.61984	7.14102	4.77e-07	0.000256163	0.000214089	Tacr1/Stra6/Piezo2/Whrn/Postn/Mmp2/Tnfrsf11a/Itga2/Ccl2/Col1a1/Hpn/Tnc/Tgfb1	13
GO:0048771	BP	GO:0048771	tissue remodeling	12/184	107/9386	0.11215	5.72085	6.94458	1.1e-06	0.000461772	0.000385927	Jag1/Tcirg1/Axl/Car2/Mmp2/Tnfrsf11a/Ctss/Ccl2/Gpnmb/Tgm2/Timp1/Spp1	12
GO:0006959	BP	GO:0006959	humoral immune response	9/184	56/9386	0.160714	8.19818	7.63942	1.2e-06	0.000461772	0.000385927	C1qa/C4b/Cxcl14/Cfb/Ccl2/Ccl7/Cfi/Bcl3/Kng2	9
GO:0006954	BP	GO:0006954	inflammatory response	22/184	356/9386	0.0617978	3.15236	5.85437	1.66e-06	0.000558116	0.000466446	Tcirg1/Tspan18/Axl/Icam1/C1qa/Vcam1/C4b/Ctsc/Tnfrsf11a/Nampt/Ctss/Sbno2/Ccl2/Fn1/Nt5e/Ecm1/Lbp/Timp1/Tnc/Ccl7/Tgfb1/Serpina3n	22
GO:0071774	BP	GO:0071774	response to fibroblast growth factor	10/184	81/9386	0.123457	6.29764	6.77098	3.69e-06	0.00110169	0.000920742	Ngfr/Axl/Gpc1/Postn/Spry1/Ror2/Tek/Apln/Col1a1/Tnc	10
GO:0032526	BP	GO:0032526	response to retinoic acid	8/184	53/9386	0.150943	7.69975	6.91626	7.81e-06	0.00209658	0.00175222	Igf2r/Mmp2/Tek/Ccl2/Col1a1/Tnc/Gjb2/Gjb3	8
GO:0140353	BP	GO:0140353	lipid export from cell	6/184	26/9386	0.230769	11.7717	7.77713	8.69e-06	0.0021204	0.00177213	Nmb/Dab2/Tnfrsf11a/Igfbp3/Spp1/Gal	6
GO:0030155	BP	GO:0030155	regulation of cell adhesion	23/184	427/9386	0.0538642	2.74766	5.22668	9.61e-06	0.00214857	0.00179567	Jag1/Phldb2/Icam1/Vcam1/Dab2/Plxnd1/Postn/Mmp2/Tek/Itga2/Jak3/Megf10/Ccl2/Gpnmb/Fn1/Tgm2/Fbln2/Cdsn/Col1a1/Tnc/Tgfb1/Kng2/Spp1	23
GO:0033273	BP	GO:0033273	response to vitamin	8/184	58/9386	0.137931	7.03598	6.52008	1.55e-05	0.00300588	0.00251217	Postn/Stc2/Itga2/Ccl2/Col1a1/Tnc/Tgfb1/Spp1	8
GO:0071674	BP	GO:0071674	mononuclear cell migration	10/184	95/9386	0.105263	5.36957	6.05276	1.57e-05	0.00300588	0.00251217	Icam1/Ch25h/Tafa4/Mmp2/Ror2/Cxcl14/Ccl2/Ecm1/Ccl7/Tgfb1	10
GO:0044344	BP	GO:0044344	cellular response to fibroblast growth factor stimulus	9/184	77/9386	0.116883	5.96231	6.18248	1.8e-05	0.00322117	0.0026921	Ngfr/Axl/Gpc1/Postn/Spry1/Ror2/Tek/Apln/Col1a1	9
GO:0043434	BP	GO:0043434	response to peptide hormone	19/184	331/9386	0.0574018	2.92812	5.04996	2.53e-05	0.00399824	0.00334153	Eef2k/Axl/Car2/Stc2/Tnfrsf11a/Slc30a10/Ror2/Tek/Jak3/Ccl2/Col1a1/Serpina3h/Timp1/Serpina3i/Tgfb1/Serpina3g/Serpina3n/Gjb2/Serpina3m	19
GO:0007169	BP	GO:0007169	cell surface receptor protein tyrosine kinase signaling pathway	20/184	362/9386	0.0552486	2.81828	4.98885	2.66e-05	0.00399824	0.00334153	Blnk/Hip1/Ngfr/Adra2a/Axl/Nrp2/Ptp4a3/Gpc1/Slc30a10/Spry1/Ror2/Tek/Jak3/Ccl2/Apln/Shc2/Col1a1/Cilp/Tgfb1/Igfbp3	20
GO:0030335	BP	GO:0030335	positive regulation of cell migration	19/184	333/9386	0.0570571	2.91053	5.01955	2.75e-05	0.00399824	0.00334153	Adra2a/Icam1/Mcam/Tacr1/Lamc2/Dab2/Postn/Mmp2/Ror2/Tek/Cxcl14/Itga2/Ccl2/Gpnmb/Fn1/Lbp/Col1a1/Ccl7/Tgfb1	19
GO:0002252	BP	GO:0002252	immune effector process	17/184	276/9386	0.0615942	3.14197	5.10734	2.83e-05	0.00399824	0.00334153	Jag1/Tcirg1/Axl/Icam1/C1qa/Litaf/C4b/Ctsc/Tek/Sbno2/Cfb/Jak3/Ccl2/Lbp/Tgfb1/Cfi/Bcl3	17
GO:0002250	BP	GO:0002250	adaptive immune response	13/184	171/9386	0.0760234	3.87802	5.37068	2.98e-05	0.00400477	0.00334699	Jag1/Tcirg1/Icam1/C1qa/Cd247/C4b/Ctsc/Tnfrsf11a/Jak3/Tgfb1/Serpina3g/Cfi/Bcl3	13
GO:2000147	BP	GO:2000147	positive regulation of cell motility	19/184	341/9386	0.0557185	2.84225	4.90011	3.81e-05	0.00486934	0.00406956	Adra2a/Icam1/Mcam/Tacr1/Lamc2/Dab2/Postn/Mmp2/Ror2/Tek/Cxcl14/Itga2/Ccl2/Gpnmb/Fn1/Lbp/Col1a1/Ccl7/Tgfb1	19
GO:0006953	BP	GO:0006953	acute-phase response	4/184	1986-11-01	0.363636	18.5494	8.2349	4.24e-05	0.00510252	0.00426444	Tnfrsf11a/Fn1/Lbp/Serpina3n	4
GO:0032355	BP	GO:0032355	response to estradiol	8/184	67/9386	0.119403	6.09085	5.91327	4.55e-05	0.00510252	0.00426444	Tacr1/Postn/Mmp2/Itga2/Ccl2/Col1a1/Tgfb1/Gjb2	8
GO:0048729	BP	GO:0048729	tissue morphogenesis	20/184	376/9386	0.0531915	2.71334	4.7947	4.56e-05	0.00510252	0.00426444	Jag1/Fzd2/Celsr1/Ngfr/Phldb2/Nrp2/Mical2/Plxnd1/Car2/Mmp2/Spry1/Tek/Syne4/Itga2/Fst/Tgm2/Car9/Krt17/Tnc/Tgfb1	20
GO:0007162	BP	GO:0007162	negative regulation of cell adhesion	12/184	156/9386	0.0769231	3.92391	5.20728	5.42e-05	0.00560503	0.00468441	Jag1/Phldb2/Plxnd1/Postn/Mmp2/Jak3/Gpnmb/Cdsn/Col1a1/Tnc/Tgfb1/Kng2	12
GO:0040017	BP	GO:0040017	positive regulation of locomotion	19/184	350/9386	0.0542857	2.76916	4.76978	5.43e-05	0.00560503	0.00468441	Adra2a/Icam1/Mcam/Tacr1/Lamc2/Dab2/Postn/Mmp2/Ror2/Tek/Cxcl14/Itga2/Ccl2/Gpnmb/Fn1/Lbp/Col1a1/Ccl7/Tgfb1	19
GO:0098609	BP	GO:0098609	cell-cell adhesion	21/184	418/9386	0.0502392	2.56275	4.62183	6.7e-05	0.00665604	0.0055628	Jag1/Sdk2/Igdcc4/Celsr1/Rap2b/Icam1/Cldn10/Mcam/Clstn2/Vcam1/Ntng2/Tek/Itga2/Jak3/Megf10/Ccl2/Gpnmb/Itga7/Nt5e/Cdsn/Tgfb1	21
GO:0044703	BP	GO:0044703	multi-organism reproductive process	10/184	114/9386	0.0877193	4.47464	5.27789	7.66e-05	0.00716455	0.00598779	Adra2a/Tacr1/Stc2/Mmp2/Thbd/Itga2/Ccl2/Timp1/Tgfb1/Gjb2	10
GO:0031589	BP	GO:0031589	cell-substrate adhesion	14/184	214/9386	0.0654206	3.33716	4.89044	7.74e-05	0.00716455	0.00598779	Jag1/Axl/Phldb2/Vcam1/Dab2/Postn/Tek/Itga2/Itga7/Fn1/Fbln2/Col1a1/Col5a3/Spp1	14
GO:0043588	BP	GO:0043588	skin development	12/184	163/9386	0.0736196	3.7554	5.01796	8.3e-05	0.00742501	0.00620547	Prkch/Celsr1/Ngfr/Krt4/Itga2/Edaradd/Fst/Cdsn/Col1a1/Krt17/Gal/Gjb3	12
GO:0051797	BP	GO:0051797	regulation of hair follicle development	4/184	13/9386	0.307692	15.6957	7.49732	8.9e-05	0.00770517	0.00643961	Ngfr/Fst/Krt17/Gal	4
GO:0044706	BP	GO:0044706	multi-multicellular organism process	10/184	117/9386	0.0854701	4.3599	5.17116	9.54e-05	0.00800267	0.00668824	Adra2a/Tacr1/Stc2/Mmp2/Thbd/Itga2/Ccl2/Timp1/Tgfb1/Gjb2	10
GO:0006935	BP	GO:0006935	chemotaxis	13/184	192/9386	0.0677083	3.45386	4.85773	9.91e-05	0.00800814	0.00669282	Nrp2/Ch25h/Vcam1/Tafa4/Mmp2/Cxcl14/Itga2/Ccl2/Fn1/Lbp/Ccl7/Tgfb1/Spp1	13
GO:0032963	BP	GO:0032963	collagen metabolic process	8/184	75/9386	0.106667	5.44116	5.46027	0.000102984	0.00800814	0.00669282	P3h2/Mmp2/Ctss/Itga2/Ccl2/Fn1/Col1a1/Tgfb1	8
GO:0042330	BP	GO:0042330	taxis	13/184	193/9386	0.0673575	3.43597	4.83511	0.000104428	0.00800814	0.00669282	Nrp2/Ch25h/Vcam1/Tafa4/Mmp2/Cxcl14/Itga2/Ccl2/Fn1/Lbp/Ccl7/Tgfb1/Spp1	13
GO:0002687	BP	GO:0002687	positive regulation of leukocyte migration	8/184	76/9386	0.105263	5.36957	5.40823	0.000113197	0.0084395	0.00705333	Icam1/Tacr1/Cxcl14/Itga2/Ccl2/Lbp/Ccl7/Tgfb1	8
GO:0008543	BP	GO:0008543	fibroblast growth factor receptor signaling pathway	7/184	60/9386	0.116667	5.95127	5.44038	0.000159447	0.0110548	0.00923903	Ngfr/Axl/Gpc1/Spry1/Ror2/Tek/Apln	7
GO:0002455	BP	GO:0002455	humoral immune response mediated by circulating immunoglobulin	4/184	15/9386	0.266667	13.6029	6.9073	0.00016475	0.0110548	0.00923903	C1qa/C4b/Cfi/Bcl3	4
GO:0040037	BP	GO:0040037	negative regulation of fibroblast growth factor receptor signaling pathway	4/184	15/9386	0.266667	13.6029	6.9073	0.00016475	0.0110548	0.00923903	Ngfr/Gpc1/Spry1/Apln	4
GO:0050974	BP	GO:0050974	detection of mechanical stimulus involved in sensory perception	4/184	15/9386	0.266667	13.6029	6.9073	0.00016475	0.0110548	0.00923903	Piezo2/Whrn/Itga2/Hpn	4
GO:0002009	BP	GO:0002009	morphogenesis of an epithelium	17/184	319/9386	0.0532915	2.71845	4.41555	0.000170238	0.0111444	0.00931393	Jag1/Celsr1/Ngfr/Phldb2/Mical2/Plxnd1/Car2/Mmp2/Spry1/Tek/Syne4/Fst/Tgm2/Car9/Krt17/Tnc/Tgfb1	17
GO:0030855	BP	GO:0030855	epithelial cell differentiation	19/184	384/9386	0.0494792	2.52398	4.3118	0.000184651	0.0116601	0.00974496	Jag1/Prkch/Fzd2/Gdf11/Kcne1/Icam1/Krt4/Dab2/Tagln2/Whrn/Spry1/Syne4/Itga2/Fst/Sox3/Cdsn/Krt17/Tgfb1/Tagln	19
GO:0038065	BP	GO:0038065	collagen-activated signaling pathway	5/184	28/9386	0.178571	9.10908	6.07637	0.000186805	0.0116601	0.00974496	Axl/Ror2/Tek/Itga2/Col1a1	5
GO:0048514	BP	GO:0048514	blood vessel morphogenesis	18/184	357/9386	0.0504202	2.57198	4.28199	0.000217799	0.0132857	0.0111036	Jag1/Ngfr/Tspan18/Nrp2/Mcam/Stra6/Plxnd1/Mmp2/Tek/Ccl2/Itga7/Fn1/Tgm2/Anpep/Apln/Ecm1/Tgfb1/Tgfbi	18
GO:0072676	BP	GO:0072676	lymphocyte migration	6/184	45/9386	0.133333	6.80145	5.51609	0.000225686	0.0134609	0.01125	Icam1/Ch25h/Cxcl14/Ccl2/Ecm1/Ccl7	6
GO:0002685	BP	GO:0002685	regulation of leukocyte migration	9/184	107/9386	0.0841121	4.29063	4.84067	0.000241708	0.0139107	0.0116259	Icam1/Tacr1/Cxcl14/Itga2/Ccl2/Ecm1/Lbp/Ccl7/Tgfb1	9
GO:0043583	BP	GO:0043583	ear development	10/184	131/9386	0.0763359	3.89396	4.71655	0.000243593	0.0139107	0.0116259	Jag1/Fzd2/Celsr1/Stra6/Whrn/Ror2/Cxcl14/Hpn/Tgfb1/Gjb2	10
GO:0050886	BP	GO:0050886	endocrine process	6/184	46/9386	0.130435	6.65359	5.43519	0.000255363	0.0142791	0.0119337	Tacr1/Dab2/Anpep/Apln/Spp1/Gal	6
GO:0019730	BP	GO:0019730	antimicrobial humoral response	5/184	30/9386	0.166667	8.50181	5.81924	0.000262399	0.0143731	0.0120123	Cxcl14/Ccl2/Ccl7/Bcl3/Kng2	5
GO:0006956	BP	GO:0006956	complement activation	4/184	17/9386	0.235294	12.0026	6.42032	0.000278564	0.0149533	0.0124973	C1qa/C4b/Cfb/Cfi	4
GO:0034329	BP	GO:0034329	cell junction assembly	16/184	303/9386	0.0528053	2.69364	4.23754	0.000294593	0.0153644	0.0128408	Eef2k/Sdk2/Prkch/Sptbn2/Phldb2/Cldn10/Trim47/Clstn2/Syndig1/Plxnd1/Ntng2/Lrrtm3/Tek/Itga2/Fn1/Gjb2	16
GO:0007565	BP	GO:0007565	female pregnancy	9/184	110/9386	0.0818182	4.17362	4.7343	0.000297671	0.0153644	0.0128408	Adra2a/Stc2/Mmp2/Thbd/Itga2/Ccl2/Timp1/Tgfb1/Gjb2	9
GO:0033993	BP	GO:0033993	response to lipid	22/184	500/9386	0.044	2.24448	4.04393	0.000303639	0.0153767	0.0128511	Axl/Igf2r/Tacr1/Litaf/Dab2/Postn/Stc2/Mmp2/Tnfrsf11a/Tek/Thbd/Itga2/Sbno2/Ccl2/Lbp/Col1a1/Car9/Tnc/Tgfb1/Gjb2/Spp1/Gjb3	22
GO:0070848	BP	GO:0070848	response to growth factor	21/184	471/9386	0.044586	2.27437	4.01264	0.000351403	0.0169043	0.0141278	Eef2k/Ngfr/Ero1a/Sap30/Axl/Nrp2/Ptp4a3/Gpc1/Dab2/Ltbp4/Postn/Spry1/Ror2/Tek/Ccl2/Fst/Apln/Col1a1/Cilp/Tnc/Tgfb1	21
GO:0042634	BP	GO:0042634	regulation of hair cycle	4/184	18/9386	0.222222	11.3357	6.2064	0.000352698	0.0169043	0.0141278	Ngfr/Fst/Krt17/Gal	4
GO:0048247	BP	GO:0048247	lymphocyte chemotaxis	4/184	18/9386	0.222222	11.3357	6.2064	0.000352698	0.0169043	0.0141278	Ch25h/Cxcl14/Ccl2/Ccl7	4
GO:0002526	BP	GO:0002526	acute inflammatory response	5/184	32/9386	0.15625	7.97045	5.58498	0.000359216	0.0169146	0.0141364	Icam1/Tnfrsf11a/Fn1/Lbp/Serpina3n	5
GO:0002460	BP	GO:0002460	adaptive immune response based on somatic recombination of immune receptors built from immunoglobulin superfamily domains	10/184	138/9386	0.0724638	3.69644	4.51223	0.000371054	0.0171709	0.0143506	Jag1/Tcirg1/Icam1/C1qa/C4b/Ctsc/Jak3/Tgfb1/Cfi/Bcl3	10
GO:0030595	BP	GO:0030595	leukocyte chemotaxis	8/184	91/9386	0.0879121	4.48447	4.723	0.000397501	0.0180829	0.0151128	Ch25h/Tafa4/Mmp2/Cxcl14/Ccl2/Lbp/Ccl7/Spp1	8
GO:0048839	BP	GO:0048839	inner ear development	9/184	115/9386	0.0782609	3.99216	4.56515	0.000414582	0.0185457	0.0154996	Jag1/Fzd2/Celsr1/Whrn/Ror2/Cxcl14/Hpn/Tgfb1/Gjb2	9
GO:0050982	BP	GO:0050982	detection of mechanical stimulus	4/184	19/9386	0.210526	10.7391	6.00872	0.000439949	0.0193578	0.0161783	Piezo2/Whrn/Itga2/Hpn	4
GO:0010717	BP	GO:0010717	regulation of epithelial to mesenchymal transition	7/184	72/9386	0.0972222	4.95939	4.76882	0.0004992	0.0214491	0.0179261	Jag1/Phldb2/Dab2/Spry1/Col1a1/Hpn/Tgfb1	7
GO:0002443	BP	GO:0002443	leukocyte mediated immunity	11/184	170/9386	0.0647059	3.3007	4.28054	0.000503462	0.0214491	0.0179261	Jag1/Tcirg1/Icam1/C1qa/C4b/Ctsc/Jak3/Ccl2/Tgfb1/Cfi/Bcl3	11
GO:0040036	BP	GO:0040036	regulation of fibroblast growth factor receptor signaling pathway	4/184	20/9386	0.2	10.2022	5.82523	0.000541569	0.022712	0.0189816	Ngfr/Gpc1/Spry1/Apln	4
GO:0071363	BP	GO:0071363	cellular response to growth factor stimulus	20/184	453/9386	0.0441501	2.25214	3.86266	0.000553651	0.0228615	0.0191066	Eef2k/Ngfr/Ero1a/Sap30/Axl/Nrp2/Ptp4a3/Gpc1/Dab2/Ltbp4/Postn/Spry1/Ror2/Tek/Ccl2/Fst/Apln/Col1a1/Cilp/Tgfb1	20
GO:0071345	BP	GO:0071345	cellular response to cytokine stimulus	20/184	456/9386	0.0438596	2.23732	3.83022	0.000601828	0.0237904	0.0198829	Tcirg1/Il3ra/Axl/Nrp2/Icam1/Ptp4a3/Postn/Mmp2/Tnfrsf11a/Ror2/Osmr/Tek/Sbno2/Jak3/Ccl2/Fn1/Ecm1/Col1a1/Ccl7/Spp1	20
GO:0010817	BP	GO:0010817	regulation of hormone levels	15/184	292/9386	0.0513699	2.62042	3.97765	0.000608932	0.0237904	0.0198829	Tcirg1/Nmb/Adra2a/Tacr1/Dab2/Ltbp4/Stc2/Crabp2/Anpep/Apln/Chst8/Hpn/Igfbp3/Spp1/Gal	15
GO:0007600	BP	GO:0007600	sensory perception	12/184	202/9386	0.0594059	3.03035	4.12492	0.000608988	0.0237904	0.0198829	Fzd2/Nmb/Adra2a/Abca4/Piezo2/Whrn/Tafa4/Itga2/Ccl2/Col1a1/Hpn/Gjb2	12
GO:0042475	BP	GO:0042475	odontogenesis of dentin-containing tooth	6/184	54/9386	0.111111	5.66787	4.86422	0.000618531	0.0237904	0.0198829	Tcirg1/Ngfr/Edaradd/Fst/Tnc/Tgfb1	6
GO:0001568	BP	GO:0001568	blood vessel development	19/184	423/9386	0.0449173	2.29127	3.84277	0.000620466	0.0237904	0.0198829	Jag1/Ngfr/Tspan18/Nrp2/Mcam/Stra6/Plxnd1/Mmp2/Tek/Ccl2/Itga7/Fn1/Tgm2/Anpep/Apln/Ecm1/Col1a1/Tgfb1/Tgfbi	19
GO:0045453	BP	GO:0045453	bone resorption	5/184	36/9386	0.138889	7.08484	5.17225	0.000631176	0.0238602	0.0199412	Tcirg1/Car2/Tnfrsf11a/Ctss/Spp1	5
GO:0050921	BP	GO:0050921	positive regulation of chemotaxis	7/184	75/9386	0.0933333	4.76101	4.62405	0.000640268	0.0238678	0.0199475	Cxcl14/Itga2/Ccl2/Fn1/Lbp/Ccl7/Tgfb1	7
GO:0033280	BP	GO:0033280	response to vitamin D	4/184	21/9386	0.190476	9.71636	5.65426	0.000658824	0.0242231	0.0202445	Stc2/Tnc/Tgfb1/Spp1	4
GO:0016064	BP	GO:0016064	immunoglobulin mediated immune response	6/184	55/9386	0.109091	5.56482	4.80094	0.000683129	0.0247773	0.0207076	Tcirg1/C1qa/C4b/Tgfb1/Cfi/Bcl3	6
GO:0019229	BP	GO:0019229	regulation of vasoconstriction	5/184	37/9386	0.135135	6.89336	5.07886	0.000718336	0.0254119	0.021238	Adra2a/Icam1/Tacr1/Mmp2/Apln	5
GO:0060326	BP	GO:0060326	cell chemotaxis	9/184	124/9386	0.0725806	3.7024	4.28345	0.000719561	0.0254119	0.021238	Ch25h/Vcam1/Tafa4/Mmp2/Cxcl14/Ccl2/Lbp/Ccl7/Spp1	9
GO:0001525	BP	GO:0001525	angiogenesis	15/184	298/9386	0.0503356	2.56766	3.88876	0.000751285	0.0259051	0.0216502	Ngfr/Tspan18/Nrp2/Mcam/Plxnd1/Mmp2/Tek/Ccl2/Fn1/Tgm2/Anpep/Apln/Ecm1/Tgfb1/Tgfbi	15
GO:0019724	BP	GO:0019724	B cell mediated immunity	6/184	56/9386	0.107143	5.46545	4.73918	0.000752831	0.0259051	0.0216502	Tcirg1/C1qa/C4b/Tgfb1/Cfi/Bcl3	6
GO:0043277	BP	GO:0043277	apoptotic cell clearance	4/184	22/9386	0.181818	9.2747	5.49437	0.000792992	0.0262346	0.0219256	Axl/Megf10/Ccl2/Tgm2	4
GO:0061844	BP	GO:0061844	antimicrobial humoral immune response mediated by antimicrobial peptide	4/184	22/9386	0.181818	9.2747	5.49437	0.000792992	0.0262346	0.0219256	Cxcl14/Ccl2/Ccl7/Kng2	4
GO:0043117	BP	GO:0043117	positive regulation of vascular permeability	3/184	1986-10-01	0.3	15.3033	6.39899	0.000803592	0.0262346	0.0219256	Ptp4a3/Tacr1/Tgfb1	3
GO:0061430	BP	GO:0061430	bone trabecula morphogenesis	3/184	1986-10-01	0.3	15.3033	6.39899	0.000803592	0.0262346	0.0219256	Mmp2/Sbno2/Col1a1	3
GO:0042476	BP	GO:0042476	odontogenesis	7/184	78/9386	0.0897436	4.5779	4.48675	0.000811278	0.0262346	0.0219256	Tcirg1/Ngfr/Edaradd/Fst/Col1a1/Tnc/Tgfb1	7
GO:0002449	BP	GO:0002449	lymphocyte mediated immunity	9/184	127/9386	0.0708661	3.61494	4.19534	0.000854749	0.0273113	0.0228254	Jag1/Tcirg1/Icam1/C1qa/C4b/Ctsc/Tgfb1/Cfi/Bcl3	9
GO:0001503	BP	GO:0001503	ossification	13/184	240/9386	0.0541667	2.76309	3.91245	0.000865791	0.0273348	0.0228451	Jag1/Tcirg1/Tacr1/Igsf10/Mmp2/Tnfrsf11a/Sbno2/Gpnmb/Ecm1/Col1a1/Tgfb1/Igfbp3/Spp1	13
GO:0050673	BP	GO:0050673	epithelial cell proliferation	14/184	271/9386	0.0516605	2.63525	3.86256	0.000875853	0.0273348	0.0228451	Jag1/Ngfr/Krt4/Tacr1/Dab2/Tek/Ccl2/Fst/Rian/Apln/Ecm1/Hpn/Tgfb1/Igfbp3	14
GO:0042445	BP	GO:0042445	hormone metabolic process	8/184	103/9386	0.0776699	3.96201	4.27411	0.000911209	0.0280377	0.0234325	Dab2/Stc2/Crabp2/Anpep/Chst8/Hpn/Spp1/Gal	8
GO:0038084	BP	GO:0038084	vascular endothelial growth factor signaling pathway	5/184	39/9386	0.128205	6.53986	4.90207	0.000919268	0.0280377	0.0234325	Axl/Nrp2/Ptp4a3/Ror2/Tek	5
GO:2000831	BP	GO:2000831	regulation of steroid hormone secretion	3/184	1986-11-01	0.272727	13.9121	6.05886	0.00108905	0.0324308	0.0271041	Dab2/Spp1/Gal	3
GO:0032570	BP	GO:0032570	response to progesterone	4/184	24/9386	0.166667	8.50181	5.20322	0.00111721	0.0324308	0.0271041	Tacr1/Ccl2/Tgfb1/Gjb2	4
GO:0044060	BP	GO:0044060	regulation of endocrine process	4/184	24/9386	0.166667	8.50181	5.20322	0.00111721	0.0324308	0.0271041	Dab2/Apln/Spp1/Gal	4
GO:1904645	BP	GO:1904645	response to amyloid-beta	4/184	24/9386	0.166667	8.50181	5.20322	0.00111721	0.0324308	0.0271041	Ngfr/Icam1/Vcam1/Mmp2	4
GO:0048762	BP	GO:0048762	mesenchymal cell differentiation	10/184	159/9386	0.0628931	3.20823	3.97098	0.00112372	0.0324308	0.0271041	Jag1/Phldb2/Nrp2/Dab2/Spry1/Fn1/Rian/Col1a1/Hpn/Tgfb1	10
GO:0001944	BP	GO:0001944	vasculature development	19/184	445/9386	0.0426966	2.17799	3.6001	0.00113836	0.0325039	0.0271652	Jag1/Ngfr/Tspan18/Nrp2/Mcam/Stra6/Plxnd1/Mmp2/Tek/Ccl2/Itga7/Fn1/Tgm2/Anpep/Apln/Ecm1/Col1a1/Tgfb1/Tgfbi	19
GO:0007160	BP	GO:0007160	cell-matrix adhesion	9/184	133/9386	0.0676692	3.45186	4.02685	0.00118723	0.0335422	0.028033	Jag1/Phldb2/Vcam1/Postn/Tek/Itga2/Itga7/Fn1/Col5a3	9
GO:0008544	BP	GO:0008544	epidermis development	11/184	189/9386	0.0582011	2.96889	3.86646	0.0012115	0.0338715	0.0283082	Jag1/Prkch/Celsr1/Ngfr/Krt4/Whrn/Edaradd/Fst/Cdsn/Krt17/Gal	11
GO:0032350	BP	GO:0032350	regulation of hormone metabolic process	4/184	25/9386	0.16	8.16174	5.07005	0.00130984	0.0362434	0.0302905	Dab2/Stc2/Hpn/Gal	4
GO:0045807	BP	GO:0045807	positive regulation of endocytosis	8/184	110/9386	0.0727273	3.70988	4.04251	0.00139822	0.0364932	0.0304993	Eef2k/Hip1/Axl/Dab2/Itga2/Ccl2/Apln/Lbp	8
GO:0048660	BP	GO:0048660	regulation of smooth muscle cell proliferation	8/184	110/9386	0.0727273	3.70988	4.04251	0.00139822	0.0364932	0.0304993	Tacr1/Mmp2/Nampt/Itga2/Tgm2/Apln/Tgfb1/Igfbp3	8
GO:0006958	BP	GO:0006958	complement activation	classical pathway	3/184	1986-12-01	0.25	12.7527	5.76038	0.00143122	0.0364932	0.0304993	C1qa/C4b/Cfi	3
GO:0043589	BP	GO:0043589	skin morphogenesis	3/184	1986-12-01	0.25	12.7527	5.76038	0.00143122	0.0364932	0.0304993	Itga2/Cdsn/Col1a1	3
GO:0060602	BP	GO:0060602	branch elongation of an epithelium	3/184	1986-12-01	0.25	12.7527	5.76038	0.00143122	0.0364932	0.0304993	Spry1/Tnc/Tgfb1	3
GO:0032370	BP	GO:0032370	positive regulation of lipid transport	5/184	43/9386	0.116279	5.9315	4.58305	0.00144279	0.0364932	0.0304993	Nmb/Dab2/Tnfrsf11a/Spp1/Gal	5
GO:0032964	BP	GO:0032964	collagen biosynthetic process	5/184	43/9386	0.116279	5.9315	4.58305	0.00144279	0.0364932	0.0304993	Itga2/Ccl2/Fn1/Col1a1/Tgfb1	5
GO:0050678	BP	GO:0050678	regulation of epithelial cell proliferation	12/184	223/9386	0.0538117	2.74498	3.72914	0.00144288	0.0364932	0.0304993	Jag1/Ngfr/Krt4/Tacr1/Dab2/Tek/Ccl2/Rian/Apln/Ecm1/Hpn/Tgfb1	12
GO:0007186	BP	GO:0007186	G protein-coupled receptor signaling pathway	13/184	254/9386	0.0511811	2.61079	3.68009	0.00145265	0.0364932	0.0304993	Fzd2/Celsr1/Nmb/Adra2a/Igf2r/Tacr1/Dgkg/Car2/Ccl2/Tgm2/Apln/Ccl7/Gal	13
GO:0031099	BP	GO:0031099	regeneration	9/184	137/9386	0.0656934	3.35108	3.91981	0.00146194	0.0364932	0.0304993	Axl/Igf2r/Igsf10/Postn/Mmp2/Gfap/Ccl2/Tnc/Tgfb1	9
GO:0048732	BP	GO:0048732	gland development	14/184	286/9386	0.048951	2.49704	3.63563	0.00146843	0.0364932	0.0304993	Igf2r/Stra6/Plxnd1/Mmp2/Tnfrsf11a/Itga2/Edaradd/Ccl2/Meg3/Sox3/Tgm2/Hpn/Tnc/Tgfb1	14
GO:0007584	BP	GO:0007584	response to nutrient	8/184	111/9386	0.0720721	3.67646	4.01098	0.00148208	0.0364944	0.0305003	Postn/Stc2/Itga2/Ccl2/Col1a1/Tnc/Tgfb1/Spp1	8
GO:0036006	BP	GO:0036006	cellular response to macrophage colony-stimulating factor stimulus	4/184	26/9386	0.153846	7.84783	4.94409	0.00152452	0.0371984	0.0310886	Axl/Ror2/Tek/Ccl2	4
GO:0042310	BP	GO:0042310	vasoconstriction	5/184	44/9386	0.113636	5.79669	4.50955	0.00160227	0.0387433	0.0323798	Adra2a/Icam1/Tacr1/Mmp2/Apln	5
GO:0001837	BP	GO:0001837	epithelial to mesenchymal transition	8/184	114/9386	0.0701754	3.57971	3.91852	0.00175785	0.0400174	0.0334446	Jag1/Phldb2/Dab2/Spry1/Rian/Col1a1/Hpn/Tgfb1	8
GO:0036005	BP	GO:0036005	response to macrophage colony-stimulating factor	4/184	27/9386	0.148148	7.55717	4.82468	0.00176254	0.0400174	0.0334446	Axl/Ror2/Tek/Ccl2	4
GO:0038063	BP	GO:0038063	collagen-activated tyrosine kinase receptor signaling pathway	4/184	27/9386	0.148148	7.55717	4.82468	0.00176254	0.0400174	0.0334446	Axl/Ror2/Tek/Col1a1	4
GO:0098742	BP	GO:0098742	cell-cell adhesion via plasma-membrane adhesion molecules	7/184	89/9386	0.0786517	4.01209	4.03717	0.00176691	0.0400174	0.0334446	Sdk2/Celsr1/Cldn10/Mcam/Clstn2/Vcam1/Ntng2	7
GO:0009581	BP	GO:0009581	detection of external stimulus	5/184	45/9386	0.111111	5.66787	4.43827	0.00177435	0.0400174	0.0334446	Ngfr/Piezo2/Whrn/Itga2/Hpn	5
GO:0009582	BP	GO:0009582	detection of abiotic stimulus	5/184	45/9386	0.111111	5.66787	4.43827	0.00177435	0.0400174	0.0334446	Ngfr/Piezo2/Whrn/Itga2/Hpn	5
GO:0060324	BP	GO:0060324	face development	5/184	45/9386	0.111111	5.66787	4.43827	0.00177435	0.0400174	0.0334446	Stra6/Mmp2/Sox3/Col1a1/Tgfb1	5
GO:0010810	BP	GO:0010810	regulation of cell-substrate adhesion	9/184	141/9386	0.0638298	3.25601	3.81665	0.00178568	0.0400174	0.0334446	Jag1/Phldb2/Dab2/Postn/Tek/Fn1/Fbln2/Col1a1/Spp1	9
GO:0002070	BP	GO:0002070	epithelial cell maturation	3/184	13/9386	0.230769	11.7717	5.49545	0.00183388	0.0400174	0.0334446	Gdf11/Kcne1/Tgfb1	3
GO:0002719	BP	GO:0002719	negative regulation of cytokine production involved in immune response	3/184	13/9386	0.230769	11.7717	5.49545	0.00183388	0.0400174	0.0334446	Axl/Jak3/Tgfb1	3
GO:0035929	BP	GO:0035929	steroid hormone secretion	3/184	13/9386	0.230769	11.7717	5.49545	0.00183388	0.0400174	0.0334446	Dab2/Spp1/Gal	3
GO:0045780	BP	GO:0045780	positive regulation of bone resorption	3/184	13/9386	0.230769	11.7717	5.49545	0.00183388	0.0400174	0.0334446	Car2/Tnfrsf11a/Spp1	3
GO:0003018	BP	GO:0003018	vascular process in circulatory system	8/184	115/9386	0.0695652	3.54858	3.88838	0.00185828	0.0402228	0.0336162	Adra2a/Icam1/Ptp4a3/Tacr1/Mmp2/Apln/Tgfb1/Kng2	8
GO:0043269	BP	GO:0043269	regulation of monoatomic ion transport	12/184	230/9386	0.0521739	2.66144	3.60728	0.00187435	0.0402461	0.0336357	Tcirg1/Tspan18/Kcne1/Icam1/Cldn10/Car2/Stc2/Ctss/Jak3/Fxyd5/Tgfb1/Gal	12
GO:0046683	BP	GO:0046683	response to organophosphorus	6/184	67/9386	0.0895522	4.56814	4.14457	0.00193753	0.0408465	0.0341376	Eef2k/Kcne1/Thbd/Ccl2/Nt5e/Col1a1	6
GO:0051606	BP	GO:0051606	detection of stimulus	6/184	67/9386	0.0895522	4.56814	4.14457	0.00193753	0.0408465	0.0341376	Ngfr/Piezo2/Whrn/Itga2/Lbp/Hpn	6
GO:0006909	BP	GO:0006909	phagocytosis	8/184	116/9386	0.0689655	3.51799	3.85859	0.00196319	0.0408465	0.0341376	Axl/Tafa4/Itga2/Megf10/Ccl2/Tgm2/Lbp/Tgfb1	8
GO:0048659	BP	GO:0048659	smooth muscle cell proliferation	8/184	116/9386	0.0689655	3.51799	3.85859	0.00196319	0.0408465	0.0341376	Tacr1/Mmp2/Nampt/Itga2/Tgm2/Apln/Tgfb1/Igfbp3	8
GO:0022612	BP	GO:0022612	gland morphogenesis	7/184	91/9386	0.0769231	3.92391	3.96319	0.00200878	0.0414735	0.0346616	Plxnd1/Mmp2/Ccl2/Tgm2/Hpn/Tnc/Tgfb1	7
GO:0042060	BP	GO:0042060	wound healing	11/184	202/9386	0.0544554	2.77782	3.61187	0.00206185	0.0422443	0.0353058	Celsr1/Adra2a/Axl/Phldb2/Rap2b/Mcam/Thbd/Ccl2/Fn1/Timp1/Kng2	11
GO:0001942	BP	GO:0001942	hair follicle development	6/184	69/9386	0.0869565	4.43573	4.05033	0.00225364	0.0440413	0.0368076	Celsr1/Ngfr/Edaradd/Fst/Krt17/Gal	6
GO:0007173	BP	GO:0007173	epidermal growth factor receptor signaling pathway	7/184	93/9386	0.0752688	3.83953	3.8913	0.00227554	0.0440413	0.0368076	Hip1/Adra2a/Axl/Slc30a10/Ror2/Tek/Tgfb1	7
GO:0048535	BP	GO:0048535	lymph node development	3/184	14/9386	0.214286	10.9309	5.25801	0.00230057	0.0440413	0.0368076	Tnfrsf11a/Jak3/Tgfb1	3
GO:0051968	BP	GO:0051968	positive regulation of synaptic transmission	glutamatergic	3/184	14/9386	0.214286	10.9309	5.25801	0.00230057	0.0440413	0.0368076	Ngfr/Ror2/Ccl2	3
GO:0110110	BP	GO:0110110	positive regulation of animal organ morphogenesis	3/184	14/9386	0.214286	10.9309	5.25801	0.00230057	0.0440413	0.0368076	Ngfr/Spry1/Tgfb1	3
GO:0032720	BP	GO:0032720	negative regulation of tumor necrosis factor production	4/184	29/9386	0.137931	7.03598	4.60324	0.00231365	0.0440413	0.0368076	Axl/Gpnmb/Lbp/Bcl3	4
GO:0035791	BP	GO:0035791	platelet-derived growth factor receptor-beta signaling pathway	4/184	29/9386	0.137931	7.03598	4.60324	0.00231365	0.0440413	0.0368076	Hip1/Axl/Ror2/Tek	4
GO:0060325	BP	GO:0060325	face morphogenesis	4/184	29/9386	0.137931	7.03598	4.60324	0.00231365	0.0440413	0.0368076	Stra6/Mmp2/Col1a1/Tgfb1	4
GO:0071300	BP	GO:0071300	cellular response to retinoic acid	4/184	29/9386	0.137931	7.03598	4.60324	0.00231365	0.0440413	0.0368076	Ccl2/Col1a1/Tnc/Gjb3	4
GO:1903556	BP	GO:1903556	negative regulation of tumor necrosis factor superfamily cytokine production	4/184	29/9386	0.137931	7.03598	4.60324	0.00231365	0.0440413	0.0368076	Axl/Gpnmb/Lbp/Bcl3	4
GO:0007204	BP	GO:0007204	positive regulation of cytosolic calcium ion concentration	5/184	48/9386	0.104167	5.31363	4.23664	0.00237192	0.0448327	0.037469	Fzd2/Nmb/Tacr1/Jak3/Kng2	5
GO:0031214	BP	GO:0031214	biomineral tissue development	7/184	94/9386	0.0744681	3.79868	3.8561	0.00241877	0.0452099	0.0377842	Tcirg1/Sbno2/Gpnmb/Ecm1/Col1a1/Tgfb1/Spp1	7
GO:1901655	BP	GO:1901655	cellular response to ketone	6/184	70/9386	0.0857143	4.37236	4.00454	0.00242557	0.0452099	0.0377842	Postn/Ccl2/Tnc/Tgfb1/Gjb2/Spp1	6
GO:0045785	BP	GO:0045785	positive regulation of cell adhesion	13/184	270/9386	0.0481481	2.45608	3.43281	0.00249552	0.046193	0.0386059	Icam1/Vcam1/Dab2/Tek/Itga2/Jak3/Megf10/Ccl2/Fn1/Tgm2/Fbln2/Tgfb1/Spp1	13
GO:0010171	BP	GO:0010171	body morphogenesis	5/184	49/9386	0.102041	5.20519	4.17316	0.00260019	0.0466511	0.0389887	Phldb2/Stra6/Mmp2/Col1a1/Tgfb1	5
GO:0070372	BP	GO:0070372	regulation of ERK1 and ERK2 cascade	9/184	149/9386	0.0604027	3.08119	3.62097	0.00260486	0.0466511	0.0389887	Icam1/Dab2/Tnfrsf11a/Slc30a10/Spry1/Tek/Gpnmb/Fn1/Tgfb1	9
GO:0022404	BP	GO:0022404	molting cycle process	6/184	71/9386	0.084507	4.31078	3.95961	0.00260718	0.0466511	0.0389887	Celsr1/Ngfr/Edaradd/Fst/Krt17/Gal	6
GO:0022405	BP	GO:0022405	hair cycle process	6/184	71/9386	0.084507	4.31078	3.95961	0.00260718	0.0466511	0.0389887	Celsr1/Ngfr/Edaradd/Fst/Krt17/Gal	6
GO:0032368	BP	GO:0032368	regulation of lipid transport	6/184	71/9386	0.084507	4.31078	3.95961	0.00260718	0.0466511	0.0389887	Nmb/Dab2/Tnfrsf11a/Igfbp3/Spp1/Gal	6
GO:0060986	BP	GO:0060986	endocrine hormone secretion	4/184	30/9386	0.133333	6.80145	4.50025	0.00262922	0.046734	0.039058	Dab2/Apln/Spp1/Gal	4
GO:0051962	BP	GO:0051962	positive regulation of nervous system development	11/184	209/9386	0.0526316	2.68478	3.48298	0.00269059	0.0475101	0.0397066	Eef2k/Prkch/Clstn2/Syndig1/Plxnd1/Lrrtm3/Gfap/Crabp2/Fn1/Tgm2/Tgfb1	11
GO:0045109	BP	GO:0045109	intermediate filament organization	3/184	15/9386	0.2	10.2022	5.04345	0.00283453	0.0489312	0.0408944	Krt4/Gfap/Krt17	3
GO:0060343	BP	GO:0060343	trabecula formation	3/184	15/9386	0.2	10.2022	5.04345	0.00283453	0.0489312	0.0408944	Mmp2/Tek/Col1a1	3
GO:0014823	BP	GO:0014823	response to activity	5/184	50/9386	0.1	5.10109	4.11139	0.00284399	0.0489312	0.0408944	Postn/Mmp2/Itga2/Ccl2/Fn1	5
GO:0046849	BP	GO:0046849	bone remodeling	5/184	50/9386	0.1	5.10109	4.11139	0.00284399	0.0489312	0.0408944	Tcirg1/Car2/Tnfrsf11a/Ctss/Spp1	5
GO:0009611	BP	GO:0009611	response to wounding	14/184	308/9386	0.0454545	2.31868	3.32739	0.00291686	0.0498653	0.041675	Celsr1/Adra2a/Axl/Phldb2/Rap2b/Mcam/Mmp2/Thbd/Ccl2/Fn1/Timp1/Tnc/Tgfb1/Kng2	14
GO:0008015	BP	GO:0008015	blood circulation	12/184	243/9386	0.0493827	2.51906	3.39248	0.00295606	0.0498741	0.0416823	Adra2a/Kcne1/Icam1/Ptp4a3/Tacr1/Postn/Mmp2/Nampt/Anpep/Apln/Tgfb1/Kng2	12
GO:0050906	BP	GO:0050906	detection of stimulus involved in sensory perception	4/184	31/9386	0.129032	6.58205	4.40187	0.00297312	0.0498741	0.0416823	Piezo2/Whrn/Itga2/Hpn	4
GO:0061383	BP	GO:0061383	trabecula morphogenesis	4/184	31/9386	0.129032	6.58205	4.40187	0.00297312	0.0498741	0.0416823	Mmp2/Tek/Sbno2/Col1a1	4
GO:0062023	CC	GO:0062023	collagen-containing extracellular matrix	23/185	187/9473	0.122995	6.29799	10.3267	1.31e-12	1.22e-10	1.07e-10	Adamts4/Col6a3/Gpc1/Lamc2/Ltbp4/P3h2/Col27a1/Postn/Adamtsl1/Ctsc/Scara3/Megf6/Fn1/Tgm2/Fbln2/Ecm1/Col1a1/Cilp/Timp1/Tnc/Tgfb1/Col5a3/Tgfbi	23
GO:0030312	CC	GO:0030312	external encapsulating structure	25/185	226/9473	0.110619	5.66431	10.0158	1.45e-12	1.22e-10	1.07e-10	Adamts4/Col6a3/Gpc1/Lamc2/Ltbp4/P3h2/Col27a1/Postn/Adamtsl1/Lrrtm3/Ctsc/Mmp2/Scara3/Megf6/Fn1/Tgm2/Fbln2/Ecm1/Col1a1/Cilp/Timp1/Tnc/Tgfb1/Col5a3/Tgfbi	25
GO:0031012	CC	GO:0031012	extracellular matrix	25/185	226/9473	0.110619	5.66431	10.0158	1.45e-12	1.22e-10	1.07e-10	Adamts4/Col6a3/Gpc1/Lamc2/Ltbp4/P3h2/Col27a1/Postn/Adamtsl1/Lrrtm3/Ctsc/Mmp2/Scara3/Megf6/Fn1/Tgm2/Fbln2/Ecm1/Col1a1/Cilp/Timp1/Tnc/Tgfb1/Col5a3/Tgfbi	25
GO:0009986	CC	GO:0009986	cell surface	26/185	358/9473	0.0726257	3.71883	7.401	5.99e-09	3.76e-07	3.31e-07	Ngfr/Kcne1/Axl/Icam1/Mcam/Krt4/Gpc1/Igf2r/Tacr1/Scube1/Clstn2/Vcam1/Sdc3/Tnfrsf11a/Ror2/Ctss/Osmr/Tek/Thbd/Itga2/Itga7/Nt5e/Anpep/Lbp/Hpn/Tgfb1	26
GO:0009897	CC	GO:0009897	external side of plasma membrane	12/185	117/9473	0.102564	5.25184	6.53085	2.77e-06	0.000138815	0.000122252	Ngfr/Icam1/Mcam/Scube1/Vcam1/Tnfrsf11a/Osmr/Thbd/Itga2/Itga7/Nt5e/Anpep	12
GO:0005581	CC	GO:0005581	collagen trimer	6/185	34/9473	0.176471	9.03625	6.62484	4.36e-05	0.00166411	0.00146556	Col6a3/C1qa/Col27a1/Scara3/Col1a1/Col5a3	6
GO:0098552	CC	GO:0098552	side of membrane	17/185	288/9473	0.0590278	3.02254	4.91926	4.64e-05	0.00166411	0.00146556	Ngfr/Icam1/Mcam/Gpc1/Scube1/Litaf/Vcam1/Ntng2/Tnfrsf11a/Gfap/Osmr/Thbd/Itga2/Jak3/Itga7/Nt5e/Anpep	17
GO:0045177	CC	GO:0045177	apical part of cell	14/185	255/9473	0.054902	2.81128	4.13792	0.000463122	0.0145305	0.0127968	Jag1/Tcirg1/Sptbn2/Kcne1/Vcam1/Dab2/Car2/Osmr/Tek/Mal2/Fn1/Tmem114/Hpn/Spp1	14
GO:0016324	CC	GO:0016324	apical plasma membrane	12/185	201/9473	0.0597015	3.05704	4.16006	0.000564023	0.01573	0.0138532	Jag1/Tcirg1/Sptbn2/Kcne1/Vcam1/Dab2/Osmr/Tek/Mal2/Fn1/Tmem114/Hpn	12
GO:0043235	CC	GO:0043235	receptor complex	9/185	137/9473	0.0656934	3.36386	3.93321	0.0014251	0.0357701	0.0315023	Adra2a/Axl/Cd247/Plxnd1/Ror2/Osmr/Tek/Itga2/Itga7	9
GO:0098644	CC	GO:0098644	complex of collagen trimers	3/185	13/9473	0.230769	11.8166	5.50762	0.0018142	0.0413967	0.0364575	Col27a1/Col1a1/Col5a3	3
GO:0044297	CC	GO:0044297	cell body	19/185	475/9473	0.04	2.04822	3.30804	0.00231431	0.045968	0.0404834	Sptbn2/Ngfr/Adra2a/Gpc1/Tacr1/Piezo2/Whrn/Syndig1/Plxnd1/C4b/Gfap/Ror2/Tmprss5/Ccl2/Hpn/Tgfb1/Gjb2/Kng2/Gal	19
GO:0005604	CC	GO:0005604	basement membrane	6/185	70/9473	0.0857143	4.38903	4.0164	0.00238081	0.045968	0.0404834	Lamc2/P3h2/Fn1/Timp1/Tnc/Tgfbi	6
GO:0030545	MF	GO:0030545	signaling receptor regulator activity	19/178	139/9261	0.136691	7.11175	10.1632	1.51e-11	5.27e-09	4.17e-09	Jag1/Gdf11/Tmem35a/Nmb/Tafa4/Stc2/Nampt/Cxcl14/Ccl2/Gpnmb/Fst/Fn1/Apln/Timp1/Ccl7/Tgfb1/Kng2/Spp1/Gal	19
GO:0048018	MF	GO:0048018	receptor ligand activity	17/178	126/9261	0.134921	7.01966	9.52366	2.32e-10	4.06e-08	3.21e-08	Jag1/Gdf11/Nmb/Tafa4/Stc2/Nampt/Cxcl14/Ccl2/Gpnmb/Fn1/Apln/Timp1/Ccl7/Tgfb1/Kng2/Spp1/Gal	17
GO:0030546	MF	GO:0030546	signaling receptor activator activity	17/178	130/9261	0.130769	6.80367	9.3286	3.83e-10	4.46e-08	3.53e-08	Jag1/Gdf11/Nmb/Tafa4/Stc2/Nampt/Cxcl14/Ccl2/Gpnmb/Fn1/Apln/Timp1/Ccl7/Tgfb1/Kng2/Spp1/Gal	17
GO:0005201	MF	GO:0005201	extracellular matrix structural constituent	13/178	77/9261	0.168831	8.78396	9.60132	1.98e-09	1.74e-07	1.37e-07	Col6a3/Lamc2/Ltbp4/Col27a1/Postn/Scara3/Fn1/Fbln2/Ecm1/Col1a1/Tnc/Col5a3/Tgfbi	13
GO:0004888	MF	GO:0004888	transmembrane signaling receptor activity	17/178	163/9261	0.104294	5.42624	7.98099	1.3e-08	9.09e-07	7.19e-07	Fzd2/Celsr1/Il3ra/Ngfr/Adra2a/Axl/Nrp2/Tacr1/Cd247/Plxnd1/Tnfrsf11a/Ror2/Osmr/Tek/Thbd/Itga2/Gal	17
GO:0038023	MF	GO:0038023	signaling receptor activity	20/178	238/9261	0.0840336	4.37211	7.3776	2.67e-08	1.34e-06	1.06e-06	Fzd2/Celsr1/Il3ra/Ngfr/Adra2a/Axl/Nrp2/Igf2r/Tacr1/Stra6/Cd247/Plxnd1/Tnfrsf11a/Ror2/Osmr/Tek/Thbd/Itga2/Lbp/Gal	20
GO:0060089	MF	GO:0060089	molecular transducer activity	20/178	238/9261	0.0840336	4.37211	7.3776	2.67e-08	1.34e-06	1.06e-06	Fzd2/Celsr1/Il3ra/Ngfr/Adra2a/Axl/Nrp2/Igf2r/Tacr1/Stra6/Cd247/Plxnd1/Tnfrsf11a/Ror2/Osmr/Tek/Thbd/Itga2/Lbp/Gal	20
GO:0050839	MF	GO:0050839	cell adhesion molecule binding	15/178	147/9261	0.102041	5.30899	7.37192	1.3e-07	5.68e-06	4.49e-06	Icam1/Mcam/Vcam1/Dab2/Postn/Gfap/Itga2/Gpnmb/Itga7/Fn1/Fxyd5/Tnc/Glycam1/Tgfbi/Spp1	15
GO:0005125	MF	GO:0005125	cytokine activity	8/178	43/9261	0.186047	9.67964	7.9858	1.3e-06	5.05e-05	4e-05	Gdf11/Nampt/Cxcl14/Ccl2/Timp1/Ccl7/Tgfb1/Spp1	8
GO:0005178	MF	GO:0005178	integrin binding	10/178	76/9261	0.131579	6.8458	7.16328	1.7e-06	5.96e-05	4.72e-05	Icam1/Vcam1/Dab2/Gfap/Itga2/Gpnmb/Itga7/Fn1/Tnc/Spp1	10
GO:0043394	MF	GO:0043394	proteoglycan binding	6/178	25/9261	0.24	12.4867	8.05055	6.06e-06	0.000192747	0.000152458	Ctss/Gpnmb/Fst/Fn1/Tnc/Col5a3	6
GO:0061134	MF	GO:0061134	peptidase regulator activity	10/178	92/9261	0.108696	5.65523	6.28166	9.87e-06	0.00028788	0.000227707	Col6a3/C4b/Ctsc/Fn1/Timp1/Tgfb1/Serpina3g/Serpina3n/Serpina3m/Kng2	10
GO:0050840	MF	GO:0050840	extracellular matrix binding	7/178	45/9261	0.155556	8.09326	6.677	2.11e-05	0.000567935	0.000449223	Gpc1/Ctss/Itga2/Itga7/Fbln2/Tgfbi/Spp1	7
GO:0004866	MF	GO:0004866	endopeptidase inhibitor activity	7/178	50/9261	0.14	7.28393	6.23683	4.28e-05	0.00107057	0.000846795	Col6a3/C4b/Timp1/Serpina3g/Serpina3n/Serpina3m/Kng2	7
GO:0005179	MF	GO:0005179	hormone activity	5/178	23/9261	0.217391	11.3105	6.93032	6.3e-05	0.00137383	0.00108667	Nmb/Stc2/Apln/Kng2/Gal	5
GO:0030020	MF	GO:0030020	extracellular matrix structural constituent conferring tensile strength	5/178	23/9261	0.217391	11.3105	6.93032	6.3e-05	0.00137383	0.00108667	Col6a3/Col27a1/Scara3/Col1a1/Col5a3	5
GO:0008201	MF	GO:0008201	heparin binding	8/178	72/9261	0.111111	5.7809	5.70089	6.67e-05	0.00137383	0.00108667	Nrp2/Lamc2/Postn/Ccl2/Gpnmb/Fn1/Ccl7/Col5a3	8
GO:0030414	MF	GO:0030414	peptidase inhibitor activity	7/178	54/9261	0.12963	6.74438	5.92628	7.12e-05	0.00138391	0.00109464	Col6a3/C4b/Timp1/Serpina3g/Serpina3n/Serpina3m/Kng2	7
GO:0005501	MF	GO:0005501	retinoid binding	4/178	13/9261	0.307692	16.0086	7.58036	8.24e-05	0.00151748	0.0012003	Igf2r/Stra6/Abca4/Crabp2	4
GO:1901681	MF	GO:1901681	sulfur compound binding	11/178	144/9261	0.0763889	3.97437	5.0356	9.91e-05	0.00172262	0.00136256	Chst15/Nrp2/Lamc2/Postn/Ccl2/Gpnmb/Fst/Fn1/Ccl7/Col5a3/Glycam1	11
GO:0004252	MF	GO:0004252	serine-type endopeptidase activity	6/178	40/9261	0.15	7.80421	6.03698	0.000103357	0.00172262	0.00136256	Ctsc/Mmp2/Cfb/Tmprss5/Hpn/Cfi	6
GO:0019840	MF	GO:0019840	isoprenoid binding	4/178	14/9261	0.285714	14.8652	7.26758	0.000113603	0.00180733	0.00142955	Igf2r/Stra6/Abca4/Crabp2	4
GO:0005126	MF	GO:0005126	cytokine receptor binding	9/178	104/9261	0.0865385	4.50243	5.02818	0.000167546	0.00254961	0.00201669	Ngfr/Osmr/Cxcl14/Jak3/Edaradd/Ccl2/Ecm1/Ccl7/Tgfb1	9
GO:0019838	MF	GO:0019838	growth factor binding	8/178	84/9261	0.0952381	4.95506	5.09733	0.000199843	0.00291437	0.0023052	Ngfr/Gpc1/Igf2r/Ltbp4/Osmr/Tek/Col1a1/Igfbp3	8
GO:0061135	MF	GO:0061135	endopeptidase regulator activity	7/178	65/9261	0.107692	5.60303	5.21316	0.00023427	0.00327978	0.00259423	Col6a3/C4b/Timp1/Serpina3g/Serpina3n/Serpina3m/Kng2	7
GO:0005509	MF	GO:0005509	calcium ion binding	14/178	250/9261	0.056	2.91357	4.29368	0.000320489	0.00431427	0.00341249	Eef2k/Jag1/Celsr1/Man1a/Scube1/Clstn2/Ltbp4/Dgkg/Thbd/Megf6/Myl9/Tgm2/Fbln2/Gjb2	14
GO:0008236	MF	GO:0008236	serine-type peptidase activity	6/178	50/9261	0.12	6.24337	5.20407	0.00036502	0.00473175	0.0037427	Ctsc/Mmp2/Cfb/Tmprss5/Hpn/Cfi	6
GO:0005198	MF	GO:0005198	structural molecule activity	19/178	415/9261	0.0457831	2.38201	4.03239	0.000381033	0.00476292	0.00376736	Sptbn2/Col6a3/Cldn10/Krt4/Lamc2/Ltbp4/Col27a1/Postn/Scara3/Gfap/Mal2/Fn1/Fbln2/Ecm1/Col1a1/Krt17/Tnc/Col5a3/Tgfbi	19
GO:0017171	MF	GO:0017171	serine hydrolase activity	6/178	52/9261	0.115385	6.00324	5.06463	0.000453045	0.00546778	0.00432489	Ctsc/Mmp2/Cfb/Tmprss5/Hpn/Cfi	6
GO:0005539	MF	GO:0005539	glycosaminoglycan binding	8/178	98/9261	0.0816327	4.24719	4.52379	0.000574389	0.00648414	0.00512881	Nrp2/Lamc2/Postn/Ccl2/Gpnmb/Fn1/Ccl7/Col5a3	8
GO:0001968	MF	GO:0001968	fibronectin binding	4/178	21/9261	0.190476	9.91011	5.72213	0.000611361	0.00648414	0.00512881	Mmp2/Ctss/Tnc/Igfbp3	4
GO:0005021	MF	GO:0005021	vascular endothelial growth factor receptor activity	4/178	21/9261	0.190476	9.91011	5.72213	0.000611361	0.00648414	0.00512881	Axl/Nrp2/Ror2/Tek	4
GO:0038064	MF	GO:0038064	collagen receptor activity	4/178	21/9261	0.190476	9.91011	5.72213	0.000611361	0.00648414	0.00512881	Axl/Ror2/Tek/Itga2	4
GO:0005518	MF	GO:0005518	collagen binding	5/178	38/9261	0.131579	6.8458	5.05476	0.000744241	0.00766131	0.00605992	Gpc1/Ctss/Itga2/Aebp1/Tgfbi	5
GO:0004867	MF	GO:0004867	serine-type endopeptidase inhibitor activity	4/178	24/9261	0.166667	8.67135	5.2676	0.00103769	0.0100886	0.00797986	Col6a3/Serpina3g/Serpina3n/Serpina3m	4
GO:0043236	MF	GO:0043236	laminin binding	4/178	24/9261	0.166667	8.67135	5.2676	0.00103769	0.0100886	0.00797986	Gpc1/Ctss/Itga2/Itga7	4
GO:0004714	MF	GO:0004714	transmembrane receptor protein tyrosine kinase activity	4/178	25/9261	0.16	8.32449	5.13342	0.00121698	0.0115119	0.00910568	Axl/Nrp2/Ror2/Tek	4
GO:0008146	MF	GO:0008146	sulfotransferase activity	3/178	16/9261	0.1875	9.75527	4.90656	0.00325146	0.0291798	0.0230806	Chst15/Hs3st5/Chst8	3
GO:0042379	MF	GO:0042379	chemokine receptor binding	3/178	16/9261	0.1875	9.75527	4.90656	0.00325146	0.0291798	0.0230806	Cxcl14/Ccl2/Ccl7	3
GO:0004930	MF	GO:0004930	G protein-coupled receptor activity	5/178	53/9261	0.0943396	4.90831	3.99434	0.00337483	0.0295297	0.0233574	Fzd2/Celsr1/Adra2a/Tacr1/Gal	5
GO:0001664	MF	GO:0001664	G protein-coupled receptor binding	8/178	132/9261	0.0606061	3.15322	3.4879	0.00387435	0.0330737	0.0261605	Nmb/Adra2a/Ror2/Cxcl14/Ccl2/Apln/Ccl7/Gal	8
GO:0019199	MF	GO:0019199	transmembrane receptor protein kinase activity	4/178	35/9261	0.114286	5.94607	4.10382	0.00433873	0.0361561	0.0285987	Axl/Nrp2/Ror2/Tek	4
GO:0005004	MF	GO:0005004	GPI-linked ephrin receptor activity	3/178	20/9261	0.15	7.80421	4.26417	0.00625628	0.0398127	0.031491	Axl/Ror2/Tek	3
GO:0005008	MF	GO:0005008	hepatocyte growth factor receptor activity	3/178	20/9261	0.15	7.80421	4.26417	0.00625628	0.0398127	0.031491	Axl/Ror2/Tek	3
GO:0005009	MF	GO:0005009	insulin receptor activity	3/178	20/9261	0.15	7.80421	4.26417	0.00625628	0.0398127	0.031491	Axl/Ror2/Tek	3
GO:0005010	MF	GO:0005010	insulin-like growth factor receptor activity	3/178	20/9261	0.15	7.80421	4.26417	0.00625628	0.0398127	0.031491	Axl/Ror2/Tek	3
GO:0005011	MF	GO:0005011	macrophage colony-stimulating factor receptor activity	3/178	20/9261	0.15	7.80421	4.26417	0.00625628	0.0398127	0.031491	Axl/Ror2/Tek	3
GO:0005017	MF	GO:0005017	platelet-derived growth factor receptor activity	3/178	20/9261	0.15	7.80421	4.26417	0.00625628	0.0398127	0.031491	Axl/Ror2/Tek	3
GO:0005018	MF	GO:0005018	platelet-derived growth factor alpha-receptor activity	3/178	20/9261	0.15	7.80421	4.26417	0.00625628	0.0398127	0.031491	Axl/Ror2/Tek	3
GO:0005019	MF	GO:0005019	platelet-derived growth factor beta-receptor activity	3/178	20/9261	0.15	7.80421	4.26417	0.00625628	0.0398127	0.031491	Axl/Ror2/Tek	3
GO:0005020	MF	GO:0005020	stem cell factor receptor activity	3/178	20/9261	0.15	7.80421	4.26417	0.00625628	0.0398127	0.031491	Axl/Ror2/Tek	3
GO:0008288	MF	GO:0008288	boss receptor activity	3/178	20/9261	0.15	7.80421	4.26417	0.00625628	0.0398127	0.031491	Axl/Ror2/Tek	3
GO:0036332	MF	GO:0036332	placental growth factor receptor activity	3/178	20/9261	0.15	7.80421	4.26417	0.00625628	0.0398127	0.031491	Axl/Ror2/Tek	3
GO:0038062	MF	GO:0038062	protein tyrosine kinase collagen receptor activity	3/178	20/9261	0.15	7.80421	4.26417	0.00625628	0.0398127	0.031491	Axl/Ror2/Tek	3
GO:0060175	MF	GO:0060175	brain-derived neurotrophic factor receptor activity	3/178	20/9261	0.15	7.80421	4.26417	0.00625628	0.0398127	0.031491	Axl/Ror2/Tek	3
GO:0004175	MF	GO:0004175	endopeptidase activity	8/178	145/9261	0.0551724	2.87052	3.17793	0.0067934	0.0419831	0.0332077	Adamts4/Ctsc/Mmp2/Ctss/Cfb/Tmprss5/Hpn/Cfi	8
GO:0005003	MF	GO:0005003	ephrin receptor activity	3/178	21/9261	0.142857	7.43258	4.13105	0.0071971	0.0419831	0.0332077	Axl/Ror2/Tek	3
GO:0005005	MF	GO:0005005	transmembrane-ephrin receptor activity	3/178	21/9261	0.142857	7.43258	4.13105	0.0071971	0.0419831	0.0332077	Axl/Ror2/Tek	3
GO:0005006	MF	GO:0005006	epidermal growth factor receptor activity	3/178	21/9261	0.142857	7.43258	4.13105	0.0071971	0.0419831	0.0332077	Axl/Ror2/Tek	3
GO:0005007	MF	GO:0005007	fibroblast growth factor receptor activity	3/178	21/9261	0.142857	7.43258	4.13105	0.0071971	0.0419831	0.0332077	Axl/Ror2/Tek	3
GO:0005030	MF	GO:0005030	neurotrophin receptor activity	3/178	22/9261	0.136364	7.09474	4.0064	0.00821726	0.0471482	0.0372932	Axl/Ror2/Tek	3
