# Supplementary material for: Transcriptome Changes Driving Multiple Regulatory Pathways Involved in TGF-β-Induced Anterior Subcapsular Cataract
Source: Cells. 2026 Jul 14;15(14):1263. doi: 10.3390/cells15141263 (PMC13406664; doi:10.3390/cells15141263)
Supplement: Supplementary file 1 [file cells-15-01263-s001.zip › Table S13_Gene ontology (GO) analysis for 183 common reduced genes.xlsx]

## Sheet: ALL_ONTOLOGY_Common_down_genes
Supplementary Table S13. Gene ontology (GO) analysis for 183 common reduced DEGs
GO	ONTOLOGY	ID	Description	GeneRatio	BgRatio	RichFactor	FoldEnrichment	zScore	pvalue	p.adjust	qvalue	geneID	Count
GO:0006865	BP	GO:0006865	amino acid transport	12/172	84/9386	0.142857	7.79568	8.54755	3.51e-08	2.87e-05	2.44e-05	Slc6a13/Gja1/Ntrk2/Slc6a15/Slc6a9/Adora1/Slc6a6/Slc1a3/Kcnk1/Sv2a/Abat/Slc7a4	12
GO:0099536	BP	GO:0099536	synaptic signaling	26/172	420/9386	0.0619048	3.37813	6.81268	4.12e-08	2.87e-05	2.44e-05	Fam107a/Penk/Sncg/Calb2/Cartpt/Crhbp/Cabp1/Cplx3/Ntrk2/Glul/Slc6a9/Synpr/Pdyn/Adora1/Chrdl1/P2rx6/Slc6a6/Apoe/Syt9/Slc1a3/Scgn/Gnao1/Sv2a/Abat/Mgll/Cacng4	26
GO:0007268	BP	GO:0007268	chemical synaptic transmission	25/172	394/9386	0.0634518	3.46255	6.82279	4.78e-08	2.87e-05	2.44e-05	Fam107a/Penk/Sncg/Calb2/Cartpt/Crhbp/Cplx3/Ntrk2/Glul/Slc6a9/Synpr/Pdyn/Adora1/Chrdl1/P2rx6/Slc6a6/Apoe/Syt9/Slc1a3/Scgn/Gnao1/Sv2a/Abat/Mgll/Cacng4	25
GO:0098916	BP	GO:0098916	anterograde trans-synaptic signaling	25/172	394/9386	0.0634518	3.46255	6.82279	4.78e-08	2.87e-05	2.44e-05	Fam107a/Penk/Sncg/Calb2/Cartpt/Crhbp/Cplx3/Ntrk2/Glul/Slc6a9/Synpr/Pdyn/Adora1/Chrdl1/P2rx6/Slc6a6/Apoe/Syt9/Slc1a3/Scgn/Gnao1/Sv2a/Abat/Mgll/Cacng4	25
GO:0099537	BP	GO:0099537	trans-synaptic signaling	25/172	397/9386	0.0629723	3.43638	6.77708	5.55e-08	2.87e-05	2.44e-05	Fam107a/Penk/Sncg/Calb2/Cartpt/Crhbp/Cplx3/Ntrk2/Glul/Slc6a9/Synpr/Pdyn/Adora1/Chrdl1/P2rx6/Slc6a6/Apoe/Syt9/Slc1a3/Scgn/Gnao1/Sv2a/Abat/Mgll/Cacng4	25
GO:0046942	BP	GO:0046942	carboxylic acid transport	14/172	156/9386	0.0897436	4.89729	6.70627	9.41e-07	0.000353352	0.000299714	Slc6a13/Gja1/Ntrk2/Slc6a15/Slc6a9/Adora1/Slc6a6/Apoe/Slc1a3/Kcnk1/Sv2a/Acsl3/Abat/Slc7a4	14
GO:0015849	BP	GO:0015849	organic acid transport	14/172	157/9386	0.089172	4.86609	6.67425	1.02e-06	0.000353352	0.000299714	Slc6a13/Gja1/Ntrk2/Slc6a15/Slc6a9/Adora1/Slc6a6/Apoe/Slc1a3/Kcnk1/Sv2a/Acsl3/Abat/Slc7a4	14
GO:0015800	BP	GO:0015800	acidic amino acid transport	8/172	44/9386	0.181818	9.92178	8.10429	1.09e-06	0.000353352	0.000299714	Slc6a13/Gja1/Ntrk2/Adora1/Slc6a6/Slc1a3/Kcnk1/Abat	8
GO:0008015	BP	GO:0008015	blood circulation	17/172	243/9386	0.0699588	3.81764	6.07997	2.11e-06	0.000608401	0.000516047	Atp1a2/Gja1/Cartpt/Sod3/Sh3gl2/Rarres2/Adora1/Apoe/Tgfbr3/Gnao1/Abat/Plekha7/Mgll/Emp2/Camk2n1/Hbegf/S100a1	17
GO:0015711	BP	GO:0015711	organic anion transport	15/172	193/9386	0.0777202	4.24117	6.21598	2.37e-06	0.000614227	0.000520989	Slc6a13/Best2/Gja1/Ntrk2/Slc6a15/Slc6a9/Adora1/Slc6a6/Apoe/Slc1a3/Kcnk1/Sv2a/Acsl3/Abat/Slc7a4	15
GO:0007600	BP	GO:0007600	sensory perception	15/172	202/9386	0.0742574	4.05221	5.99144	4.18e-06	0.000983466	0.000834178	Best2/Penk/Gng13/Rlbp1/Cabp1/Cplx3/Zic2/Vsx2/Eps8l2/Pdyn/Adora1/Slc1a3/Aqp4/Mgll/Lrig1	15
GO:0003013	BP	GO:0003013	circulatory system process	17/172	263/9386	0.0646388	3.52732	5.67972	6.17e-06	0.00121298	0.00102885	Atp1a2/Gja1/Cartpt/Sod3/Sh3gl2/Rarres2/Adora1/Apoe/Tgfbr3/Gnao1/Abat/Plekha7/Mgll/Emp2/Camk2n1/Hbegf/S100a1	17
GO:0030001	BP	GO:0030001	metal ion transport	21/172	382/9386	0.0549738	2.99991	5.45232	6.21e-06	0.00121298	0.00102885	Slc6a13/Atp1a2/Gja1/Sgk1/Bmp4/Slc6a15/Slc6a9/Gpm6a/Adora1/P2rx6/Slc6a6/Slc1a3/Slc24a3/Gnao1/Kcnk1/Steap2/Kcnab2/Cacng4/Kcnab1/Hes1/Tspan13	21
GO:0006836	BP	GO:0006836	neurotransmitter transport	11/172	113/9386	0.0973451	5.3121	6.3005	6.56e-06	0.00121298	0.00102885	Slc6a13/Atp1a2/Sncg/Cplx3/Ntrk2/Slc6a15/Slc6a9/Slc6a6/Syt9/Slc18b1/Sv2a	11
GO:0002791	BP	GO:0002791	regulation of peptide secretion	12/172	142/9386	0.084507	4.61153	5.92465	1.08e-05	0.00157845	0.00133884	Gja1/Cartpt/Crhbp/Glul/Adora1/Nr1d1/Syt9/Vsnl1/Gnao1/Abat/Ecrg4/Camk2n1	12
GO:0050804	BP	GO:0050804	modulation of chemical synaptic transmission	18/172	304/9386	0.0592105	3.2311	5.40285	1.1e-05	0.00157845	0.00133884	Fam107a/Penk/Sncg/Calb2/Cplx3/Ntrk2/Glul/Slc6a9/Synpr/Adora1/Chrdl1/Slc6a6/Apoe/Slc1a3/Scgn/Gnao1/Mgll/Cacng4	18
GO:0002790	BP	GO:0002790	peptide secretion	13/172	167/9386	0.0778443	4.24795	5.78605	1.13e-05	0.00157845	0.00133884	Gja1/Cartpt/Crhbp/Cplx3/Glul/Adora1/Nr1d1/Syt9/Vsnl1/Gnao1/Abat/Ecrg4/Camk2n1	13
GO:0099177	BP	GO:0099177	regulation of trans-synaptic signaling	18/172	305/9386	0.0590164	3.22051	5.38633	1.15e-05	0.00157845	0.00133884	Fam107a/Penk/Sncg/Calb2/Cplx3/Ntrk2/Glul/Slc6a9/Synpr/Adora1/Chrdl1/Slc6a6/Apoe/Slc1a3/Scgn/Gnao1/Mgll/Cacng4	18
GO:0090087	BP	GO:0090087	regulation of peptide transport	12/172	143/9386	0.0839161	4.57928	5.8927	1.16e-05	0.00157845	0.00133884	Gja1/Cartpt/Crhbp/Glul/Adora1/Nr1d1/Syt9/Vsnl1/Gnao1/Abat/Ecrg4/Camk2n1	12
GO:0030510	BP	GO:0030510	regulation of BMP signaling pathway	8/172	60/9386	0.133333	7.27597	6.66294	1.23e-05	0.00159006	0.00134869	Nbl1/Bmp4/Chrdl1/Bambi/Tgfbr3/Rgma/Hes5/Hes1	8
GO:0006812	BP	GO:0006812	monoatomic cation transport	23/172	470/9386	0.0489362	2.67044	5.07634	1.48e-05	0.00182859	0.00155102	Slc6a13/Best2/Atp1a2/Gja1/Sgk1/Bmp4/Slc6a15/Slc6a9/Gpm6a/Adora1/P2rx6/Slc6a6/Slc1a3/Slc18b1/Slc24a3/Gnao1/Kcnk1/Steap2/Kcnab2/Cacng4/Kcnab1/Hes1/Tspan13	23
GO:0015812	BP	GO:0015812	gamma-aminobutyric acid transport	4/172	1986-10-01	0.4	21.8279	9.00314	2.1e-05	0.00247037	0.00209538	Slc6a13/Slc6a6/Sv2a/Abat	4
GO:0050795	BP	GO:0050795	regulation of behavior	6/172	33/9386	0.181818	9.92178	7.01439	2.55e-05	0.00287052	0.00243478	Penk/Gja1/Adora1/Apoe/Nr1d1/Ptgds	6
GO:0015833	BP	GO:0015833	peptide transport	13/172	182/9386	0.0714286	3.89784	5.3936	2.83e-05	0.0030521	0.0025888	Gja1/Cartpt/Crhbp/Cplx3/Glul/Adora1/Nr1d1/Syt9/Vsnl1/Gnao1/Abat/Ecrg4/Camk2n1	13
GO:0051046	BP	GO:0051046	regulation of secretion	19/172	360/9386	0.0527778	2.88007	4.96976	3.13e-05	0.00320294	0.00271674	Sncg/Gja1/Cartpt/Crhbp/Cplx3/Ntrk2/Glul/Adora1/Apoe/Prkcq/Nr1d1/Syt9/Vsnl1/Gnao1/Sv2a/Acsl3/Abat/Ecrg4/Camk2n1	19
GO:0023061	BP	GO:0023061	signal release	17/172	299/9386	0.0568562	3.10263	5.0483	3.29e-05	0.00320294	0.00271674	Sncg/Gja1/Cartpt/Crhbp/Cplx3/Ntrk2/Glul/Slc6a9/Adora1/Nr1d1/Syt9/Vsnl1/Gnao1/Sv2a/Abat/Ecrg4/Camk2n1	17
GO:0032940	BP	GO:0032940	secretion by cell	23/172	495/9386	0.0464646	2.53556	4.79571	3.38e-05	0.00320294	0.00271674	Sncg/Gja1/Cartpt/Crhbp/Cplx3/Ntrk2/Glul/Slc6a9/Adora1/Apoe/Prkcq/Nr1d1/Syt9/Ptgds/Vsnl1/Gnao1/Kcnk1/Sv2a/Steap2/Abat/Ecrg4/Camk2n1/Creb3l1	23
GO:0007610	BP	GO:0007610	behavior	20/172	395/9386	0.0506329	2.76303	4.89115	3.46e-05	0.00320294	0.00271674	Atp1a2/Penk/Sncg/Gja1/Cartpt/Crhbp/Sgk1/Selenop/Ntrk2/Adora1/Apoe/Nr1d1/Ptgds/Slc1a3/Gnao1/Adam11/Abat/Camk2n1/Kcnab1/Rcan1	20
GO:0030072	BP	GO:0030072	peptide hormone secretion	12/172	164/9386	0.0731707	3.99291	5.28275	4.57e-05	0.00404416	0.00343026	Gja1/Cartpt/Crhbp/Cplx3/Glul/Nr1d1/Syt9/Vsnl1/Gnao1/Abat/Ecrg4/Camk2n1	12
GO:0051051	BP	GO:0051051	negative regulation of transport	16/172	277/9386	0.0577617	3.15204	4.96722	4.68e-05	0.00404416	0.00343026	Atp1a2/Gja1/Cartpt/Crhbp/Cabp1/Necab2/Slc6a9/Adora1/Apoe/Vsnl1/Pacsin1/Gnao1/Abat/Kcnab1/Insig1/Hes1	16
GO:0090276	BP	GO:0090276	regulation of peptide hormone secretion	11/172	140/9386	0.0785714	4.28762	5.35459	4.99e-05	0.00416852	0.00353574	Gja1/Cartpt/Crhbp/Glul/Nr1d1/Syt9/Vsnl1/Gnao1/Abat/Ecrg4/Camk2n1	11
GO:0046883	BP	GO:0046883	regulation of hormone secretion	12/172	168/9386	0.0714286	3.89784	5.17807	5.79e-05	0.00468646	0.00397507	Gja1/Cartpt/Crhbp/Glul/Adora1/Nr1d1/Syt9/Vsnl1/Gnao1/Abat/Ecrg4/Camk2n1	12
GO:0046394	BP	GO:0046394	carboxylic acid biosynthetic process	12/172	169/9386	0.0710059	3.87478	5.1524	6.13e-05	0.00481492	0.00408402	Ldhb/Aass/Glul/Nr1d1/Ptgds/Slc1a3/Scd1/Acsl3/Abat/Mgll/Got1/Insig1	12
GO:0016053	BP	GO:0016053	organic acid biosynthetic process	12/172	170/9386	0.0705882	3.85198	5.12693	6.5e-05	0.00494922	0.00419794	Ldhb/Aass/Glul/Nr1d1/Ptgds/Slc1a3/Scd1/Acsl3/Abat/Mgll/Got1/Insig1	12
GO:0046879	BP	GO:0046879	hormone secretion	13/172	198/9386	0.0656566	3.58286	5.01858	6.8e-05	0.00503382	0.0042697	Gja1/Cartpt/Crhbp/Cplx3/Glul/Adora1/Nr1d1/Syt9/Vsnl1/Gnao1/Abat/Ecrg4/Camk2n1	13
GO:0009914	BP	GO:0009914	hormone transport	13/172	202/9386	0.0643564	3.51192	4.93085	8.35e-05	0.00588617	0.00499266	Gja1/Cartpt/Crhbp/Cplx3/Glul/Adora1/Nr1d1/Syt9/Vsnl1/Gnao1/Abat/Ecrg4/Camk2n1	13
GO:0050806	BP	GO:0050806	positive regulation of synaptic transmission	9/172	101/9386	0.0891089	4.86265	5.33228	9.3e-05	0.00588617	0.00499266	Fam107a/Calb2/Ntrk2/Glul/Adora1/Apoe/Slc1a3/Scgn/Cacng4	9
GO:0035150	BP	GO:0035150	regulation of tube size	8/172	79/9386	0.101266	5.52605	5.51932	9.32e-05	0.00588617	0.00499266	Atp1a2/Gja1/Sod3/Adora1/Apoe/Tgfbr3/Plekha7/Mgll	8
GO:0035296	BP	GO:0035296	regulation of tube diameter	8/172	79/9386	0.101266	5.52605	5.51932	9.32e-05	0.00588617	0.00499266	Atp1a2/Gja1/Sod3/Adora1/Apoe/Tgfbr3/Plekha7/Mgll	8
GO:0097746	BP	GO:0097746	blood vessel diameter maintenance	8/172	79/9386	0.101266	5.52605	5.51932	9.32e-05	0.00588617	0.00499266	Atp1a2/Gja1/Sod3/Adora1/Apoe/Tgfbr3/Plekha7/Mgll	8
GO:0071692	BP	GO:0071692	protein localization to extracellular region	14/172	233/9386	0.0600858	3.27887	4.81253	9.32e-05	0.00588617	0.00499266	Sncg/Gja1/Cartpt/Nbl1/Cplx3/Glul/Apoe/Prkcq/Nr1d1/Syt9/Vsnl1/Gnao1/Abat/Camk2n1	14
GO:0042886	BP	GO:0042886	amide transport	13/172	205/9386	0.0634146	3.46052	4.8665	9.7e-05	0.0059803	0.0050725	Gja1/Cartpt/Crhbp/Cplx3/Glul/Adora1/Nr1d1/Syt9/Vsnl1/Gnao1/Abat/Ecrg4/Camk2n1	13
GO:0008217	BP	GO:0008217	regulation of blood pressure	8/172	82/9386	0.097561	5.32388	5.37283	0.000121491	0.00731774	0.00620692	Atp1a2/Gja1/Cartpt/Rarres2/Adora1/Abat/Emp2/Camk2n1	8
GO:0031960	BP	GO:0031960	response to corticosteroid	8/172	83/9386	0.0963855	5.25974	5.32559	0.00013238	0.00779236	0.00660949	Aldh3a1/Fam107a/Sgk1/Alpl/Bmp4/Hmgcs2/Ptgds/Got1	8
GO:0098655	BP	GO:0098655	monoatomic cation transmembrane transport	18/172	371/9386	0.0485175	2.64759	4.42395	0.000149908	0.00862802	0.0073183	Slc6a13/Best2/Atp1a2/Bmp4/Slc6a15/Slc6a9/Gpm6a/P2rx6/Slc6a6/Slc1a3/Slc18b1/Slc24a3/Kcnk1/Steap2/Kcnab2/Cacng4/Kcnab1/Tspan13	18
GO:0007218	BP	GO:0007218	neuropeptide signaling pathway	4/172	16/9386	0.25	13.6424	6.91478	0.000166843	0.009394	0.00796801	Penk/Cartpt/Pdyn/Ecrg4	4
GO:0033555	BP	GO:0033555	multicellular organismal response to stress	6/172	46/9386	0.130435	7.1178	5.68274	0.000177018	0.00975481	0.00827405	Atp1a2/Penk/Gja1/Hmgcs2/Apoe/Adam11	6
GO:1903530	BP	GO:1903530	regulation of secretion by cell	17/172	344/9386	0.0494186	2.69676	4.38051	0.000185237	0.00999511	0.00847786	Sncg/Gja1/Cartpt/Crhbp/Cplx3/Ntrk2/Glul/Adora1/Apoe/Prkcq/Nr1d1/Syt9/Vsnl1/Gnao1/Abat/Ecrg4/Camk2n1	17
GO:0035725	BP	GO:0035725	sodium ion transmembrane transport	7/172	66/9386	0.106061	5.7877	5.33272	0.000192525	0.0101763	0.00863155	Slc6a13/Atp1a2/Slc6a15/Slc6a9/Slc6a6/Slc24a3/Kcnk1	7
GO:0030509	BP	GO:0030509	BMP signaling pathway	8/172	88/9386	0.0909091	4.96089	5.10031	0.000199626	0.0103406	0.00877092	Nbl1/Bmp4/Chrdl1/Bambi/Tgfbr3/Rgma/Hes5/Hes1	8
GO:0003018	BP	GO:0003018	vascular process in circulatory system	9/172	115/9386	0.0782609	4.27068	4.82148	0.000251735	0.0122547	0.0103945	Atp1a2/Gja1/Sod3/Sh3gl2/Adora1/Apoe/Tgfbr3/Plekha7/Mgll	9
GO:0006814	BP	GO:0006814	sodium ion transport	8/172	91/9386	0.0879121	4.79734	4.97317	0.000251949	0.0122547	0.0103945	Slc6a13/Atp1a2/Sgk1/Slc6a15/Slc6a9/Slc6a6/Slc24a3/Kcnk1	8
GO:0034220	BP	GO:0034220	monoatomic ion transmembrane transport	19/172	422/9386	0.0450237	2.45693	4.1841	0.000256486	0.0122547	0.0103945	Slc6a13/Best2/Atp1a2/Gja1/Bmp4/Slc6a15/Slc6a9/Gpm6a/P2rx6/Slc6a6/Slc1a3/Slc18b1/Slc24a3/Kcnk1/Steap2/Kcnab2/Cacng4/Kcnab1/Tspan13	19
GO:0030073	BP	GO:0030073	insulin secretion	10/172	141/9386	0.070922	3.8702	4.69164	0.000256877	0.0122547	0.0103945	Gja1/Cartpt/Cplx3/Glul/Nr1d1/Syt9/Vsnl1/Gnao1/Abat/Camk2n1	10
GO:0044057	BP	GO:0044057	regulation of system process	15/172	289/9386	0.0519031	2.83234	4.32278	0.000265425	0.0122547	0.0103945	Atp1a2/Gja1/Cartpt/Tnfrsf21/Crhbp/Adora1/Apoe/Gnao1/Abat/Mgll/Emp2/Ecrg4/Cacng4/Hbegf/S100a1	15
GO:0098660	BP	GO:0098660	inorganic ion transmembrane transport	18/172	389/9386	0.0462725	2.52508	4.19735	0.000269317	0.0122547	0.0103945	Slc6a13/Best2/Atp1a2/Bmp4/Slc6a15/Slc6a9/Gpm6a/P2rx6/Slc6a6/Slc1a3/Slc18b1/Slc24a3/Kcnk1/Steap2/Kcnab2/Cacng4/Kcnab1/Tspan13	18
GO:0090287	BP	GO:0090287	regulation of cellular response to growth factor stimulus	12/172	198/9386	0.0606061	3.30726	4.48307	0.000275244	0.0122547	0.0103945	Nbl1/Bmp4/Shisa2/Chrdl1/Bambi/Tgfbr3/Rgma/Adgra2/Hes5/Creb3l1/Got1/Hes1	12
GO:0046888	BP	GO:0046888	negative regulation of hormone secretion	6/172	50/9386	0.12	6.54837	5.37437	0.000282678	0.0122547	0.0103945	Gja1/Cartpt/Crhbp/Adora1/Vsnl1/Gnao1	6
GO:0010817	BP	GO:0010817	regulation of hormone levels	15/172	292/9386	0.0513699	2.80324	4.27686	0.000296604	0.0122547	0.0103945	Gja1/Cartpt/Crhbp/Cplx3/Glul/Adora1/Cyp2d22/Hsd17b11/Nr1d1/Syt9/Vsnl1/Gnao1/Abat/Ecrg4/Camk2n1	15
GO:0009306	BP	GO:0009306	protein secretion	13/172	230/9386	0.0565217	3.08438	4.37265	0.000303955	0.0122547	0.0103945	Sncg/Gja1/Cartpt/Cplx3/Glul/Apoe/Prkcq/Nr1d1/Syt9/Vsnl1/Gnao1/Abat/Camk2n1	13
GO:0019226	BP	GO:0019226	transmission of nerve impulse	5/172	33/9386	0.151515	8.26815	5.71429	0.000305292	0.0122547	0.0103945	Atp1a2/Penk/Cartpt/Ntrk2/Cacng4	5
GO:0048713	BP	GO:0048713	regulation of oligodendrocyte differentiation	5/172	33/9386	0.151515	8.26815	5.71429	0.000305292	0.0122547	0.0103945	Tnfrsf21/Bmp4/Dusp15/Hes5/Hes1	5
GO:0098662	BP	GO:0098662	inorganic cation transmembrane transport	17/172	359/9386	0.0473538	2.58408	4.1813	0.000306569	0.0122547	0.0103945	Slc6a13/Atp1a2/Bmp4/Slc6a15/Slc6a9/Gpm6a/P2rx6/Slc6a6/Slc1a3/Slc18b1/Slc24a3/Kcnk1/Steap2/Kcnab2/Cacng4/Kcnab1/Tspan13	17
GO:0071772	BP	GO:0071772	response to BMP	8/172	94/9386	0.0851064	4.64424	4.85147	0.00031501	0.0122547	0.0103945	Nbl1/Bmp4/Chrdl1/Bambi/Tgfbr3/Rgma/Hes5/Hes1	8
GO:0071773	BP	GO:0071773	cellular response to BMP stimulus	8/172	94/9386	0.0851064	4.64424	4.85147	0.00031501	0.0122547	0.0103945	Nbl1/Bmp4/Chrdl1/Bambi/Tgfbr3/Rgma/Hes5/Hes1	8
GO:0098869	BP	GO:0098869	cellular oxidant detoxification	6/172	51/9386	0.117647	6.41997	5.30252	0.000315563	0.0122547	0.0103945	Gpx3/Sod3/Apoe/Gstt1/Prdx6/Sesn1	6
GO:0035592	BP	GO:0035592	establishment of protein localization to extracellular region	13/172	231/9386	0.0562771	3.07103	4.35431	0.000317014	0.0122547	0.0103945	Sncg/Gja1/Cartpt/Cplx3/Glul/Apoe/Prkcq/Nr1d1/Syt9/Vsnl1/Gnao1/Abat/Camk2n1	13
GO:0002040	BP	GO:0002040	sprouting angiogenesis	7/172	72/9386	0.0972222	5.30539	5.01035	0.000332143	0.0126507	0.0107304	Rhoj/Bmp4/Glul/Tgfbr3/Adgra2/Creb3l1/S100a1	7
GO:0009617	BP	GO:0009617	response to bacterium	15/172	297/9386	0.0505051	2.75605	4.20159	0.000355607	0.0131942	0.0111913	Penk/Defb9/Gja1/Wfdc2/Alpl/Thrsp/Hmgcs2/Gpm6a/Rarres2/Spon2/Cubn/Nr1d1/Scd1/Ociad2/Usp18	15
GO:0051223	BP	GO:0051223	regulation of protein transport	16/172	330/9386	0.0484848	2.64581	4.15839	0.0003566	0.0131942	0.0111913	Gja1/Cartpt/Cabp1/Bmp4/Glul/Apoe/Prkcq/Nr1d1/Syt9/Vsnl1/Uaca/Gnao1/Acsl3/Abat/Camk2n1/Insig1	16
GO:0050796	BP	GO:0050796	regulation of insulin secretion	9/172	122/9386	0.0737705	4.02564	4.59573	0.000391416	0.0141551	0.0120064	Gja1/Cartpt/Glul/Nr1d1/Syt9/Vsnl1/Gnao1/Abat/Camk2n1	9
GO:0006639	BP	GO:0006639	acylglycerol metabolic process	7/172	74/9386	0.0945946	5.16201	4.91082	0.000393502	0.0141551	0.0120064	Thrsp/Tnxb/Apoe/Plpp1/Scd1/Mgll/Insig1	7
GO:0050708	BP	GO:0050708	regulation of protein secretion	11/172	177/9386	0.0621469	3.39134	4.38813	0.000400054	0.0141937	0.0120391	Gja1/Cartpt/Glul/Apoe/Prkcq/Nr1d1/Syt9/Vsnl1/Gnao1/Abat/Camk2n1	11
GO:0014047	BP	GO:0014047	glutamate secretion	4/172	20/9386	0.2	10.914	6.06376	0.000419417	0.0144839	0.0122852	Gja1/Ntrk2/Adora1/Kcnk1	4
GO:0045777	BP	GO:0045777	positive regulation of blood pressure	4/172	20/9386	0.2	10.914	6.06376	0.000419417	0.0144839	0.0122852	Cartpt/Rarres2/Adora1/Camk2n1	4
GO:0006638	BP	GO:0006638	neutral lipid metabolic process	7/172	75/9386	0.0933333	5.09318	4.8624	0.000427409	0.0145475	0.0123392	Thrsp/Tnxb/Apoe/Plpp1/Scd1/Mgll/Insig1	7
GO:0045685	BP	GO:0045685	regulation of glial cell differentiation	6/172	54/9386	0.111111	6.06331	5.09801	0.000432494	0.0145475	0.0123392	Tnfrsf21/Bmp4/Nr1d1/Dusp15/Hes5/Hes1	6
GO:0051384	BP	GO:0051384	response to glucocorticoid	7/172	76/9386	0.0921053	5.02616	4.81483	0.000463612	0.0151994	0.0128922	Aldh3a1/Fam107a/Alpl/Bmp4/Hmgcs2/Ptgds/Got1	7
GO:0098754	BP	GO:0098754	detoxification	7/172	76/9386	0.0921053	5.02616	4.81483	0.000463612	0.0151994	0.0128922	Gpx3/Mt1/Sod3/Apoe/Gstt1/Prdx6/Sesn1	7
GO:0006835	BP	GO:0006835	dicarboxylic acid transport	6/172	55/9386	0.109091	5.95307	5.03325	0.000478178	0.0153444	0.0130152	Gja1/Ntrk2/Adora1/Slc1a3/Kcnk1/Abat	6
GO:1903531	BP	GO:1903531	negative regulation of secretion by cell	8/172	100/9386	0.08	4.36558	4.62278	0.000479883	0.0153444	0.0130152	Gja1/Cartpt/Crhbp/Adora1/Apoe/Vsnl1/Gnao1/Abat	8
GO:0001662	BP	GO:0001662	behavioral fear response	4/172	21/9386	0.190476	10.3942	5.88809	0.000510745	0.0161321	0.0136832	Atp1a2/Penk/Gja1/Apoe	4
GO:1900271	BP	GO:1900271	regulation of long-term synaptic potentiation	5/172	37/9386	0.135135	7.37429	5.30771	0.000528507	0.0164919	0.0139885	Fam107a/Calb2/Adora1/Apoe/Scgn	5
GO:0010594	BP	GO:0010594	regulation of endothelial cell migration	8/172	102/9386	0.0784314	4.27998	4.55052	0.000548283	0.0169054	0.0143392	Col18a1/Rhoj/Bmp4/Glul/Apoe/Tgfbr3/Adgra2/Emp2	8
GO:0002209	BP	GO:0002209	behavioral defense response	4/172	22/9386	0.181818	9.92178	5.72386	0.000615383	0.01832	0.0155391	Atp1a2/Penk/Gja1/Apoe	4
GO:0035094	BP	GO:0035094	response to nicotine	4/172	22/9386	0.181818	9.92178	5.72386	0.000615383	0.01832	0.0155391	Atp1a2/Penk/Kcnk1/Abat	4
GO:0045686	BP	GO:0045686	negative regulation of glial cell differentiation	4/172	22/9386	0.181818	9.92178	5.72386	0.000615383	0.01832	0.0155391	Bmp4/Nr1d1/Hes5/Hes1	4
GO:0003071	BP	GO:0003071	renal system process involved in regulation of systemic arterial blood pressure	3/172	1986-10-01	0.3	16.3709	6.64429	0.0006601	0.0191514	0.0162443	Gja1/Adora1/Emp2	3
GO:0003084	BP	GO:0003084	positive regulation of systemic arterial blood pressure	3/172	1986-10-01	0.3	16.3709	6.64429	0.0006601	0.0191514	0.0162443	Rarres2/Adora1/Camk2n1	3
GO:0051048	BP	GO:0051048	negative regulation of secretion	8/172	105/9386	0.0761905	4.1577	4.44554	0.000665493	0.0191514	0.0162443	Gja1/Cartpt/Crhbp/Adora1/Apoe/Vsnl1/Gnao1/Abat	8
GO:0048167	BP	GO:0048167	regulation of synaptic plasticity	9/172	133/9386	0.0676692	3.69269	4.27296	0.000735644	0.0209376	0.0177593	Fam107a/Penk/Calb2/Ntrk2/Adora1/Chrdl1/Apoe/Scgn/Mgll	9
GO:0006641	BP	GO:0006641	triglyceride metabolic process	6/172	60/9386	0.1	5.45698	4.73179	0.0007658	0.0215589	0.0182863	Thrsp/Tnxb/Apoe/Scd1/Mgll/Insig1	6
GO:0051961	BP	GO:0051961	negative regulation of nervous system development	8/172	108/9386	0.0740741	4.0422	4.34441	0.000802143	0.0219754	0.0186396	Bmp4/Vsx2/Lhx2/Nr1d1/Rgma/Hes5/Ptpn13/Hes1	8
GO:0050678	BP	GO:0050678	regulation of epithelial cell proliferation	12/172	223/9386	0.0538117	2.93649	3.99858	0.000802808	0.0219754	0.0186396	Wfdc1/Gja1/Col18a1/Bmp4/Glul/Scg2/Apoe/Nr1d1/Tgfbr3/Rap1gap/Hes5/Hes1	12
GO:0033993	BP	GO:0033993	response to lipid	20/172	500/9386	0.04	2.18279	3.71362	0.000806048	0.0219754	0.0186396	Aldh3a1/Fam107a/Atp1a2/Penk/Gja1/Crhbp/Sgk1/Alpl/Ntrk2/Bmp4/Hmgcs2/Spon2/Nr1d1/Ptgds/Tgfbr3/Scd1/Gldc/Got1/Insig1/Hes1	20
GO:0048514	BP	GO:0048514	blood vessel morphogenesis	16/172	357/9386	0.0448179	2.4457	3.80497	0.000840186	0.0222942	0.01891	Optc/Gja1/Col18a1/Ntrk2/Rhoj/Bmp4/Glul/Scg2/Apoe/Tgfbr3/Adgra2/Emp2/Creb3l1/Hbegf/S100a1/Hes1	16
GO:0002793	BP	GO:0002793	positive regulation of peptide secretion	7/172	84/9386	0.0833333	4.54748	4.46199	0.000849824	0.0222942	0.01891	Gja1/Glul/Adora1/Vsnl1/Abat/Ecrg4/Camk2n1	7
GO:0030513	BP	GO:0030513	positive regulation of BMP signaling pathway	4/172	24/9386	0.166667	9.09496	5.42492	0.000868747	0.0222942	0.01891	Bmp4/Tgfbr3/Hes5/Hes1	4
GO:0035640	BP	GO:0035640	exploration behavior	4/172	24/9386	0.166667	9.09496	5.42492	0.000868747	0.0222942	0.01891	Atp1a2/Penk/Apoe/Abat	4
GO:0006883	BP	GO:0006883	intracellular sodium ion homeostasis	3/172	1986-11-01	0.272727	14.8827	6.2942	0.000895448	0.0222942	0.01891	Atp1a2/Sgk1/Slc1a3	3
GO:0048715	BP	GO:0048715	negative regulation of oligodendrocyte differentiation	3/172	1986-11-01	0.272727	14.8827	6.2942	0.000895448	0.0222942	0.01891	Bmp4/Hes5/Hes1	3
GO:0055089	BP	GO:0055089	fatty acid homeostasis	3/172	1986-11-01	0.272727	14.8827	6.2942	0.000895448	0.0222942	0.01891	Adora1/Apoe/Got1	3
GO:0099509	BP	GO:0099509	regulation of presynaptic cytosolic calcium ion concentration	3/172	1986-11-01	0.272727	14.8827	6.2942	0.000895448	0.0222942	0.01891	Calb2/Adora1/Scgn	3
GO:1900272	BP	GO:1900272	negative regulation of long-term synaptic potentiation	3/172	1986-11-01	0.272727	14.8827	6.2942	0.000895448	0.0222942	0.01891	Fam107a/Adora1/Apoe	3
GO:0060291	BP	GO:0060291	long-term synaptic potentiation	6/172	62/9386	0.0967742	5.28095	4.62053	0.000912426	0.0222942	0.01891	Fam107a/Calb2/Ntrk2/Adora1/Apoe/Scgn	6
GO:0090288	BP	GO:0090288	negative regulation of cellular response to growth factor stimulus	6/172	62/9386	0.0967742	5.28095	4.62053	0.000912426	0.0222942	0.01891	Nbl1/Shisa2/Chrdl1/Bambi/Adgra2/Creb3l1	6
GO:0003073	BP	GO:0003073	regulation of systemic arterial blood pressure	5/172	42/9386	0.119048	6.4964	4.87746	0.000958025	0.0231896	0.0196694	Gja1/Rarres2/Adora1/Emp2/Camk2n1	5
GO:0042596	BP	GO:0042596	fear response	4/172	25/9386	0.16	8.73116	5.28824	0.00101957	0.0244507	0.0207391	Atp1a2/Penk/Gja1/Apoe	4
GO:0051952	BP	GO:0051952	regulation of amine transport	5/172	43/9386	0.116279	6.34532	4.79979	0.00106822	0.0253824	0.0215294	Sncg/Cartpt/Adora1/Sv2a/Abat	5
GO:0006813	BP	GO:0006813	potassium ion transport	7/172	88/9386	0.0795455	4.34078	4.30181	0.00112047	0.0263819	0.0223772	Atp1a2/Adora1/Slc1a3/Slc24a3/Kcnk1/Kcnab2/Kcnab1	7
GO:0051047	BP	GO:0051047	positive regulation of secretion	11/172	201/9386	0.0547264	2.98641	3.88941	0.00115396	0.0269256	0.0228384	Gja1/Cartpt/Glul/Adora1/Prkcq/Syt9/Vsnl1/Acsl3/Abat/Ecrg4/Camk2n1	11
GO:0072273	BP	GO:0072273	metanephric nephron morphogenesis	3/172	1986-12-01	0.25	13.6424	5.9871	0.00117791	0.0272265	0.0230936	Bmp4/Hes5/Hes1	3
GO:1903670	BP	GO:1903670	regulation of sprouting angiogenesis	4/172	26/9386	0.153846	8.39535	5.15899	0.00118788	0.0272265	0.0230936	Rhoj/Glul/Creb3l1/S100a1	4
GO:1990748	BP	GO:1990748	cellular detoxification	6/172	66/9386	0.0909091	4.96089	4.41178	0.00126974	0.0288476	0.0244686	Gpx3/Sod3/Apoe/Gstt1/Prdx6/Sesn1	6
GO:0089718	BP	GO:0089718	amino acid import across plasma membrane	4/172	27/9386	0.148148	8.08441	5.03649	0.00137472	0.0309612	0.0262613	Slc6a13/Slc6a9/Slc6a6/Slc1a3	4
GO:0050673	BP	GO:0050673	epithelial cell proliferation	13/172	271/9386	0.0479705	2.61774	3.69209	0.00141236	0.0315346	0.0267477	Wfdc1/Gja1/Col18a1/Bmp4/Glul/Scg2/Igfbp4/Apoe/Nr1d1/Tgfbr3/Rap1gap/Hes5/Hes1	13
GO:0031644	BP	GO:0031644	regulation of nervous system process	6/172	68/9386	0.0882353	4.81498	4.31363	0.00148427	0.0323377	0.0274288	Cartpt/Tnfrsf21/Adora1/Abat/Mgll/Cacng4	6
GO:0001709	BP	GO:0001709	cell fate determination	3/172	13/9386	0.230769	12.593	5.71461	0.00151075	0.0323377	0.0274288	Bmp4/Chrdl1/Hes1	3
GO:0003338	BP	GO:0003338	metanephros morphogenesis	3/172	13/9386	0.230769	12.593	5.71461	0.00151075	0.0323377	0.0274288	Bmp4/Hes5/Hes1	3
GO:0072234	BP	GO:0072234	metanephric nephron tubule development	3/172	13/9386	0.230769	12.593	5.71461	0.00151075	0.0323377	0.0274288	Fat4/Hes5/Hes1	3
GO:0099601	BP	GO:0099601	regulation of neurotransmitter receptor activity	3/172	13/9386	0.230769	12.593	5.71461	0.00151075	0.0323377	0.0274288	Crhbp/Slc6a9/Cacng4	3
GO:0071363	BP	GO:0071363	cellular response to growth factor stimulus	18/172	453/9386	0.0397351	2.16834	3.48237	0.00159594	0.0337936	0.0286638	Penk/Fat4/Nbl1/Ntrk2/Bmp4/Shisa2/Sh3gl2/Chrdl1/Spon2/Bambi/Tgfbr3/Rgma/Rap1gap/Adgra2/Hes5/Creb3l1/Got1/Hes1	18
GO:0015837	BP	GO:0015837	amine transport	5/172	47/9386	0.106383	5.80529	4.51207	0.00160487	0.0337936	0.0286638	Sncg/Cartpt/Adora1/Sv2a/Abat	5
GO:0042490	BP	GO:0042490	mechanoreceptor differentiation	5/172	48/9386	0.104167	5.68435	4.44529	0.00176532	0.0368724	0.0312752	Fat4/Ntrk2/Bmp4/Hes5/Hes1	5
GO:0042311	BP	GO:0042311	vasodilation	4/172	29/9386	0.137931	7.52686	4.80942	0.00180821	0.0371687	0.0315266	Gja1/Adora1/Apoe/Plekha7	4
GO:0051966	BP	GO:0051966	regulation of synaptic transmission	glutamatergic	4/172	29/9386	0.137931	7.52686	4.80942	0.00180821	0.0371687	0.0315266	Ntrk2/Glul/Adora1/Cacng4	4
GO:0097237	BP	GO:0097237	cellular response to toxic substance	6/172	71/9386	0.084507	4.61153	4.17336	0.00185653	0.0375061	0.0318127	Gpx3/Sod3/Apoe/Gstt1/Prdx6/Sesn1	6
GO:0035641	BP	GO:0035641	locomotory exploration behavior	3/172	14/9386	0.214286	11.6935	5.47049	0.00189702	0.0375061	0.0318127	Atp1a2/Penk/Apoe	3
GO:0051968	BP	GO:0051968	positive regulation of synaptic transmission	glutamatergic	3/172	14/9386	0.214286	11.6935	5.47049	0.00189702	0.0375061	0.0318127	Ntrk2/Glul/Cacng4	3
GO:0072170	BP	GO:0072170	metanephric tubule development	3/172	14/9386	0.214286	11.6935	5.47049	0.00189702	0.0375061	0.0318127	Fat4/Hes5/Hes1	3
GO:0072243	BP	GO:0072243	metanephric nephron epithelium development	3/172	14/9386	0.214286	11.6935	5.47049	0.00189702	0.0375061	0.0318127	Fat4/Hes5/Hes1	3
GO:0019725	BP	GO:0019725	cellular homeostasis	19/172	500/9386	0.038	2.07365	3.37095	0.00198176	0.0388521	0.0329544	Atp1a2/Calb2/Cartpt/Sgk1/Alpl/Mt1/Glul/Adora1/Apoe/Nr1d1/Vsnl1/Prdx6/Slc1a3/Aqp4/Slc24a3/Scgn/Sv2a/Steap2/Camk2n1	19
GO:0071805	BP	GO:0071805	potassium ion transmembrane transport	6/172	72/9386	0.0833333	4.54748	4.12834	0.00199511	0.0388521	0.0329544	Atp1a2/Slc1a3/Slc24a3/Kcnk1/Kcnab2/Kcnab1	6
GO:0007616	BP	GO:0007616	long-term memory	4/172	30/9386	0.133333	7.27597	4.70385	0.00205691	0.0394626	0.0334722	Sgk1/Ntrk2/Apoe/Camk2n1	4
GO:0055082	BP	GO:0055082	intracellular chemical homeostasis	17/172	426/9386	0.0399061	2.17767	3.39884	0.00205693	0.0394626	0.0334722	Atp1a2/Calb2/Cartpt/Sgk1/Mt1/Glul/Adora1/Apoe/Nr1d1/Vsnl1/Slc1a3/Aqp4/Slc24a3/Scgn/Sv2a/Steap2/Camk2n1	17
GO:0048709	BP	GO:0048709	oligodendrocyte differentiation	6/172	73/9386	0.0821918	4.48519	4.08413	0.00214137	0.0407806	0.0345902	Tnfrsf21/Ntrk2/Bmp4/Dusp15/Hes5/Hes1	6
GO:0070201	BP	GO:0070201	regulation of establishment of protein localization	16/172	392/9386	0.0408163	2.22734	3.39147	0.00221759	0.0419238	0.0355598	Gja1/Cartpt/Cabp1/Bmp4/Glul/Apoe/Prkcq/Nr1d1/Syt9/Vsnl1/Uaca/Gnao1/Acsl3/Abat/Camk2n1/Insig1	16
GO:0003333	BP	GO:0003333	amino acid transmembrane transport	5/172	51/9386	0.0980392	5.34998	4.25571	0.00231731	0.0423257	0.0359008	Slc6a13/Slc6a9/Slc6a6/Slc1a3/Slc7a4	5
GO:0008652	BP	GO:0008652	amino acid biosynthetic process	5/172	51/9386	0.0980392	5.34998	4.25571	0.00231731	0.0423257	0.0359008	Aass/Glul/Slc1a3/Abat/Got1	5
GO:0015695	BP	GO:0015695	organic cation transport	5/172	51/9386	0.0980392	5.34998	4.25571	0.00231731	0.0423257	0.0359008	Cartpt/Slc6a15/Slc6a9/Slc6a6/Slc18b1	5
GO:0042220	BP	GO:0042220	response to cocaine	4/172	31/9386	0.129032	7.04126	4.60303	0.00232828	0.0423257	0.0359008	Crhbp/Slc1a3/Abat/Cacng4	4
GO:0072207	BP	GO:0072207	metanephric epithelium development	3/172	15/9386	0.2	10.914	5.24997	0.00233955	0.0423257	0.0359008	Fat4/Hes5/Hes1	3
GO:1902430	BP	GO:1902430	negative regulation of amyloid-beta formation	3/172	15/9386	0.2	10.914	5.24997	0.00233955	0.0423257	0.0359008	Ntrk2/Rtn1/Apoe	3
GO:0050727	BP	GO:0050727	regulation of inflammatory response	9/172	157/9386	0.0573248	3.1282	3.67403	0.00235325	0.0423257	0.0359008	Wfdc1/Bst1/Adora1/Apoe/Nr1d1/Uaca/Usp18/Mgll/Camk2n1	9
GO:0006816	BP	GO:0006816	calcium ion transport	10/172	188/9386	0.0531915	2.90265	3.60038	0.0023735	0.0423956	0.03596	Atp1a2/Gja1/Bmp4/Gpm6a/P2rx6/Slc24a3/Gnao1/Cacng4/Hes1/Tspan13	10
GO:0070848	BP	GO:0070848	response to growth factor	18/172	471/9386	0.0382166	2.08547	3.30236	0.00244816	0.0434296	0.0368371	Penk/Fat4/Nbl1/Ntrk2/Bmp4/Shisa2/Sh3gl2/Chrdl1/Spon2/Bambi/Tgfbr3/Rgma/Rap1gap/Adgra2/Hes5/Creb3l1/Got1/Hes1	18
GO:0050768	BP	GO:0050768	negative regulation of neurogenesis	7/172	102/9386	0.0686275	3.74498	3.80829	0.00263267	0.0463851	0.039344	Bmp4/Vsx2/Lhx2/Nr1d1/Rgma/Hes5/Hes1	7
GO:0003014	BP	GO:0003014	renal system process	5/172	53/9386	0.0943396	5.14809	4.13745	0.00274897	0.048107	0.0408044	Gja1/Bmp4/Adora1/Aqp4/Emp2	5
GO:1903825	BP	GO:1903825	organic acid transmembrane transport	6/172	77/9386	0.0779221	4.25219	3.91496	0.00280873	0.0484081	0.0410598	Slc6a13/Slc6a15/Slc6a9/Slc6a6/Slc1a3/Slc7a4	6
GO:0003094	BP	GO:0003094	glomerular filtration	3/172	16/9386	0.1875	10.2318	5.04935	0.00284094	0.0484081	0.0410598	Gja1/Adora1/Emp2	3
GO:0055078	BP	GO:0055078	sodium ion homeostasis	3/172	16/9386	0.1875	10.2318	5.04935	0.00284094	0.0484081	0.0410598	Atp1a2/Sgk1/Slc1a3	3
GO:0065005	BP	GO:0065005	protein-lipid complex assembly	3/172	16/9386	0.1875	10.2318	5.04935	0.00284094	0.0484081	0.0410598	Sh3gl2/Apoe/Acsl3	3
GO:0043679	CC	GO:0043679	axon terminus	13/177	91/9473	0.142857	7.64568	8.78966	1.17e-08	2.71e-06	2.11e-06	Penk/Sncg/Calb2/Crhbp/Cplx3/Ntrk2/Glul/Pdyn/Adora1/Pacsin1/Scgn/Kcnab2/Got1	13
GO:0044306	CC	GO:0044306	neuron projection terminus	13/177	103/9473	0.126214	6.75492	8.10304	5.39e-08	6.23e-06	4.85e-06	Penk/Sncg/Calb2/Crhbp/Cplx3/Ntrk2/Glul/Pdyn/Adora1/Pacsin1/Scgn/Kcnab2/Got1	13
GO:0031045	CC	GO:0031045	dense core granule	7/177	24/9473	0.291667	15.6099	9.88827	1.87e-07	1.12e-05	8.75e-06	Penk/Crhbp/Scg2/Slc6a9/Pdyn/Syt9/Ecrg4	7
GO:0044297	CC	GO:0044297	cell body	27/177	475/9473	0.0568421	3.04218	6.30125	1.95e-07	1.12e-05	8.75e-06	Atp1a2/Penk/Sncg/Crhbp/Rlbp1/Cabp1/Ntrk2/Glul/Sh3gl2/Pdyn/Gpm6a/Adora1/P2rx6/Rtn1/Slc6a6/Apoe/Nr1d1/Slc1a3/Gnao1/Kcnk1/Sv2a/Adam11/Rap1gap/Ptpn13/Camk2n1/Cacng4/Kcnab1	27
GO:0030312	CC	GO:0030312	external encapsulating structure	17/177	226/9473	0.0752212	4.02582	6.35268	1.02e-06	3.93e-05	3.06e-05	Col23a1/Optc/Lama3/Col18a1/Alpl/Col9a3/Tnxb/Lrrn1/Fmod/Sod3/Rarres2/Fbln7/Spon2/Apoe/Ntn4/Sparcl1/Lrig1	17
GO:0031012	CC	GO:0031012	extracellular matrix	17/177	226/9473	0.0752212	4.02582	6.35268	1.02e-06	3.93e-05	3.06e-05	Col23a1/Optc/Lama3/Col18a1/Alpl/Col9a3/Tnxb/Lrrn1/Fmod/Sod3/Rarres2/Fbln7/Spon2/Apoe/Ntn4/Sparcl1/Lrig1	17
GO:0098688	CC	GO:0098688	parallel fiber to Purkinje cell synapse	6/177	22/9473	0.272727	14.5963	8.80953	2.28e-06	7.51e-05	5.85e-05	Calb2/Slc6a9/Gpm6a/P2rx6/Gnao1/Mgll	6
GO:0043025	CC	GO:0043025	neuronal cell body	23/177	416/9473	0.0552885	2.95903	5.63838	2.76e-06	7.98e-05	6.22e-05	Atp1a2/Penk/Sncg/Crhbp/Cabp1/Ntrk2/Glul/Sh3gl2/Pdyn/Gpm6a/Adora1/P2rx6/Rtn1/Slc6a6/Apoe/Nr1d1/Slc1a3/Kcnk1/Sv2a/Adam11/Rap1gap/Camk2n1/Kcnab1	23
GO:0030425	CC	GO:0030425	dendrite	25/177	490/9473	0.0510204	2.7306	5.42805	4.16e-06	9.61e-05	7.49e-05	Atp1a2/Penk/Calb2/Gng13/Crhbp/Cabp1/Ntrk2/Necab2/Sh3gl2/Pdyn/Gpm6a/Adora1/P2rx6/Rtn1/Slc6a6/Apoe/Nr1d1/Slc1a3/Scgn/Gnao1/Kcnk1/Sv2a/Rap1gap/Camk2n1/Kcnab1	25
GO:0097447	CC	GO:0097447	dendritic tree	25/177	490/9473	0.0510204	2.7306	5.42805	4.16e-06	9.61e-05	7.49e-05	Atp1a2/Penk/Calb2/Gng13/Crhbp/Cabp1/Ntrk2/Necab2/Sh3gl2/Pdyn/Gpm6a/Adora1/P2rx6/Rtn1/Slc6a6/Apoe/Nr1d1/Slc1a3/Scgn/Gnao1/Kcnk1/Sv2a/Rap1gap/Camk2n1/Kcnab1	25
GO:0150034	CC	GO:0150034	distal axon	15/177	241/9473	0.0622407	3.33111	5.05804	4.36e-05	0.000915626	0.000713475	Penk/Sncg/Calb2/Stmn3/Crhbp/Cplx3/Ntrk2/Glul/Pdyn/Gpm6a/Adora1/Pacsin1/Scgn/Kcnab2/Got1	15
GO:0060076	CC	GO:0060076	excitatory synapse	7/177	55/9473	0.127273	6.81161	5.96428	6.73e-05	0.0012946	0.00100878	Calb2/Ntrk2/Slc6a9/Gpm6a/P2rx6/Gnao1/Mgll	7
GO:0030424	CC	GO:0030424	axon	21/177	497/9473	0.0422535	2.2614	3.9861	0.000375725	0.00667634	0.00520234	Penk/Sncg/Calb2/Stmn3/Crhbp/Cabp1/Cplx3/Ntrk2/Necab2/Glul/Pdyn/Gpm6a/Adora1/Pacsin1/Scgn/Kcnab2/Adam11/Rap1gap/Mgll/Got1/Kcnab1	21
GO:0043195	CC	GO:0043195	terminal bouton	5/177	35/9473	0.142857	7.64568	5.43492	0.000443444	0.00682904	0.00532133	Calb2/Cplx3/Ntrk2/Adora1/Scgn	5
GO:0098686	CC	GO:0098686	hippocampal mossy fiber to CA3 synapse	5/177	35/9473	0.142857	7.64568	5.43492	0.000443444	0.00682904	0.00532133	Slc6a9/Synpr/Sh3gl2/Pdyn/Syt9	5
GO:0044304	CC	GO:0044304	main axon	5/177	41/9473	0.121951	6.5268	4.89354	0.000935185	0.01302	0.0101454	Crhbp/Adora1/Kcnab2/Mgll/Kcnab1	5
GO:0098984	CC	GO:0098984	neuron to neuron synapse	15/177	321/9473	0.046729	2.50092	3.77496	0.000980067	0.01302	0.0101454	Penk/Cabp1/Ntrk2/Slc6a9/Synpr/Sh3gl2/Pdyn/Adora1/Rtn1/Syt9/Pacsin1/Kcnab2/Mgll/Camk2n1/Cacng4	15
GO:0030141	CC	GO:0030141	secretory granule	11/177	194/9473	0.056701	3.03463	3.95088	0.00101454	0.01302	0.0101454	Penk/Cartpt/Crhbp/Cabp1/Scg2/Slc6a9/Pdyn/Syt9/Slc18b1/Ecrg4/Rnd2	11
GO:0098684	CC	GO:0098684	photoreceptor ribbon synapse	3/177	1973-12-01	0.25	13.3799	5.92107	0.00124615	0.0151506	0.0118057	Cplx3/Sh3gl2/Pacsin1	3
GO:0099503	CC	GO:0099503	secretory vesicle	15/177	334/9473	0.0449102	2.40358	3.60347	0.00145861	0.0168469	0.0131275	Penk/Cartpt/Crhbp/Cabp1/Cplx3/Scg2/Slc6a9/Synpr/Sh3gl2/Pdyn/Syt9/Slc18b1/Sv2a/Ecrg4/Rnd2	15
GO:0097060	CC	GO:0097060	synaptic membrane	13/177	270/9473	0.0481481	2.57688	3.62723	0.00163151	0.0179466	0.0139843	Cplx3/Ntrk2/Slc6a9/Gpm6a/Adora1/P2rx6/Slc6a6/Pacsin1/Gnao1/Kcnk1/Kcnab2/Adam11/Cacng4	13
GO:0098992	CC	GO:0098992	neuronal dense core vesicle	3/177	14/9473	0.214286	11.4685	5.40862	0.00200584	0.0210613	0.0164114	Penk/Scg2/Pdyn	3
GO:0030672	CC	GO:0030672	synaptic vesicle membrane	7/177	104/9473	0.0673077	3.60229	3.68202	0.00327508	0.0315227	0.0245631	Cplx3/Slc6a9/Synpr/Sh3gl2/Syt9/Slc18b1/Sv2a	7
GO:0099501	CC	GO:0099501	exocytic vesicle membrane	7/177	104/9473	0.0673077	3.60229	3.68202	0.00327508	0.0315227	0.0245631	Cplx3/Slc6a9/Synpr/Sh3gl2/Syt9/Slc18b1/Sv2a	7
GO:0043204	CC	GO:0043204	perikaryon	7/177	107/9473	0.0654206	3.50129	3.59037	0.00383723	0.035456	0.027628	Penk/Crhbp/Ntrk2/Glul/Kcnk1/Adam11/Kcnab1	7
GO:0043197	CC	GO:0043197	dendritic spine	8/177	137/9473	0.0583942	3.12524	3.45738	0.00410014	0.0364282	0.0283856	Atp1a2/Ntrk2/Pdyn/Gpm6a/Adora1/P2rx6/Nr1d1/Slc1a3	8
GO:0044309	CC	GO:0044309	neuron spine	8/177	140/9473	0.0571429	3.05827	3.38544	0.00467306	0.0390544	0.030432	Atp1a2/Ntrk2/Pdyn/Gpm6a/Adora1/P2rx6/Nr1d1/Slc1a3	8
GO:0045211	CC	GO:0045211	postsynaptic membrane	9/177	171/9473	0.0526316	2.81683	3.30814	0.00473386	0.0390544	0.030432	Ntrk2/Slc6a9/Adora1/P2rx6/Slc6a6/Pacsin1/Gnao1/Kcnab2/Cacng4	9
GO:0008076	CC	GO:0008076	voltage-gated potassium channel complex	3/177	20/9473	0.15	8.02797	4.34129	0.00578587	0.0460874	0.0359123	Kcnk1/Kcnab2/Kcnab1	3
GO:0015081	MF	GO:0015081	sodium ion transmembrane transporter activity	9/168	52/9261	0.173077	9.54087	8.39467	3.24e-07	0.000148829	0.000125671	Slc6a13/Atp1a2/Slc13a4/Slc6a15/Slc6a9/Slc6a6/Slc1a3/Slc24a3/Kcnk1	9
GO:0005283	MF	GO:0005283	amino acid:sodium symporter activity	5/168	1961-12-01	0.416667	22.9688	10.3504	1.32e-06	0.000304226	0.000256886	Slc6a13/Slc6a15/Slc6a9/Slc6a6/Slc1a3	5
GO:0005416	MF	GO:0005416	amino acid:monoatomic cation symporter activity	5/168	13/9261	0.384615	21.2019	9.90711	2.12e-06	0.000324753	0.000274219	Slc6a13/Slc6a15/Slc6a9/Slc6a6/Slc1a3	5
GO:0005343	MF	GO:0005343	organic acid:sodium symporter activity	5/168	14/9261	0.357143	19.6875	9.51089	3.25e-06	0.000373333	0.00031524	Slc6a13/Slc6a15/Slc6a9/Slc6a6/Slc1a3	5
GO:0046873	MF	GO:0046873	metal ion transmembrane transporter activity	13/168	155/9261	0.083871	4.62339	6.18334	4.43e-06	0.000407737	0.00034429	Slc6a13/Atp1a2/Slc13a4/Slc6a15/Slc6a9/Gpm6a/Slc6a6/Slc1a3/Slc24a3/Kcnk1/Kcnab2/Cacng4/Kcnab1	13
GO:0015370	MF	GO:0015370	solute:sodium symporter activity	6/168	26/9261	0.230769	12.7212	8.13477	5.55e-06	0.000409332	0.000345637	Slc6a13/Slc13a4/Slc6a15/Slc6a9/Slc6a6/Slc1a3	6
GO:0008324	MF	GO:0008324	monoatomic cation transmembrane transporter activity	16/168	238/9261	0.0672269	3.70588	5.74815	6.23e-06	0.000409332	0.000345637	Slc6a13/Best2/Atp1a2/Slc13a4/Slc6a15/Slc6a9/Gpm6a/P2rx6/Slc6a6/Slc1a3/Slc18b1/Slc24a3/Kcnk1/Kcnab2/Cacng4/Kcnab1	16
GO:0015075	MF	GO:0015075	monoatomic ion transmembrane transporter activity	17/168	276/9261	0.0615942	3.39538	5.49132	1.02e-05	0.000583733	0.000492901	Slc6a13/Best2/Atp1a2/Slc13a4/Gja1/Slc6a15/Slc6a9/Gpm6a/P2rx6/Slc6a6/Slc1a3/Slc18b1/Slc24a3/Kcnk1/Kcnab2/Cacng4/Kcnab1	17
GO:0048018	MF	GO:0048018	receptor ligand activity	11/168	126/9261	0.0873016	4.8125	5.85662	1.69e-05	0.000864365	0.000729865	Penk/Cartpt/Nbl1/Mia/Bmp4/Scg2/Pdyn/Apoe/Sema3d/Ecrg4/Hbegf	11
GO:0015318	MF	GO:0015318	inorganic molecular entity transmembrane transporter activity	16/168	261/9261	0.0613027	3.37931	5.29977	1.99e-05	0.000914804	0.000772454	Slc6a13/Best2/Atp1a2/Slc13a4/Slc6a15/Slc6a9/Gpm6a/Slc6a6/Slc1a3/Slc18b1/Aqp4/Slc24a3/Kcnk1/Kcnab2/Cacng4/Kcnab1	16
GO:0030546	MF	GO:0030546	signaling receptor activator activity	11/168	130/9261	0.0846154	4.66442	5.71906	2.27e-05	0.000950324	0.000802447	Penk/Cartpt/Nbl1/Mia/Bmp4/Scg2/Pdyn/Apoe/Sema3d/Ecrg4/Hbegf	11
GO:0022857	MF	GO:0022857	transmembrane transporter activity	21/168	424/9261	0.0495283	2.73025	4.9573	2.57e-05	0.000984138	0.000831	Slc6a13/Best2/Atp1a2/Slc13a4/Gja1/Cplx3/Slc6a15/Slc6a9/Gpm6a/P2rx6/Slc6a6/Slc1a3/Slc18b1/Aqp4/Slc24a3/Kcnk1/Sv2a/Kcnab2/Slc7a4/Cacng4/Kcnab1	21
GO:0030545	MF	GO:0030545	signaling receptor regulator activity	11/168	139/9261	0.0791367	4.36241	5.429	4.24e-05	0.00145446	0.00122814	Penk/Cartpt/Nbl1/Mia/Bmp4/Scg2/Pdyn/Apoe/Sema3d/Ecrg4/Hbegf	11
GO:0008201	MF	GO:0008201	heparin binding	8/168	72/9261	0.111111	6.125	5.93379	4.43e-05	0.00145446	0.00122814	Col23a1/Tnxb/Bmp4/Fbln7/Apoe/Tgfbr3/Rspo1/Hbegf	8
GO:0022890	MF	GO:0022890	inorganic cation transmembrane transporter activity	14/168	224/9261	0.0625	3.44531	5.03562	5.43e-05	0.00152604	0.00128858	Slc6a13/Atp1a2/Slc13a4/Slc6a15/Slc6a9/Gpm6a/Slc6a6/Slc1a3/Slc18b1/Slc24a3/Kcnk1/Kcnab2/Cacng4/Kcnab1	14
GO:0015293	MF	GO:0015293	symporter activity	7/168	55/9261	0.127273	7.01591	6.0821	5.56e-05	0.00152604	0.00128858	Slc6a13/Slc13a4/Slc6a15/Slc6a9/Slc6a6/Slc1a3/Slc24a3	7
GO:0005215	MF	GO:0005215	transporter activity	22/168	482/9261	0.0456432	2.51608	4.64654	5.64e-05	0.00152604	0.00128858	Slc6a13/Best2/Atp1a2/Slc13a4/Gja1/Cplx3/Slc6a15/Slc6a9/Gpm6a/P2rx6/Slc6a6/Apoe/Slc1a3/Slc18b1/Aqp4/Slc24a3/Kcnk1/Sv2a/Kcnab2/Slc7a4/Cacng4/Kcnab1	22
GO:0015171	MF	GO:0015171	amino acid transmembrane transporter activity	6/168	39/9261	0.153846	8.48077	6.36316	6.47e-05	0.00165432	0.0013969	Slc6a13/Slc6a15/Slc6a9/Slc6a6/Slc1a3/Slc7a4	6
GO:0016491	MF	GO:0016491	oxidoreductase activity	19/168	401/9261	0.0473815	2.61191	4.48541	0.000115402	0.00279395	0.00235919	Aldh3a1/Gpx3/Ldhb/Aass/Sod3/Bdh2/Cyp2d22/Hsd17b11/Gstt1/Prdx6/Scd1/Steap2/Kcnab2/Gldc/Selenbp1/Enox1/Kcnab1/Sesn1/Cyb5a	19
GO:0015294	MF	GO:0015294	solute:monoatomic cation symporter activity	6/168	44/9261	0.136364	7.51705	5.88964	0.000129947	0.00298879	0.00252371	Slc6a13/Slc13a4/Slc6a15/Slc6a9/Slc6a6/Slc1a3	6
GO:0016597	MF	GO:0016597	amino acid binding	5/168	30/9261	0.166667	9.1875	6.10512	0.000182654	0.00400099	0.00337841	Slc6a13/Glul/Slc1a3/Gldc/Sesn1	5
GO:0005261	MF	GO:0005261	monoatomic cation channel activity	8/168	93/9261	0.0860215	4.74194	4.92955	0.000272861	0.00570527	0.00481749	Best2/Gpm6a/P2rx6/Slc24a3/Kcnk1/Kcnab2/Cacng4/Kcnab1	8
GO:0015175	MF	GO:0015175	neutral L-amino acid transmembrane transporter activity	4/168	19/9261	0.210526	11.6053	6.28958	0.000327342	0.00654684	0.00552811	Slc6a15/Slc6a9/Slc6a6/Slc1a3	4
GO:0015267	MF	GO:0015267	channel activity	10/168	149/9261	0.0671141	3.69966	4.51547	0.000368743	0.00678488	0.00572911	Best2/Gja1/Gpm6a/P2rx6/Aqp4/Slc24a3/Kcnk1/Kcnab2/Cacng4/Kcnab1	10
GO:0022803	MF	GO:0022803	passive transmembrane transporter activity	10/168	149/9261	0.0671141	3.69966	4.51547	0.000368743	0.00678488	0.00572911	Best2/Gja1/Gpm6a/P2rx6/Aqp4/Slc24a3/Kcnk1/Kcnab2/Cacng4/Kcnab1	10
GO:0005539	MF	GO:0005539	glycosaminoglycan binding	8/168	98/9261	0.0816327	4.5	4.73444	0.000390537	0.00690949	0.00583433	Col23a1/Tnxb/Bmp4/Fbln7/Apoe/Tgfbr3/Rspo1/Hbegf	8
GO:0008514	MF	GO:0008514	organic anion transmembrane transporter activity	8/168	105/9261	0.0761905	4.2	4.48227	0.000621645	0.010591	0.00894296	Slc6a13/Best2/Gja1/Slc6a15/Slc6a9/Slc6a6/Slc1a3/Slc7a4	8
GO:0001664	MF	GO:0001664	G protein-coupled receptor binding	9/168	132/9261	0.0681818	3.75852	4.33869	0.000646594	0.0106226	0.00896967	Penk/Defb9/Cabp1/Necab2/Pdyn/Adora1/Bambi/Gnao1/Rspo1	9
GO:0022843	MF	GO:0022843	voltage-gated monoatomic cation channel activity	4/168	26/9261	0.153846	8.48077	5.19184	0.00114361	0.0181401	0.0153173	Kcnk1/Kcnab2/Cacng4/Kcnab1	4
GO:1901681	MF	GO:1901681	sulfur compound binding	9/168	144/9261	0.0625	3.44531	4.01972	0.00120438	0.0184671	0.0155935	Col23a1/Tnxb/Bmp4/Fbln7/Slc6a6/Apoe/Tgfbr3/Rspo1/Hbegf	9
GO:0015079	MF	GO:0015079	potassium ion transmembrane transporter activity	5/168	45/9261	0.111111	6.125	4.6842	0.00125771	0.0186628	0.0157587	Atp1a2/Slc24a3/Kcnk1/Kcnab2/Kcnab1	5
GO:0005342	MF	GO:0005342	organic acid transmembrane transporter activity	6/168	68/9261	0.0882353	4.86397	4.34677	0.00140814	0.0190514	0.0160868	Slc6a13/Slc6a15/Slc6a9/Slc6a6/Slc1a3/Slc7a4	6
GO:0016616	MF	GO:0016616	oxidoreductase activity	acting on the CH-OH group of donors	NAD or NADP as acceptor	6/168	68/9261	0.0882353	4.86397	4.34677	0.00140814	0.0190514	0.0160868	Aldh3a1/Ldhb/Bdh2/Hsd17b11/Kcnab2/Kcnab1	6
GO:0046943	MF	GO:0046943	carboxylic acid transmembrane transporter activity	6/168	68/9261	0.0882353	4.86397	4.34677	0.00140814	0.0190514	0.0160868	Slc6a13/Slc6a15/Slc6a9/Slc6a6/Slc1a3/Slc7a4	6
GO:0004602	MF	GO:0004602	glutathione peroxidase activity	3/168	13/9261	0.230769	12.7212	5.7481	0.00146704	0.0192811	0.0162809	Gpx3/Gstt1/Prdx6	3
GO:1901682	MF	GO:1901682	sulfur compound transmembrane transporter activity	4/168	28/9261	0.142857	7.875	4.95207	0.00152269	0.0194566	0.0164291	Slc6a13/Slc13a4/Gja1/Slc6a6	4
GO:0099106	MF	GO:0099106	ion channel regulator activity	6/168	70/9261	0.0857143	4.725	4.25207	0.0016374	0.0202648	0.0171115	Sgk1/Cabp1/Kcnab2/Cacng4/Kcnab1/Tspan13	6
GO:0016209	MF	GO:0016209	antioxidant activity	5/168	48/9261	0.104167	5.74219	4.47719	0.00168734	0.0202648	0.0171115	Gpx3/Sod3/Apoe/Gstt1/Prdx6	5
GO:0015291	MF	GO:0015291	secondary active transmembrane transporter activity	8/168	123/9261	0.0650407	3.58537	3.92334	0.00174425	0.0202648	0.0171115	Slc6a13/Slc13a4/Slc6a15/Slc6a9/Slc6a6/Slc1a3/Slc18b1/Slc24a3	8
GO:0016614	MF	GO:0016614	oxidoreductase activity	acting on CH-OH group of donors	6/168	71/9261	0.084507	4.65845	4.20606	0.00176216	0.0202648	0.0171115	Aldh3a1/Ldhb/Bdh2/Hsd17b11/Kcnab2/Kcnab1	6
GO:0005216	MF	GO:0005216	monoatomic ion channel activity	8/168	124/9261	0.0645161	3.55645	3.89541	0.00183633	0.0206027	0.0173968	Best2/Gpm6a/P2rx6/Slc24a3/Kcnk1/Kcnab2/Cacng4/Kcnab1	8
GO:0043177	MF	GO:0043177	organic acid binding	7/168	100/9261	0.07	3.85875	3.90671	0.00221969	0.0243109	0.020528	Glul/Slc6a6/Ptgds/Slc1a3/Gldc/Got1/Sesn1	7
GO:0022836	MF	GO:0022836	gated channel activity	6/168	75/9261	0.08	4.41	4.03022	0.00233459	0.0249747	0.0210885	Best2/P2rx6/Kcnk1/Kcnab2/Cacng4/Kcnab1	6
GO:0046906	MF	GO:0046906	tetrapyrrole binding	5/168	52/9261	0.0961538	5.30048	4.22687	0.00241636	0.0252619	0.021331	Cyp2d22/Cubn/Nr1d1/Steap1/Cyb5a	5
GO:0016247	MF	GO:0016247	channel regulator activity	6/168	76/9261	0.0789474	4.35197	3.98818	0.00249736	0.0252785	0.021345	Sgk1/Cabp1/Kcnab2/Cacng4/Kcnab1/Tspan13	6
GO:0016684	MF	GO:0016684	oxidoreductase activity	acting on peroxide as acceptor	4/168	32/9261	0.125	6.89062	4.53697	0.00252785	0.0252785	0.021345	Gpx3/Gstt1/Prdx6/Sesn1	4
GO:0005249	MF	GO:0005249	voltage-gated potassium channel activity	3/168	16/9261	0.1875	10.3359	5.08009	0.0027599	0.0270118	0.0228086	Kcnk1/Kcnab2/Kcnab1	3
GO:0141108	MF	GO:0141108	transporter regulator activity	6/168	78/9261	0.0769231	4.24038	3.90623	0.00284832	0.0272964	0.0230489	Sgk1/Cabp1/Kcnab2/Cacng4/Kcnab1/Tspan13	6
GO:0004033	MF	GO:0004033	aldo-keto reductase (NADPH) activity	3/168	17/9261	0.176471	9.72794	4.89568	0.003307	0.0310453	0.0262144	Aldh3a1/Kcnab2/Kcnab1	3
GO:0005244	MF	GO:0005244	voltage-gated monoatomic ion channel activity	4/168	37/9261	0.108108	5.95946	4.10849	0.00432795	0.0398171	0.0336213	Kcnk1/Kcnab2/Cacng4/Kcnab1	4
GO:0022832	MF	GO:0022832	voltage-gated channel activity	4/168	38/9261	0.105263	5.80263	4.03219	0.00476979	0.0430216	0.0363272	Kcnk1/Kcnab2/Cacng4/Kcnab1	4
GO:0015459	MF	GO:0015459	potassium channel regulator activity	3/168	20/9261	0.15	8.26875	4.42305	0.00532745	0.0462382	0.0390433	Sgk1/Kcnab2/Kcnab1	3
GO:0018455	MF	GO:0018455	alcohol dehydrogenase [NAD(P)+] activity	3/168	20/9261	0.15	8.26875	4.42305	0.00532745	0.0462382	0.0390433	Aldh3a1/Kcnab2/Kcnab1	3
GO:0005509	MF	GO:0005509	calcium ion binding	11/168	250/9261	0.044	2.4255	3.10568	0.00577173	0.0491666	0.0415159	Calb2/Fat4/Alpl/Cabp1/Necab2/Fbln7/Cubn/Vsnl1/Scgn/Sparcl1/S100a1	11
