# Supplementary material for: Transcriptome Changes Driving Multiple Regulatory Pathways Involved in TGF-β-Induced Anterior Subcapsular Cataract
Source: Cells. 2026 Jul 14;15(14):1263. doi: 10.3390/cells15141263 (PMC13406664; doi:10.3390/cells15141263)
Supplement: Supplementary file 1 [file cells-15-01263-s001.zip › Table S15_Hypergeometric enrichment analysis.xlsx]

## Sheet: TGFB1_common_DEGs_vs_PCS_hyperg
Supplementary Table S15_Hypergeometric enrichment analysis of DEG overlap between TGF-β1 transgenic models and PCS datasets
PCS_timepoint (hr)	Background_genes	TGFB1_common_DEGs	PCS_DEGs	Observed_overlap	Hypergeometric_pvalue	FDR
6	10566	384	913	45	0.0214031	0.0214031
24	10566	384	2251	177	1.99331e-28	9.96656e-28
48	10566	384	2332	166	3.27525e-21	5.45875e-21
72	10566	384	2721	172	1.53056e-16	1.9132e-16
120	10566	384	2311	177	5.6417e-27	1.41043e-26
