# Supplementary material for: Transcriptome Changes Driving Multiple Regulatory Pathways Involved in TGF-β-Induced Anterior Subcapsular Cataract
Source: Cells. 2026 Jul 14;15(14):1263. doi: 10.3390/cells15141263 (PMC13406664; doi:10.3390/cells15141263)
Supplement: Supplementary file 1 [file cells-15-01263-s001.zip › Table S16_Directionality concordance analysis.xlsx]

## Sheet: Sheet1
Supplementary Table S16_Directionality concordance analysis
PCS timepoint (hr)	Total overlap	Up in both	Down in both	Concordant genes	Concordance (%)
6	45	36	4	40	89
24	177	77	78	155	88
48	166	79	67	146	88
72	172	79	71	150	87
120	177	86	71	157	89
