# Supplementary material for: Transcriptome Changes Driving Multiple Regulatory Pathways Involved in TGF-β-Induced Anterior Subcapsular Cataract
Source: Cells. 2026 Jul 14;15(14):1263. doi: 10.3390/cells15141263 (PMC13406664; doi:10.3390/cells15141263)
Supplement: Supplementary file 1 [file cells-15-01263-s001.zip › Table S17_List of overlapping genes between human PCO model and common 384 DEGs and expression in FPKM.xlsx]

## Sheet: Sheet1
Supplementary Table S17_List of overlapping genes between human capsular model of PCO and common 384 DEGs and their expression in FPKM across all samples
					FPKM
Gene	logFC	PValue	FDR	category	853R3	853R4	TG853R2	918R4	918TGR2	918TGR3	TG918	WTM10	WTM10R2	WTM10R3	Entrez	Gene description
Gal	6.95044	1.79631e-08	6.06446e-06	Elevated	71.8265	29.5386	57.901	97.7272	114.456	132.49	176.818	0.474439	1.15507	1.68347	14419	galanin and GMAP prepropeptide
Bcl3	4.91803	6.43344e-10	1.89084e-06	Elevated	13.293	9.64458	13.7597	6.57003	10.7539	9.14152	10.0467	0.382544	0.328708	0.245844	12051	B cell leukemia/lymphoma 3
Gjb2	4.81452	9.4509e-09	4.38304e-06	Elevated	1.92939	2.00325	1.97068	2.07015	2.46803	2.53407	2.54421	0.0172794	0.126205	0.116173	14619	gap junction protein, beta 2
Tagln	4.46293	1.93734e-05	0.000581835	Elevated	5.0586	3.51952	7.85835	5.97356	6.21138	11.6556	20.2524	0.890512	0.454331	0.286147	21345	transgelin
H19	4.34176	1.27821e-06	9.12536e-05	Elevated	10.1224	10.237	5.59061	4.15687	5.20262	7.804	9.9167	0.326799	0.497264	0.244125	14955	H19, imprinted maternally expressed transcript
Tnc	3.77535	2.67305e-05	0.000735506	Elevated	5.25933	4.07853	8.2239	7.51691	8.21667	10.9754	8.40096	0.25438	0.321186	1.46462	21923	tenascin C
Krt17	3.6988	1.22864e-06	8.87941e-05	Elevated	1.49332	1.45652	2.13539	3.67929	3.43599	3.5845	5.99647	0.213985	0.561666	0.247269	16667	keratin 17
Fxyd5	3.35054	2.97889e-05	0.000790828	Elevated	3.13666	1.25913	2.67266	3.30791	3.44499	4.98429	6.06027	0.107523	0.490828	0.753018	18301	FXYD domain-containing ion transport regulator 5
Timp1	3.33628	2.48656e-08	6.81855e-06	Elevated	64.7331	53.9624	80.5441	95.9299	95.7972	104.677	147.584	12.3446	13.0701	9.78266	21857	tissue inhibitor of metalloproteinase 1
Pxdc1	3.19361	2.48523e-08	6.81855e-06	Elevated	6.83379	5.36362	7.04759	6.11067	7.82389	6.20074	7.06656	0.450851	0.841938	1.05057	66895	PX domain containing 1
Ecm1	2.95508	1.08602e-05	0.000388564	Elevated	34.9964	25.3181	47.4648	28.1103	33.0186	41.0491	55.9385	7.20675	6.2302	2.80494	13601	extracellular matrix protein 1
Nt5e	2.58423	4.85792e-08	9.80517e-06	Elevated	5.02484	4.54514	5.65979	4.29394	4.68005	6.39584	6.51418	0.974676	0.879259	1.05315	23959	5' nucleotidase, ecto
Tgm2	2.52955	3.4086e-05	0.000853443	Elevated	4.59188	2.91949	5.44225	5.20397	5.44642	6.38265	6.68227	0.620346	0.673219	1.97715	21817	transglutaminase 2, C polypeptide
Itga7	2.48517	4.8586e-07	4.68413e-05	Elevated	4.50666	2.95201	6.31363	4.38798	4.22603	5.64163	5.53317	0.874582	0.991562	0.955975	16404	integrin alpha 7
Meg3	2.35204	0.000362061	0.00476406	Elevated	18.5977	14.3602	16.7236	16.6553	20.7903	19.7414	13.5979	1.8242	1.69764	7.55478	17263	maternally expressed 3
Crabp2	2.31024	3.77024e-07	3.94419e-05	Elevated	3.62146	3.48619	3.72523	3.76833	2.98523	3.73449	3.72676	0.78464	0.800631	0.698198	12904	cellular retinoic acid binding protein II
Ccl2	2.29541	2.10476e-05	0.000622937	Elevated	29.2788	25.982	46.6609	17.0599	16.5743	18.4611	30.5006	3.29844	4.14066	6.06375	20296	C-C motif chemokine ligand 2
Megf6	2.22782	0.000243275	0.00354544	Elevated	19.6418	20.2277	21.779	10.7077	20.2719	14.1986	10.1549	4.1557	3.98243	1.03569	230971	multiple EGF-like-domains 6
Aebp1	2.15244	1.30477e-07	1.96707e-05	Elevated	12.768	9.20615	12.7883	14.998	19.5511	18.9855	23.0515	5.07398	3.98684	4.62331	11568	AE binding protein 1
Sbno2	2.14896	2.83953e-09	2.3551e-06	Elevated	14.415	9.82797	13.473	8.8641	11.9606	10.8857	9.15494	2.36972	2.46629	2.44797	216161	strawberry notch 2
Itga2	2.13168	2.07842e-05	0.000617695	Elevated	2.48142	2.14973	1.83245	1.69178	3.60997	3.0399	2.55986	0.888457	0.666099	0.39558	16398	integrin alpha 2
Flnc	2.1289	5.2551e-06	0.000243497	Elevated	2.84134	1.55307	2.46713	3.72554	4.78568	4.97934	3.78698	0.602939	1.19131	1.34618	68794	filamin C, gamma
Thbd	2.11081	1.27104e-05	0.00042764	Elevated	3.32109	3.22836	4.30292	1.54674	2.02735	2.45773	3.06721	0.715047	0.428412	0.535197	21824	thrombomodulin
Cxcl14	2.08533	0.00133228	0.0122942	Elevated	25.7035	22.8123	31.428	35.3895	22.6997	24.1883	34.8257	2.07367	6.6626	13.8187	57266	C-X-C motif chemokine ligand 14
Osmr	2.02457	9.98932e-06	0.000368907	Elevated	7.39141	6.57077	8.26364	5.55174	6.28537	7.0262	4.35886	0.869272	1.36607	2.29938	18414	oncostatin M receptor
Ip6k3	1.98678	2.22134e-07	2.65672e-05	Elevated	2.85523	3.27638	3.43081	2.27102	2.89781	2.56696	2.92739	0.810972	0.674582	0.651247	271424	inositol hexaphosphate kinase 3
Nampt	1.95128	5.46653e-09	3.13797e-06	Elevated	29.5476	22.8111	26.8891	23.941	36.388	33.8174	28.1695	7.85665	8.60749	8.51442	59027	nicotinamide phosphoribosyltransferase
Ror2	1.94958	2.18457e-06	0.000131149	Elevated	2.6503	2.74655	2.82578	2.24792	2.94965	3.03984	1.82199	0.813075	0.475842	0.762148	26564	receptor tyrosine kinase-like orphan receptor 2
Tm4sf1	1.93154	7.07982e-05	0.00141677	Elevated	2.95137	2.1256	2.91943	3.03652	1.74301	3.49054	3.27015	0.479867	0.933354	1.01696	17112	transmembrane 4 sElevatederfamily member 1
Stc2	1.84144	0.00337139	0.0238275	Elevated	2.34217	3.27598	2.49996	1.8504	2.39334	2.26507	2.77297	1.27423	0.698	0.116821	20856	stanniocalcin 2
Ctsc	1.82638	0.000398175	0.00509336	Elevated	12.6335	8.90944	18.2652	11.9007	9.59696	19.4822	20.5531	6.44702	3.77629	3.59909	13032	cathepsin C
Sdc3	1.78537	2.19915e-08	6.73592e-06	Elevated	49.5686	41.2501	45.8316	33.1938	42.621	37.4204	33.8631	13.017	10.2479	10.3967	20970	syndecan 3
Dgkg	1.70125	1.4836e-08	5.89631e-06	Elevated	2.39201	2.45968	2.33993	2.20665	3.05873	3.01487	2.32321	0.843185	0.779623	0.952647	110197	diacylglycerol kinase, gamma
C4b	1.69691	4.81468e-05	0.00108934	Elevated	122.048	90.2466	118.796	39.7293	36.7299	52.3279	30.3814	10.5574	9.10579	19.4644	12268	complement C4B (Chido blood groElevated)
Tnfrsf25	1.68143	6.96827e-05	0.00139975	Elevated	21.3426	12.5884	17.7681	13.4766	12.5956	13.5178	8.50575	2.9847	5.89906	3.04583	85030	tumor necrosis factor receptor sElevatederfamily, member 25
Syndig1	1.61133	0.000331014	0.00445184	Elevated	8.27499	5.22046	9.17413	3.85418	3.99316	4.93798	2.71802	1.90753	1.33724	0.772913	433485	synapse differentiation inducing 1
P3h2	1.6061	0.00191761	0.0161221	Elevated	34.4773	43.7889	42.465	21.4781	36.3813	27.0183	22.0385	12.978	11.2196	3.14779	210530	prolyl 3-hydroxylase 2
Mical2	1.58938	3.3556e-06	0.000179067	Elevated	3.35483	2.22028	3.10282	2.51378	2.86084	3.14764	2.64569	0.716067	0.94631	1.29333	320878	microtubule associated monooxygenase, calponin and LIM domain containing 2
Tagln2	1.57195	4.38698e-06	0.000209742	Elevated	102.228	74.9467	105.319	92.0268	92.6674	105.641	103.189	42.0808	36.9642	25.9424	21346	transgelin 2
Piezo2	1.51923	9.45215e-06	0.000355414	Elevated	12.281	11.2343	13.5415	9.40294	12.2899	11.1467	6.46519	2.57504	3.87605	4.3986	667742	piezo-type mechanosensitive ion channel component 2
Clstn2	1.50748	0.00120733	0.0114283	Elevated	11.4555	14.4421	12.3366	8.42654	14.2786	10.4958	5.50569	4.67104	4.10223	1.77988	64085	calsyntenin 2
Trim47	1.50067	7.33442e-05	0.00145942	Elevated	27.2562	18.4993	27.3609	16.5762	19.0062	18.2471	20.458	3.84172	8.37971	8.82688	217333	tripartite motif-containing 47
Abca4	1.47225	1.20322e-06	8.87941e-05	Elevated	11.7266	9.63935	11.1778	12.2953	10.4051	11.2269	12.9208	5.11855	4.12572	4.23306	11304	ATP-binding cassette, sub-family A member 4
Tmem268	1.4627	3.39097e-05	0.000852561	Elevated	2.67323	2.38418	2.36361	2.31849	2.68057	2.11593	2.2297	1.25321	0.778916	0.644955	230279	transmembrane protein 268
Lamc2	1.45558	7.61378e-07	6.49089e-05	Elevated	6.0207	5.65255	6.67093	3.20013	4.58432	4.67781	4.81799	1.73246	1.74629	1.51524	16782	laminin, gamma 2
Stra6	1.42249	1.18899e-06	8.87941e-05	Elevated	7.0271	7.19848	8.81969	3.76713	5.93266	5.15899	4.0954	1.535	1.8253	2.22168	20897	stimulated by retinoic acid gene 6
Ndufa4l2	1.37142	0.000103956	0.00188082	Elevated	136.621	87.2815	113.155	75.2961	48.8792	72.605	53.0584	20.4454	33.4474	23.6066	407790	Ndufa4, mitochondrial complex associated like 2
Elevatedp1	1.34285	9.91402e-06	0.000367549	Elevated	3.76652	4.59452	3.70921	4.13369	3.99118	4.81173	4.47015	2.00652	1.85371	1.60598	22271	uridine phosphorylase 1
Krt4	1.33798	2.79643e-05	0.000757617	Elevated	18.0427	13.786	19.1182	8.08832	10.5491	8.86351	10.0638	3.66127	5.26287	2.88052	16682	keratin 4
B4galt5	1.33095	2.51679e-08	6.81855e-06	Elevated	10.4122	9.32201	10.2949	8.20835	9.5521	8.73218	7.60125	3.83039	3.60382	3.29277	56336	UDP-Gal:betaGlcNAc beta 1,4-galactosyltransferase, polypeptide 5
Icam1	1.28037	0.000393181	0.00504781	Elevated	5.26583	4.10562	6.02426	2.33172	2.59195	3.93991	2.92465	1.17672	0.882995	1.78817	15894	intercellular adhesion molecule 1
Nrp2	1.23796	0.000841518	0.00881217	Elevated	3.86632	2.89729	3.45042	2.41464	2.77959	4.13389	2.99763	1.37068	0.803132	1.97287	18187	neuropilin 2
Nfkbie	1.22759	3.6159e-06	0.000182802	Elevated	7.12146	5.59671	8.04187	4.15817	5.05089	5.02617	4.98508	1.78904	2.4889	2.24809	18037	nuclear factor of kappa light polypeptide gene enhancer in B cells inhibitor, epsilon
Phldb2	1.19204	7.63711e-05	0.00149216	Elevated	3.12697	2.44986	3.32718	2.0745	2.62435	2.48181	1.56695	1.09583	1.1866	0.730129	208177	pleckstrin homology like domain, family B, member 2
Axl	1.17271	0.000874283	0.00902117	Elevated	6.19517	4.92674	9.01663	4.69969	5.31407	8.63017	7.16791	3.15298	2.29868	3.65306	26362	AXL receptor tyrosine kinase
Nmb	1.14413	0.000345847	0.0046081	Elevated	4.03067	3.32147	2.63313	2.71686	3.39721	3.59216	3.07924	1.20057	1.80855	1.56388	68039	neuromedin B
Nxph4	1.13538	1.36792e-05	0.000446095	Elevated	116.265	89.3244	98.8408	79.5383	77.4154	87.7258	76.4461	28.1478	42.9964	45.8518	104080	neurexophilin 4
Islr	1.10788	0.000778282	0.00831826	Elevated	361.54	387.679	434.91	240.363	313.113	271.853	260.225	151.021	171.475	74.6029	26968	immunoglobulin sElevatederfamily containing leucine-rich repeat
Lrrc75a	1.10321	6.13785e-07	5.54937e-05	Elevated	10.0502	9.08561	11.6867	6.96623	9.39765	9.1862	8.78733	4.07081	4.38258	4.21813	192976	leucine rich repeat containing 75A
Adamts4	1.06412	0.00488159	0.030717	Elevated	38.2272	31.2343	38.4058	27.1267	41.3124	31.2108	23.2282	20.7995	17.5772	7.41787	240913	ADAM metallopeptidase with thrombospondin type 1 motif 4
Igdcc4	1.0623	0.000254839	0.00367846	Elevated	8.05985	8.82904	8.49528	6.4313	9.6273	8.21899	5.00127	4.50383	3.56743	2.88768	56741	immunoglobulin sElevatederfamily, DCC subclass, member 4
Plagl2	1.04279	0.000560786	0.00659096	Elevated	11.401	10.0402	12.462	9.24499	12.9745	11.0983	7.25413	5.14734	6.8667	3.4671	54711	pleiomorphic adenoma gene-like 2
Jag1	1.01568	0.00744678	0.0407761	Elevated	21.4753	18.0533	21.3828	14.4159	24.6975	20.3306	10.8475	12.061	10.0791	4.81475	16449	jagged 1
Tspan13	-1.00036	0.00320726	0.0229905	Reduced	7.6923	9.63784	6.65175	6.69036	7.41262	7.33717	8.1259	10.6064	11.7541	25.0705	66109	tetraspanin 13
Rcan1	-1.01093	2.74751e-05	0.000751495	Reduced	44.1997	42.4055	46.4023	42.746	50.4023	43.5009	43.1066	66.1979	103.499	119.73	54720	regulator of calcineurin 1
Hes1	-1.06061	0.00205583	0.0169444	Reduced	29.9244	25.2544	34.5587	16.9535	40.3529	18.3479	28.2995	60.7424	41.3273	68.1396	15205	hes family bHLH transcription factor 1
Tceal5	-1.07584	0.00347926	0.0243779	Reduced	2.81095	2.72693	2.3798	3.30645	2.14321	2.56177	2.60789	4.34681	4.20722	9.421	331532	transcription elongation factor A (SII)-like 5
Dbp	-1.08037	0.000766036	0.0082296	Reduced	17.2517	17.1074	17.9547	16.2477	14.9316	16.2121	16.1361	21.7271	30.9612	55.4804	13170	D site albumin promoter binding protein
Hbegf	-1.12469	0.000990275	0.00990837	Reduced	7.69304	5.13072	10.4341	6.8606	8.10725	9.49348	10.5669	14.0448	19.2737	27.9573	15200	heparin-binding EGF-like growth factor
Rnd2	-1.12681	0.00661584	0.0378692	Reduced	5.77781	5.62692	5.6729	7.40455	4.47035	6.73093	9.05821	10.1913	11.6168	27.2217	11858	Rho family GTPase 2
Steap1	-1.16157	5.1454e-06	0.000239499	Reduced	4.40713	4.71044	4.58528	3.42569	4.32686	4.11723	4.54307	8.062	11.1029	10.0768	70358	six transmembrane epithelial antigen of the prostate 1
Got1	-1.25352	0.00846565	0.0445015	Reduced	3.73706	3.43762	3.48226	4.16033	3.32729	3.6623	3.1299	4.44477	5.16833	17.8684	14718	glutamic-oxaloacetic transaminase 1, soluble
Ccdc106	-1.2895	0.000289764	0.00407133	Reduced	2.04576	2.39588	2.33587	2.07297	2.0103	1.89992	2.15687	3.16898	4.84684	7.94842	232821	coiled-coil domain containing 106
Emp2	-1.36051	0.000145586	0.00241108	Reduced	8.64572	7.61485	7.6275	8.10152	7.21358	8.40668	8.55728	11.8702	24.6841	30.3026	13731	epithelial membrane protein 2
Hes5	-1.37053	0.000209934	0.0031688	Reduced	6.26649	4.48348	4.10456	5.01775	8.17603	4.39033	4.97521	10.0108	14.9589	21.3232	15208	hes family bHLH transcription factor 5
Selenbp1	-1.39946	2.58982e-06	0.000144783	Reduced	12.6102	11.4538	11.0084	7.81037	11.0507	9.6202	9.81227	18.9826	28.2691	33.2317	20341	selenium binding protein 1
Sparcl1	-1.47789	0.00496565	0.0311008	Reduced	4.38108	2.26783	2.97752	4.12269	3.17039	4.33359	4.26303	7.18264	5.56928	23.0174	13602	SPARC-like 1
Rspo1	-1.59505	1.89079e-06	0.000117518	Reduced	32.6517	30.5497	26.6619	27.3859	30.305	28.7153	28.234	60.2695	101.132	115.935	192199	R-spondin 1
Steap2	-1.60963	2.9007e-07	3.26051e-05	Reduced	1.79661	2.03183	2.05935	1.14206	1.50862	1.54586	1.04323	3.30597	4.28276	5.0936	74051	six transmembrane epithelial antigen of prostate 2
Elmod1	-1.6602	1.00205e-05	0.000368907	Reduced	26.2684	23.6006	24.2861	18.7242	15.7899	15.4471	11.6358	33.1185	52.91	70.1543	270162	ELMO/CED-12 domain containing 1
Ociad2	-1.7009	6.83055e-05	0.0013826	Reduced	4.29515	4.14254	4.64606	3.20174	1.67993	2.12018	2.51537	10.8235	5.74158	8.20591	433904	OCIA domain containing 2
Aqp4	-1.70439	5.81014e-05	0.00123026	Reduced	5.94758	6.72942	6.74007	4.51059	3.91976	4.55194	2.20061	9.51535	10.5055	19.4512	11829	aquaporin 4
Susd2	-1.71517	7.91884e-07	6.58447e-05	Reduced	32.909	39.207	39.9468	25.9464	32.2712	24.2656	22.306	98.8404	105.933	66.613	71733	sushi domain containing 2
Endod1	-1.7202	3.87026e-06	0.00018932	Reduced	4.22024	4.08211	4.73984	3.51932	3.5624	4.02468	4.24234	8.80458	12.9377	18.8958	71946	endonuclease domain containing 1
Prrt4	-1.78084	1.20521e-08	5.0937e-06	Reduced	11.0331	10.6716	10.6184	8.30422	9.85051	7.73616	6.76276	26.0035	34.8422	28.1524	101359	proline-rich transmembrane protein 4
Uaca	-1.84562	1.54935e-07	2.07221e-05	Reduced	12.1184	11.7611	11.9686	8.2644	8.4877	9.01196	7.93588	21.589	37.4468	37.9319	72565	uveal autoantigen with coiled-coil domains and ankyrin repeats
Pdzd2	-1.92467	8.96345e-08	1.5033e-05	Reduced	1.90212	2.01614	2.21184	1.17478	1.67293	1.36422	0.891683	5.00631	5.76272	4.4753	68070	PDZ domain containing 2
Tceal6	-1.9335	5.48805e-05	0.00118825	Reduced	5.28416	3.86102	2.74544	3.27313	2.37613	3.48539	2.33574	9.20209	8.50328	17.408	66104	transcription elongation factor A (SII)-like 6
Ptgds	-1.94452	1.013e-06	7.87537e-05	Reduced	266.296	224.215	250.168	238.061	190.287	196.547	283.563	924.632	755.818	1132.29	19215	prostaglandin D2 synthase (brain)
Sema3d	-1.94807	5.38017e-07	5.12134e-05	Reduced	1.52692	2.12866	2.20847	0.953477	1.59362	0.995046	0.907873	3.7417	4.70494	5.11312	108151	sema domain, immunoglobulin domain (Ig), short basic domain, secreted, (semaphorin) 3D
Plpp1	-1.9718	1.85191e-05	0.000565527	Reduced	5.64645	5.91176	6.40067	4.46964	6.23684	4.91938	6.70706	11.8853	25.1613	33.2682	19012	phospholipid phosphatase 1
Apoe	-1.9778	1.81633e-05	0.000557889	Reduced	341.46	239.923	309.074	167.867	125.404	162.155	179.672	510.854	465.509	1044.08	11816	apolipoprotein E
Khdrbs3	-1.98176	0.0018853	0.0159113	Reduced	4.52123	3.37118	3.92642	4.13341	1.97616	3.27348	4.19387	7.25201	6.80095	29.7588	13992	KH domain containing, RNA binding, signal transduction associated 3
Rtn1	-2.07917	0.00124161	0.0116509	Reduced	2.23663	1.96969	1.85327	2.93547	1.36079	1.90016	1.3603	3.07702	6.11548	16.8731	104001	reticulon 1
Chrdl1	-2.11116	1.03596e-07	1.63373e-05	Reduced	6.19975	6.90632	7.40205	5.3584	5.25947	4.93981	4.22204	15.672	23.2431	29.4713	83453	chordin-like 1
Tagln3	-2.12002	0.00391796	0.0264519	Reduced	2.39081	2.57448	2.45576	4.07778	2.22991	2.49283	3.1608	4.09324	6.34087	31.9804	56370	transgelin 3
Fbln7	-2.15204	1.36105e-07	1.96707e-05	Reduced	2.99678	3.89402	3.26387	1.71288	1.90974	2.00399	1.12932	7.18904	7.38062	9.25053	70370	fibulin 7
Rarres2	-2.15557	0.000198243	0.00303045	Reduced	19.574	9.78923	13.8868	8.35364	4.33312	9.63095	10.4544	29.7382	24.4137	64.113	71660	retinoic acid receptor responder (tazarotene induced) 2
Bdh2	-2.15878	3.57825e-07	3.78078e-05	Reduced	3.60994	4.51373	4.78852	2.42196	1.97402	2.27033	2.55883	8.25833	11.1638	13.6125	69772	3-hydroxybutyrate dehydrogenase, type 2
Gpm6a	-2.16265	0.00100507	0.010009	Reduced	4.27679	5.46122	4.10158	5.34187	2.1839	3.35923	2.32051	9.47911	7.36297	31.2853	234267	glycoprotein m6a
Sod3	-2.22709	2.55051e-05	0.000709175	Reduced	12.1067	7.33236	10.514	6.07491	2.59109	4.63958	4.41873	19.2566	16.0415	31.8713	20657	sElevatederoxide dismutase 3, extracellular
Fmod	-2.26775	9.01933e-07	7.27467e-05	Reduced	21.2443	22.9671	27.9241	10.364	5.44854	9.97748	9.3248	46.4745	40.8756	48.6928	14264	fibromodulin
Slc6a9	-2.29956	4.87653e-07	4.68413e-05	Reduced	9.52485	8.73183	9.3349	5.58846	3.85613	4.72728	3.32759	20.8357	17.3864	30.7663	14664	solute carrier family 6 (neurotransmitter transporter, glycine), member 9
Glul	-2.37142	6.53187e-05	0.00133493	Reduced	70.5759	62.2964	64.8389	41.9907	29.8523	42.5652	30.4647	110.832	116.52	378.428	14645	glutamate-ammonia ligase
Nap1l5	-2.3945	0.00283361	0.021234	Reduced	1.83669	1.92626	1.23143	4.20414	1.39883	1.7376	2.31259	5.21989	5.46644	30.9655	58243	nucleosome assembly protein 1-like 5
Lrrn1	-2.39684	1.45366e-06	9.72115e-05	Reduced	2.08597	2.52547	2.26068	1.12869	0.953747	1.15584	0.998052	8.54905	4.40233	4.70298	16979	leucine rich repeat protein 1, neuronal
Aass	-2.44951	6.14495e-07	5.54937e-05	Reduced	2.07463	1.92225	2.33366	1.07574	1.29056	1.49466	1.04487	3.99572	7.91079	9.51745	30956	aminoadipate-semialdehyde synthase
Eps8l2	-2.45574	3.32692e-05	0.000851783	Reduced	2.75063	1.45343	2.4726	1.21618	0.696832	1.00249	1.00707	2.74088	5.93716	8.74649	98845	EPS8-like 2
Smim1	-2.46519	5.88463e-08	1.09659e-05	Reduced	2.36604	2.43545	2.48099	1.37691	0.830328	1.28914	0.96167	6.00814	6.24878	7.4906	68859	small integral membrane protein 1
Niban1	-2.49635	8.98526e-09	4.38304e-06	Reduced	8.35465	6.78343	7.54428	3.74485	3.41162	4.0793	2.71488	23.7653	17.1907	21.3962	63913	niban apoptosis regulator 1
Bmp4	-2.54115	2.13613e-06	0.000128973	Reduced	4.55101	3.88046	4.61947	1.80829	0.815537	1.44533	1.47567	10.9751	6.55715	8.30784	12159	bone morphogenetic protein 4
Ntrk2	-2.5817	3.90232e-07	4.04234e-05	Reduced	2.47095	2.39172	2.40019	1.00726	0.601104	1.19102	0.792549	6.56448	4.37954	6.21794	18212	neurotrophic tyrosine kinase, receptor, type 2
Selenop	-2.63826	9.54098e-09	4.38304e-06	Reduced	9.41035	9.16197	11.7641	4.83654	4.94622	5.16166	6.24455	29.9656	30.8116	44.9044	20363	selenoprotein P
Cabp1	-2.64601	0.000769568	0.00825508	Reduced	1.55959	2.33157	1.77536	3.05109	1.03599	1.37549	1.6743	4.87423	6.03934	25.6384	29867	calcium binding protein 1
Nbl1	-2.75156	2.94821e-08	7.59775e-06	Reduced	17.651	15.2471	17.1311	9.72394	7.24752	9.91614	9.95509	49.8037	62.1347	88.0207	17965	NBL1, DAN family BMP antagonist
Fam107a	-3.70266	1.87571e-07	2.39302e-05	Reduced	3.6476	2.59977	2.66177	1.14927	0.698001	1.42414	0.515509	14.048	9.61629	15.6929	268709	family with sequence similarity 107, member A
