# Supplementary material for: Transcriptome Changes Driving Multiple Regulatory Pathways Involved in TGF-β-Induced Anterior Subcapsular Cataract
Source: Cells. 2026 Jul 14;15(14):1263. doi: 10.3390/cells15141263 (PMC13406664; doi:10.3390/cells15141263)
Supplement: Supplementary file 1 [file cells-15-01263-s001.zip › Table S1_RNA-seq QC metrics.xlsx]

## Sheet: Sheet1
Supplementary Table S1_RNA-Seq Quality Control metrics
Sample	Input Reads	Uniquely Mapped Reads	Unique Mapping (%)	Multi-mapped Reads	Multi-mapped (%)	Reads Mapped to Too Many Loci (%)	Unmapped: Too Short (%)	Mismatch Rate (%)	Duplicate reads	Duplication (%)	RIN
853-a	47158661	35599229	75.49	1432769	3.04	0.05	21.35	0.27	18078332	38.3351	7.5
853-b	41367559	30456142	73.62	1449886	3.5	0.05	22.76	0.27	15427347	37.2933	8.9
853-c	41483550	30508595	73.54	1234766	2.98	0.05	23.36	0.26	14573644	35.1311	9.3
918-a	39509705	29484760	74.63	1334909	3.38	0.04	21.9	0.26	16556144	41.904	8
918-b	40129704	29697898	74	1199732	2.99	0.05	22.89	0.26	14802878	36.8876	9.5
918-c	40991179	31034482	75.71	1363082	3.33	0.05	20.86	0.26	16786093	40.9505	9
918-d	37819331	27336472	72.28	1367207	3.62	0.04	24.02	0.27	16501463	43.6324	9.1
WT-a	34621699	26594154	76.81	1030225	2.98	0.04	20.12	0.25	13925402	40.2216	9.2
WT-b	39427822	28661634	72.69	1130173	2.87	0.05	24.34	0.25	14572502	36.9599	8.8
WT-c	42684208	30919398	72.44	1281630	3	0.05	24.47	0.26	16956674	39.7259	8.5
