# Supplementary material for: Transcriptome Changes Driving Multiple Regulatory Pathways Involved in TGF-β-Induced Anterior Subcapsular Cataract
Source: Cells. 2026 Jul 14;15(14):1263. doi: 10.3390/cells15141263 (PMC13406664; doi:10.3390/cells15141263)
Supplement: Supplementary file 1 [file cells-15-01263-s001.zip › Table S2_Raw gene count matrix.xlsx]

## Sheet: Supplementary_Data_1_Raw_Count_
Supplementary Table S2_Raw count matrix
Gene	853-a	853-b	853-c	918-a	918-b	918-c	918-d	WT-a	WT-b	WT-c
0610005C13Rik	1	3	0	1	2	1	0	0	0	1
0610006L08Rik	0	1	0	0	0	0	1	0	0	0
0610009E02Rik	73	79	57	70	36	56	55	69	45	39
0610009L18Rik	48	37	36	41	44	41	39	34	61	75
0610010K14Rik	735	633	643	590	642	598	603	427	603	769
0610025J13Rik	0	0	0	0	0	0	0	0	1	1
0610030E20Rik	847	701	799	481	592	625	317	518	489	473
0610031O16Rik	0	0	0	0	0	0	0	0	0	0
0610038B21Rik	3	0	0	0	1	0	0	2	0	1
0610039H22Rik	1	0	1	0	0	2	1	0	2	0
0610039K10Rik	1	0	1	0	0	0	0	1	0	0
0610040B10Rik	17	33	17	15	14	27	26	14	12	30
0610040F04Rik	5	4	6	6	7	0	2	1	3	10
0610040J01Rik	15	8	4	18	1	4	4	9	5	17
0610042G04Rik	17	1	18	14	14	15	30	5	12	39
0610043K17Rik	0	0	0	0	1	4	0	1	0	7
1100001I12Rik	0	0	0	0	0	0	0	0	0	0
1110002E22Rik	34	31	24	4	22	18	12	6	8	22
1110002J07Rik	8	11	4	3	16	10	7	4	2	0
1110002L01Rik	784	493	611	502	519	578	423	416	479	394
1110002O04Rik	3	1	3	2	0	4	8	0	2	0
1110004F10Rik	1544	1321	1507	1017	1310	1425	1195	1137	1420	1750
1110006O24Rik	20	16	18	24	17	19	11	25	18	10
1110015O18Rik	0	0	0	0	0	0	0	0	0	2
1110018N20Rik	7	5	4	6	2	0	6	1	4	31
1110019D14Rik	3	7	7	5	5	6	0	6	1	6
1110020A21Rik	29	25	37	31	38	40	26	30	63	44
1110025L11Rik	0	0	0	0	0	0	0	0	0	0
1110025M09Rik	150	97	93	65	44	75	62	69	66	74
1110028F11Rik	6	1	6	5	2	1	1	0	5	3
1110028F18Rik	0	0	0	0	0	0	0	0	0	0
1110032F04Rik	1	1	0	2	1	0	0	1	2	12
1110036E04Rik	0	0	0	0	0	0	0	0	2	0
1110038B12Rik	564	364	477	417	460	436	409	355	402	373
1110038F14Rik	564	387	433	331	355	368	376	310	384	384
1110046J04Rik	18	12	24	19	18	17	17	10	17	12
1110057P08Rik	0	0	0	0	0	0	0	0	0	0
1110058D11Rik	0	0	0	0	0	1	0	0	0	0
1110059E24Rik	210	142	193	140	165	149	138	158	163	193
1110059G10Rik	206	192	197	145	169	186	133	146	176	174
1110065P20Rik	600	471	547	496	455	437	471	431	625	729
1190005I06Rik	0	1	4	1	2	0	3	3	5	4
1190028D05Rik	0	0	0	0	0	0	0	0	0	1
1300002E11Rik	642	478	461	380	394	432	330	331	411	374
1500002C15Rik	44	33	26	25	18	28	11	24	22	40
1500002F19Rik	15	3	11	5	11	7	1	9	15	17
1500004A13Rik	485	302	408	291	350	407	246	224	241	335
1500009L16Rik	138	66	92	104	150	122	139	39	38	82
1500011B03Rik	986	807	710	741	724	783	774	626	849	1227
1500012K07Rik	0	1	0	5	0	2	1	2	2	5
1500015A07Rik	90	75	49	85	26	51	34	42	76	60
1500015L24Rik	40	41	47	58	27	31	27	60	88	96
1500026H17Rik	10	8	11	14	10	8	6	13	7	27
1500035N22Rik	2	1	0	2	0	0	3	2	0	4
1600002D24Rik	0	0	0	0	0	0	0	0	0	0
1600010M07Rik	2	0	2	0	0	0	4	0	0	0
1600012H06Rik	942	768	727	650	724	733	583	564	617	541
1600012P17Rik	0	0	0	0	0	0	0	0	0	0
1600014C10Rik	459	421	436	315	382	334	294	441	499	622
1600014C23Rik	17	5	9	8	14	16	11	2	4	3
1600015H23Rik	0	1	1	0	0	1	2	1	1	3
1600019K03Rik	4	1	1	0	1	3	0	1	3	0
1600020E01Rik	346	314	237	302	247	221	236	228	368	362
1600023N17Rik	7	7	3	3	1	3	1	5	5	3
1600025M17Rik	0	0	0	0	0	0	0	0	0	0
1600027J07Rik	5	2	0	0	3	4	3	2	4	3
1600029I14Rik	0	0	0	0	0	0	0	0	0	0
1600029O15Rik	5	1	1	2	0	0	0	0	0	0
1700001D01Rik	0	0	0	0	0	0	0	0	0	0
1700001F09Rik	0	0	0	0	0	0	0	0	0	0
1700001G01Rik	1	0	0	0	0	0	0	0	0	0
1700001G11Rik	16	12	18	9	5	12	2	9	11	16
1700001G17Rik	1	2	5	4	3	6	13	5	7	15
1700001J03Rik	35	23	42	15	28	29	18	5	13	13
1700001J04Rik	0	0	0	0	0	0	0	0	0	0
1700001J11Rik	0	4	1	2	3	3	1	1	1	2
1700001K19Rik	0	0	0	0	0	0	0	0	0	0
1700001K23Rik	0	0	0	0	0	0	0	0	0	0
1700001L05Rik	44	37	31	17	27	27	21	21	16	35
1700001O22Rik	142	69	105	92	112	72	86	50	68	121
1700003C15Rik	0	0	0	0	0	0	0	0	0	0
1700003D09Rik	0	0	0	0	0	0	0	0	0	1
1700003E16Rik	20	3	21	13	5	8	10	5	7	63
1700003E24Rik	0	0	0	0	0	0	0	0	0	0
1700003F12Rik	90	84	40	92	51	123	174	19	18	5
1700003G18Rik	0	4	1	1	0	2	6	0	0	0
1700003H04Rik	0	0	0	0	0	0	0	0	0	0
1700003I22Rik	0	0	0	0	0	0	0	0	0	0
1700003L19Rik	0	0	0	0	0	0	0	0	0	0
1700003M07Rik	9	13	5	12	5	9	11	7	15	20
1700003P14Rik	0	0	0	0	0	0	0	0	0	0
1700006A11Rik	0	0	0	0	0	0	0	0	0	0
1700006F04Rik	2	0	0	0	0	0	0	0	0	0
1700006H20Rik	0	0	0	0	0	0	0	0	0	0
1700006H21Rik	0	1	0	0	0	0	0	0	0	0
1700006J14Rik	43	44	18	29	45	24	28	6	20	3
1700007E05Rik	0	0	0	0	1	1	0	0	0	0
1700007F19Rik	0	1	0	0	0	0	0	0	0	0
1700007J10Rik	4	4	4	1	2	0	1	1	1	3
1700007L15Rik	15	17	18	24	26	29	48	24	27	31
1700007P06Rik	1	1	0	0	0	0	0	1	0	0
1700008C04Rik	0	0	0	0	0	0	0	0	0	0
1700008J07Rik	193	130	150	141	115	144	128	117	178	156
1700008K24Rik	0	0	0	0	0	0	0	0	0	0
1700008O03Rik	43	20	30	17	22	28	17	19	22	20
1700008P02Rik	0	0	0	0	0	0	0	0	0	0
1700009C05Rik	0	0	2	0	0	0	0	0	0	0
1700009J07Rik	0	0	0	0	0	0	0	0	0	0
1700009N14Rik	0	0	0	0	0	0	0	0	0	0
1700010B08Rik	0	0	0	0	0	0	0	0	0	0
1700010D01Rik	0	0	0	0	0	0	0	0	0	0
1700010G06Rik	1	8	10	0	14	0	14	4	1	4
1700010H22Rik	0	0	0	0	0	0	0	0	1	0
1700010I02Rik	0	0	0	0	0	0	0	0	0	0
1700010I14Rik	60	43	59	27	25	37	29	16	29	17
1700010J16Rik	0	0	0	0	0	0	0	0	0	0
1700010K23Rik	0	0	0	0	0	0	0	0	0	0
1700010L04Rik	0	0	0	0	0	0	0	3	0	0
1700010N08Rik	0	0	0	0	0	2	0	0	0	0
1700011B04Rik	0	0	0	0	0	0	0	0	0	0
1700011C11Rik	0	0	0	0	0	0	0	0	0	0
1700011L22Rik	0	0	0	0	0	0	0	0	0	0
1700012A03Rik	0	0	0	0	0	0	0	0	0	0
1700012B07Rik	0	0	0	0	0	0	0	0	0	1
1700012B09Rik	0	0	0	0	0	0	0	0	0	0
1700012C14Rik	0	0	3	0	0	0	1	0	0	10
1700012D01Rik	19	24	9	8	5	11	16	15	12	13
1700012D16Rik	1	0	1	0	0	0	0	0	0	0
1700012H19Rik	0	0	0	0	0	0	0	0	0	0
1700012I11Rik	0	0	0	0	0	0	0	0	0	0
1700012J15Rik	0	0	0	0	0	0	0	0	0	0
1700013D24Rik	0	0	0	0	0	0	0	0	0	0
1700013G24Rik	0	0	0	0	0	0	0	0	0	0
1700013H16Rik	0	0	0	0	0	0	0	0	0	0
1700013N06Rik	0	0	0	0	0	0	0	0	0	0
1700014L14Rik	0	0	0	0	0	0	0	0	0	0
1700015C15Rik	0	0	0	2	3	0	6	0	0	2
1700015I17Rik	0	0	0	0	0	0	0	0	0	0
1700016A09Rik	5	2	1	2	2	2	3	9	1	5
1700016B01Rik	0	0	0	0	0	0	0	0	0	0
1700016C19Rik	4	3	0	4	0	0	2	10	0	0
1700016G22Rik	0	0	0	0	0	0	1	0	0	0
1700016H13Rik	2	1	1	3	1	4	0	3	0	0
1700016J18Rik	2	3	5	1	5	4	3	0	0	4
1700016K05Rik	0	0	0	0	0	0	0	0	0	0
1700016L04Rik	0	0	4	0	0	0	1	0	2	0
1700016L21Rik	0	0	1	0	0	0	0	0	0	0
1700016P04Rik	0	0	0	0	0	0	0	0	0	0
1700017B05Rik	432	329	397	262	282	290	269	175	236	236
1700017G19Rik	0	0	0	2	0	0	0	0	0	0
1700017J07Rik	0	0	0	0	0	0	0	0	0	0
1700017L05Rik	0	0	1	0	0	0	0	0	0	0
1700017M07Rik	2	1	1	1	0	2	1	13	6	0
1700017N19Rik	0	0	0	0	0	0	0	2	0	2
1700018A04Rik	0	0	0	0	0	0	0	0	0	0
1700018A23Rik	0	0	0	0	0	0	0	0	0	1
1700018B08Rik	0	0	0	0	0	0	0	0	0	0
1700018B24Rik	0	0	0	0	0	0	0	0	0	0
1700018F24Rik	0	0	0	0	0	0	0	0	0	0
1700018L02Rik	5	2	4	2	2	1	0	11	5	9
1700019A02Rik	2	3	6	3	0	1	1	0	2	1
1700019C18Rik	0	0	0	0	0	1	0	0	0	0
1700019D03Rik	8	7	1	9	6	14	11	12	5	76
1700019E08Rik	0	0	0	0	0	0	0	0	0	0
1700019F05Rik	0	0	0	0	0	0	0	0	0	0
1700019G24Rik	0	0	0	0	0	0	0	0	0	0
1700019J19Rik	3	3	4	0	1	3	0	2	1	1
1700019M22Rik	0	0	0	0	0	0	0	0	0	0
1700019P21Rik	0	0	0	0	0	0	0	0	0	0
1700020A23Rik	0	0	1	0	0	0	0	0	0	0
1700020D12Rik	0	0	0	0	0	0	0	0	0	0
1700020D14Rik	0	0	0	0	0	0	0	0	0	0
1700020G03Rik	2	1	0	2	0	0	0	0	2	0
1700020G17Rik	0	0	0	0	0	0	0	0	0	0
1700020L13Rik	3	5	9	0	4	0	3	1	3	2
1700020L24Rik	0	0	2	0	1	0	0	0	9	4
1700020M21Rik	0	0	0	0	0	0	0	0	0	0
1700020N01Rik	0	0	0	0	0	0	0	0	0	0
1700020N15Rik	0	0	0	0	0	0	0	0	0	0
1700020N18Rik	2	0	1	0	0	0	0	1	0	1
1700021F02Rik	0	0	0	0	0	0	0	0	0	0
1700021G15Rik	0	0	0	0	0	0	0	0	0	0
1700021L23Rik	0	0	0	0	0	0	0	0	0	0
1700021N21Rik	4	2	5	4	0	7	1	2	1	20
1700022A21Rik	0	0	0	0	0	0	0	0	0	0
1700022A22Rik	0	0	0	0	0	0	0	0	0	0
1700022E09Rik	0	0	0	0	0	0	0	0	0	0
1700022H01Rik	2	2	0	2	0	2	0	1	2	4
1700022H16Rik	0	0	0	0	0	0	0	0	0	0
1700022N22Rik	10	10	18	13	20	17	7	10	10	6
1700023A20Rik	0	0	0	0	0	0	0	0	0	0
1700023C21Rik	0	0	0	0	0	0	0	0	0	0
1700023D09Rik	24	20	8	24	17	24	14	10	27	30
1700023F02Rik	21	19	26	12	31	44	27	17	9	15
1700023G09Rik	0	0	0	0	0	0	0	0	0	0
1700024B05Rik	0	0	0	0	0	0	0	0	0	0
1700024B18Rik	0	0	0	0	0	0	0	0	0	0
1700024G13Rik	0	0	0	0	0	0	0	0	0	0
1700024I08Rik	0	0	0	0	0	0	0	0	0	0
1700024J04Rik	0	0	0	0	0	0	0	0	0	0
1700024N05Rik	0	0	2	0	0	0	0	2	1	0
1700025B11Rik	0	0	0	0	0	0	0	0	0	0
1700025C18Rik	0	0	0	0	0	0	0	0	0	0
1700025D23Rik	0	0	0	0	0	0	0	0	0	0
1700025F24Rik	0	0	0	0	0	0	2	0	0	0
1700025G04Rik	2480	2025	2201	1545	1975	1802	1176	2106	2674	2791
1700025H01Rik	0	0	0	0	1	0	0	0	0	0
1700025J12Rik	0	0	0	0	0	0	0	0	0	0
1700025K04Rik	0	0	0	0	0	0	0	0	0	0
1700025K24Rik	0	0	0	0	0	0	0	0	0	0
1700025M24Rik	0	0	0	0	0	0	0	0	0	0
1700025N21Rik	4	3	3	1	0	1	2	2	9	0
1700025N23Rik	0	0	0	0	0	0	0	0	0	0
1700025O08Rik	0	0	0	0	0	0	0	0	0	0
1700026D11Rik	0	0	0	0	0	0	0	0	0	0
1700026F02Rik	0	0	0	0	0	0	0	0	1	0
1700026J12Rik	0	0	0	0	0	0	0	0	0	0
1700026J14Rik	2	0	0	0	0	0	0	0	0	0
1700027F06Rik	0	0	0	0	0	0	0	0	0	0
1700027F09Rik	0	0	0	0	0	0	0	0	0	0
1700027H10Rik	0	0	0	0	0	0	0	0	0	0
1700027I24Rik	0	0	1	0	0	0	0	0	0	0
1700027J07Rik	1	1	1	1	0	1	0	0	0	0
1700028B04Rik	0	0	0	0	0	0	0	0	0	0
1700028D13Rik	0	0	0	0	0	0	0	0	0	0
1700028E10Rik	12	7	15	5	6	16	12	18	18	17
1700028I16Rik	3	1	1	1	0	1	0	3	1	2
1700028J19Rik	28	22	14	10	13	26	18	12	10	19
1700028K03Rik	0	1	2	0	0	0	0	1	1	3
1700028M03Rik	0	0	0	0	0	0	0	0	0	0
1700028P15Rik	0	0	0	0	0	0	0	0	0	0
1700029B22Rik	0	0	0	0	0	0	0	0	0	0
1700029F12Rik	0	0	0	0	0	0	0	0	0	0
1700029H14Rik	0	0	0	0	0	0	0	0	0	0
1700029J03Rik	0	0	0	0	0	0	0	0	0	0
1700029M03Rik	0	0	0	0	0	0	0	0	0	0
1700029M20Rik	0	0	0	0	0	0	0	0	0	0
1700029N11Rik	0	0	0	0	0	0	0	0	0	0
1700030A11Rik	0	0	0	0	0	0	0	0	0	0
1700030C10Rik	1	1	0	2	0	0	0	0	24	20
1700030C12Rik	3	2	2	4	1	0	1	3	3	4
1700030C14Rik	0	0	0	0	0	0	0	0	0	0
1700030F04Rik	0	0	0	0	0	0	0	0	0	0
1700030I03Rik	0	0	0	0	0	0	0	0	0	0
1700030J22Rik	39	44	35	29	33	47	41	24	32	45
1700030K09Rik	327	238	225	170	260	192	171	172	196	223
1700030L20Rik	0	0	0	0	0	0	0	0	0	0
1700030L22Rik	0	0	0	0	0	0	0	0	0	0
1700030M09Rik	0	0	0	0	0	0	1	2	0	0
1700030N03Rik	0	0	0	0	0	0	0	0	0	0
1700030O20Rik	6	5	3	6	2	1	1	0	9	5
1700031A10Rik	0	0	0	0	0	0	0	0	0	0
1700031F05Rik	0	0	0	0	0	0	0	0	0	0
1700031L13Rik	0	0	0	0	0	0	0	0	0	0
1700031M16Rik	0	0	0	0	0	0	0	0	0	0
1700031P21Rik	0	0	0	0	0	0	0	0	0	0
1700034B16Rik	0	0	0	0	0	0	0	0	0	0
1700034E13Rik	0	0	0	0	0	0	0	0	0	0
1700034G24Rik	0	0	0	0	0	0	0	0	0	0
1700034H15Rik	19	24	20	19	15	21	15	19	25	7
1700034J05Rik	0	0	0	0	0	0	0	0	0	0
1700034K08Rik	0	0	0	0	0	0	0	0	0	0
1700034P13Rik	4	3	2	1	4	6	0	2	5	1
1700036A12Rik	10	11	3	0	0	2	1	2	2	6
1700036G14Rik	0	0	0	0	0	0	0	0	0	1
1700037C18Rik	15	6	23	22	21	20	24	16	24	18
1700037F03Rik	2	0	7	3	1	5	1	1	4	6
1700039E22Rik	0	0	0	0	0	0	0	0	0	0
1700039I01Rik	0	0	0	0	0	0	0	0	0	0
1700039M10Rik	0	0	0	0	0	0	0	0	0	0
1700039O17Rik	0	0	0	0	0	0	0	0	0	0
1700040D17Rik	22	22	3	22	14	11	11	4	26	9
1700040F15Rik	0	0	0	0	0	0	0	0	0	0
1700040G22Rik	0	0	0	0	0	0	0	0	0	0
1700040K01Rik	0	0	0	0	0	0	0	0	0	0
1700040P09Rik	0	0	0	0	0	0	0	0	0	0
1700041A01Rik	0	0	0	4	0	0	0	1	0	0
1700041B01Rik	0	0	0	0	0	0	0	0	0	0
1700041C23Rik	0	0	0	0	0	0	0	0	0	0
1700041G16Rik	1	0	0	3	0	0	0	0	0	7
1700041I07Rik	0	0	0	0	0	0	0	0	0	0
1700041M19Rik	0	0	0	0	0	0	0	0	0	0
1700042G15Rik	0	0	0	0	0	0	3	0	0	0
1700042O10Rik	0	0	1	2	1	0	0	0	0	0
1700044C05Rik	0	0	0	0	0	0	0	0	0	0
1700044K03Rik	0	0	0	0	0	0	0	0	0	0
1700045H11Rik	0	0	0	0	0	0	0	0	0	0
1700046C09Rik	0	0	0	0	0	0	0	0	0	0
1700047A11Rik	0	0	0	0	0	0	0	0	0	0
1700047E10Rik	0	0	0	0	0	0	0	0	0	0
1700047F07Rik	2	0	0	1	0	1	1	0	1	3
1700047G03Rik	0	0	0	0	0	0	0	0	0	0
1700047L14Rik	0	0	0	0	0	0	0	0	0	0
1700047M11Rik	0	0	0	0	0	0	1	1	0	2
1700048B10Rik	0	0	0	0	0	0	0	0	0	0
1700048F04Rik	0	0	0	0	0	0	0	0	0	0
1700048M11Rik	0	5	0	0	0	1	0	0	0	0
1700048O14Rik	0	0	0	0	0	0	0	0	0	0
1700048O20Rik	85	84	108	63	79	82	49	39	62	219
1700049E15Rik	0	0	0	0	0	0	0	0	0	0
1700049E17Rik1	0	0	0	0	0	0	0	0	0	0
1700049E17Rik2	0	0	0	0	0	0	0	0	0	0
1700049E22Rik	1	0	0	0	0	0	0	0	0	0
1700049J03Rik	1	1	1	0	0	0	1	0	0	0
1700049L16Rik	0	0	0	0	0	0	0	0	0	0
1700051A21Rik	0	0	0	0	0	0	0	0	0	0
1700051K13Rik	0	0	0	0	0	0	0	0	0	0
1700052H01Rik	0	0	0	0	0	0	0	0	0	0
1700052I22Rik	0	0	0	0	0	0	0	0	0	0
1700052K11Rik	159	150	172	69	108	134	116	123	147	152
1700054A03Rik	1	0	0	0	0	0	0	1	0	2
1700054K19Rik	0	0	0	0	0	0	0	0	0	0
1700054M17Rik	0	0	0	0	0	0	1	0	0	0
1700054O19Rik	1	3	1	2	0	0	0	0	0	0
1700055C04Rik	0	0	0	0	0	0	0	0	0	0
1700055D16Rik	12	7	2	7	3	10	5	13	10	14
1700055D18Rik	59	56	60	49	23	51	41	50	64	34
1700055K11Rik	0	0	0	0	0	0	0	0	0	0
1700055L01Rik	0	0	0	0	0	0	0	0	0	0
1700056E22Rik	2	0	1	1	4	3	10	1	2	2
1700057H15Rik	0	0	0	0	0	0	0	0	0	0
1700057H21Rik	0	0	0	0	0	0	0	0	0	0
1700060C16Rik	0	0	0	0	0	0	0	0	0	0
1700060C20Rik	0	0	0	0	0	0	0	0	0	0
1700060J05Rik	0	0	0	0	0	2	0	0	0	0
1700061F12Rik	0	0	0	0	0	0	0	0	0	0
1700061I17Rik	0	0	0	0	0	0	0	0	0	0
1700061J23Rik	0	0	0	0	0	0	0	1	0	0
1700061N14Rik	0	0	0	0	0	0	0	0	0	0
1700062C10Rik	0	0	0	0	0	0	0	0	0	0
1700063A18Rik	0	0	0	0	0	0	0	0	0	0
1700063D05Rik	0	0	0	1	0	0	0	0	0	0
1700063H04Rik	0	1	0	0	0	0	0	0	0	0
1700063H06Rik	0	0	0	0	0	0	0	0	0	0
1700063K16Rik	0	0	0	0	0	0	0	0	0	0
1700063O14Rik	0	0	0	0	0	0	0	0	0	0
1700064F23Rik	0	0	0	0	0	0	0	0	0	0
1700064J06Rik	0	0	0	0	0	0	0	0	0	0
1700064M15Rik	1	1	0	0	0	0	3	0	0	2
1700065D16Rik	0	0	0	0	0	0	4	1	1	2
1700065I16Rik	0	0	0	0	0	0	0	0	0	0
1700065J11Rik	0	6	3	2	0	0	0	2	2	0
1700065J18Rik	0	0	0	0	0	0	0	0	0	0
1700065L07Rik	0	0	0	0	0	0	0	0	0	0
1700065O20Rik	0	0	0	0	0	0	0	0	0	0
1700066B17Rik	0	0	0	0	0	0	0	0	1	0
1700066C05Rik	0	0	0	0	0	0	0	0	0	0
1700066J03Rik	0	0	2	0	0	0	0	0	0	2
1700066M21Rik	137	99	119	88	103	139	92	69	123	184
1700066N21Rik	0	0	0	0	0	0	0	0	0	0
1700066O22Rik	0	0	0	0	0	0	0	0	0	0
1700067G17Rik	0	0	0	0	0	0	0	0	0	0
1700067K01Rik	8	1	11	9	15	4	6	0	4	2
1700067P10Rik	0	0	0	0	0	0	0	0	0	0
1700069L16Rik	0	0	0	0	0	0	0	0	0	0
1700069P05Rik	0	0	0	0	0	0	0	0	0	0
1700071G01Rik	0	0	0	0	0	0	0	0	0	0
1700071K01Rik	3	0	0	1	1	0	0	0	1	1
1700071M16Rik	0	0	0	0	0	0	0	0	0	0
1700072B07Rik	0	0	0	0	0	0	0	0	0	0
1700072F12Rik	0	0	0	0	0	0	0	0	0	0
1700072I22Rik	0	0	0	0	0	0	0	0	0	0
1700072O05Rik	0	0	0	0	0	0	0	0	0	0
1700073E17Rik	1	0	0	0	0	0	0	2	0	0
1700074H08Rik	0	0	0	0	0	0	0	0	0	0
1700080F18Rik	0	0	0	0	0	0	0	0	0	0
1700080G11Rik	39	15	19	22	13	12	33	12	6	2
1700080N15Rik	0	0	0	0	0	0	0	0	0	0
1700081B01Rik	0	0	0	0	0	0	0	0	0	0
1700081H04Rik	0	0	0	0	0	0	0	0	0	0
1700082M22Rik	9	13	12	4	7	10	6	2	6	0
1700083H02Rik	0	0	0	0	0	0	0	0	0	0
1700084D21Rik	0	0	0	0	0	0	0	0	0	0
1700084E18Rik	10	12	8	12	6	18	13	13	18	10
1700084F23Rik	0	0	0	0	0	0	0	0	0	0
1700084J12Rik	1	1	2	2	2	3	0	0	1	3
1700084M14Rik	0	0	0	0	0	0	0	0	0	0
1700085C21Rik	0	0	0	0	0	0	0	0	0	0
1700086D15Rik	4	3	3	2	1	1	0	3	0	0
1700086L19Rik	3	1	4	7	5	11	13	0	0	13
1700086O06Rik	71	69	56	46	45	47	44	58	87	105
1700086P04Rik	4	4	1	0	4	1	3	3	1	1
1700087M22Rik	0	0	0	0	0	0	0	0	0	0
1700088E04Rik	105	87	89	77	76	76	106	87	98	109
1700091H14Rik	0	0	0	0	0	0	0	0	0	0
1700091J24Rik	0	0	0	0	0	0	0	0	0	0
1700092C02Rik	0	0	0	0	0	0	0	0	0	0
1700092C10Rik	0	0	0	0	0	0	0	0	0	0
1700092E19Rik	0	0	0	0	0	0	0	0	0	0
1700092K14Rik	0	0	0	3	1	0	1	3	0	2
1700093K21Rik	5	3	7	0	2	2	5	1	1	5
1700094J05Rik	0	0	0	0	0	0	0	0	0	0
1700094M23Rik	3	0	0	1	0	2	0	0	0	1
1700094M24Rik	0	0	0	0	0	0	0	0	0	0
1700095A13Rik	0	0	0	0	0	0	0	0	0	0
1700095A21Rik	0	0	0	0	1	0	0	0	0	0
1700095B10Rik	0	0	0	0	0	0	0	0	0	0
1700095J03Rik	5	1	2	1	2	0	1	5	5	1
1700095J07Rik	1	0	0	0	0	0	0	1	0	1
1700095J12Rik	0	0	0	0	0	0	0	0	0	0
1700095K22Rik	0	0	0	0	0	0	0	0	0	0
1700096J18Rik	0	0	0	0	0	0	0	1	0	0
1700096K18Rik	30	22	24	32	24	46	32	29	48	38
1700096P03Rik	0	0	0	0	0	0	0	0	0	0
1700097N02Rik	1	0	0	0	0	0	0	0	1	0
1700099I09Rik	0	0	0	2	0	0	0	0	0	0
1700100I10Rik	0	0	0	0	0	0	0	0	0	0
1700100L14Rik	0	0	0	0	0	0	0	0	0	0
1700101I11Rik	11	70	2	75	15	38	58	9	9	28
1700101O22Rik	14	3	9	13	8	2	5	1	4	1
1700102H20Rik	21	11	24	21	12	20	22	17	13	11
1700102J08Rik	0	2	1	2	3	0	0	4	2	1
1700102P08Rik	38	26	33	44	14	39	22	11	23	39
1700104B16Rik	0	0	0	2	0	0	0	0	0	2
1700104L18Rik	0	0	0	0	0	0	0	2	0	0
1700105F02Rik	7	4	1	2	3	0	0	3	2	2
1700105P06Rik	11	6	5	6	2	5	0	6	4	8
1700108F19Rik	92	71	69	55	55	53	40	70	82	27
1700108I11Rik	0	0	0	0	0	0	0	0	0	0
1700108J01Rik	0	0	0	0	0	0	0	0	0	0
1700108N06Rik	0	0	0	0	0	0	0	0	0	0
1700109G14Rik	0	0	0	0	0	0	0	0	0	6
1700109G15Rik	0	0	0	0	0	0	0	0	0	0
1700109H08Rik	32	24	41	17	13	25	6	8	23	4
1700109I08Rik	0	0	0	0	0	0	0	0	0	0
1700109K24Rik	0	0	0	0	0	0	0	0	0	0
1700110C19Rik	22	13	6	12	6	12	10	2	9	12
1700110I01Rik	0	0	0	0	0	0	0	0	0	0
1700110I07Rik	0	0	0	0	0	0	1	0	0	0
1700110K17Rik	0	0	0	0	1	0	0	1	0	0
1700111N16Rik	0	0	0	0	0	0	0	0	0	0
1700112D23Rik	1	1	0	0	0	3	0	1	3	5
1700112H15Rik	0	0	0	0	0	0	0	0	2	0
1700112J05Rik	0	0	0	0	0	0	0	0	0	0
1700112J16Rik	11	7	3	3	2	10	4	9	13	5
1700112M02Rik	0	0	0	0	0	0	0	0	0	0
1700112N08Rik	0	0	0	0	2	0	0	0	0	0
1700113A16Rik	114	97	80	78	87	71	84	70	112	99
1700113B09Rik	0	0	0	0	0	0	0	0	0	1
1700113H08Rik	0	0	0	0	0	0	0	0	0	0
1700116B05Rik	0	0	0	0	0	0	0	0	0	0
1700116H05Rik	0	0	0	1	0	0	0	0	0	0
1700119H24Rik	0	0	0	0	0	0	0	0	0	0
1700120B22Rik	1	1	0	0	1	6	0	1	1	2
1700120C14Rik	3	11	4	7	4	7	7	9	13	11
1700120E14Rik	0	0	0	0	0	1	0	1	0	0
1700120G07Rik	0	0	0	0	0	0	0	0	0	0
1700120K04Rik	2	3	8	1	0	3	4	1	0	3
1700121C08Rik	0	0	0	0	0	0	0	0	0	1
1700121C10Rik	0	0	0	4	0	0	0	3	0	0
1700121L16Rik	0	0	0	0	0	1	0	0	0	0
1700121M21Rik	2	0	0	0	0	0	0	0	0	0
1700121N20Rik	0	0	0	0	0	0	0	0	0	0
1700122C19Rik	0	0	0	0	0	0	0	0	0	0
1700122E12Rik	0	6	1	4	1	1	5	3	2	3
1700122H20Rik	0	0	0	0	0	0	0	0	0	0
1700122O11Rik	0	0	0	0	0	0	0	0	0	0
1700123J17Rik	0	0	0	0	0	0	0	0	0	0
1700123K08Rik	0	1	2	1	1	3	1	1	1	4
1700123M08Rik	14	20	10	13	33	16	18	9	13	26
1700123O12Rik	0	0	0	0	0	0	0	0	0	0
1700123O20Rik	587	427	488	434	407	492	442	387	499	503
1700123O21Rik	0	0	0	4	0	1	0	3	1	1
1700124L16Rik	8	2	4	14	7	8	0	1	4	15
1700124M09Rik	0	0	0	0	0	0	0	0	0	0
1700125G02Rik	0	0	0	0	0	0	0	0	0	0
1700125G22Rik	0	2	3	0	0	0	2	1	4	2
1700125H03Rik	0	0	0	0	0	0	0	0	0	0
1700126A01Rik	0	0	0	0	0	0	0	0	0	0
1700126G02Rik	0	0	0	0	0	0	0	0	0	0
1700126H18Rik	0	0	0	0	0	0	0	0	0	0
1700127F24Rik	0	0	0	0	0	0	0	2	1	0
1700128A07Rik	0	0	0	0	0	0	0	0	0	0
1700128E19Rik	4	0	2	6	0	0	0	0	0	2
1700128F08Rik	0	0	1	1	0	0	0	0	1	0
1700129C05Rik	0	0	0	0	0	0	0	0	0	0
1810006J02Rik	0	0	0	0	0	0	4	0	0	0
1810007C17Rik	0	0	0	0	0	0	0	0	0	0
1810007D17Rik	0	0	2	0	0	4	0	0	1	4
1810008I18Rik	0	0	0	0	0	0	0	0	0	0
1810009A15Rik	4	6	6	6	6	3	2	2	6	3
1810009J06Rik	0	0	0	0	0	0	0	0	0	0
1810010H24Rik	73	81	89	40	82	85	41	99	130	299
1810010K12Rik	0	0	0	0	0	0	0	0	0	1
1810012K16Rik	23	6	1	6	2	1	4	13	4	1
1810013A23Rik	1	0	0	0	1	0	0	0	0	0
1810013D15Rik	3	1	0	1	0	1	0	2	2	1
1810014B01Rik	99	75	69	61	92	74	46	80	112	103
1810018F18Rik	0	0	0	0	0	0	0	0	0	0
1810019D21Rik	21	10	9	9	1	4	5	9	3	6
1810019N24Rik	1	8	2	0	1	2	8	3	2	3
1810021B22Rik	86	66	50	35	50	44	35	50	55	67
1810021M19Rik	12	7	5	7	7	4	4	7	8	8
1810024B03Rik	31	58	44	47	37	39	36	25	33	31
1810030O07Rik	880	737	778	615	672	698	596	569	930	916
1810034E14Rik	17	6	12	10	9	14	13	22	31	25
1810035K13Rik	0	0	0	0	1	0	0	0	0	0
1810037I17Rik	1664	1378	1729	1463	1550	1358	1663	1208	1543	1690
1810041H14Rik	5	6	6	3	4	6	15	3	7	3
1810044D09Rik	64	59	43	44	41	50	49	41	42	43
1810049I09Rik	0	0	0	0	0	0	0	0	0	0
1810053B23Rik	0	0	0	0	0	0	0	0	0	0
1810055G02Rik	497	362	373	266	357	397	276	260	275	357
1810062G17Rik	7	3	3	0	0	0	1	4	1	3
1810062O18Rik	30	30	31	22	24	24	20	23	35	22
1810063I02Rik	0	0	0	0	0	0	0	0	2	2
1810064F22Rik	0	0	2	2	1	1	2	0	2	2
1810065E05Rik	0	0	0	0	0	0	0	0	0	0
1810073O08Rik	10	18	16	10	9	5	16	16	6	6
2010001A14Rik	318	232	302	311	180	193	267	273	357	459
2010001M07Rik	0	0	0	0	0	0	0	0	0	0
2010003K11Rik	0	0	0	0	0	0	0	0	0	0
2010004M13Rik	105	89	74	88	79	70	79	95	100	127
2010009K17Rik	0	0	0	0	2	0	0	0	0	0
2010010A06Rik	0	0	0	1	1	0	0	0	0	0
2010016I18Rik	0	0	0	0	0	1	0	0	0	0
2010103J01Rik	0	0	0	0	0	0	0	0	0	0
2010106C02Rik	0	0	0	0	0	0	0	0	0	0
2010106E10Rik	0	0	0	0	0	0	0	0	0	0
2010109A12Rik	5	2	5	4	0	0	1	1	3	3
2010109P13Rik	0	0	0	0	0	0	0	0	0	1
2010110K18Rik	0	4	0	1	3	0	0	0	2	0
2010203P06Rik	0	0	2	3	2	0	3	0	0	0
2010204K13Rik	52	35	34	74	63	73	114	40	14	37
2010308F09Rik	1	3	3	0	2	2	1	2	2	0
2010310C07Rik	0	0	0	0	0	0	0	0	0	0
2010315B03Rik	366	255	276	187	167	179	147	193	239	217
2010320M18Rik	285	278	230	231	230	242	205	217	260	304
2010320O07Rik	0	0	0	0	2	0	0	0	0	0
2200002D01Rik	20	8	19	19	6	18	31	3	9	21
2200002J24Rik	27	29	34	50	53	32	26	24	38	56
2210011K15Rik	0	0	0	2	0	2	0	0	0	0
2210016L21Rik	904	707	833	802	676	714	757	758	996	1467
2210039B01Rik	2	0	0	0	2	0	1	0	0	0
2210404E10Rik	0	0	0	0	0	0	0	0	0	0
2210406O10Rik	9	8	6	3	5	7	11	3	5	16
2210408F21Rik	23	24	28	13	18	23	12	10	39	105
2210408I21Rik	180	174	185	73	119	107	98	152	125	119
2210409D07Rik	0	0	0	0	0	0	0	0	1	1
2210409E12Rik	1	0	0	0	0	0	0	0	1	0
2210414B05Rik	0	0	0	0	0	0	0	0	0	0
2210416O15Rik	1	6	3	0	2	2	3	4	11	5
2210417A02Rik	2	0	0	0	4	0	0	0	0	0
2210418O10Rik	6	2	6	2	4	5	4	4	4	0
2210420H20Rik	0	0	0	0	0	0	0	0	0	0
2300002M23Rik	0	1	2	1	0	2	2	0	0	0
2300003K06Rik	1	0	0	0	0	1	0	0	0	0
2300009A05Rik	416	317	352	328	327	269	317	313	397	409
2310001H17Rik	180	176	152	124	105	149	145	96	134	87
2310001K24Rik	0	0	0	2	2	0	0	0	0	1
2310002D06Rik	0	0	0	0	0	0	0	0	2	0
2310002F09Rik	0	0	1	0	0	0	0	0	0	0
2310002L09Rik	0	0	0	0	0	0	0	0	0	0
2310003N18Rik	2	7	3	8	0	4	6	2	2	0
2310005A03Rik	0	0	0	0	0	0	0	0	0	0
2310005E17Rik	0	0	0	0	0	0	0	0	0	0
2310008N11Rik	0	0	0	0	0	0	0	0	0	0
2310009B15Rik	124	118	143	168	114	145	152	106	202	236
2310010J17Rik	70	53	77	96	65	60	78	58	121	151
2310011J03Rik	712	501	642	475	469	505	471	531	659	960
2310015A10Rik	288	217	206	187	167	211	156	255	263	420
2310015A16Rik	14	11	6	7	5	10	11	8	9	24
2310015D24Rik	0	0	0	0	0	0	0	0	0	0
2310015K22Rik	1	0	0	0	0	0	0	0	0	1
2310016D03Rik	0	0	0	0	0	0	0	0	0	0
2310016D23Rik	0	0	0	0	0	0	0	0	0	0
2310016G11Rik	5	2	0	3	0	0	0	0	0	2
2310020H05Rik	0	0	0	0	0	0	0	0	0	0
2310022A10Rik	384	327	337	263	325	283	275	275	330	458
2310022B05Rik	2865	2371	2696	2121	2784	2632	2368	2605	2300	1969
2310026I22Rik	3	1	4	6	2	4	1	1	7	8
2310030A07Rik	0	0	0	0	0	0	0	0	0	0
2310030G06Rik	3324	1963	2506	2063	1846	2042	1425	1456	1724	1759
2310033P09Rik	391	274	299	233	248	258	187	170	271	374
2310034C09Rik	0	0	0	0	0	0	0	0	0	0
2310034G01Rik	26	15	16	23	20	12	16	14	15	21
2310034O05Rik	22	6	16	11	2	10	13	22	10	23
2310039H08Rik	304	224	209	285	290	308	339	265	216	199
2310039L15Rik	0	0	0	0	0	0	0	0	0	0
2310040G24Rik	24	19	26	9	21	16	14	23	39	24
2310043L19Rik	0	1	0	0	0	0	0	0	0	0
2310043M15Rik	2613	2291	2492	1621	1959	1932	1380	1398	1745	1718
2310043O21Rik	0	0	0	0	0	0	0	0	0	0
2310047D07Rik	49	39	29	36	41	44	27	19	29	36
2310047K21Rik	173	200	195	140	149	188	185	158	162	181
2310057J18Rik	0	0	0	0	0	0	0	0	0	0
2310057M21Rik	321	302	291	193	285	257	195	242	245	260
2310057N15Rik	0	0	0	0	0	0	0	0	0	0
2310058D17Rik	121	88	87	92	66	83	44	61	64	58
2310058N22Rik	96	57	56	41	68	50	42	38	40	42
2310061I04Rik	385	355	282	335	366	318	296	306	384	483
2310061N02Rik	0	0	0	0	0	0	0	0	0	0
2310065F04Rik	0	0	0	0	0	0	0	0	0	0
2310067E19Rik	14	5	8	5	10	7	1	6	8	5
2310068J16Rik	21	26	11	16	14	22	12	11	28	14
2310069B03Rik	0	1	0	0	0	0	1	0	2	3
2310069G16Rik	8	28	7	39	17	37	38	22	9	12
2310075C17Rik	0	0	0	0	0	0	0	0	0	0
2310075K07Rik	40	40	28	23	32	31	25	38	39	49
2310079G19Rik	0	0	0	0	0	0	0	0	0	0
2310081J21Rik	0	0	0	0	0	0	0	0	0	0
2400006E01Rik	0	0	0	0	0	1	0	0	0	0
2410002F23Rik	2689	2178	2592	1543	1931	1886	1417	1520	1798	1603
2410003I16Rik	0	0	0	0	0	0	0	0	0	0
2410003L11Rik	0	0	0	0	0	0	0	0	0	1
2410004B18Rik	485	355	396	420	378	381	408	314	542	574
2410004I01Rik	1	1	1	1	0	6	3	0	6	3
2410004P03Rik	1	3	11	0	3	6	2	1	0	5
2410006H16Rik	809	631	680	721	696	760	835	636	946	1088
2410012E07Rik	0	0	0	0	0	0	0	0	0	0
2410017I17Rik	3	9	10	2	2	6	7	17	25	21
2410018L13Rik	0	0	0	0	0	0	2	0	0	0
2410021H03Rik	0	0	0	0	0	0	1	0	0	0
2410022M11Rik	59	49	68	56	47	55	41	52	69	49
2410080I02Rik	2	0	3	2	0	0	0	0	0	0
2410124H12Rik	0	0	0	0	0	2	0	0	0	0
2410137M14Rik	0	0	0	0	0	0	0	0	0	3
2500002B13Rik	118	61	105	58	93	87	64	51	48	45
2500004C02Rik	241	178	186	171	169	156	148	159	204	173
2510002D24Rik	472	322	356	280	290	327	296	264	347	429
2510003B16Rik	7	3	2	2	2	4	5	6	3	5
2510009E07Rik	1979	1585	1732	1359	1554	1508	1010	1657	1601	2157
2510022D24Rik	1309	720	966	400	371	339	307	418	481	738
2510039O18Rik	1810	1363	1485	1134	1384	1290	1236	1197	1210	1346
2600006K01Rik	10	4	19	8	14	13	5	15	17	6
2600014E21Rik	0	6	0	1	0	1	3	2	0	23
2610005L07Rik	838	635	808	565	627	596	257	526	500	511
2610008E11Rik	627	534	573	432	500	506	359	388	480	622
2610016A17Rik	0	0	0	0	0	0	0	0	0	0
2610017A05Rik	11	11	4	7	4	9	9	7	7	7
2610020C07Rik	42	39	21	23	15	25	10	26	27	50
2610024D14Rik	3	1	1	0	2	0	0	0	1	1
2610027F03Rik	0	0	0	0	0	0	0	0	0	0
2610027K06Rik	9	9	6	5	0	17	4	14	13	44
2610028E06Rik	0	0	0	0	0	0	0	0	0	0
2610028H24Rik	0	0	0	0	0	0	0	0	0	0
2610029K11Rik	117	83	80	69	63	71	98	67	71	90
2610035D17Rik	20	19	7	7	10	10	15	17	14	79
2610035F20Rik	9	3	3	5	0	4	1	10	3	10
2610037D02Rik	26	11	9	2	7	3	5	11	6	19
2610042L04Rik	4	9	11	2	3	2	0	1	3	0
2610203C22Rik	2	0	4	1	0	3	0	0	5	0
2610206C17Rik	17	14	10	18	10	15	7	13	14	16
2610300M13Rik	2	4	2	1	0	1	2	0	1	3
2610306M01Rik	161	182	158	124	102	115	122	81	127	149
2610307P16Rik	14	16	10	9	6	7	6	9	5	5
2610316D01Rik	2	7	0	2	2	2	2	5	5	20
2610318M16Rik	0	0	0	0	0	1	0	3	4	1
2610318N02Rik	13	11	11	1	11	14	8	3	4	7
2610507I01Rik	111	93	49	48	36	75	50	58	75	73
2610524H06Rik	1275	1146	922	1069	1172	1130	1161	730	753	691
2610528J11Rik	0	0	0	0	0	0	0	0	0	0
2700003A03Rik	0	4	2	4	0	7	4	4	6	2
2700012I20Rik	17	26	14	5	12	11	15	6	15	20
2700038G22Rik	231	164	136	172	129	129	146	147	127	165
2700046A07Rik	19	13	3	2	4	7	3	20	5	18
2700049A03Rik	540	463	494	321	445	395	261	332	387	291
2700054A10Rik	221	149	195	109	114	149	87	129	141	201
2700062C07Rik	332	247	278	225	231	246	192	215	253	348
2700068H02Rik	0	0	1	0	0	0	0	1	0	0
2700069I18Rik	49	72	80	30	48	26	35	33	43	50
2700070H01Rik	24	5	13	2	5	10	8	0	6	9
2700089I24Rik	0	0	0	0	0	0	0	0	0	0
2700097O09Rik	362	298	328	197	282	253	171	225	239	193
2700099C18Rik	74	57	76	41	60	69	62	43	20	35
2810001A02Rik	269	201	189	243	233	273	239	215	205	258
2810001G20Rik	412	311	281	299	223	295	274	262	393	386
2810002D19Rik	84	104	96	49	77	62	63	64	82	59
2810004N23Rik	703	741	709	637	765	732	543	550	650	556
2810013P06Rik	363	280	275	234	214	231	224	215	242	424
2810021J22Rik	288	214	216	160	185	190	103	123	154	180
2810025M15Rik	289	281	231	293	312	277	303	229	309	366
2810029C07Rik	67	65	55	61	69	55	50	51	42	117
2810030D12Rik	1	2	8	2	7	7	2	4	7	5
2810032G03Rik	146	122	114	123	117	108	154	23	24	40
2810039B14Rik	49	49	43	33	40	55	41	24	31	57
2810047C21Rik1	3	0	1	0	0	1	1	0	1	0
2810048H02Rik	0	0	0	0	0	0	0	0	0	0
2810049E08Rik	1	4	0	1	2	3	0	7	3	6
2810403D21Rik	13	21	29	18	17	19	5	24	16	12
2810404M03Rik	0	0	0	0	0	0	0	0	0	0
2810405F15Rik	0	0	0	0	0	1	0	0	0	2
2810405F17Rik	76	47	38	27	20	42	26	28	46	32
2810407A14Rik	0	1	0	0	3	0	0	0	0	0
2810408A11Rik	103	73	75	68	90	74	77	59	66	64
2810408B13Rik	63	86	74	54	51	49	57	61	63	115
2810408I11Rik	15	9	24	14	24	13	14	6	8	10
2810414N06Rik	22	39	19	19	39	55	17	20	56	34
2810425M01Rik	0	0	0	0	0	0	1	0	0	0
2810429I04Rik	49	52	46	31	41	27	22	34	43	25
2810433D01Rik	229	253	236	158	173	171	108	144	232	257
2810442N19Rik	16	9	11	12	7	3	14	7	5	3
2810449D17Rik	48	65	64	62	48	56	29	38	49	43
2810454H06Rik	37	54	36	27	21	29	23	34	25	32
2810459M11Rik	1	0	4	4	4	2	1	6	3	14
2810471M01Rik	0	0	0	0	0	0	0	0	0	2
2900005J15Rik	100	54	92	76	68	85	48	79	46	21
2900009J06Rik	2	5	0	4	5	7	14	5	4	6
2900024J01Rik	0	1	0	1	0	0	0	1	0	0
2900026A02Rik	4344	3367	4016	2231	3658	3206	1906	1715	1775	1554
2900040C04Rik	0	0	0	0	0	1	0	0	0	0
2900041M22Rik	10	3	16	4	1	4	6	5	14	10
2900052L18Rik	686	435	360	272	162	288	168	292	299	294
2900052N01Rik	106	36	38	39	13	24	16	472	313	722
2900057B20Rik	0	2	0	0	0	0	0	0	0	4
2900060B14Rik	3	0	1	3	15	4	5	2	0	2
2900060L22Rik	8	10	10	1	5	3	1	12	7	15
2900060N12Rik	50	28	27	37	20	36	32	53	50	54
2900076A07Rik	439	376	363	346	298	378	330	355	437	385
2900079G21Rik	0	0	0	0	0	1	0	0	2	3
2900089D17Rik	19	18	11	12	6	19	9	17	29	23
2900092C05Rik	0	0	3	0	0	0	0	0	0	0
2900092D14Rik	0	1	0	0	0	0	0	0	1	7
2900093K20Rik	50	26	18	29	22	36	25	42	25	35
3000002C10Rik	66	50	63	41	43	50	27	47	48	47
3010001F23Rik	92	56	99	67	84	65	54	54	80	58
3010003L21Rik	55	35	40	19	19	25	28	26	43	23
3100003L05Rik	0	0	0	1	0	0	2	0	0	0
3110004A20Rik	60	13	16	7	23	31	29	20	23	11
3110006O06Rik	1	2	0	0	0	0	0	1	1	4
3110009E18Rik	41	49	54	45	51	51	44	53	30	66
3110009F21Rik	1	2	4	0	0	0	0	0	0	1
3110009M11Rik	0	0	0	0	0	0	0	0	0	0
3110015C05Rik	0	0	0	0	0	0	0	0	0	0
3110021A11Rik	22	5	6	7	6	9	6	8	17	5
3110039M20Rik	0	1	1	0	0	0	0	4	4	1
3110040M04Rik	0	0	0	0	0	0	0	0	0	0
3110040N11Rik	397	306	294	317	389	365	353	311	340	337
3110045C21Rik	4	0	1	0	0	9	0	2	6	2
3110053B16Rik	2	1	11	3	4	8	2	0	7	4
3110056K07Rik	263	172	171	173	83	179	81	162	193	202
3110067C02Rik	21	12	15	13	6	10	7	8	20	11
3110067G11Rik	0	1	0	0	0	0	0	0	0	0
3110070M22Rik	22	27	30	18	34	23	35	15	26	30
3110082I17Rik	453	359	375	356	432	431	399	310	381	405
3110082J24Rik	0	0	0	0	0	0	0	0	1	0
3110083C13Rik	31	18	19	6	18	9	21	17	21	18
3110099E03Rik	0	0	0	0	0	0	0	0	0	0
3200001D21Rik	0	0	0	0	0	0	0	0	0	0
3222401L13Rik	103	79	68	50	61	46	29	72	69	78
3300002A11Rik	0	0	0	0	0	0	0	0	0	0
3300002I08Rik	756	618	667	476	624	542	331	319	355	402
3300002P09Rik	214	148	155	169	132	189	135	155	148	145
3300002P13Rik	0	0	0	0	0	0	3	0	0	0
3300005D01Rik	13	5	12	14	6	55	43	0	0	0
3425401B19Rik	6	9	2	4	3	5	4	6	1	3
3632454L22Rik	0	1	0	0	0	2	0	0	2	5
3830403N18Rik	7	6	10	3	3	3	5	3	0	11
3830408C21Rik	49	42	53	24	37	33	13	31	38	35
3830432H09Rik	1	2	4	1	4	0	2	3	1	3
3930402G23Rik	0	0	2	0	0	0	3	0	0	0
4122401K19Rik	360	363	261	200	158	224	190	290	384	389
4631405J19Rik	5	2	2	2	4	1	0	2	1	3
4632404H12Rik	217	154	163	124	124	122	74	109	131	117
4632415L05Rik	580	500	521	333	375	388	253	343	424	477
4632427E13Rik	25	24	13	23	20	12	21	27	28	34
4632428C04Rik	56	41	38	33	39	36	49	30	24	36
4732414G09Rik	4	2	2	2	0	7	8	7	1	10
4732416N19Rik	16	13	8	10	6	13	3	6	8	10
4732419C18Rik	0	4	3	0	0	0	1	3	0	2
4732440D04Rik	111	81	84	77	40	58	37	63	119	91
4732465J04Rik	0	0	0	0	0	0	0	0	1	8
4732471J01Rik	14	19	25	22	14	26	10	19	38	65
4732490B19Rik	0	0	0	0	0	0	0	0	0	0
4732491K20Rik	96	85	85	75	66	65	86	58	75	93
4732496C06Rik	24	28	19	8	21	14	12	25	19	19
4831407H17Rik	0	0	0	0	0	0	0	0	0	0
4831440D22Rik	0	0	0	0	0	0	0	0	0	0
4831440E17Rik	47	58	30	41	23	35	35	33	52	72
4833407H14Rik	0	1	0	0	0	0	0	1	1	0
4833411C07Rik	39	25	24	8	9	14	14	8	10	11
4833412C05Rik	0	0	2	0	0	0	3	0	0	1
4833413N01Rik	0	3	0	0	0	0	0	0	0	0
4833415N18Rik	1	0	0	0	0	0	1	0	0	3
4833417C18Rik	5	9	11	5	2	5	7	5	5	13
4833418N02Rik	40	25	33	16	10	21	14	18	18	9
4833419F23Rik	4	3	4	8	1	4	0	1	2	5
4833420G17Rik	1188	978	962	703	803	851	632	728	755	771
4833422C13Rik	16	9	17	11	18	31	27	5	0	2
4833422M21Rik	6	5	7	0	2	0	1	12	6	10
4833427F10Rik	0	0	0	0	0	0	0	0	0	0
4833428L15Rik	0	0	0	0	0	1	0	0	0	0
4833438C02Rik	174	120	206	152	105	127	119	116	117	106
4833439F03Rik	8	4	7	6	4	13	2	6	4	7
4833439L19Rik	2955	2387	2868	2205	2480	2333	1990	2314	2586	3109
4833447I15Rik	29	27	20	14	14	19	11	15	8	11
4921504A21Rik	66	38	56	50	60	75	27	32	61	90
4921504E06Rik	0	0	0	0	0	0	0	0	0	0
4921507G05Rik	0	0	0	0	0	0	0	0	0	0
4921508D12Rik	9	2	6	9	2	0	7	2	4	4
4921509C19Rik	0	0	0	0	0	0	0	0	0	0
4921509O07Rik	0	0	0	0	0	0	0	0	0	0
4921511C10Rik	0	0	0	0	0	0	0	0	0	1
4921511C20Rik	0	0	0	0	0	0	0	0	0	0
4921511I17Rik	0	0	1	0	0	0	0	0	0	0
4921513H07Rik	0	0	0	0	0	0	0	0	0	0
4921513I03Rik	0	0	0	0	0	0	0	0	0	0
4921515E04Rik	0	0	0	0	0	0	0	0	0	0
4921515G04Rik	9	15	5	8	4	8	3	1	15	6
4921517D16Rik	0	0	0	0	0	0	0	0	0	0
4921517D22Rik	0	0	0	0	0	0	0	0	0	0
4921518K17Rik	0	0	0	0	0	0	0	0	0	0
4921522P10Rik	0	0	0	0	0	0	0	0	0	0
4921524J17Rik	441	321	393	299	416	390	308	254	285	318
4921524L21Rik	0	0	0	0	0	0	0	0	0	0
4921525D07Rik	0	0	0	0	0	0	0	0	0	0
4921525O09Rik	0	0	0	0	0	0	0	0	0	0
4921528I07Rik	0	0	0	0	0	0	0	0	0	0
4921529L05Rik	0	0	0	0	0	0	0	0	0	0
4921531C22Rik	119	120	103	113	73	77	90	90	157	116
4921531P14Rik	0	0	0	0	0	0	0	0	0	0
4921533I20Rik	0	0	0	0	0	0	0	0	0	0
4921534H16Rik	0	0	0	0	0	0	0	0	0	0
4921536K21Rik	6	4	11	6	6	3	17	4	2	1
4921539E11Rik	0	0	0	0	0	0	0	0	0	0
4922502B01Rik	0	3	2	2	0	0	7	4	2	33
4922502H24Rik	0	0	0	0	0	0	0	0	0	0
4922502N22Rik	0	0	0	0	0	0	0	0	0	0
4930401C15Rik	0	0	0	0	0	0	0	0	0	0
4930401G09Rik	2	0	0	0	0	0	0	1	0	4
4930401O10Rik	0	0	0	1	0	0	0	0	1	0
4930401O12Rik	0	0	0	0	0	0	0	0	0	0
4930402D18Rik	0	0	0	0	0	0	0	0	0	0
4930402F06Rik	4	1	0	0	6	1	0	3	2	0
4930402F11Rik	0	0	0	0	0	0	0	0	0	0
4930402K13Rik	0	0	0	0	0	0	0	0	1	0
4930403D09Rik	1	5	0	7	0	0	5	1	0	0
4930404A05Rik	0	0	0	0	0	0	0	0	0	0
4930404H11Rik	0	0	0	0	0	0	0	0	0	0
4930404H24Rik	4	9	1	7	2	2	4	8	5	14
4930404I05Rik	4	0	0	1	0	0	0	2	0	0
4930404I20Rik	0	0	0	0	0	0	0	0	0	0
4930404K13Rik	0	0	0	0	0	0	0	0	0	0
4930405A10Rik	0	0	0	0	0	0	0	0	0	0
4930405A21Rik	12	8	8	16	5	10	9	35	39	37
4930405D01Rik	0	0	0	0	0	0	0	0	0	0
4930405D11Rik	0	0	0	0	0	0	0	0	0	0
4930405H06Rik	0	0	0	0	0	0	0	0	0	0
4930405J17Rik	1	1	2	1	7	0	5	6	9	2
4930405L22Rik	0	0	0	0	0	0	0	0	0	0
4930405O22Rik	1	1	0	0	1	0	0	0	0	0
4930406D18Rik	0	0	0	1	2	1	0	0	0	0
4930407G08Rik	1	8	1	0	0	0	1	4	0	0
4930407I02Rik	0	0	0	0	0	0	0	0	0	0
4930407I10Rik	0	0	0	0	0	0	0	0	0	0
4930407I19Rik	0	0	0	0	0	0	0	0	0	0
4930412B13Rik	0	0	0	0	0	0	0	0	0	0
4930412C18Rik	24	24	24	6	16	3	7	9	25	39
4930412E21Rik	0	0	0	0	0	0	0	0	0	0
4930412F09Rik	0	0	0	0	0	0	0	0	0	0
4930412M03Rik	1	0	1	2	5	5	10	3	4	5
4930413E15Rik	0	0	0	0	0	0	0	0	0	0
4930413E20Rik	0	0	0	0	0	1	0	0	0	0
4930413F20Rik	0	0	0	1	0	0	1	0	1	2
4930413G21Rik	5	8	12	5	3	4	1	7	1	10
4930413M19Rik	0	0	0	0	0	0	0	0	0	0
4930414F18Rik	0	0	0	0	0	0	0	0	0	0
4930414N06Rik	0	0	0	0	0	0	0	0	0	0
4930417H01Rik	1	3	2	2	2	2	7	0	1	10
4930417O13Rik	0	0	0	0	0	0	0	0	0	2
4930417O22Rik	0	0	0	0	0	0	0	0	0	0
4930419G24Rik	0	0	0	0	0	0	0	0	0	0
4930420G21Rik	0	0	0	0	0	0	0	0	0	0
4930422I22Rik	0	0	0	0	0	0	0	0	0	0
4930422M22Rik	0	0	0	0	0	0	0	0	0	0
4930423B08Rik	0	0	0	0	0	0	0	0	0	0
4930423D24Rik	0	0	0	0	0	0	0	0	0	0
4930423M02Rik	0	0	0	0	0	0	0	0	0	0
4930424E08Rik	0	0	0	0	0	0	0	0	0	0
4930425K10Rik	0	0	0	0	0	0	0	0	0	0
4930425L21Rik	0	0	0	0	1	0	0	0	0	0
4930425O10Rik	0	0	0	0	0	0	0	0	0	0
4930426D05Rik	74	110	66	28	64	53	44	63	47	7
4930426I24Rik	19	30	24	29	24	29	14	14	10	20
4930426L09Rik	1	14	3	2	4	3	0	3	3	6
4930428D20Rik	0	0	0	0	0	0	0	0	0	0
4930428E07Rik	0	0	0	0	0	0	0	0	0	0
4930428G15Rik	0	0	0	0	0	0	0	0	0	0
4930428O21Rik	0	0	0	0	0	0	0	0	0	0
4930429B21Rik	11	26	20	15	18	20	13	7	8	5
4930429C20Rik	0	0	0	0	0	0	0	0	0	0
4930429D17Rik	0	0	0	0	0	0	0	0	0	0
4930429F11Rik	0	0	0	0	0	0	0	0	0	0
4930429F24Rik	1	3	0	3	0	1	0	0	4	0
4930429H19Rik	0	0	0	0	0	0	0	0	0	0
4930429P21Rik	0	0	0	0	0	0	0	0	0	0
4930430E12Rik	5	0	2	2	1	4	5	0	0	0
4930430F21Rik	0	0	0	0	0	0	1	0	0	0
4930430J02Rik	0	0	0	0	0	0	0	0	0	0
4930431F10Rik	0	0	0	0	0	0	0	0	0	0
4930431F12Rik	0	0	0	0	0	0	0	0	0	0
4930431P03Rik	1	0	0	0	0	0	0	1	1	1
4930431P19Rik	67	68	53	36	28	37	51	57	43	58
4930431P22Rik	13	2	4	3	3	2	9	7	5	3
4930432E11Rik	0	0	0	0	0	0	0	0	0	0
4930432J09Rik	0	0	0	0	0	0	0	0	0	0
4930432L08Rik	0	1	0	0	0	0	0	0	0	0
4930432M17Rik	0	0	0	0	0	0	0	0	0	0
4930432O09Rik	0	0	0	0	0	0	0	0	0	0
4930433B08Rik	0	0	0	0	0	0	0	0	0	0
4930433I11Rik	0	0	0	0	0	0	0	0	0	0
4930433N12Rik	7	2	15	4	15	3	1	3	6	0
4930434B07Rik	0	0	0	0	0	0	0	0	0	0
4930434J06Rik	0	0	0	0	0	0	0	0	0	0
4930434J08Rik	1	0	2	1	3	5	1	2	0	4
4930435F18Rik	0	0	0	0	0	0	0	0	0	0
4930437M23Rik	0	0	0	0	0	0	0	0	0	0
4930438A08Rik	0	0	0	6	7	5	18	0	0	0
4930438E09Rik	0	0	0	0	0	0	0	0	0	0
4930439A04Rik	0	0	0	0	0	0	0	0	0	0
4930439D14Rik	3	2	3	3	3	2	1	1	5	4
4930440C22Rik	0	0	0	0	0	0	0	0	0	0
4930440I19Rik	0	0	0	0	1	0	0	0	0	1
4930441H08Rik	0	0	0	0	0	0	0	0	0	0
4930441J16Rik	0	3	2	2	0	0	2	1	0	0
4930442E04Rik	0	0	0	0	0	0	0	0	0	0
4930442J19Rik	0	0	0	0	0	0	0	0	0	0
4930442L01Rik	0	0	0	0	0	0	0	0	0	0
4930443O20Rik	1	0	0	0	0	1	3	4	3	1
4930444A19Rik	0	0	0	0	0	0	0	0	1	2
4930444F02Rik	7	1	2	4	6	1	8	0	5	1
4930444M15Rik	5	0	1	0	0	0	1	2	5	3
4930444P10Rik	547	378	377	393	556	474	459	360	558	546
4930445E18Rik	3	0	0	0	1	4	9	2	4	4
4930445K14Rik	222	158	138	97	88	139	95	103	130	100
4930445N06Rik	0	0	0	0	0	0	0	0	0	0
4930445N08Rik	0	0	0	0	0	0	0	0	0	1
4930445N18Rik	0	0	1	0	0	0	0	0	0	0
4930447A16Rik	0	0	0	0	0	0	0	0	0	0
4930447C04Rik	41	47	35	34	7	37	24	57	43	152
4930447F24Rik	1	0	0	4	2	2	1	0	3	0
4930447J18Rik	0	0	0	0	0	0	0	0	0	0
4930447K03Rik	0	3	2	4	2	3	7	3	0	0
4930447M23Rik	3	3	4	1	0	6	1	9	1	26
4930447N08Rik	4	3	7	1	1	0	0	7	5	2
4930448C13Rik	0	0	0	0	0	0	0	0	0	0
4930448E22Rik	8	3	2	1	1	7	2	2	8	6
4930448F12Rik	0	0	0	0	0	0	7	0	0	0
4930448H16Rik	0	0	0	0	0	0	0	0	0	0
4930448I06Rik	0	0	0	0	0	0	0	0	0	0
4930448I18Rik	0	0	0	0	0	0	0	0	0	0
4930448K20Rik	0	0	0	0	0	0	0	0	0	0
4930449C09Rik	0	0	0	0	0	0	0	0	0	0
4930449E01Rik	0	0	0	0	0	0	0	0	0	0
4930449E18Rik	0	0	0	0	0	0	0	1	0	0
4930449I24Rik	0	0	1	0	2	0	0	0	2	0
4930451E10Rik	0	0	0	0	0	0	0	0	0	0
4930451I11Rik	0	0	0	0	0	0	0	0	0	0
4930452A19Rik	0	0	0	0	0	0	0	0	0	0
4930452G13Rik	13	17	16	4	5	5	7	11	12	1
4930452N14Rik	0	0	0	0	0	0	0	0	0	0
4930453H23Rik	1	0	0	1	0	1	0	10	4	4
4930453L07Rik	0	0	0	0	0	0	0	0	0	0
4930453N24Rik	580	504	498	433	431	430	360	373	411	393
4930455B14Rik	0	0	0	0	0	0	0	0	0	0
4930455C13Rik	0	0	0	1	0	2	0	0	0	0
4930455D15Rik	0	0	0	0	0	0	0	0	0	0
4930455F16Rik	0	0	0	0	0	0	0	0	0	0
4930455G09Rik	0	2	0	1	0	1	0	2	0	0
4930455H04Rik	0	0	0	0	0	0	0	0	0	0
4930455J16Rik	0	0	0	0	0	0	0	0	0	0
4930456A14Rik	6	0	0	0	4	5	0	0	0	0
4930456L15Rik	0	0	0	0	0	0	0	0	0	0
4930458A03Rik	0	0	0	0	0	0	0	0	0	0
4930458D05Rik	0	1	0	0	0	0	0	0	0	2
4930459C07Rik	1	1	0	0	0	0	0	1	0	0
4930459L07Rik	0	0	0	0	0	0	0	0	0	0
4930461C15Rik	1	1	0	1	0	2	2	4	0	4
4930461G14Rik	0	0	0	1	0	0	1	0	0	0
4930463O16Rik	0	0	0	0	0	0	0	0	0	0
4930465K10Rik	0	0	0	0	0	0	0	0	2	0
4930465M20Rik	0	0	0	0	0	0	0	0	0	0
4930467D21Rik	0	0	0	0	0	0	0	0	0	0
4930467J12Rik	0	0	0	0	0	0	0	0	0	0
4930467K11Rik	1	0	0	2	0	0	0	3	0	2
4930469K13Rik	0	2	0	0	0	0	0	1	1	0
4930470B04Rik	0	0	0	0	0	0	0	0	0	0
4930470G03Rik	5	2	11	0	2	3	3	3	0	4
4930470H14Rik	0	0	0	0	0	0	0	0	0	0
4930470O06Rik	0	0	0	0	0	0	0	0	0	0
4930470P17Rik	0	0	0	0	0	0	0	0	0	0
4930471C04Rik	0	0	0	0	0	0	0	0	0	0
4930471E19Rik	0	0	1	0	0	0	0	0	0	0
4930471G03Rik	0	0	0	0	0	0	0	0	0	0
4930471G24Rik	0	0	0	0	0	0	0	0	0	0
4930471L23Rik	0	0	0	0	0	0	0	0	0	0
4930471M09Rik	0	1	1	2	0	1	1	2	0	1
4930473A02Rik	1	0	0	1	1	5	2	0	0	2
4930473H19Rik	0	0	0	0	0	0	0	0	0	0
4930473O22Rik	0	0	0	0	0	0	0	0	0	0
4930474G06Rik	0	0	0	0	0	0	0	0	0	0
4930474H20Rik	0	0	0	0	0	0	0	0	0	0
4930474M22Rik	0	0	0	0	0	0	0	0	0	0
4930474N05Rik	0	0	0	0	0	0	0	0	0	0
4930474N09Rik	0	1	0	0	0	0	0	0	0	0
4930477N07Rik	0	0	0	0	0	0	0	0	0	0
4930478L05Rik	0	0	0	0	0	0	0	0	0	0
4930478P22Rik	0	0	0	0	0	0	0	0	0	0
4930479D17Rik	1	1	0	1	0	1	0	3	0	4
4930479H17Rik	0	0	0	0	0	1	0	0	0	0
4930480E11Rik	0	0	0	0	0	0	0	0	0	0
4930480G23Rik	0	0	0	0	0	0	0	0	0	0
4930480K15Rik	0	0	0	0	0	0	0	0	0	0
4930480K23Rik	105	100	79	53	70	83	31	115	85	106
4930480M12Rik	0	0	0	0	0	0	0	0	0	0
4930481A15Rik	0	1	0	0	1	0	0	0	0	2
4930481B07Rik	119	59	72	59	29	49	35	56	77	53
4930482G09Rik	1	3	0	1	0	3	0	0	0	0
4930483J18Rik	1	0	0	0	1	0	1	0	0	0
4930483K19Rik	0	0	0	0	0	0	0	0	0	0
4930483O08Rik	1	2	0	0	0	3	3	0	3	8
4930484H19Rik	0	0	0	0	0	0	0	0	0	0
4930486F22Rik	0	0	0	0	0	0	0	0	0	0
4930486I03Rik	0	0	0	0	0	0	0	0	0	0
4930486L24Rik	3	0	8	4	1	2	4	0	4	3
4930487D11Rik	0	0	0	0	0	0	0	0	0	0
4930487H11Rik	0	0	0	0	0	0	0	0	0	0
4930488B22Rik	0	0	0	0	0	0	0	0	0	0
4930488L21Rik	0	0	0	0	0	0	0	0	0	4
4930488N24Rik	0	0	0	0	0	0	0	0	1	0
4930500A05Rik	0	0	0	0	0	0	0	0	0	0
4930500F04Rik	0	0	0	0	0	0	0	0	0	0
4930500F10Rik	2	2	0	3	0	2	0	0	0	4
4930500G05Rik	0	0	0	0	0	1	2	0	0	0
4930500H12Rik	0	0	0	0	1	3	1	0	0	0
4930500L23Rik	0	0	0	0	0	0	0	0	0	0
4930502A04Rik	0	0	0	0	0	0	0	0	0	0
4930502C15Rik	0	0	1	1	0	1	0	0	0	4
4930502E09Rik	0	0	1	0	3	0	1	0	0	0
4930503E14Rik	0	0	0	0	0	0	0	0	0	0
4930503E24Rik	0	0	1	1	2	0	3	0	2	4
4930503F20Rik	0	0	0	0	0	0	0	0	0	0
4930503H13Rik	0	0	0	0	0	0	0	0	0	0
4930503L19Rik	296	194	271	167	219	277	148	181	130	131
4930503O07Rik	0	0	0	0	0	0	0	0	0	0
4930504C09Rik	0	0	0	0	0	0	0	0	0	0
4930504D19Rik	0	0	0	0	0	0	0	0	0	0
4930505A04Rik	0	5	0	0	0	2	1	0	1	0
4930505G20Rik	0	0	0	0	0	0	0	0	0	0
4930505K13Rik	0	0	0	0	0	0	0	0	0	0
4930505K14Rik	0	0	0	0	0	0	0	0	0	0
4930505M18Rik	0	0	0	0	0	0	0	0	0	0
4930505N22Rik	4	4	1	2	1	2	1	2	2	0
4930505O20Rik	0	0	0	0	0	0	0	0	0	0
4930506A18Rik	0	2	0	0	1	0	0	0	0	3
4930506C21Rik	6	3	5	4	0	1	1	2	1	5
4930507D05Rik	6	13	9	4	8	8	5	5	8	11
4930507D10Rik	13	7	5	2	6	11	2	0	0	1
4930509E16Rik	0	0	0	0	0	0	0	0	0	0
4930509G22Rik	50	43	62	16	41	25	16	32	34	15
4930509J09Rik	0	0	0	0	0	0	0	0	0	0
4930509K18Rik	0	0	0	0	0	0	0	0	0	0
4930511A02Rik	1	0	0	0	0	0	0	0	0	1
4930511A08Rik	0	0	0	0	0	1	0	2	0	3
4930511E03Rik	2	0	1	0	0	1	0	7	1	8
4930511M06Rik	0	0	0	0	0	0	0	0	0	0
4930512B01Rik	0	0	0	0	0	0	0	0	0	0
4930512H18Rik	5	0	6	2	0	4	1	4	3	4
4930512J16Rik	2	0	0	0	0	0	0	0	0	0
4930512M02Rik	0	0	0	0	0	0	0	0	0	0
4930513D17Rik	0	0	1	0	0	0	0	0	0	0
4930513L16Rik	0	0	0	0	0	0	0	0	0	0
4930513N10Rik	11	20	16	12	19	11	8	30	17	19
4930513O06Rik	0	0	0	0	0	0	0	0	0	0
4930515B02Rik	0	0	0	0	0	0	0	0	0	0
4930515G01Rik	0	0	0	3	0	0	1	0	1	2
4930515G16Rik	0	0	0	0	0	0	0	0	0	0
4930515L03Rik	0	0	0	0	0	0	0	0	0	0
4930515L19Rik	0	0	0	0	0	0	0	0	0	0
4930517E11Rik	0	0	0	0	0	0	0	0	0	0
4930517G24Rik	1	0	0	0	0	0	0	3	0	4
4930517M08Rik	0	0	0	0	0	0	0	0	0	0
4930517O19Rik	0	5	0	0	0	0	0	0	0	0
4930518C04Rik	0	0	0	0	0	0	0	0	0	0
4930518J21Rik	0	0	0	0	0	0	0	1	0	0
4930518P08Rik	0	0	0	0	0	0	0	0	0	0
4930519D14Rik	0	0	0	0	0	0	0	0	0	0
4930519F09Rik	0	0	0	0	0	0	0	0	3	2
4930519F16Rik	2	0	0	1	1	0	1	1	1	1
4930519F24Rik	0	0	0	0	0	0	0	0	0	0
4930519G04Rik	2	1	1	2	0	0	2	1	0	0
4930519H02Rik	0	0	0	0	0	0	0	0	0	0
4930519K11Rik	0	0	0	0	0	0	0	0	0	1
4930519L02Rik	0	0	0	0	0	0	0	0	0	0
4930520E11Rik	58	54	57	36	37	49	42	49	39	42
4930520O04Rik	2	1	2	2	8	1	7	3	2	3
4930520P13Rik	0	0	0	0	0	0	0	0	0	0
4930521E06Rik	0	0	0	0	0	0	0	0	0	0
4930521O11Rik	0	0	0	0	0	0	0	0	0	0
4930521O17Rik	0	0	0	0	0	0	0	0	0	0
4930522H14Rik	0	0	0	0	0	0	0	0	0	0
4930522L14Rik	91	49	84	60	55	52	54	49	65	81
4930522O17Rik	0	0	0	0	0	0	0	0	0	0
4930522P08Rik	13	9	6	11	5	5	6	5	2	3
4930523C07Rik	1348	1106	1454	771	920	930	662	717	1021	822
4930523O13Rik	0	0	0	0	0	0	0	0	0	0
4930524B15Rik	0	0	0	0	0	0	0	0	0	0
4930524B17Rik	0	0	0	0	0	0	0	0	0	0
4930524C18Rik	0	0	0	0	0	0	0	0	0	0
4930524J08Rik	36	32	31	19	32	31	21	24	31	37
4930524O05Rik	0	0	0	0	0	0	0	0	0	0
4930524O08Rik	0	0	0	0	1	0	0	1	0	1
4930525C09Rik	0	0	0	0	0	0	0	0	0	0
4930525D18Rik	2	1	0	0	0	0	0	0	1	0
4930525G20Rik	36	39	37	24	23	25	31	31	21	16
4930526A20Rik	79	53	83	58	69	43	76	52	82	99
4930526F13Rik	0	0	0	0	0	0	0	0	0	0
4930526H09Rik	0	0	0	0	0	0	0	0	0	0
4930526I15Rik	132	94	102	100	70	105	110	76	120	189
4930526L06Rik	0	0	0	1	0	0	0	2	1	1
4930527A07Rik	0	0	0	0	0	0	0	0	0	0
4930527F14Rik	0	0	1	0	1	0	0	0	2	2
4930527G23Rik	0	0	0	0	0	0	0	0	0	0
4930527J03Rik	0	1	0	0	0	0	0	0	0	0
4930528A17Rik	8	15	8	9	15	9	14	9	18	9
4930528D03Rik	0	0	0	0	0	0	0	0	0	0
4930528G23Rik	1	0	0	0	0	0	0	0	0	0
4930528H21Rik	0	0	0	0	0	0	0	0	0	0
4930528P14Rik	0	0	0	0	0	0	0	0	0	0
4930529C04Rik	7	6	4	3	10	3	3	5	0	1
4930529I22Rik	0	0	0	0	0	0	0	0	0	0
4930529K09Rik	0	0	0	0	0	0	0	0	0	0
4930529L06Rik	0	0	0	0	0	0	0	0	0	0
4930529N20Rik	0	0	0	0	0	0	0	0	0	0
4930532I03Rik	0	0	0	0	0	0	0	0	0	0
4930532M18Rik	0	0	0	0	0	0	0	0	0	0
4930533B01Rik	0	0	0	0	0	0	0	0	0	0
4930533I22Rik	0	0	0	0	0	0	0	0	0	0
4930533K18Rik	0	0	0	0	0	0	0	0	0	0
4930533N22Rik	0	0	0	0	0	0	0	0	0	0
4930533P14Rik	0	0	0	0	0	0	0	0	0	0
4930534D22Rik	21	9	4	4	6	5	6	12	5	9
4930534H03Rik	0	0	0	0	0	0	0	0	0	0
4930535L15Rik	0	0	0	0	1	0	1	0	1	1
4930535O05Rik	0	0	0	0	0	0	0	0	0	0
4930538E20Rik	0	0	0	0	0	0	0	0	0	0
4930538L07Rik	0	0	0	0	0	0	0	0	0	0
4930539C22Rik	0	0	0	0	0	0	0	0	0	0
4930539J05Rik	13	22	18	15	20	21	24	10	34	15
4930539M17Rik	0	0	0	0	0	0	0	0	0	0
4930539N22Rik	0	0	0	0	0	0	0	0	0	0
4930540E01Rik	0	0	0	0	0	0	0	0	0	0
4930540M03Rik	0	0	0	0	0	0	0	0	0	0
4930541O19Rik	0	0	0	0	0	0	0	0	0	2
4930542C21Rik	0	0	0	0	0	0	0	0	0	0
4930542D17Rik	0	0	0	0	0	0	0	0	0	0
4930542M03Rik	0	0	0	0	0	0	0	0	0	0
4930542N06Rik	0	0	1	0	2	0	0	0	0	0
4930543D07Rik	0	1	0	0	1	0	0	4	7	0
4930543E12Rik	0	0	0	0	0	0	0	0	0	0
4930543I03Rik	0	0	0	0	0	0	0	0	0	0
4930543I11Rik	0	0	0	0	0	0	0	0	0	0
4930543N07Rik	0	0	0	0	0	0	0	0	0	0
4930544D05Rik	0	0	0	0	0	0	0	0	0	0
4930544F09Rik	0	0	0	0	0	0	0	0	0	0
4930544G11Rik	0	0	0	0	0	0	0	0	0	0
4930544M13Rik	0	0	0	0	0	0	0	0	0	0
4930545E07Rik	0	0	0	0	0	0	0	0	0	0
4930545H06Rik	0	0	0	0	3	0	0	0	2	0
4930545L08Rik	0	0	0	0	0	0	0	0	0	0
4930545L23Rik	0	0	0	0	0	0	0	0	0	0
4930546C10Rik	0	0	0	2	0	0	0	0	0	0
4930546K05Rik	0	0	0	0	0	0	0	0	0	2
4930547E08Rik	0	0	0	0	0	0	0	0	0	0
4930547E14Rik	0	0	0	0	0	0	0	0	0	0
4930547H16Rik	0	0	0	0	0	0	0	0	0	0
4930548G05Rik	0	0	0	0	0	0	0	0	0	0
4930548G14Rik	0	0	0	0	0	0	0	0	0	0
4930548J01Rik	0	0	0	0	0	0	0	0	0	0
4930548K13Rik	0	0	0	0	0	0	0	0	0	0
4930549C15Rik	0	0	0	0	0	0	0	0	0	0
4930549G23Rik	6	2	0	0	0	0	0	0	0	0
4930549P19Rik	0	0	0	0	0	0	0	0	0	0
4930550C14Rik	9	6	5	1	2	1	3	5	1	4
4930550C17Rik	0	0	0	0	0	0	0	0	0	0
4930551E15Rik	0	0	2	0	3	0	0	0	0	0
4930552N02Rik	0	0	0	0	0	0	0	0	0	0
4930552P06Rik	0	0	0	0	0	0	0	0	0	0
4930552P12Rik	1	0	0	0	0	0	0	0	0	0
4930553C11Rik	0	0	0	0	0	0	0	0	0	0
4930553E22Rik	0	0	0	0	0	0	0	0	0	0
4930553J12Rik	0	0	0	0	0	0	0	0	0	0
4930553P18Rik	5	5	6	3	9	5	1	4	0	21
4930554C24Rik	0	0	0	0	0	0	0	0	0	0
4930554G24Rik	0	0	0	0	0	0	0	0	0	0
4930554H23Rik	0	0	0	4	0	2	0	0	0	0
4930554I06Rik	0	0	0	0	0	0	0	0	0	0
4930554P06Rik	0	0	0	0	0	0	0	0	0	0
4930555A03Rik	1	2	0	0	0	0	5	2	0	0
4930555B11Rik	0	0	0	0	0	0	0	0	0	0
4930555B12Rik	0	0	0	0	0	0	0	0	0	0
4930555F03Rik	0	0	0	4	1	2	0	0	0	0
4930555G01Rik	1	0	0	0	1	0	0	0	0	0
4930555G07Rik	0	0	0	0	0	0	0	0	0	0
4930555G21Rik	0	0	0	0	0	0	0	0	0	0
4930555K05Rik	0	0	0	0	0	0	0	0	0	0
4930555K19Rik	10	7	6	3	2	4	4	6	7	7
4930555M17Rik	0	0	0	0	0	0	0	0	0	0
4930556A17Rik	0	0	0	0	0	0	2	0	0	0
4930556C24Rik	0	0	0	0	0	0	0	0	0	0
4930556G01Rik	0	0	0	6	1	0	0	0	0	0
4930556I23Rik	0	0	0	0	0	0	0	0	0	1
4930556J02Rik	0	0	0	0	0	0	0	0	0	0
4930556L07Rik	0	0	0	0	0	0	0	0	0	0
4930556M19Rik	197	243	245	159	154	182	128	220	213	232
4930556N09Rik	7	3	8	8	3	5	1	2	6	3
4930556N13Rik	0	0	0	0	0	0	0	0	0	0
4930557B15Rik	0	0	0	0	0	0	0	0	0	0
4930557F08Rik	0	0	0	0	0	0	0	0	0	0
4930557F10Rik	0	0	0	0	0	0	0	0	0	0
4930557J02Rik	0	0	0	0	0	0	0	0	0	0
4930557K07Rik	0	0	0	0	0	0	0	0	0	0
4930558F17Rik	0	0	0	0	0	0	0	0	0	0
4930558G05Rik	0	0	0	0	0	0	0	0	0	0
4930558J18Rik	6	3	3	2	4	5	9	8	3	3
4930558K02Rik	7	5	6	3	1	1	1	2	9	9
4930559C10Rik	0	0	0	0	0	0	0	0	0	0
4930562C15Rik	0	1	0	1	0	0	0	0	1	0
4930562F07Rik	0	0	0	0	0	0	0	0	1	6
4930562F17Rik	0	0	0	0	0	0	0	0	0	0
4930563E18Rik	0	0	0	0	0	0	0	0	0	2
4930563E22Rik	81	66	41	69	28	77	41	47	65	81
4930563F08Rik	0	0	0	0	0	0	0	0	0	0
4930563H07Rik	0	0	0	0	0	0	0	0	0	0
4930563I02Rik	0	0	0	0	0	0	0	0	0	0
4930563J15Rik	0	0	0	0	0	0	0	0	0	0
4930563M20Rik	0	0	0	0	0	0	0	0	0	0
4930563M21Rik	0	1	0	0	0	0	0	0	0	0
4930564C03Rik	0	0	0	0	0	0	0	0	0	0
4930564D02Rik	0	0	0	0	0	0	0	0	0	0
4930565D16Rik	0	0	0	0	0	0	0	0	0	0
4930565N06Rik	0	0	0	0	0	0	0	0	0	0
4930566D17Rik	0	0	0	0	0	0	0	0	0	0
4930567H12Rik	0	0	0	1	0	0	0	0	0	0
4930567H17Rik	0	0	0	0	0	0	0	0	0	0
4930567J20Rik	0	0	0	0	0	0	0	0	0	0
4930567K12Rik	0	0	0	0	0	0	0	0	0	0
4930567K20Rik	0	0	0	0	0	0	0	0	0	0
4930568A12Rik	0	0	0	0	0	0	0	0	0	0
4930568A13Rik	0	0	0	0	0	0	0	0	0	0
4930568D16Rik	0	0	0	0	0	0	0	0	0	0
4930568E12Rik	0	0	0	0	0	0	0	0	0	0
4930568G15Rik	0	0	0	0	0	0	0	0	0	0
4930570E01Rik	0	0	0	0	0	0	0	0	0	0
4930570E03Rik	0	0	0	0	0	0	0	0	0	0
4930570G19Rik	115	129	125	86	67	78	63	76	74	142
4930571K23Rik	0	0	0	0	0	0	0	0	0	0
4930571O06Rik	0	0	0	0	0	0	0	0	0	0
4930572G02Rik	0	0	0	0	0	0	0	0	0	0
4930572K03Rik	0	0	0	0	0	0	0	0	0	0
4930572O13Rik	0	0	0	0	0	0	0	0	0	0
4930573C08Rik	0	0	0	0	0	0	0	0	0	0
4930573C15Rik	0	0	0	0	0	0	0	0	0	0
4930573H18Rik	0	0	0	0	0	0	0	0	0	1
4930573O16Rik	0	0	0	0	0	0	0	0	0	0
4930577N17Rik	12	19	19	20	17	19	6	10	18	22
4930578E11Rik	0	0	0	0	0	0	0	0	0	0
4930578G10Rik	0	0	0	0	0	0	0	0	0	0
4930578I06Rik	0	0	0	0	0	0	0	0	0	0
4930578L24Rik	25	35	23	20	9	26	21	10	14	13
4930578M01Rik	134	142	140	77	84	93	69	183	230	231
4930578N18Rik	0	0	0	0	0	0	0	0	0	0
4930579C12Rik	0	0	0	0	0	0	0	0	0	0
4930579D09Rik	0	0	0	0	0	0	0	0	0	0
4930579F01Rik	6	2	1	0	2	2	0	4	4	3
4930579G18Rik	3	1	3	1	0	0	1	1	0	0
4930579G24Rik	145	115	169	87	146	97	123	109	106	81
4930579H20Rik	0	0	0	0	0	0	0	0	0	0
4930579J19Rik	0	0	0	0	0	0	0	0	0	0
4930579K19Rik	26	19	15	18	14	18	27	19	28	9
4930579P08Rik	1	0	0	0	0	0	0	0	0	0
4930581F22Rik	229	206	200	149	147	186	94	49	79	62
4930583I09Rik	0	0	0	0	0	0	0	0	0	0
4930583K01Rik	3	2	4	3	2	0	2	3	0	1
4930583P06Rik	0	0	0	0	0	0	0	0	0	0
4930584F24Rik	0	0	0	0	0	0	0	0	0	0
4930586N03Rik	0	0	0	0	0	0	0	0	0	0
4930587E11Rik	0	0	0	0	0	0	0	0	0	0
4930588J15Rik	0	0	0	0	0	0	0	0	0	0
4930588K23Rik	0	0	0	0	0	0	0	0	0	0
4930589L23Rik	0	0	0	0	0	0	0	0	0	0
4930590A17Rik	0	0	0	0	0	0	0	0	0	0
4930590J08Rik	57	47	50	49	55	50	20	31	21	34
4930590L14Rik	0	0	0	0	0	0	0	0	0	0
4930590L20Rik	0	0	0	0	0	0	0	0	0	0
4930591A17Rik	0	0	0	0	0	0	0	0	0	0
4930591E09Rik	0	0	0	0	0	0	0	0	0	0
4930592A05Rik	0	0	0	0	0	0	0	0	0	0
4930592C13Rik	6	6	5	2	13	3	6	9	2	11
4930592I03Rik	0	0	0	0	0	0	0	0	0	0
4930593A02Rik	2	3	1	0	0	1	0	0	0	1
4930593C16Rik	0	0	0	0	0	0	0	0	0	0
4930594C11Rik	8	8	7	5	11	10	5	0	6	5
4930594M22Rik	85	83	91	25	27	45	17	190	90	101
4930594O21Rik	0	0	0	0	0	0	0	0	0	0
4930595D18Rik	0	0	0	0	0	0	0	0	0	0
4930595L18Rik	0	0	0	0	0	0	0	0	0	0
4930595M18Rik	0	0	0	0	0	0	0	0	0	0
4930596D02Rik	0	0	0	0	0	0	0	0	0	0
4930596I21Rik	0	0	0	0	0	0	0	0	0	0
4930597A21Rik	0	0	0	0	0	0	0	0	0	0
4930597G03Rik	0	0	0	0	0	0	0	0	0	0
4930597O21Rik	0	0	0	1	0	0	2	0	0	1
4930598A11Rik	0	0	1	0	0	0	0	0	0	0
4930598F16Rik	0	0	0	0	0	0	0	0	0	0
4930598N05Rik	0	0	0	0	0	0	0	0	0	0
4930599A14Rik	0	0	0	0	0	0	0	0	1	0
4930599N23Rik	15	10	10	1	4	1	2	8	2	5
4931400O07Rik	0	0	0	0	0	0	0	0	0	0
4931402G19Rik	0	0	0	0	0	0	0	0	0	0
4931403E22Rik	4	2	1	3	0	5	2	1	0	3
4931403G20Rik	0	0	0	0	0	0	0	0	0	0
4931406B18Rik	0	0	0	0	0	0	0	0	0	0
4931406C07Rik	742	616	660	599	709	632	536	559	681	804
4931406H21Rik	15	5	3	7	1	4	6	8	1	1
4931408D14Rik	3	6	0	2	5	5	2	3	5	7
4931413K12Rik	0	0	0	0	0	0	0	0	0	0
4931414P19Rik	249	168	172	112	157	164	125	151	136	148
4931415C17Rik	18	8	10	6	13	5	11	8	4	14
4931419H13Rik	3	0	0	0	0	0	0	0	0	0
4931420L22Rik	0	0	0	0	0	0	0	0	0	0
4931422A03Rik	0	0	0	0	0	0	0	0	0	0
4931428L18Rik	0	1	0	2	0	2	0	0	0	2
4931429L15Rik	0	0	0	0	0	0	0	0	0	0
4931429P17Rik	0	0	0	0	0	0	0	0	0	0
4931430N09Rik	2	2	1	0	2	3	0	0	0	0
4931431B13Rik	0	0	1	0	1	0	0	0	0	0
4931431C16Rik	0	0	2	0	0	2	0	1	0	0
4931439C15Rik	0	0	0	0	0	0	0	0	0	0
4931440J10Rik	5	1	1	0	2	0	2	4	1	1
4931440P22Rik	32	21	32	23	20	36	30	20	23	36
4932412D23Rik	0	0	0	0	0	0	0	0	0	0
4932413F04Rik	1	2	0	1	0	0	0	0	0	1
4932414J04Rik	0	0	0	0	0	0	0	0	0	0
4932414N04Rik	0	0	0	0	0	0	0	0	0	0
4932415M13Rik	0	0	0	2	0	0	0	0	0	2
4932416K20Rik	0	0	0	0	0	0	0	0	0	0
4932431L22Rik	0	0	0	0	0	0	0	0	0	0
4932431P20Rik	2	0	1	2	1	0	0	2	0	0
4932435O22Rik	18	17	19	4	3	4	3	33	26	15
4932437C15Rik	0	0	0	0	0	0	0	0	0	0
4932441J04Rik	10	10	9	5	6	6	6	3	12	11
4932443L11Rik	7	3	7	2	1	8	4	4	7	5
4932702P03Rik	0	0	0	0	0	0	0	0	0	0
4933400B14Rik	0	0	0	0	0	0	0	0	0	1
4933400C23Rik	0	0	0	0	0	2	0	0	0	0
4933400F21Rik	1	0	0	0	2	0	0	0	0	0
4933400L20Rik	0	0	0	0	0	0	0	0	0	0
4933401B06Rik	0	0	0	0	0	0	0	0	0	0
4933401D09Rik	0	0	0	1	0	0	0	4	0	0
4933401H06Rik	0	0	0	0	0	0	0	0	0	0
4933402C05Rik	0	0	0	0	0	0	0	0	0	0
4933402C06Rik	0	0	0	0	0	0	0	0	0	0
4933402D24Rik	0	4	0	0	0	0	1	0	0	0
4933402J07Rik	0	1	0	0	0	0	0	0	0	0
4933402J10Rik	0	0	0	0	0	0	0	0	0	0
4933402J15Rik	0	0	0	0	0	0	0	0	0	0
4933402N03Rik	0	0	0	0	0	0	0	0	0	0
4933404G15Rik	0	0	0	0	0	0	0	0	0	0
4933404K08Rik	0	0	0	0	0	0	0	0	0	0
4933404K13Rik	0	0	0	0	0	0	0	0	0	0
4933404O12Rik	111	71	111	97	92	82	65	59	78	77
4933405D12Rik	33	18	22	14	26	11	5	12	13	19
4933405E24Rik	0	0	0	0	0	0	0	0	0	0
4933405L10Rik	3	1	1	0	1	2	1	0	4	0
4933405O20Rik	0	0	0	0	0	0	0	0	0	0
4933406B17Rik	1	0	1	0	0	0	1	0	0	1
4933406C10Rik	7	8	5	5	4	2	6	8	7	12
4933406D12Rik	0	0	0	0	0	0	0	0	0	0
4933406F09Rik	0	0	0	0	0	0	0	0	1	0
4933406G16Rik	0	0	0	0	1	2	1	0	0	0
4933406I18Rik	2	3	2	1	3	1	2	1	1	0
4933406J09Rik	0	0	0	0	0	0	1	0	1	0
4933406J10Rik	0	0	0	0	0	0	0	0	0	0
4933406K04Rik	0	0	0	0	0	0	0	0	0	0
4933407E24Rik	7	0	8	1	1	2	3	1	3	3
4933407G14Rik	0	1	0	0	0	0	0	0	0	0
4933407I05Rik	0	0	0	0	0	0	0	0	0	0
4933407K13Rik	107	104	99	63	108	66	40	59	61	54
4933407L21Rik	0	0	0	0	0	0	0	0	0	6
4933407O12Rik	3	3	3	6	3	3	3	0	3	0
4933408J17Rik	2	2	2	0	0	0	0	0	0	0
4933408N05Rik	3	0	1	0	0	0	0	0	0	1
4933409F18Rik	0	0	0	0	0	0	0	0	0	0
4933409G03Rik	0	0	0	0	0	0	0	0	0	0
4933409K07Rik	3	0	3	0	0	0	0	0	1	0
4933411E08Rik	0	0	0	0	0	3	0	0	0	0
4933411G06Rik	0	0	0	0	0	0	0	0	0	0
4933411K16Rik	12	8	8	12	9	10	4	8	3	10
4933412E12Rik	166	102	132	133	82	93	77	70	158	202
4933412E24Rik	0	0	0	0	0	0	0	0	0	0
4933412O06Rik	1	0	0	0	0	0	0	3	0	1
4933413J09Rik	0	1	1	0	0	0	0	0	0	0
4933413L06Rik	0	0	0	0	0	4	2	0	0	0
4933414I15Rik	0	0	0	0	0	0	0	0	0	0
4933416E03Rik	0	0	0	0	0	0	0	0	0	0
4933416E14Rik	0	0	0	0	0	0	0	0	0	0
4933416I08Rik	0	0	0	0	0	0	0	0	0	2
4933416M06Rik	0	0	0	0	0	0	0	0	0	0
4933416M07Rik	0	0	0	0	0	0	0	0	0	0
4933416O17Rik	0	0	3	0	0	0	0	0	0	2
4933417C20Rik	6	2	3	2	0	3	2	3	6	6
4933417D19Rik	38	15	7	30	19	19	20	15	8	12
4933417E11Rik	0	0	0	0	0	0	0	0	0	0
4933417G07Rik	2	5	0	3	2	3	2	2	1	0
4933417O13Rik	4	0	0	0	0	0	0	0	0	0
4933421I07Rik	0	0	0	1	0	0	0	0	0	0
4933421O10Rik	210	164	137	108	123	146	120	123	115	173
4933422A05Rik	0	2	0	0	0	0	1	2	3	0
4933423K11Rik	0	0	0	0	0	0	0	0	0	0
4933424G05Rik	0	4	1	1	3	1	0	7	2	1
4933424G06Rik	5	7	6	6	10	9	1	12	11	5
4933424L21Rik	0	0	0	0	0	0	0	0	0	0
4933424M12Rik	2	1	1	0	0	2	0	0	0	16
4933424N20Rik	0	0	0	0	0	0	0	0	0	0
4933425B07Rik	0	0	1	0	0	0	0	0	1	0
4933425D22Rik	3	0	6	1	7	3	8	1	5	3
4933426B08Rik	0	0	0	0	0	0	0	0	0	0
4933427D06Rik	0	0	1	0	0	0	0	0	0	0
4933427D14Rik	496	476	436	323	377	346	252	278	311	316
4933427E11Rik	0	2	6	2	3	2	3	0	6	3
4933427E13Rik	0	0	0	0	0	0	0	0	0	0
4933427G23Rik	17	15	22	19	23	11	10	8	25	21
4933427I04Rik	0	0	0	0	0	0	0	0	0	1
4933427I22Rik	3	2	0	1	1	3	2	0	0	0
4933428C19Rik	0	0	0	0	0	0	0	0	0	0
4933428G20Rik	4	3	2	2	1	2	2	1	2	1
4933428M09Rik	0	0	0	0	0	0	0	0	0	0
4933429K18Rik	0	0	0	0	0	0	0	0	0	0
4933429O19Rik	0	3	0	1	0	1	0	0	0	5
4933430H16Rik	0	0	0	0	0	0	0	0	0	0
4933430I17Rik	58	48	77	28	62	48	36	20	26	27
4933430M04Rik	0	1	0	0	0	0	0	0	2	0
4933430N04Rik	0	0	0	0	0	0	0	0	0	0
4933431E20Rik	1253	1092	1176	896	1128	1078	738	922	958	1011
4933431G14Rik	0	0	0	0	0	0	0	0	0	0
4933431J24Rik	0	0	0	0	0	0	0	0	0	0
4933431K14Rik	101	64	62	54	61	57	82	60	73	114
4933431K23Rik	0	0	0	0	0	0	0	0	0	0
4933432G23Rik	0	0	0	0	0	0	0	0	0	0
4933432I03Rik	0	0	0	0	0	0	0	0	0	0
4933432I09Rik	9	13	4	9	7	4	5	1	3	7
4933432K03Rik	1	0	0	0	5	1	0	0	1	1
4933433F19Rik	0	0	0	0	0	0	0	0	0	0
4933433G08Rik	0	0	0	0	0	0	0	0	0	0
4933433G15Rik	11	13	4	6	3	7	4	4	6	9
4933433G19Rik	0	2	0	0	0	0	0	0	0	0
4933433H22Rik	0	0	0	0	0	0	0	0	0	0
4933433N18Rik	0	0	0	0	0	0	0	0	0	0
4933434E20Rik	1315	1153	1168	1080	1109	1186	1034	953	1179	1429
4933434P08Rik	0	0	0	0	0	0	0	0	0	0
4933435C09Rik	0	0	0	0	0	0	0	0	0	0
4933436E23Rik	0	1	0	0	0	0	0	7	0	0
4933436H12Rik	0	0	0	0	0	0	0	0	0	0
4933436I01Rik	0	0	0	0	0	0	0	0	0	0
4933438B17Rik	0	0	0	0	0	0	1	0	2	0
4933438K21Rik	0	0	0	0	0	0	0	0	0	0
4933439C10Rik	269	246	191	143	164	178	92	130	149	223
4933439K11Rik	0	5	0	1	0	1	0	0	1	0
4933440J02Rik	0	0	0	0	0	0	0	0	0	0
4933440M02Rik	0	1	0	2	0	2	0	1	0	0
4933440N22Rik	49	23	42	32	43	29	39	26	32	26
5031410I06Rik	0	0	0	0	0	0	0	0	0	0
5031425E22Rik	626	440	392	325	308	396	294	378	509	521
5031425F14Rik	1	0	0	0	0	2	0	0	0	0
5031426D15Rik	0	1	1	2	0	0	2	0	0	0
5031434C07Rik	0	0	0	0	0	0	0	0	0	0
5031434O11Rik	132	98	127	88	116	99	50	137	74	95
5031439G07Rik	2297	1952	2045	1597	2075	1758	1438	2665	3299	3350
5033403F01Rik	25	21	24	35	14	23	9	13	18	9
5033403H07Rik	0	0	0	0	0	0	0	0	0	0
5033404E19Rik	0	0	0	0	0	1	2	0	0	0
5033406O09Rik	24	25	19	22	11	25	14	9	3	0
5033417F24Rik	30	38	29	23	26	43	17	37	34	48
5033421B08Rik	81	52	67	31	38	99	39	35	45	24
5033426O07Rik	0	0	0	0	0	0	0	4	0	0
5033430I15Rik	17	24	14	17	27	14	17	7	19	43
5330411J11Rik	0	0	1	2	0	0	0	2	1	0
5330413P13Rik	7	8	1	16	5	9	6	3	5	36
5330416C01Rik	0	1	0	0	0	0	0	0	0	2
5330425B07Rik	2	2	1	0	1	0	0	0	0	0
5330429C05Rik	0	0	0	0	0	0	0	0	0	0
5330434G04Rik	46	82	51	42	43	48	23	21	40	27
5330438D12Rik	104	78	81	79	40	50	70	87	75	143
5330439A09Rik	0	0	0	0	0	1	0	0	0	0
5330439B14Rik	0	0	0	0	0	0	0	0	0	0
5330439K02Rik	5	12	1	2	1	4	1	4	3	6
5430400D12Rik	36	10	1	9	1	4	4	7	17	7
5430401F13Rik	0	0	0	0	0	0	0	0	0	0
5430401H09Rik	0	4	0	1	0	0	0	0	2	1
5430402E10Rik	0	0	0	0	0	0	0	0	0	0
5430402O13Rik	30	23	31	15	36	14	17	13	41	47
5430403N17Rik	0	0	0	0	0	0	0	0	0	0
5430405H02Rik	200	124	128	121	132	102	95	131	128	134
5430416N02Rik	167	154	121	143	129	131	111	83	121	88
5430421F17Rik	2	0	8	3	3	4	0	4	1	1
5430425K12Rik	0	3	2	0	0	3	0	3	0	0
5430427M07Rik	0	0	0	0	0	0	0	0	0	0
5430428K19Rik	0	0	0	0	0	0	0	0	0	0
5430431A17Rik	0	0	0	0	1	1	0	1	0	0
5430434I15Rik	0	0	0	0	0	0	0	0	0	0
5430435K18Rik	0	0	0	0	0	0	0	0	0	0
5430437J10Rik	0	0	0	0	0	1	2	1	2	0
5430440P10Rik	0	0	0	0	0	0	0	0	0	0
5530400C23Rik	2	0	0	0	0	0	0	0	0	0
5530401A14Rik	0	1	0	1	0	0	0	0	1	0
5530601H04Rik	337	371	367	282	215	275	190	258	421	402
5730403I07Rik	0	0	0	1	0	0	0	1	1	0
5730405A17Rik	5	0	1	1	4	5	6	3	8	14
5730405O15Rik	55	35	33	25	30	27	16	47	35	25
5730408K05Rik	2	0	0	0	1	0	0	0	1	0
5730409E04Rik	160	83	111	146	85	152	150	240	272	507
5730409K12Rik	18	6	6	0	6	0	6	1	3	5
5730412P04Rik	0	0	0	0	0	0	0	0	0	0
5730416F02Rik	0	0	1	0	0	0	0	0	0	0
5730419F03Rik	1	3	3	4	0	5	3	6	3	19
5730420D15Rik	0	1	1	0	0	0	0	0	0	1
5730435O14Rik	0	0	0	0	1	0	0	0	0	0
5730455P16Rik	794	681	757	504	676	588	430	555	630	694
5730460C07Rik	0	0	0	0	1	1	0	1	0	0
5730480H06Rik	75	48	45	30	37	40	26	24	31	17
5730488B01Rik	0	0	0	0	0	0	0	0	0	0
5730507C01Rik	2	0	1	0	0	0	0	0	0	0
5730522E02Rik	8	4	6	5	1	3	2	6	4	3
5730552O08Rik	0	0	0	0	0	0	0	0	0	0
5730596B20Rik	0	0	0	0	0	0	0	0	0	0
5830408C22Rik	12	16	21	5	13	12	7	6	9	1
5830416I19Rik	0	0	0	0	0	0	0	0	0	0
5830417I10Rik	838	721	754	491	734	654	397	574	662	777
5830418P13Rik	26	28	42	39	26	26	34	74	278	466
5830428M24Rik	0	5	0	1	0	0	0	0	0	0
5830432E09Rik	4	0	1	0	0	1	1	0	0	0
5830433I10Rik	31	23	18	11	12	18	12	20	47	58
5830444B04Rik	0	0	0	0	0	0	0	0	0	0
5830448L01Rik	70	58	46	28	19	44	23	48	40	46
5830454E08Rik	14	10	5	20	9	16	18	10	16	23
5930403L14Rik	9	6	19	5	7	5	2	21	15	79
5930403N24Rik	52	45	33	40	44	30	36	16	20	18
5930430L01Rik	338	293	301	224	210	242	157	330	482	538
5930438M14Rik	0	3	0	0	0	0	1	0	0	0
6030407O03Rik	40	26	36	33	26	46	23	4	8	4
6030426L16Rik	2	1	3	4	1	6	2	3	2	6
6030440G07Rik	0	0	0	0	0	0	0	0	0	0
6030442E23Rik	0	0	0	0	0	0	0	0	0	0
6030442K20Rik	10	6	8	6	6	11	1	1	12	5
6030443J06Rik	53	31	53	25	47	34	7	17	20	14
6030458C11Rik	1091	823	990	711	942	870	519	735	725	666
6030466F02Rik	1	0	0	2	3	0	0	0	1	0
6030468B19Rik	0	0	0	5	0	2	0	0	0	0
6030469F06Rik	0	0	0	0	0	0	0	1	0	0
6030471H07Rik	0	0	0	0	0	0	0	0	0	0
6030498E09Rik	0	0	0	0	0	0	0	0	0	1
6230400D17Rik	15	8	4	18	4	8	5	6	15	12
6330403K07Rik	764	601	602	480	556	584	444	342	407	394
6330403L08Rik	449	287	314	221	324	302	197	179	196	171
6330407A03Rik	0	0	0	0	0	0	0	0	0	0
6330409D20Rik	6	2	5	2	0	2	2	0	2	16
6330410L21Rik	0	0	0	0	0	0	0	0	0	0
6330415B21Rik	0	2	0	0	0	0	0	1	0	1
6330415G19Rik	6	18	9	11	5	10	3	9	13	30
6330418K02Rik	138	138	122	122	112	98	86	99	115	101
6330420H09Rik	0	0	0	0	0	0	0	0	0	0
6330525I24Rik	0	0	0	3	1	4	1	2	3	5
6330537M06Rik	5	4	6	5	4	10	1	8	8	7
6330549D23Rik	34	29	36	32	29	48	32	26	42	56
6430411K18Rik	3	4	0	2	8	3	2	0	3	9
6430503K07Rik	0	0	0	0	0	0	0	0	0	0
6430548M08Rik	621	615	457	868	496	500	434	973	1660	5241
6430550D23Rik	29	14	8	4	8	10	7	20	21	19
6430553K19Rik	0	1	0	2	4	0	0	0	0	0
6430562O15Rik	5	9	8	9	6	7	5	2	6	3
6430571L13Rik	62	79	94	60	51	43	52	72	69	194
6430573P05Rik	16	12	8	5	9	6	11	15	14	26
6430584L05Rik	15	4	2	6	5	3	5	9	9	5
6430590A07Rik	26	20	14	1	14	12	0	19	19	13
6430590A10Rik	4	4	3	1	5	0	0	16	15	7
6430710C18Rik	0	4	1	5	0	6	3	0	1	4
6530402F18Rik	636	443	499	379	538	453	320	176	185	145
6530403H02Rik	0	0	0	0	0	0	0	0	0	0
6530409C15Rik	0	0	2	6	4	4	4	1	0	3
6530411M01Rik	0	0	0	0	0	0	0	0	0	0
6720468P15Rik	3	1	1	1	6	1	4	0	4	11
6720473M11Rik	18	18	23	16	33	16	7	24	8	6
6720483E21Rik	8	16	19	8	1	13	4	6	10	5
6820408C15Rik	27	24	21	11	11	22	14	25	27	18
6820426E19Rik	0	2	0	6	0	2	7	0	0	0
6820431F20Rik	242	211	251	153	197	169	96	198	217	155
7330404K18Rik	0	0	0	0	0	0	0	0	0	0
7420700N18Rik	0	0	0	0	0	0	0	0	0	0
7420701I03Rik	0	0	0	0	0	0	0	0	0	0
7530416G11Rik	16	24	16	14	13	13	8	9	13	4
7530428D23Rik	301	226	235	625	378	377	445	1078	1857	2178
7630403G23Rik	0	0	0	0	0	0	0	0	0	0
8030423F21Rik	19	5	14	1	8	7	10	2	4	10
8030423J24Rik	0	0	0	0	0	0	0	0	0	0
8030431J09Rik	10	12	13	11	13	9	20	21	6	15
8030442B05Rik	0	1	1	0	0	1	0	0	2	9
8030443G20Rik	2	0	0	1	0	0	1	0	3	0
8030451A03Rik	0	0	4	0	0	0	0	0	0	0
8030451O07Rik	0	0	0	0	0	0	0	0	0	1
8030453O22Rik	0	0	0	0	0	0	2	2	0	4
8030455M16Rik	0	0	0	0	0	0	0	0	0	0
8030474K03Rik	4	0	0	1	0	0	0	0	0	0
8430415O14Rik	1	0	0	0	0	0	0	0	1	1
8430419K02Rik	3	3	3	1	0	2	1	2	2	3
8430422H06Rik	0	0	0	0	0	0	0	0	0	0
8430423G03Rik	0	0	0	0	0	0	0	0	0	0
8430426J06Rik	0	1	1	1	4	0	2	1	0	0
8430429K09Rik	246	190	158	140	171	170	146	149	162	113
8430430B14Rik	0	0	1	0	0	0	0	0	0	0
8430431K14Rik	23	19	15	18	23	12	10	16	8	2
8430432A02Rik	32	16	10	11	4	5	3	11	13	8
8430436N08Rik	0	0	0	0	0	0	0	1	0	0
8430437L04Rik	0	0	0	0	0	0	0	0	0	0
9030204H09Rik	0	0	0	0	0	0	0	0	0	0
9030404E10Rik	8	6	3	5	9	6	2	21	18	20
9030607J07Rik	0	1	0	0	0	0	0	0	0	0
9030607L20Rik	31	22	25	14	36	7	18	8	16	10
9030612E09Rik	21	37	15	29	25	27	16	35	21	23
9030616G12Rik	0	0	0	0	0	0	0	0	0	0
9030619P08Rik	0	0	0	0	0	0	0	0	0	0
9030622O22Rik	0	0	1	0	0	0	0	0	0	0
9030624G23Rik	2	4	2	2	4	6	10	0	5	39
9030625G05Rik	1	3	0	8	1	0	0	1	1	5
9130001E16Rik	0	0	0	0	0	0	0	0	0	0
9130002K18Rik	22	8	16	14	23	14	11	17	5	21
9130004C02Rik	54	39	18	24	17	39	18	28	48	50
9130008F23Rik	516	488	541	267	547	339	223	503	648	726
9130015A21Rik	0	0	0	0	0	1	0	0	0	1
9130015G15Rik	0	2	1	0	2	2	0	3	0	0
9130015L21Rik	0	0	3	1	3	0	0	0	0	6
9130019P16Rik	2	1	0	0	2	4	5	1	0	3
9130023H24Rik	474	353	383	272	336	307	240	280	409	322
9130024F11Rik	0	0	0	0	0	0	0	0	1	8
9130204K15Rik	0	0	0	2	1	0	1	0	0	1
9130209A04Rik	0	0	0	0	0	0	0	0	0	0
9130213A22Rik	30	23	15	18	5	10	16	17	10	9
9130214F15Rik	1	0	0	0	2	0	0	0	1	1
9130221F21Rik	0	0	0	0	0	0	0	0	0	0
9130221H12Rik	0	0	0	0	0	0	0	0	0	0
9130227L01Rik	0	0	0	0	0	0	0	0	0	0
9130230L23Rik	0	0	0	0	0	0	0	0	0	0
9130401M01Rik	534	462	461	470	457	497	593	452	525	575
9130410C08Rik	1	0	0	0	0	0	0	0	0	0
9130604C24Rik	33	18	19	17	17	9	19	20	17	19
9230009I02Rik	0	0	0	0	0	0	0	0	0	0
9230020A06Rik	12	30	24	4	13	2	5	18	20	11
9230102K24Rik	0	0	1	0	0	0	0	0	0	0
9230104M06Rik	1	1	1	4	0	2	0	0	0	0
9230105E05Rik	65	88	41	35	36	39	28	70	56	12
9230110K08Rik	13	2	2	6	2	2	4	1	10	6
9230112D13Rik	0	2	1	0	0	1	1	0	4	0
9230112J17Rik	0	0	0	0	0	0	0	0	0	0
9230114K14Rik	19	30	26	22	37	27	17	8	20	22
9230116L04Rik	2	6	1	7	1	8	0	0	7	1
9230116N13Rik	21	22	26	7	18	29	12	22	19	25
9230117E06Rik	0	0	0	1	0	0	0	0	0	0
9330020H09Rik	82	65	76	47	35	63	66	61	62	84
9330102E08Rik	237	228	250	123	198	203	142	230	201	136
9330104G04Rik	38	14	23	20	16	16	30	15	28	32
9330111N05Rik	2	0	0	1	6	1	0	4	12	17
9330117O12Rik	0	0	0	0	0	1	0	0	0	0
9330133O14Rik	110	83	113	80	69	87	67	77	60	61
9330136K24Rik	37	25	26	23	15	26	32	21	27	26
9330151L19Rik	336	287	295	262	206	234	184	186	196	290
9330154J02Rik	8	4	6	0	4	5	4	11	3	4
9330158H04Rik	0	0	0	3	0	1	4	0	1	4
9330159F19Rik	23	34	3	67	15	13	18	24	28	182
9330159H11Rik	0	0	0	0	0	0	1	0	0	0
9330159M07Rik	11	5	12	9	6	13	10	21	10	9
9330162012Rik	14	7	20	5	8	18	15	6	18	58
9330162B11Rik	0	0	0	0	0	0	0	0	0	1
9330175E14Rik	1	16	0	3	2	6	4	0	2	0
9330175M20Rik	0	0	0	0	0	0	0	1	0	0
9330178D15Rik	0	0	0	0	0	0	0	0	0	0
9330179D12Rik	24	37	32	27	16	24	19	46	48	70
9330182O14Rik	0	0	0	0	0	0	0	0	0	0
9330188P03Rik	1	1	0	0	0	2	1	0	2	22
9330198I05Rik	8	5	11	3	3	10	3	8	7	0
9330198N18Rik	0	1	0	5	0	0	0	0	4	0
9330199G10Rik	0	0	0	0	0	2	0	0	0	0
9430014N10Rik	0	0	0	0	0	0	0	0	0	3
9430015G10Rik	651	565	624	397	515	458	370	391	375	378
9430018G01Rik	0	2	3	0	5	0	0	2	1	4
9430019J16Rik	0	0	0	0	0	0	0	0	0	0
9430021M05Rik	0	6	1	8	1	0	1	5	2	19
9430024E24Rik	0	0	0	0	0	0	0	2	0	0
9430037G07Rik	0	1	0	0	3	0	0	0	2	1
9430038I01Rik	69	38	43	31	57	50	54	39	58	44
9430041J12Rik	32	20	10	25	14	17	2	6	15	49
9430053O09Rik	2	3	0	2	0	0	0	8	17	11
9430060I03Rik	12	12	1	1	9	0	8	2	12	7
9430062P05Rik	3	0	3	2	3	0	0	1	1	0
9430065F17Rik	12	7	5	7	7	12	1	10	10	8
9430069I07Rik	4	0	0	0	0	0	0	0	0	0
9430078G10Rik	9	8	8	7	5	7	8	5	8	2
9430078K24Rik	0	0	0	0	0	0	0	0	0	0
9430083A17Rik	37	56	37	9	11	23	10	15	17	22
9430083M05Rik	1	0	5	0	0	1	0	0	3	1
9430085M18Rik	6	10	3	8	8	17	12	4	8	10
9430091E24Rik	71	44	30	24	31	36	19	32	21	28
9430097D07Rik	34	28	24	10	12	28	15	28	11	17
9530002B09Rik	1	0	0	0	0	0	0	0	0	0
9530014B07Rik	0	0	0	0	0	0	0	0	0	0
9530018F02Rik	11	17	22	8	10	9	14	8	6	26
9530020I12Rik	0	0	0	0	0	0	0	0	0	0
9530026F06Rik	0	0	0	1	0	0	0	1	0	3
9530026P05Rik	5	1	8	0	1	1	2	5	1	7
9530027J09Rik	1	5	6	1	1	2	1	3	2	4
9530034E10Rik	0	0	0	0	0	0	0	0	0	0
9530036M11Rik	5	0	2	0	1	0	0	2	0	0
9530036O11Rik	0	0	0	0	0	0	0	1	1	0
9530047P18Rik	0	0	0	0	0	0	0	0	0	0
9530050K03Rik	0	1	0	0	0	0	0	0	0	0
9530051G07Rik	13	15	13	5	12	6	4	5	14	26
9530052C20Rik	38	24	19	29	18	37	9	21	17	19
9530052E02Rik	5	3	4	2	3	2	2	7	1	3
9530057J20Rik	43	32	39	40	11	45	25	26	22	29
9530059O14Rik	0	0	0	0	0	0	0	0	0	0
9530062K07Rik	16	31	10	21	11	28	8	17	8	10
9530068E07Rik	8560	6931	7291	5626	7128	6939	6445	5710	5889	5699
9530080O11Rik	0	8	7	3	1	2	9	10	10	11
9530082P21Rik	158	73	99	72	67	71	49	75	78	61
9530091C08Rik	16	14	7	13	8	5	2	6	5	6
9630001P10Rik	0	5	5	3	4	1	10	1	3	15
9630002D21Rik	0	0	0	0	0	0	0	0	0	0
9630009A06Rik	0	0	1	0	2	0	1	0	0	1
9630013A20Rik	0	0	0	0	0	0	0	0	0	0
9630013D21Rik	6	4	12	8	5	3	2	2	2	4
9630013K17Rik	3	1	0	1	4	0	0	0	0	0
9630015K15Rik	0	0	0	0	0	0	0	0	0	0
9630025H16Rik	0	0	0	0	0	0	0	0	0	0
9630028B13Rik	1078	1071	888	820	1282	923	862	284	277	44
9630028H03Rik	0	0	0	0	0	0	0	0	0	0
9630028I04Rik	14	6	15	4	4	1	3	9	8	11
9830107B12Rik	0	0	0	1	0	0	0	0	0	0
9830132P13Rik	0	0	0	0	0	0	0	0	0	0
9830166K06Rik	8	12	20	0	9	3	3	12	9	13
9930012K11Rik	86	67	98	43	41	43	35	34	69	56
9930014A18Rik	76	38	57	44	50	34	41	35	57	63
9930038B18Rik	1	0	0	0	0	0	1	0	0	0
9930111H07Rik	0	0	0	0	0	0	0	0	0	0
9930111J21Rik1	0	5	8	0	1	5	0	0	1	4
9930111J21Rik2	0	0	0	0	0	2	0	0	0	0
a	0	0	0	0	0	0	0	1	0	0
A030001D20Rik	81	61	48	45	69	54	47	34	70	105
A030010E16Rik	12	18	3	10	8	14	12	12	15	12
A130010J15Rik	180	111	136	112	101	148	124	101	108	95
A130014A01Rik	127	84	73	65	47	83	33	73	91	112
A130030D18Rik	2	0	0	0	0	0	0	0	0	0
A130051J06Rik	0	0	0	0	0	1	1	0	0	0
A130071D04Rik	0	0	0	0	0	0	0	0	0	0
A1bg	0	0	0	0	0	0	0	0	0	0
A1cf	2	0	0	0	0	0	0	0	0	0
A230001M10Rik	0	0	0	0	0	0	0	0	0	0
A230004M16Rik	0	0	0	0	0	0	0	0	0	0
A230006K03Rik	0	0	0	0	1	1	0	0	0	1
A230009B12Rik	0	0	0	0	0	0	0	0	0	0
A230020J21Rik	0	6	2	1	0	0	1	1	0	0
A230028O05Rik	10	2	7	11	2	4	7	11	14	10
A230045G11Rik	274	233	230	206	205	258	167	166	236	241
A230051N06Rik	0	1	0	3	1	1	0	1	1	10
A230054N11Rik	0	0	0	0	0	0	0	0	0	0
A230056J06Rik	13	21	18	24	22	40	18	26	11	12
A230056P14Rik	6	3	12	2	3	6	2	3	8	4
A230057D06Rik	80	84	71	72	67	62	34	60	69	140
A230070E04Rik	2	0	2	8	2	2	4	3	8	29
A230072C01Rik	220	160	149	167	147	155	112	140	176	219
A230072E10Rik	17	8	6	9	5	4	8	5	3	11
A230072I06Rik	0	0	0	0	0	0	0	0	0	0
A230077H06Rik	5	8	6	28	12	6	4	9	9	78
A230083G16Rik	2	0	1	1	0	0	0	9	1	0
A230087F16Rik	10	5	10	2	2	2	8	6	4	12
A230098N10Rik	0	0	0	0	0	0	0	0	0	2
A230103J11Rik	6	4	5	3	1	1	0	5	6	15
A230103O09Rik	0	0	2	0	0	0	2	0	0	1
A230107N01Rik	22	20	14	22	7	7	7	7	12	12
A230108P19Rik	0	1	2	0	3	3	0	4	1	4
A2m	2705	2093	2055	949	651	1159	662	812	649	741
A2ml1	1	5	1	10	0	2	0	3	1	25
A330001L22Rik	2	0	0	3	0	1	0	0	0	7
A330008L17Rik	0	0	0	0	0	0	0	0	0	3
A330009N23Rik	15	10	2	5	5	4	3	3	5	10
A330015K06Rik	3	2	2	4	2	10	13	5	16	4
A330023F24Rik	92	85	47	101	17	70	10	12	51	134
A330032B11Rik	10	9	8	12	9	7	4	2	11	6
A330032P22Rik	3	0	0	0	0	0	0	3	2	6
A330033J07Rik	4	3	0	11	4	8	3	3	3	4
A330035P11Rik	94	92	87	48	96	75	54	52	51	38
A330040F15Rik	29	6	6	8	9	10	8	24	33	23
A330041J22Rik	4	5	6	4	3	11	8	4	5	8
A330048O09Rik	10	19	10	10	9	15	12	1	4	7
A330049N07Rik	1	1	0	5	0	0	0	0	0	0
A330069E16Rik	34	26	27	15	21	32	24	17	14	19
A330069K06Rik	0	2	0	0	2	0	0	1	0	0
A330070K13Rik	0	0	0	0	0	0	0	0	0	0
A330074K22Rik	135	115	86	54	92	71	45	57	88	132
A330076C08Rik	0	0	0	0	0	0	0	0	0	0
A330076H08Rik	41	47	48	46	52	34	19	40	22	82
A330093E20Rik	0	6	0	0	1	0	0	1	2	1
A330094K24Rik	2	3	1	0	1	2	0	3	2	5
A330102I10Rik	7	9	8	19	13	4	6	12	8	34
A3galt2	32	15	31	18	26	22	5	22	13	21
A430005L14Rik	609	475	416	568	548	564	537	244	314	385
A430010J10Rik	0	3	1	4	0	3	1	0	1	3
A430018G15Rik	43	41	36	23	34	14	36	27	42	57
A430027H14Rik	0	0	0	0	0	0	0	0	0	0
A430033K04Rik	211	162	127	142	152	133	117	112	136	296
A430035B10Rik	26	15	36	9	13	13	16	13	18	30
A430046D13Rik	134	81	115	76	83	74	54	68	88	87
A430048G15Rik	0	0	0	0	0	0	0	0	0	0
A430057M04Rik	11	11	6	8	5	5	3	14	4	8
A430060F13Rik	0	0	0	0	0	0	0	0	0	0
A430078I02Rik	7	3	5	1	2	2	4	4	4	4
A430085M09Rik	0	0	0	0	0	0	0	0	0	0
A430088P11Rik	0	0	0	0	0	0	0	0	0	0
A430090L17Rik	0	0	0	0	0	0	0	0	0	0
A430093F15Rik	3	5	0	4	0	4	0	1	1	4
A430102A20Rik	0	0	0	1	0	0	0	0	0	0
A430105J06Rik	9	10	5	7	6	16	4	10	15	6
A430108G06Rik	20	15	18	18	11	21	17	25	37	17
A4galt	38	37	44	22	13	31	18	8	7	23
A4gnt	0	0	0	0	0	0	0	0	0	0
A530001N23Rik	127	108	130	70	59	54	32	106	96	47
A530006G24Rik	0	0	0	0	0	0	0	0	0	0
A530010L16Rik	0	0	1	0	0	0	0	0	0	0
A530013C23Rik	15	2	7	2	2	5	0	11	1	11
A530016L24Rik	20	18	16	15	10	11	18	6	21	18
A530020G20Rik	0	0	0	0	0	1	0	0	0	0
A530021J07Rik	0	0	0	0	0	0	0	0	0	0
A530040E14Rik	0	0	0	0	0	0	0	0	0	1
A530046M15Rik	0	0	0	0	0	0	0	0	0	0
A530053G22Rik	0	0	0	0	0	0	0	0	0	0
A530064D06Rik	0	0	0	0	0	0	0	1	0	0
A530065N20Rik	2	0	0	0	0	0	0	0	0	0
A530072M11Rik	26	32	20	23	22	43	17	21	29	18
A530076I17Rik	0	0	0	0	0	0	0	0	0	0
A530088E08Rik	0	0	1	0	0	0	0	0	0	0
A530095I07Rik	0	1	0	0	0	0	0	0	1	0
A630001G21Rik	2	1	0	2	0	5	4	1	0	2
A630001O12Rik	0	0	0	0	0	1	0	0	0	0
A630010A05Rik	0	0	0	0	0	0	0	0	0	0
A630012P03Rik	0	0	0	0	0	0	0	0	0	0
A630019I02Rik	0	0	1	0	0	1	0	2	1	0
A630023A22Rik	1	1	1	4	1	5	2	0	0	0
A630023P12Rik	2	1	2	0	0	0	0	1	0	0
A630026N12Rik	357	285	159	166	91	174	79	161	172	145
A630034I12Rik	98	97	100	61	78	78	29	53	75	66
A630039O03Rik	0	0	0	1	0	0	0	1	4	8
A630052C17Rik	97	75	56	87	62	52	38	39	63	87
A630066F11Rik	39	23	28	16	17	16	13	16	14	16
A630072L19Rik	0	2	0	0	0	0	0	0	0	1
A630072M18Rik	228	153	185	133	99	159	90	130	167	195
A630073D07Rik	0	0	0	0	0	0	0	0	0	0
A630075F10Rik	0	0	0	0	0	0	0	0	0	0
A630076J17Rik	0	0	0	0	0	0	0	0	0	0
A630077J23Rik	0	0	0	0	0	0	0	0	0	0
A630089N07Rik	171	89	128	122	185	191	98	57	89	47
A630095N17Rik	0	0	0	0	0	0	0	0	0	0
A730004F24Rik	0	0	0	0	0	0	0	0	0	1
A730006G06Rik	0	0	0	0	0	0	0	0	0	0
A730008H23Rik	106	76	96	63	101	84	36	48	61	53
A730009L09Rik	12	1	2	12	0	1	2	0	2	17
A730013G03Rik	2	1	0	0	0	1	2	0	0	0
A730017L22Rik	154	129	144	62	115	103	59	93	110	106
A730018C14Rik	0	0	0	0	0	0	0	0	0	0
A730020E08Rik	2	2	1	8	6	6	8	1	1	12
A730020M07Rik	4	0	1	0	0	0	0	13	8	24
A730032A03Rik	0	0	0	0	0	0	0	0	0	0
A730035I17Rik	0	1	0	1	0	0	0	0	0	11
A730036I17Rik	3	4	5	0	1	0	0	10	12	48
A730043L09Rik	0	0	0	0	1	0	0	0	0	0
A730049H05Rik	113	72	69	12	25	37	26	70	72	75
A730049N16Rik	0	0	0	0	0	0	0	3	0	0
A730056A06Rik	2	2	2	1	2	1	1	6	15	19
A730060N03Rik	2	14	2	10	2	6	3	7	14	85
A730063M14Rik	49	51	45	50	51	49	41	48	46	44
A730081D07Rik	10	5	12	11	14	12	8	9	4	26
A730082K24Rik	0	0	0	0	0	0	0	0	0	0
A730085K08Rik	0	0	0	0	0	1	0	1	1	0
A730090N16Rik	4	3	5	0	1	1	7	0	0	2
A730094K22Rik	48	37	29	24	7	18	26	74	56	19
A730098A19Rik	0	0	0	0	0	0	0	0	0	1
A730099G02Rik	0	0	0	0	0	0	0	0	0	0
A830005F24Rik	1	1	3	3	8	4	7	0	0	5
A830008E24Rik	2	2	5	2	2	1	0	3	4	3
A830009L08Rik	0	4	3	2	4	1	0	0	10	7
A830011K09Rik	1	1	0	1	0	0	2	0	0	0
A830012C17Rik	0	0	0	0	0	0	0	0	0	0
A830018L16Rik	120	103	130	33	61	47	30	34	25	54
A830019L24Rik	0	0	0	0	0	0	0	0	0	0
A830019P07Rik	0	0	0	2	0	0	0	0	0	0
A830021F12Rik	19	4	1	5	0	5	0	10	5	6
A830021M18Rik	576	428	476	642	448	551	503	511	518	399
A830029E22Rik	0	0	0	0	0	0	0	0	0	0
A830031A19Rik	3	0	0	0	0	0	0	0	0	0
A830035A12Rik	0	0	0	0	0	2	0	0	1	0
A830035O19Rik	3	4	1	3	1	1	1	4	5	12
A830036E02Rik	0	0	0	0	0	0	0	0	0	0
A830049F12Rik	36	34	38	40	24	37	36	22	40	38
A830052D11Rik	4	4	5	3	2	2	7	7	4	8
A830082K12Rik	85	55	42	27	51	55	81	69	37	82
A830082N09Rik	145	133	114	103	84	107	75	64	112	231
A830092H15Rik	69	52	39	34	23	16	20	66	50	44
A930001A20Rik	4	2	0	0	1	2	2	2	9	83
A930001C03Rik	63	44	53	35	31	27	22	23	21	12
A930002C04Rik	0	2	0	0	0	0	0	1	0	3
A930003A15Rik	10	6	4	21	12	8	8	12	9	43
A930003O13Rik	0	3	0	2	3	5	1	1	0	1
A930004D18Rik	114	98	100	53	56	86	61	84	136	201
A930005G22Rik	67	76	45	45	24	62	42	28	35	30
A930005H10Rik	497	363	362	586	378	477	468	357	602	677
A930006I01Rik	3	3	1	5	2	2	8	1	3	6
A930006K02Rik	4	8	10	1	8	16	10	5	2	6
A930007A09Rik	111	85	65	52	79	46	32	65	42	56
A930007I19Rik	39	37	40	10	19	17	9	27	33	39
A930009A15Rik	295	161	225	188	179	240	181	83	47	61
A930011G23Rik	5	6	4	8	1	2	1	4	7	27
A930012L18Rik	83	77	81	68	97	82	70	72	101	94
A930013F10Rik	125	122	120	115	98	80	47	80	95	159
A930015D03Rik	70	63	59	53	50	55	58	67	94	97
A930016O22Rik	6	2	0	8	1	7	4	5	2	33
A930017M01Rik	17	31	4	8	11	15	10	12	22	159
A930018O16Rik	8	4	0	7	0	2	0	2	1	3
A930018P22Rik	0	0	0	0	0	0	0	0	0	1
A930019D19Rik	0	0	0	0	3	1	0	1	0	0
A930024E05Rik	144	108	110	107	93	75	75	75	113	114
A930027H12Rik	0	1	0	3	3	0	1	3	1	13
A930028N01Rik	1	1	3	0	0	0	0	0	0	7
A930031H19Rik	0	0	0	0	0	2	0	0	0	0
A930033C23Rik	2825	2041	2443	1487	1563	1811	1025	1647	1635	1328
A930033H14Rik	120	70	54	47	37	43	47	55	30	49
A930035F09Rik	0	1	0	0	2	0	0	0	0	0
A930037H05Rik	72	55	63	38	53	45	19	41	38	76
A930038B10Rik	0	0	0	0	0	1	0	0	0	1
A930041C12Rik	0	0	0	0	0	0	0	6	2	2
AA386476	173	125	103	100	70	88	49	109	115	66
AA387200	0	1	0	0	0	0	1	0	1	4
AA387883	0	0	1	1	0	0	1	0	0	2
AA388235	0	0	0	0	0	0	0	0	0	0
AA413626	8	5	14	9	8	6	3	7	1	4
AA414768	133	83	109	96	83	116	95	70	68	138
AA465934	43	33	17	35	27	36	31	17	25	34
AA467197	0	12	1	16	3	13	23	0	5	1
AA536875	0	0	0	0	0	0	0	0	0	0
AA543186	46	50	45	46	45	59	46	43	43	28
AA543401	0	0	0	0	0	0	0	0	0	0
AA545190	0	0	0	0	0	0	0	0	0	0
AA619741	0	0	0	0	0	0	0	0	0	0
AA623943	0	0	0	0	0	0	0	0	0	0
AA684185	0	0	0	0	0	0	0	0	0	0
AA914427	15	23	3	27	7	10	18	11	7	10
AA986860	139	180	123	110	63	95	71	264	389	414
Aaas	391	307	328	294	338	320	269	224	261	300
Aacs	853	605	620	571	621	703	466	579	624	822
Aadac	0	0	0	0	0	0	3	0	0	0
Aadacl2	0	0	0	0	0	0	0	0	0	0
Aadacl2fm1	0	0	1	0	0	2	0	0	0	0
Aadacl2fm2	0	0	0	0	1	0	0	0	0	0
Aadacl2fm3	0	0	0	0	0	0	0	0	0	0
Aadacl3	0	0	0	0	0	0	0	0	0	0
Aadacl4	0	0	0	0	0	0	0	0	0	0
Aadacl4fm1	0	0	0	0	0	0	0	0	0	0
Aadacl4fm2	0	0	0	0	0	0	0	0	0	0
AAdacl4fm3	7	1	0	4	0	0	1	1	3	0
Aadacl4fm4	0	0	0	0	0	0	0	0	0	0
Aadacl4fm5	1	1	0	0	0	0	0	0	0	0
Aadat	13	1	16	2	2	9	5	6	6	20
Aagab	2026	1662	1723	1578	1706	1710	1500	1658	1885	2065
Aak1	5262	4158	4602	3486	4850	4306	2227	3238	3628	4189
Aamdc	289	247	223	263	196	222	255	314	504	665
Aamp	4241	3054	3697	3197	3337	3587	3217	3078	3802	4387
Aanat	1	2	1	7	6	12	1	6	4	9
Aar2	785	668	779	631	570	649	534	598	710	960
Aard	24	17	17	23	33	23	45	61	44	12
Aars1	2181	1856	1945	1687	2034	1864	1706	1750	2423	3004
Aars2	426	393	493	339	421	371	355	271	344	395
Aarsd1	887	604	772	729	756	744	803	664	871	997
Aasdh	486	353	421	270	384	283	186	315	366	295
Aasdhppt	537	422	456	334	396	388	296	325	333	404
Aass	245	195	237	108	128	158	98	356	772	1009
Aatf	811	587	664	483	745	628	492	520	513	511
Aatk	2020	1672	1769	1177	1422	1307	1131	1023	1135	1948
AB010352	233	186	195	157	234	192	85	165	161	160
AB041806	0	0	0	1	0	0	0	1	5	2
AB124611	10	12	10	8	2	13	7	14	8	29
Abat	2194	2166	2149	1375	1807	1413	746	2830	3872	5180
Abca1	1618	1558	1735	1012	1261	1181	633	748	976	734
Abca12	0	2	0	0	0	0	0	0	0	0
Abca13	9	14	15	14	5	5	1	25	29	40
Abca14	0	0	0	0	0	0	0	0	2	0
Abca15	0	0	0	0	0	0	0	0	0	0
Abca16	0	0	0	0	0	0	0	0	0	0
Abca17	1	7	3	3	4	4	2	1	5	13
Abca2	11554	7780	8909	6996	9263	8885	6081	5541	5761	6335
Abca3	2648	2015	2287	1770	2141	1974	1264	1765	2173	2384
Abca4	3811	2691	3124	3397	2840	3266	3335	1255	1108	1235
Abca5	2115	1861	1849	1495	1986	1780	968	2067	2239	2406
[truncated: 48,765 more rows]
