# Supplementary material for: Transcriptome Changes Driving Multiple Regulatory Pathways Involved in TGF-β-Induced Anterior Subcapsular Cataract
Source: Cells. 2026 Jul 14;15(14):1263. doi: 10.3390/cells15141263 (PMC13406664; doi:10.3390/cells15141263)
Supplement: Supplementary file 1 [file cells-15-01263-s001.zip › Table S3_List of all 10566 genes expressed in 0VE853.xlsx]

## Sheet: data_2FPKM_853
Supplementary Table S3. List of all 10566 genes expressed in 0VE853
							Log2FPKM						FPKM
Gene	logFC	logCPM	PValue	FDR	significant	Category	853R3	853R4	TG853R2	WTM10	WTM10R2	WTM10R3	853R3	853R4	TG853R2	WTM10	WTM10R2	WTM10R3	Entrez	Gene description
Cfi	5.26541	5.7889	2.36147e-10	1.17495e-06	TRUE	Elevated	5.95037	5.35561	6.04292	1.08626	1.27577	1.31641	60.8357	39.9448	64.9327	1.12323	1.42127	1.49046	12630	complement component factor i
Myl9	2.70854	6.93548	3.4079e-10	1.17495e-06	TRUE	Elevated	7.47346	7.14428	7.6552	4.60912	4.84609	4.60068	176.72	140.463	200.579	23.4053	27.7621	23.2629	98932	myosin, light polypeptide 9, regulatory
Tgfb1	2.68845	8.73846	4.21226e-10	1.17495e-06	TRUE	Elevated	7.42284	7.2553	7.41677	4.48442	4.84326	4.58356	170.592	151.779	169.872	21.3844	27.7055	22.9767	21803	transforming growth factor, beta 1
Bcl3	5.17293	3.8131	4.80228e-10	1.17495e-06	TRUE	Elevated	3.83724	3.41205	3.88359	0.467325	0.410024	0.317124	13.293	9.64458	13.7597	0.382544	0.328708	0.245844	12051	B cell leukemia/lymphoma 3
Car9	3.91639	5.60888	5.56006e-10	1.17495e-06	TRUE	Elevated	5.47433	5.08475	5.33887	1.76421	1.94225	1.57658	43.4568	32.9362	39.4725	2.39689	2.84306	1.98262	230099	carbonic anhydrase 9
Cilp	3.63655	5.22323	6.73815e-10	1.18659e-06	TRUE	Elevated	4.05757	3.87517	3.98694	1.10458	1.1731	0.957678	15.6514	13.6738	14.8558	1.15036	1.25496	0.942182	214425	cartilage intermediate layer protein, nucleotide pyrophosphohydrolase
Jak3	2.50691	5.20666	1.55029e-09	2.34006e-06	TRUE	Elevated	3.96627	3.64937	4.04247	1.69472	1.85521	1.60118	14.6303	11.5479	15.478	2.23715	2.61805	2.03392	16453	Janus kinase 3
Sbno2	2.28261	6.24565	2.3181e-09	3.06164e-06	TRUE	Elevated	3.94627	3.43669	3.85529	1.75263	1.79339	1.78575	14.415	9.82797	13.473	2.36972	2.46629	2.44797	216161	strawberry notch 2
Serpina3n	3.88861	9.75767	3.22008e-09	3.78038e-06	TRUE	Elevated	9.019	8.63553	9.13219	5.065	4.64862	5.24422	517.787	396.698	560.131	32.4747	24.0826	36.9024	20716	serine (or cysteine) peptidase inhibitor, clade A, member 3N
Syne4	2.76289	2.87322	4.33499e-09	4.19683e-06	TRUE	Elevated	3.35101	3.25042	3.56553	1.26759	1.21017	1.16061	9.20364	8.51646	10.8395	1.4076	1.31365	1.23552	233066	spectrin repeat containing, nuclear envelope family member 4
Klhl29	2.77644	5.72656	4.36922e-09	4.19683e-06	TRUE	Elevated	3.54661	3.38	3.75516	1.3472	1.15151	1.43504	10.6852	9.41073	12.5026	1.54419	1.22147	1.70389	208439	kelch-like 29
Serpina3m	4.63438	2.02773	5.02677e-09	4.42607e-06	TRUE	Elevated	2.06716	1.84535	2.15983	0.170079	0.18533	0.116525	3.1906	2.5934	3.46862	0.12512	0.137077	0.0841202	20717	serine (or cysteine) peptidase inhibitor, clade A, member 3M
Lbp	4.32784	3.36387	5.97539e-09	4.85661e-06	TRUE	Elevated	2.89563	3.45925	3.33316	0.445653	0.475615	0.528494	6.44168	9.99862	9.07815	0.361931	0.390511	0.442422	16803	lipopolysaccharide binding protein
Tgfbi	4.5476	6.25372	7.34304e-09	5.5419e-06	TRUE	Elevated	5.101	4.44676	5.4301	1.21438	1.30379	1.0417	33.3205	20.8077	42.1146	1.32041	1.46877	1.05865	21810	transforming growth factor, beta induced
Lrig1	-1.34181	7.04974	1.29951e-08	8.28588e-06	TRUE	Reduced	2.89554	2.97514	2.98567	4.0076	4.20388	4.08071	6.44124	6.86334	6.92092	15.0845	17.4287	15.9207	16206	leucine-rich repeats and immunoglobulin-like domains 1
Gja1	-2.30563	7.78353	1.32577e-08	8.28588e-06	TRUE	Reduced	5.0304	5.31811	5.16216	7.38049	7.39927	7.32162	31.6815	38.8944	34.8067	165.628	167.812	158.966	14609	gap junction protein, alpha 1
Kng2	6.26403	2.65207	1.33314e-08	8.28588e-06	TRUE	Elevated	2.54253	2.50694	2.61131	0.110183	0.100921	0.0379856	4.82608	4.68415	5.11059	0.0793653	0.0724582	0.0266793	385643	kininogen 2
Tha1	2.02767	3.50461	1.42718e-08	8.37752e-06	TRUE	Elevated	3.45693	3.25787	3.49812	1.48855	1.76167	1.79346	9.98098	8.56567	10.299	1.80608	2.3909	2.46646	71776	threonine aldolase 1
Sdc3	1.93032	7.53978	1.57294e-08	8.57509e-06	TRUE	Elevated	5.66017	5.40088	5.54941	3.80911	3.49159	3.51055	49.5686	41.2501	45.8316	13.017	10.2479	10.3967	20970	syndecan 3
Cpxm2	4.1508	5.96486	1.62315e-08	8.57509e-06	TRUE	Elevated	4.70675	4.35861	4.75943	1.38453	0.976587	1.10628	25.114	19.515	26.0851	1.61087	0.967804	1.15289	55987	carboxypeptidase X, M14 family member 2
B4galt5	1.39753	5.03546	2.46247e-08	1.23897e-05	TRUE	Elevated	3.51251	3.36765	3.4976	2.27214	2.20283	2.10191	10.4122	9.32201	10.2949	3.83039	3.60382	3.29277	56336	UDP-Gal:betaGlcNAc beta 1,4-galactosyltransferase, polypeptide 5
Tmem114	2.70383	6.03049	3.62189e-08	1.7395e-05	TRUE	Elevated	6.06081	5.92564	6.18682	2.89544	3.6736	3.51767	65.7552	59.785	71.8482	6.44073	11.7604	10.4531	74720	transmembrane protein 114
Gjb2	4.35932	2.00301	3.81013e-08	1.75034e-05	TRUE	Elevated	1.5506	1.58652	1.5708	0.024716	0.17147	0.15856	1.92939	2.00325	1.97068	0.0172794	0.126205	0.116173	14619	gap junction protein, beta 2
Gjb3	7.24025	2.23912	4.0855e-08	1.79864e-05	TRUE	Elevated	1.77691	1.55582	2.02385	0.0306121	0.0279737	0	2.42692	1.94	3.06666	0.0214454	0.0195791	0	14620	gap junction protein, beta 3
Nampt	1.57974	6.73026	6.10227e-08	2.57907e-05	TRUE	Elevated	4.93299	4.57357	4.80163	3.14676	3.26416	3.25012	29.5476	22.8111	26.8891	7.85665	8.60749	8.51442	59027	nicotinamide phosphoribosyltransferase
Unc93a	3.45452	3.20103	6.75437e-08	2.74487e-05	TRUE	Elevated	2.60827	2.337	2.44727	0.512087	0.616851	0.280792	5.09773	4.05252	4.45385	0.426111	0.533524	0.214862	381058	unc-93 homolog A
Pxdc1	2.93982	3.36113	7.34177e-08	2.87308e-05	TRUE	Elevated	2.96971	2.66985	3.00856	0.536899	0.881225	1.03602	6.83379	5.36362	7.04759	0.450851	0.841938	1.05057	66895	PX domain containing 1
Spry1	1.44002	5.34328	7.69835e-08	2.90503e-05	TRUE	Elevated	4.30697	4.00134	4.25748	2.66267	2.84017	2.91714	18.7937	15.0148	18.1262	5.33202	6.16104	6.55348	24063	sprouty RTK signaling antagonist 1
Stra6	1.96079	4.40878	8.6628e-08	3.15625e-05	TRUE	Elevated	3.00488	3.03536	3.29568	1.34199	1.4984	1.68781	7.0271	7.19848	8.81969	1.535	1.8253	2.22168	20897	stimulated by retinoic acid gene 6
Tmcc3	1.57268	6.42104	9.1466e-08	3.22143e-05	TRUE	Elevated	3.9532	3.77351	4.07828	2.4148	2.35336	2.6296	14.4893	12.6754	15.8922	4.33247	4.11014	5.18854	319880	transmembrane and coiled coil domains 3
Zim1	7.16597	5.07876	1.04747e-07	3.57019e-05	TRUE	Elevated	2.9057	3.22979	3.14475	0.0933265	0.101937	0.0161144	6.49379	8.38132	7.84429	0.0668272	0.0732136	0.0112323	22776	zinc finger, imprinted 1
Scara3	2.14884	5.46253	1.0844e-07	3.57942e-05	TRUE	Elevated	3.86635	3.86787	4.05758	1.98595	1.6974	2.29236	13.5844	13.5997	15.6515	2.96123	2.24317	3.89857	219151	scavenger receptor class A, member 3
Ngfr	1.06778	7.52872	1.11793e-07	3.57942e-05	TRUE	Elevated	6.0439	6.01495	6.11743	4.92557	4.886	4.98553	64.9775	63.6667	68.4273	29.391	28.5686	30.6806	18053	nerve growth factor receptor (TNFR superfamily, member 16)
Prrt4	-1.54174	6.11909	1.20418e-07	3.74217e-05	TRUE	Reduced	3.58893	3.54493	3.53834	4.75507	5.16359	4.86554	11.0331	10.6716	10.6184	26.0035	34.8422	28.1524	101359	proline-rich transmembrane protein 4
Sgk1	-3.12007	5.04098	1.36288e-07	4.11435e-05	TRUE	Reduced	1.82376	1.59363	1.8597	3.99327	4.1004	4.86174	2.54003	2.01808	2.62933	14.9255	16.1531	28.0757	20393	serum/glucocorticoid regulated kinase 1
Dgkg	1.39931	5.34368	1.48361e-07	4.30145e-05	TRUE	Elevated	1.76214	1.79064	1.73982	0.882201	0.831572	0.965431	2.39201	2.45968	2.33993	0.843185	0.779623	0.952647	110197	diacylglycerol kinase, gamma
Gal	5.46641	5.83551	1.50628e-07	4.30145e-05	TRUE	Elevated	6.18639	4.93256	5.88022	0.560166	1.10773	1.4241	71.8265	29.5386	57.901	0.474439	1.15507	1.68347	14419	galanin and GMAP prepropeptide
Lamc2	1.78929	4.46337	1.63615e-07	4.54935e-05	TRUE	Elevated	2.81162	2.73391	2.9394	1.4502	1.45749	1.3307	6.0207	5.65255	6.67093	1.73246	1.74629	1.51524	16782	laminin, gamma 2
Apln	2.93794	2.84921	1.71657e-07	4.58729e-05	TRUE	Elevated	2.15169	2.33108	1.97376	0.586187	0.482778	0.473019	3.44347	4.03183	2.9279	0.501274	0.397432	0.388011	30878	apelin
Serpina3g	3.65472	1.64115	1.73662e-07	4.58729e-05	TRUE	Elevated	1.49734	1.38194	1.80032	0.149073	0.110372	0.307843	1.82321	1.60619	2.48298	0.108857	0.0795066	0.237856	20715	serine (or cysteine) peptidase inhibitor, clade A, member 3G
Gm32016	3.14676	5.30308	1.98603e-07	4.85584e-05	TRUE	Elevated	3.7146	3.82865	3.78323	1.39319	1.04229	1.24305	12.1282	13.2082	12.7678	1.62659	1.05949	1.36698	102634433	predicted gene, 32016
Cthrc1	-1.59325	4.34923	2.01183e-07	4.85584e-05	TRUE	Reduced	3.45217	3.32356	3.47996	4.68905	4.8452	4.97356	9.94481	9.01134	10.1576	24.7956	27.7442	30.4189	68588	collagen triple helix repeat containing 1
Ip6k3	2.07725	2.42585	2.01507e-07	4.85584e-05	TRUE	Elevated	1.94682	2.09639	2.14757	0.856764	0.743801	0.723556	2.85523	3.27638	3.43081	0.810972	0.674582	0.651247	271424	inositol hexaphosphate kinase 3
Nt5e	2.30022	3.89722	2.02212e-07	4.85584e-05	TRUE	Elevated	2.59092	2.47122	2.73548	0.981616	0.910164	1.03784	5.02484	4.54514	5.65979	0.974676	0.879259	1.05315	23959	5' nucleotidase, ecto
Col27a1	2.12073	5.20934	2.44583e-07	5.74282e-05	TRUE	Elevated	3.07447	2.73606	3.03628	1.49427	1.2082	1.16534	7.42378	5.66246	7.2037	1.81721	1.31049	1.24287	373864	collagen, type XXVII, alpha 1
Cdsn	2.6622	2.80575	2.52445e-07	5.79855e-05	TRUE	Elevated	2.16794	1.84384	2.32684	0.636933	0.591409	0.523346	3.49381	2.58964	4.01704	0.55502	0.506718	0.437285	386463	corneodesmosin
BC048679	-1.15557	3.81504	2.71656e-07	6.10706e-05	TRUE	Reduced	4.07091	4.15066	4.33428	5.2095	5.25796	5.18248	15.8061	16.7612	19.1719	36.0011	37.2651	35.3146	210321	cDNA sequence BC048679
7530428D23Rik	-2.94014	4.88095	3.93475e-07	8.417e-05	TRUE	Reduced	4.39716	4.21281	4.26463	6.58911	7.2369	7.34673	20.0707	17.5431	18.2213	95.2763	149.843	161.774	319506	RIKEN cDNA 7530428D23 gene
Creb3l1	-1.22616	4.40876	3.95194e-07	8.417e-05	TRUE	Reduced	2.87734	2.9833	3.09999	3.89028	4.06157	4.1288	6.34796	6.90791	7.57414	13.8283	15.6976	16.4942	26427	cAMP responsive element binding protein 3-like 1
Kcnk1	-1.31143	5.09123	3.98306e-07	8.417e-05	TRUE	Reduced	2.53601	2.46911	2.57038	3.40602	3.49673	3.86982	4.79981	4.537	4.93966	9.60017	10.2881	13.6195	16525	potassium channel, subfamily K, member 1
Lrrc75a	1.19451	4.509	4.56832e-07	9.15561e-05	TRUE	Elevated	3.46601	3.33423	3.66524	2.34222	2.4283	2.38353	10.0502	9.08561	11.6867	4.07081	4.38258	4.21813	192976	leucine rich repeat containing 75A
Tcirg1	1.27501	4.0838	4.64588e-07	9.15561e-05	TRUE	Elevated	2.80215	2.56857	2.94065	1.58293	1.69548	1.85003	5.97478	4.9322	6.67756	1.99578	2.23884	2.60508	27060	T cell, immune regulator 1, ATPase, H+ transporting, lysosomal V0 protein A3
Peg3	2.63396	8.11018	4.66138e-07	9.15561e-05	TRUE	Elevated	5.08511	5.16391	5.1416	2.80701	2.63277	2.39745	32.9445	34.8502	34.3001	5.99834	5.20217	4.26872	18616	paternally expressed 3
R3hdml	-2.48653	9.05244	4.67919e-07	9.15561e-05	TRUE	Reduced	7.02674	7.23074	7.20651	9.42214	9.52476	9.70636	129.395	149.2	146.699	685.034	735.613	834.423	100043899	R3H domain containing-like
Nfkbie	1.58115	3.54205	5.03838e-07	9.67919e-05	TRUE	Elevated	3.02174	2.72175	3.17662	1.47977	1.80277	1.69959	7.12146	5.59671	8.04187	1.78904	2.4889	2.24809	18037	nuclear factor of kappa light polypeptide gene enhancer in B cells inhibitor, epsilon
Selenop	-1.88373	5.15123	5.41638e-07	0.000102196	TRUE	Reduced	3.37995	3.34511	3.67402	4.95259	4.99148	5.52056	9.41035	9.16197	11.7641	29.9656	30.8116	44.9044	20363	selenoprotein P
Rnf152	2.35036	6.07434	5.64278e-07	0.000103937	TRUE	Elevated	3.85336	3.727	3.90968	1.85288	1.74212	1.75251	13.4536	12.2416	14.029	2.6122	2.34526	2.36945	320311	ring finger protein 152
C4b	2.9987	8.1831	5.70541e-07	0.000103937	TRUE	Elevated	6.94307	6.5117	6.90443	3.53074	3.33711	4.35505	122.048	90.2466	118.796	10.5574	9.10579	19.4644	12268	complement C4B (Chido blood group)
Timp1	2.40815	5.97932	5.86957e-07	0.000105115	TRUE	Elevated	6.03855	5.78037	6.34951	3.73818	3.81456	3.43064	64.7331	53.9624	80.5441	12.3446	13.0701	9.78266	21857	tissue inhibitor of metalloproteinase 1
Sap30	1.03648	4.09251	7.14603e-07	0.000125842	TRUE	Elevated	4.29305	4.00985	4.23723	3.18019	3.16212	3.11281	18.6037	15.1096	17.8597	8.06424	7.95141	7.65066	60406	sin3 associated polypeptide
Slc29a1	1.17125	5.95017	7.34897e-07	0.000127294	TRUE	Elevated	4.38313	4.1867	4.34762	3.13339	3.27623	3.02506	19.8668	17.2105	19.3594	7.77497	8.68822	7.14016	63959	solute carrier family 29 (nucleoside transporters), member 1
Tacr1	1.7403	8.91215	7.91016e-07	0.000134804	TRUE	Elevated	7.11382	7.07595	7.01172	5.19231	5.54562	5.02946	137.507	133.919	128.044	35.5629	45.7087	31.6602	21336	tachykinin receptor 1
Sbspon	-2.32754	4.91701	8.16665e-07	0.000136966	TRUE	Reduced	2.69215	2.5243	2.57526	4.23783	4.45522	5.10798	5.46276	4.75293	4.95979	17.8675	20.9358	33.4871	226866	somatomedin B and thrombospondin, type 1 domain containing
Anpep	2.86628	3.85925	8.82008e-07	0.000141645	TRUE	Elevated	2.96593	2.57436	2.63807	0.811692	0.967541	0.574969	6.81331	4.95606	5.225	0.755269	0.955504	0.489645	16790	alanyl aminopeptidase, membrane
Pros1	1.48166	7.15592	8.83529e-07	0.000141645	TRUE	Elevated	6.40936	6.04933	6.1777	4.45454	4.81219	4.78842	83.998	65.2262	71.3889	20.9255	27.0939	26.6349	19128	protein S (alpha)
Dab2	1.72351	3.62964	8.94523e-07	0.000141645	TRUE	Elevated	1.84369	1.88598	1.9553	0.797247	0.867047	0.823343	2.58927	2.69605	2.87795	0.737782	0.823926	0.769501	13132	disabled 2, mitogen-responsive phosphoprotein
P2rx6	-1.50957	4.42417	9.2283e-07	0.000141645	TRUE	Reduced	2.92678	2.87821	3.00502	3.92435	4.30808	4.4506	6.60413	6.35237	7.02787	14.1826	18.8089	20.8657	18440	purinergic receptor P2X, ligand-gated ion channel, 6
Spon2	-1.49779	6.8962	9.24065e-07	0.000141645	TRUE	Reduced	5.30554	5.20335	5.28138	6.8334	6.72198	6.34593	38.5481	35.8439	37.8915	113.04	104.564	80.342	100689	spondin 2, extracellular matrix protein
Cfb	2.75626	3.32833	9.37853e-07	0.000141645	TRUE	Elevated	3.04524	2.61168	2.79401	1.07733	0.55156	0.978759	7.25485	5.11215	5.93556	1.11013	0.465669	0.97077	14962	complement factor B
Col5a3	3.55795	4.12218	9.38404e-07	0.000141645	TRUE	Elevated	1.90231	1.72946	2.6812	0.283905	0.305431	0.455502	2.73811	2.31603	5.41391	0.217486	0.235788	0.37126	53867	collagen, type V, alpha 3
Tst	-1.40136	6.14793	9.79616e-07	0.000145783	TRUE	Reduced	5.68192	5.45852	5.51339	6.62064	6.92667	6.99714	50.3367	42.9723	44.6768	97.4036	120.657	126.746	22117	thiosulfate sulfurtransferase, mitochondrial
Eef2k	1.14824	3.92257	1.00776e-06	0.000146731	TRUE	Elevated	1.89776	1.83264	2.03483	1.06106	1.14597	1.17976	2.72634	2.56188	3.09774	1.08647	1.21294	1.26539	13631	eukaryotic elongation factor-2 kinase
Nbl1	-2.07632	6.62981	1.01376e-06	0.000146731	TRUE	Reduced	4.22118	4.02211	4.18039	5.66686	5.98036	6.47607	17.651	15.2471	17.1311	49.8037	62.1347	88.0207	17965	NBL1, DAN family BMP antagonist
Krt4	2.02084	4.44549	1.04054e-06	0.000147581	TRUE	Elevated	4.25116	3.88616	4.33043	2.22072	2.64682	1.95625	18.0427	13.786	19.1182	3.66127	5.26287	2.88052	16682	keratin 4
Crabp2	2.1588	1.38946	1.04756e-06	0.000147581	TRUE	Elevated	2.20835	2.16549	2.24039	0.835633	0.848503	0.764005	3.62146	3.48619	3.72523	0.78464	0.800631	0.698198	12904	cellular retinoic acid binding protein II
H19	4.52917	3.68528	1.071e-06	0.000147582	TRUE	Elevated	3.47539	3.49019	2.72041	0.40795	0.582328	0.315132	10.1224	10.237	5.59061	0.326799	0.497264	0.244125	14955	H19, imprinted maternally expressed transcript
Chrdl1	-1.81212	6.23545	1.07551e-06	0.000147582	TRUE	Reduced	2.84795	2.98301	3.07074	4.05936	4.5995	4.92938	6.19975	6.90632	7.40205	15.672	23.2431	29.4713	83453	chordin-like 1
Gclm	0.928216	6.41972	1.15351e-06	0.000156257	FALSE	NS	5.73779	5.54837	5.76966	4.66895	4.74064	4.69593	52.3637	45.7979	53.5557	24.4387	25.7346	24.9188	14630	glutamate-cysteine ligase, modifier subunit
Tafa4	1.4005	3.57124	1.18717e-06	0.00015878	TRUE	Elevated	2.24791	2.27018	2.54514	1.17507	1.32704	1.41057	3.74996	3.82382	4.83664	1.25803	1.50888	1.65843	320701	TAFA chemokine like family member 4
Plekha7	-1.01523	5.02226	1.33066e-06	0.000175747	TRUE	Reduced	1.66852	1.64722	1.79099	2.28841	2.3722	2.55016	2.17888	2.1323	2.46051	3.88518	4.17731	4.857	233765	pleckstrin homology domain containing, family A member 7
Gpc1	1.41688	7.20514	1.39425e-06	0.000181872	TRUE	Elevated	4.85811	4.72322	4.84268	3.58345	3.43751	3.12165	28.0027	25.4138	27.6941	10.9874	9.83409	7.70381	14733	glypican 1
Glycam1	3.03366	8.05117	1.4519e-06	0.000187083	TRUE	Elevated	8.83647	8.12223	8.56394	5.64	5.75953	4.69728	456.134	277.634	377.444	48.8667	53.1739	24.9431	14663	glycosylation dependent cell adhesion molecule 1
Stat3	1.10914	7.45892	1.49926e-06	0.000190857	TRUE	Elevated	5.71522	5.5228	5.8094	4.40084	4.55828	4.61818	51.5356	44.9758	55.0796	20.1244	22.5603	23.5591	20848	signal transducer and activator of transcription 3
Hpn	3.56109	2.52017	1.53462e-06	0.000193034	TRUE	Elevated	2.17258	2.33039	2.20921	0.622694	0.360974	0.120659	3.50828	4.0294	3.62422	0.539747	0.284293	0.0872311	15451	hepsin
Lama3	-2.76446	6.4549	1.57222e-06	0.000195437	TRUE	Reduced	1.88665	1.83641	2.05497	3.72416	4.4494	4.47132	2.69774	2.57119	3.15535	12.2155	20.8476	21.182	16774	laminin, alpha 3
Fads2	-0.968684	6.29967	1.75238e-06	0.000215298	FALSE	NS	4.6739	4.56931	4.55242	5.24831	5.41335	5.68845	24.5262	22.7409	22.4647	37.01	41.6167	50.5695	56473	fatty acid desaturase 2
Igf2r	1.4718	6.97632	1.79684e-06	0.000218018	TRUE	Elevated	4.29708	4.24689	4.30912	2.73086	3.09909	2.74003	18.6584	17.9863	18.8233	5.63851	7.56879	5.68082	16004	insulin-like growth factor 2 receptor
Slc41a1	-0.99417	6.0067	1.82289e-06	0.000218018	FALSE	NS	3.66399	3.59603	3.65837	4.29395	4.41899	4.74459	11.6757	11.0924	11.6264	18.6159	20.3918	25.808	98396	solute carrier family 41, member 1
Inhbb	1.18338	4.99481	1.84057e-06	0.000218018	TRUE	Elevated	3.57057	3.2968	3.56114	2.38279	2.52539	2.22208	10.8809	8.82732	10.8035	4.21545	4.75728	3.66566	16324	inhibin beta-B
Csf1	1.42886	4.85773	1.88045e-06	0.000218018	TRUE	Elevated	3.4326	3.12257	3.36686	2.11737	1.87629	2.12292	9.79727	7.70936	9.31636	3.33902	2.6713	3.35575	12977	colony stimulating factor 1 (macrophage)
Vsnl1	-1.6598	5.11736	1.89147e-06	0.000218018	TRUE	Reduced	3.59504	3.70984	3.70835	4.80623	5.06882	5.55795	11.0841	12.085	12.0715	26.9781	32.5634	46.1095	26950	visinin-like 1
Ptgds	-2.00994	8.63084	1.89924e-06	0.000218018	TRUE	Reduced	8.06229	7.81516	7.97251	9.8543	9.5638	10.1463	266.296	224.215	250.168	924.632	755.818	1132.29	19215	prostaglandin D2 synthase (brain)
Niban1	-1.54888	6.03578	1.91895e-06	0.000218018	TRUE	Reduced	3.22568	2.96041	3.09496	4.63025	4.18513	4.48518	8.35465	6.78343	7.54428	23.7653	17.1907	21.3962	63913	niban apoptosis regulator 1
Bmp7	-0.966553	6.57507	1.98508e-06	0.000223131	FALSE	NS	4.46547	4.51915	4.41053	5.20611	5.36124	5.39257	21.0923	21.9298	20.2668	35.9144	40.1051	41.0072	12162	bone morphogenetic protein 7
Tvp23a	0.847864	5.11868	2.08355e-06	0.000229857	FALSE	NS	3.4076	3.26126	3.25109	2.51602	2.45667	2.53515	9.61185	8.58821	8.52085	4.72	4.4895	4.79636	383103	trans-golgi network vesicle protein 23A
Itga7	2.18979	4.77478	2.08843e-06	0.000229857	TRUE	Elevated	2.46118	1.98259	2.87059	0.906569	0.993901	0.967888	4.50666	2.95201	6.31363	0.874582	0.991562	0.955975	16404	integrin alpha 7
Cd247	1.93879	4.16664	2.17487e-06	0.000236904	TRUE	Elevated	2.17669	2.13671	2.53225	0.983712	1.14636	0.745243	3.52115	3.39758	4.78475	0.977547	1.21355	0.676257	12503	CD247 antigen
Dync1i1	-0.885255	7.18213	2.19852e-06	0.000237036	FALSE	NS	5.15636	5.30193	5.17274	5.97402	6.03698	5.9854	34.663	38.4493	35.0704	61.8577	64.6618	62.3555	13426	dynein cytoplasmic 1 intermediate chain 1
Rap2b	1.5502	7.55739	2.28992e-06	0.000244397	TRUE	Elevated	6.03361	5.89255	6.185	4.33848	4.76866	4.1787	64.5086	58.4065	71.7562	19.2308	26.259	17.1098	74012	RAP2B, member of RAS oncogene family
Lrtm2	-0.964323	5.98901	2.39898e-06	0.000252737	FALSE	NS	3.14144	3.2786	3.37394	4.0203	4.10728	4.10578	7.82405	8.70416	9.36709	15.2268	16.2351	16.2172	211187	leucine-rich repeats and transmembrane domains 2
Gm266	4.29578	2.01198	2.43165e-06	0.000252737	TRUE	Elevated	2.57972	2.58125	2.67104	0.495971	0.425836	0	4.97822	4.98456	5.3689	0.410269	0.343351	0	212539	predicted gene 266
Uaca	-1.50952	6.69606	2.43983e-06	0.000252737	TRUE	Reduced	3.71352	3.67368	3.69695	4.49755	5.26479	5.28288	12.1184	11.7611	11.9686	21.589	37.4468	37.9319	72565	uveal autoantigen with coiled-coil domains and ankyrin repeats
Cp	1.13976	10.5097	2.49833e-06	0.000256285	TRUE	Elevated	7.99516	8.09551	8.17724	7.00783	6.80586	6.78795	254.142	272.521	288.465	127.696	110.884	109.504	12870	ceruloplasmin
Thbd	2.60301	3.05196	2.5576e-06	0.000259314	TRUE	Elevated	2.11139	2.0801	2.40679	0.778248	0.514412	0.618424	3.32109	3.22836	4.30292	0.715047	0.428412	0.535197	21824	thrombomodulin
Rspo1	-1.6963	6.52059	2.57694e-06	0.000259314	TRUE	Reduced	5.07261	4.97955	4.78983	5.9371	6.6743	6.86957	32.6517	30.5497	26.6619	60.2695	101.132	115.935	192199	R-spondin 1
Synm	0.917137	6.93732	2.67024e-06	0.000266167	FALSE	NS	4.10498	3.82263	3.87906	3.05097	2.95865	3.07618	16.2077	13.149	13.7134	7.28768	6.77398	7.43377	233335	synemin, intermediate filament protein
Wfdc1	-2.40695	5.00253	2.73755e-06	0.000267322	TRUE	Reduced	4.28923	3.46995	3.77811	6.28283	5.74559	6.27685	18.5517	10.0805	12.719	76.861	52.6533	76.539	67866	WAP four-disulfide core domain 1
Itprid2	-1.15789	4.51943	2.74976e-06	0.000267322	TRUE	Reduced	1.87892	1.83707	1.9889	2.52697	2.76313	2.96103	2.678	2.57284	2.96935	4.76361	5.78869	6.7868	70599	ITPR interacting domain containing 2
Gfap	1.83689	7.7907	2.78224e-06	0.000267322	TRUE	Elevated	5.2205	5.29378	5.38422	3.80642	3.35559	3.17202	36.2844	38.227	40.7648	12.991	9.23609	8.01311	14580	glial fibrillary acidic protein
5031439G07Rik	-0.779233	6.40154	2.78302e-06	0.000267322	FALSE	NS	3.45175	3.43763	3.49724	4.02578	4.19207	4.10021	9.94159	9.83505	10.2921	15.2884	17.2785	16.1508	223739	RIKEN cDNA 5031439G07 gene
Mia	-1.78144	1.42761	2.89656e-06	0.000275721	TRUE	Reduced	2.10981	2.09814	1.86202	3.17933	3.54039	3.6383	3.31636	3.28158	2.63517	8.05886	10.635	11.4519	12587	MIA SH3 domain containing
Chst8	2.76918	2.90404	2.94606e-06	0.000277929	TRUE	Elevated	1.84365	1.76463	2.15292	0.480777	0.329121	0.588728	2.58917	2.39786	3.44726	0.395495	0.256248	0.50392	68947	carbohydrate sulfotransferase 8
Bst1	-2.2135	4.52515	2.9766e-06	0.000278325	TRUE	Reduced	2.53343	2.73415	2.73616	3.92509	4.6104	5.10811	4.78948	5.65368	5.66294	14.1904	23.4269	33.4902	12182	bone marrow stromal cell antigen 1
Tnfrsf21	-1.89177	4.25014	3.14152e-06	0.00029117	TRUE	Reduced	2.29474	1.97377	2.08277	3.7238	3.26264	3.94694	3.90664	2.92793	3.23621	12.2122	8.59737	14.4222	94185	tumor necrosis factor receptor superfamily, member 21
Fn1	1.77259	5.73699	3.22888e-06	0.000296664	TRUE	Elevated	2.8876	2.4494	3.13249	1.38589	1.38252	1.53186	6.40036	4.4619	7.76947	1.61334	1.60724	1.89159	14268	fibronectin 1
Adra2a	1.32535	4.71441	3.41353e-06	0.000310925	TRUE	Elevated	3.3971	3.37784	3.3517	2.24051	2.32258	1.94829	9.53484	9.39516	9.20849	3.72564	4.00225	2.85916	11551	adrenergic receptor, alpha 2a
Dusp15	-1.46801	5.6947	3.64241e-06	0.00032618	TRUE	Reduced	3.37685	3.11184	3.33588	4.66541	4.76059	4.20258	9.388	7.64482	9.09718	24.3763	26.107	17.412	252864	dual specificity phosphatase-like 15
Ror2	1.91657	3.069	3.64274e-06	0.00032618	TRUE	Elevated	1.86801	1.90556	1.93575	0.858438	0.561539	0.817335	2.6503	2.74655	2.82578	0.813075	0.475842	0.762148	26564	receptor tyrosine kinase-like orphan receptor 2
Serpina3h	2.42965	5.78156	3.76598e-06	0.000334381	TRUE	Elevated	4.6927	4.51373	4.93973	2.25312	1.99169	2.92678	24.8608	21.8438	29.6906	3.76714	2.97702	6.60411	546546	serine (or cysteine) peptidase inhibitor, clade A, member 3H
Sox3	2.44436	2.1056	3.87835e-06	0.000341489	TRUE	Elevated	2.12253	1.76975	1.86918	0.623659	0.697521	0.381814	3.35457	2.40994	2.65324	0.540778	0.621716	0.302979	20675	SRY (sex determining region Y)-box 3
Ptp4a3	1.19539	5.81393	4.01047e-06	0.000347763	TRUE	Elevated	4.17372	4.18821	4.20341	3.18647	2.80647	3.02618	17.0474	17.2296	17.4226	8.10378	5.99569	7.14649	19245	protein tyrosine phosphatase 4a3
Ntng2	1.6967	4.71922	4.04305e-06	0.000347763	TRUE	Elevated	4.33427	4.00163	4.25178	2.68239	2.81387	2.23311	19.1719	15.0181	18.0508	5.41917	6.03167	3.70146	171171	netrin G2
Pdzd2	-1.3998	5.22115	4.04835e-06	0.000347763	TRUE	Reduced	1.53711	1.5927	1.6834	2.58648	2.7576	2.45294	1.90212	2.01614	2.21184	5.00631	5.76272	4.4753	68070	PDZ domain containing 2
Gm40376	4.04141	3.21986	4.12024e-06	0.000351085	TRUE	Elevated	4.06078	3.4277	3.84696	1.16017	0.961245	0.11506	15.6884	9.76072	13.3897	1.23483	0.946989	0.08302	105244841	predicted gene, 40376
Arhgef4	1.91057	3.69865	4.1915e-06	0.000354299	TRUE	Elevated	1.76315	1.62911	1.75521	0.727327	0.630567	0.599218	2.39438	2.09322	2.37575	0.655569	0.548173	0.514895	226970	Rho guanine nucleotide exchange factor 4
Rmc1	0.699785	5.13933	4.32599e-06	0.000362766	FALSE	NS	4.02293	4.04197	4.09323	3.37023	3.27607	3.34075	15.2563	15.4723	16.0682	9.34049	8.68714	9.13131	76482	regulator of MON1-CCZ1
Gm36169	-2.21704	3.22405	4.41911e-06	0.000367656	TRUE	Reduced	2.56327	2.00821	2.48643	4.50939	4.10509	4.14535	4.91047	3.02282	4.60389	21.7752	16.209	16.696	102639986	predicted gene, 36169
Atp1a2	-2.43342	7.32724	4.4937e-06	0.000369678	TRUE	Reduced	4.08485	3.57259	3.64519	6.0817	5.67265	6.31549	15.9692	10.8976	11.5115	66.7291	50.0079	78.644	98660	ATPase, Na+/K+ transporting, alpha 2 polypeptide
Map3k21	-1.16107	3.91078	4.51339e-06	0.000369678	TRUE	Reduced	1.67399	1.60611	1.69334	2.41132	2.61105	2.38374	2.19096	2.0443	2.23405	4.31961	5.10947	4.21887	234878	mitogen-activated protein kinase kinase kinase 21
Ccl2	2.82019	4.03214	4.82831e-06	0.00039243	TRUE	Elevated	4.92024	4.75392	5.57473	2.10381	2.36195	2.82043	29.2788	25.982	46.6609	3.29844	4.14066	6.06375	20296	C-C motif chemokine ligand 2
Fam174b	0.836991	4.5866	5.10854e-06	0.000412037	FALSE	NS	3.58079	3.46828	3.43085	2.57244	2.62171	2.84901	10.9653	10.0677	9.78423	4.94817	5.15481	6.20504	100038347	family with sequence similarity 174, member B
Rgmb	-0.702375	5.36097	5.30536e-06	0.00042467	FALSE	NS	2.74474	2.72438	2.86365	3.16471	3.33938	3.45224	5.7027	5.60876	6.27853	7.96754	9.12174	9.94529	68799	repulsive guidance molecule family member B
Thrsp	-2.82654	3.08496	5.36757e-06	0.000426419	TRUE	Reduced	1.7608	2.16227	1.77149	3.69059	4.17549	4.80685	2.38886	3.47619	2.41407	11.9116	17.0695	26.9902	21835	thyroid hormone responsive
Piezo2	1.69296	6.66209	5.43844e-06	0.000428825	TRUE	Elevated	3.73129	3.61286	3.86211	1.83796	2.28571	2.43259	12.281	11.2343	13.5415	2.57504	3.87605	4.3986	667742	piezo-type mechanosensitive ion channel component 2
Litaf	1.43697	5.72824	5.4934e-06	0.000428934	TRUE	Elevated	4.943	4.62229	4.97644	3.67861	3.44628	3.05247	29.7603	23.6291	30.4817	11.8048	9.9002	7.29633	56722	LPS-induced TN factor
Ndufa4l2	2.03621	6.28365	5.52101e-06	0.000428934	TRUE	Elevated	7.10456	6.46404	6.83485	4.42259	5.10632	4.62097	136.621	87.2815	113.155	20.4454	33.4474	23.6066	407790	Ndufa4, mitochondrial complex associated like 2
Prkcq	-1.10379	4.93035	5.71609e-06	0.000440848	TRUE	Reduced	2.97092	2.92223	3.04432	3.60771	4.07476	3.99915	6.84034	6.58019	7.24957	11.1907	15.851	14.9906	18761	protein kinase C, theta
Gpr153	0.817158	6.18199	5.9374e-06	0.000454598	FALSE	NS	4.57007	4.34687	4.61297	3.67369	3.51919	3.78642	22.7536	19.3488	23.4705	11.7612	10.4652	12.7983	100129	G protein-coupled receptor 153
Nxph4	1.30155	6.99404	6.33518e-06	0.000481565	TRUE	Elevated	6.87363	6.49704	6.64156	4.86532	5.45931	5.55003	116.265	89.3244	98.8408	28.1478	42.9964	45.8518	104080	neurexophilin 4
Osmr	2.21232	4.89843	6.51519e-06	0.000491711	TRUE	Elevated	3.06891	2.92044	3.21158	0.902476	1.24249	1.7222	7.39141	6.57077	8.26364	0.869272	1.36607	2.29938	18414	oncostatin M receptor
Snx31	2.36297	3.80172	6.61308e-06	0.000495559	TRUE	Elevated	2.71201	2.54238	2.93961	0.562803	1.25462	1.17092	5.55233	4.82551	6.67204	0.477136	1.38604	1.25156	66696	sorting nexin 31
Pals2	1.17982	6.07327	6.95136e-06	0.00051724	TRUE	Elevated	4.67374	4.39684	4.65536	3.63348	3.25473	3.24934	24.5232	20.0659	24.2001	11.4105	8.5449	8.50929	56524	protein associated with LIN7 2, MAGUK family member
Hunk	-1.04438	5.36662	7.39771e-06	0.000546603	TRUE	Reduced	2.63205	2.60673	2.70328	3.59556	3.4226	3.44088	5.19907	5.0912	5.5128	11.0885	9.72272	9.85947	26559	hormonally upregulated Neu-associated kinase
6530402F18Rik	1.3976	3.80952	7.48914e-06	0.000549516	TRUE	Elevated	2.49671	2.25267	2.38872	1.43478	1.39763	1.12392	4.64398	3.76564	4.23691	1.7034	1.63468	1.17939	76220	RIKEN cDNA 6530402F18 gene
Fancc	0.998497	4.91341	7.72843e-06	0.000563163	FALSE	NS	2.73096	2.62277	2.64431	1.89137	1.90233	1.6409	5.63899	5.15932	5.25195	2.70989	2.73816	2.11861	14088	Fanconi anemia, complementation group C
Glce	-0.832869	5.42266	8.03082e-06	0.000581189	FALSE	NS	2.10135	2.0685	2.27007	2.58766	2.7741	2.90376	3.29111	3.1945	3.82348	5.01121	5.84047	6.48375	93683	glucuronyl C5-epimerase
Endod1	-1.7149	5.01145	9.19629e-06	0.000661007	TRUE	Reduced	2.38412	2.34543	2.52101	3.29346	3.80092	4.31439	4.22024	4.08211	4.73984	8.80458	12.9377	18.8958	71946	endonuclease domain containing 1
Serping1	1.45175	6.94809	9.2637e-06	0.000661353	TRUE	Elevated	7.02959	6.5276	6.84927	5.06628	5.09078	5.67515	129.653	91.2581	114.301	32.5045	33.0784	50.0964	12258	serine (or cysteine) peptidase inhibitor, clade G, member 1
Dpysl3	-1.03447	5.07265	9.4613e-06	0.000668039	TRUE	Reduced	2.34139	2.47844	2.50279	3.37978	3.22692	3.15306	4.06791	4.57294	4.66779	9.40913	8.36267	7.89543	22240	dihydropyrimidinase-like 3
Steap1	-1.17291	2.8994	9.4838e-06	0.000668039	TRUE	Reduced	2.43486	2.5136	2.48163	3.17983	3.59729	3.46947	4.40713	4.71044	4.58528	8.062	11.1029	10.0768	70358	six transmembrane epithelial antigen of the prostate 1
Smim1	-1.52041	3.60522	9.64556e-06	0.000674934	TRUE	Reduced	1.75105	1.7805	1.7995	2.80903	2.85774	3.08587	2.36604	2.43545	2.48099	6.00814	6.24878	7.4906	68859	small integral membrane protein 1
Dstn	-0.716785	8.41639	9.71552e-06	0.000675356	FALSE	NS	7.17083	7.23109	7.38689	7.71056	7.95065	8.01375	143.09	149.236	166.37	208.464	246.39	257.451	56431	destrin
Serpina3i	2.99758	2.45013	9.88062e-06	0.000678292	TRUE	Elevated	1.48314	1.41964	2.03382	0.30604	0.187378	0.467803	1.79556	1.67518	3.09487	0.236309	0.138692	0.383002	628900	serine (or cysteine) peptidase inhibitor, clade A, member 3I
Synpo	0.946285	6.56143	9.88615e-06	0.000678292	FALSE	NS	3.88561	3.57516	3.86016	2.79004	2.97555	2.78449	13.7804	10.9187	13.5219	5.91648	6.86556	5.88996	104027	synaptopodin
Mical2	1.46916	4.62486	1.00563e-05	0.000685512	TRUE	Elevated	2.12262	1.68718	2.03662	0.779106	0.960742	1.19744	3.35483	2.22028	3.10282	0.716067	0.94631	1.29333	320878	microtubule associated monooxygenase, calponin and LIM domain containing 2
Alpl	-1.31121	4.28966	1.01359e-05	0.000686513	TRUE	Reduced	2.41856	2.45879	2.55501	3.3675	3.40132	3.83866	4.34637	4.49755	4.87673	9.3209	9.56575	13.3071	11647	alkaline phosphatase, liver/bone/kidney
Slc6a13	-3.1741	4.18182	1.03709e-05	0.000697956	TRUE	Reduced	1.90018	1.59716	1.2037	3.7677	3.86934	4.75828	2.73261	2.02547	1.30329	12.6204	13.6146	26.0635	14412	solute carrier family 6 (neurotransmitter transporter, GABA), member 13
Sts	0.906232	3.54741	1.0553e-05	0.000705716	FALSE	NS	3.77443	3.55399	3.74059	2.691	2.84063	2.88572	12.6841	10.7451	12.3669	5.45759	6.16335	6.39073	20905	steroid sulfatase
St6galnac2	0.951447	3.43548	1.06853e-05	0.000706182	FALSE	NS	2.43004	2.29917	2.57489	1.58026	1.65222	1.73405	4.38908	3.92174	4.95824	1.99024	2.14316	2.32661	20446	ST6 (alpha-N-acetyl-neuraminyl-2,3-beta-galactosyl-1,3)-N-acetylgalactosaminide alpha-2,6-sialyltransferase 2
Tmem140	-1.72024	3.69206	1.07719e-05	0.000706182	TRUE	Reduced	2.08802	1.94411	1.8499	2.75416	3.57806	3.53627	3.25164	2.84801	2.60475	5.74661	10.9427	10.6018	68487	transmembrane protein 140
Nxpe4	1.9793	6.40162	1.08199e-05	0.000706182	TRUE	Elevated	4.30848	4.49651	4.66182	2.96987	2.67426	2.05011	18.8144	21.5727	24.3133	6.83467	5.38313	3.14136	244853	neurexophilin and PC-esterase domain family, member 4
Steap2	-1.1842	4.74084	1.08273e-05	0.000706182	TRUE	Reduced	1.48368	1.60019	1.61322	2.10634	2.40129	2.6073	1.79661	2.03183	2.05935	3.30597	4.28276	5.0936	74051	six transmembrane epithelial antigen of prostate 2
Ube2l6	0.890927	4.86882	1.1131e-05	0.000721532	FALSE	NS	4.84873	4.46053	4.82134	3.74083	3.82849	3.81124	27.8147	21.0168	27.2728	12.3691	13.2066	13.0377	56791	ubiquitin-conjugating enzyme E2L 6
Cyb561a3	0.735093	4.46011	1.18831e-05	0.000765591	FALSE	NS	2.66303	2.39913	2.67425	1.9202	1.8743	2.00873	5.33363	4.27485	5.38308	2.78475	2.66624	3.02427	225912	cytochrome b561 family, member A3
Tgfbr3	-1.33503	4.25889	1.2187e-05	0.00078041	TRUE	Reduced	1.69764	1.78668	1.87062	2.39779	2.77163	3.08418	2.24369	2.4502	2.65689	4.26993	5.82881	7.48069	21814	transforming growth factor, beta receptor III
Prkch	1.24856	3.13491	1.25036e-05	0.000792014	TRUE	Elevated	2.1537	1.84148	2.1799	1.04296	1.09405	1.37336	3.44968	2.58378	3.53121	1.06044	1.13472	1.59073	18755	protein kinase C, eta
Dcbld1	0.867907	3.67614	1.25289e-05	0.000792014	FALSE	NS	2.67931	2.47712	2.69547	1.8536	1.88099	1.87769	5.40549	4.56786	5.47766	2.61401	2.68329	2.67487	66686	discoidin, CUB and LCCL domain containing 1
Plekhm1	0.878497	6.03301	1.26283e-05	0.000792014	FALSE	NS	3.93577	3.73658	4.01155	3.02884	3.20135	2.80757	14.3033	12.3298	15.1286	7.16155	8.19821	6.00105	353047	pleckstrin homology domain containing, family M (with RUN domain) member 1
Ptn	-1.36527	6.66769	1.2668e-05	0.000792014	TRUE	Reduced	5.35187	5.13037	5.11791	6.6146	6.24933	6.4896	39.8388	34.0263	33.7252	96.9928	75.0739	88.8596	19242	pleiotrophin
Oat	0.706533	9.23128	1.29873e-05	0.000804029	FALSE	NS	8.34131	8.24168	8.49826	7.49492	7.68998	7.5326	323.329	301.686	360.603	179.382	205.497	184.156	18242	ornithine aminotransferase
Ltbp4	1.19622	3.71427	1.30124e-05	0.000804029	TRUE	Elevated	1.8513	1.63831	1.71462	0.938487	0.891584	1.07728	2.60824	2.11301	2.28209	0.916517	0.855212	1.11005	108075	latent transforming growth factor beta binding protein 4
Lrig3	1.12407	5.05289	1.30989e-05	0.000804666	TRUE	Elevated	3.62847	3.42585	3.67971	2.30709	2.7265	2.50821	11.3674	9.74692	11.8146	3.94884	5.61847	4.68913	320398	leucine-rich repeats and immunoglobulin-like domains 3
Rcan1	-1.19715	7.28691	1.31973e-05	0.000805518	TRUE	Reduced	5.49824	5.4398	5.56689	6.07034	6.70734	6.91565	44.1997	42.4055	46.4023	66.1979	103.499	119.73	54720	regulator of calcineurin 1
Selenbp1	-1.27263	4.72913	1.32652e-05	0.000805518	TRUE	Reduced	3.76662	3.63852	3.58598	4.32067	4.8713	5.09726	12.6102	11.4538	11.0084	18.9826	28.2691	33.2317	20341	selenium binding protein 1
Abca4	1.18088	6.61653	1.33694e-05	0.00080693	TRUE	Elevated	3.66977	3.41134	3.60619	2.61319	2.35776	2.38765	11.7266	9.63935	11.1778	5.11855	4.12572	4.23306	11304	ATP-binding cassette, sub-family A member 4
Otulinl	-0.957357	4.95113	1.34412e-05	0.00080693	FALSE	NS	3.11759	3.36899	3.33229	3.80219	4.30712	4.10811	7.67937	9.33158	9.07209	12.9499	18.7957	16.2451	223433	OTU deubiquitinase with linear linkage specificity like
Col23a1	-1.93789	6.21365	1.39636e-05	0.000833559	TRUE	Reduced	3.15489	2.96344	2.76905	4.88545	4.28715	4.809	7.90671	6.79983	5.81659	28.5575	18.5236	27.0319	237759	collagen, type XXIII, alpha 1
Snord96a	1.1911	1.64727	1.43392e-05	0.000847331	TRUE	Elevated	5.89746	5.75667	5.80479	4.46203	4.67956	4.59229	58.6091	53.0668	54.9004	21.0396	24.6264	23.1221	100216534	small nucleolar RNA, C/D box 96A
Mal2	2.69158	4.15928	1.43548e-05	0.000847331	TRUE	Elevated	3.53803	3.1583	3.56969	1.74424	0.998309	0.939866	10.6159	7.92774	10.8737	2.35018	0.997657	0.91835	105853	mal, T cell differentiation protein 2
Col9a3	-1.50961	5.33386	1.46822e-05	0.000857715	TRUE	Reduced	3.59883	3.32318	3.51271	4.95257	4.54837	4.9253	11.1159	9.00868	10.4138	29.9651	22.3989	29.3853	12841	collagen, type IX, alpha 3
Susd2	-1.36361	7.34535	1.4693e-05	0.000857715	TRUE	Reduced	5.0836	5.32938	5.35568	6.64155	6.74056	6.07923	32.909	39.207	39.9468	98.8404	105.933	66.613	71733	sushi domain containing 2
Pgs1	0.625998	5.92772	1.50824e-05	0.000875607	FALSE	NS	4.44565	4.2973	4.56413	3.6599	3.79661	3.84775	20.7909	18.6615	22.656	11.6397	12.8961	13.3975	74451	phosphatidylglycerophosphate synthase 1
Whrn	1.45659	5.68758	1.53808e-05	0.000888053	TRUE	Elevated	3.82445	3.85713	3.85176	2.82897	2.29005	2.23496	13.1669	13.4914	13.4376	6.10568	3.89074	3.70751	73750	whirlin
Nlgn4l	1.13852	4.35536	1.54771e-05	0.000888755	TRUE	Elevated	2.98969	2.78192	2.92485	1.97604	1.88198	1.87947	6.94305	5.87765	6.59397	2.93412	2.6858	2.6794	100113365	neuroligin 4-like
Efna1	0.98887	5.38975	1.55931e-05	0.000890579	FALSE	NS	5.26767	5.10878	5.19286	3.99789	4.32088	4.15175	37.5235	33.5061	35.5769	14.9766	18.9854	16.7746	13636	ephrin A1
Stat5a	1.33429	4.79715	1.57364e-05	0.000893931	TRUE	Elevated	3.23633	3.28159	3.57406	2.3213	2.25922	1.87034	8.42393	8.72429	10.9096	3.99783	3.78731	2.65619	20850	signal transducer and activator of transcription 5A
Nol9	0.689071	5.52078	1.64931e-05	0.000926493	FALSE	NS	3.99454	3.68951	4.01586	3.21878	3.22325	3.14553	14.9395	11.9019	15.1769	8.31002	8.33891	7.8491	74035	nucleolar protein 9
Mt1	-3.29017	4.50734	1.65414e-05	0.000926493	TRUE	Reduced	2.62801	2.91174	1.88522	5.58857	5.25895	5.66552	5.18174	6.52525	2.69408	47.1202	37.2916	49.7563	17748	metallothionein 1
Aass	-1.8335	3.62402	1.6641e-05	0.000926493	TRUE	Reduced	1.62041	1.54708	1.73711	2.32069	3.15555	3.39471	2.07463	1.92225	2.33366	3.99572	7.91079	9.51745	30956	aminoadipate-semialdehyde synthase
Syndig1	2.40255	3.39201	1.67462e-05	0.000926493	TRUE	Elevated	3.21335	2.63702	3.34683	1.53979	1.2248	0.826122	8.27499	5.22046	9.17413	1.90753	1.33724	0.772913	433485	synapse differentiation inducing 1
4930581F22Rik	1.52823	2.3885	1.67481e-05	0.000926493	TRUE	Elevated	1.9956	2.04575	2.01234	0.885494	1.1682	0.926825	2.98783	3.12888	3.03435	0.847398	1.24731	0.901088	78934	RIKEN cDNA 4930581F22 gene
2810032G03Rik	1.92276	1.89634	1.6898e-05	0.000929919	TRUE	Elevated	1.6973	1.66987	1.60241	0.554187	0.532239	0.752327	2.24293	2.18185	2.03649	0.468341	0.446172	0.684508	72669	RIKEN cDNA 2810032G03 gene
Greb1	1.52247	5.35496	1.75015e-05	0.000951526	TRUE	Elevated	3.09347	2.93631	3.14457	1.71908	1.63861	1.93445	7.53545	6.65453	7.84323	2.29226	2.11365	2.82232	268527	gene regulated by estrogen in breast cancer protein
Clec2d	1.086	4.46029	1.75731e-05	0.000951526	TRUE	Elevated	4.42851	4.37509	4.34986	2.94635	3.45474	3.45388	20.5335	19.7508	19.391	6.70795	9.96432	9.95775	93694	C-type lectin domain family 2, member d
Card10	1.00271	4.56219	1.76289e-05	0.000951526	TRUE	Elevated	2.82819	2.58712	2.91026	1.67862	1.87654	2.14617	6.10185	5.00896	6.51752	2.20122	2.67193	3.42652	105844	caspase recruitment domain family, member 10
Rflna	0.842565	4.04441	1.76509e-05	0.000951526	FALSE	NS	3.48107	3.47741	3.64335	2.65554	2.77761	2.71328	10.1662	10.1379	11.4956	5.30084	5.85718	5.5581	73121	refilin A
Cpne2	1.17761	3.81268	1.78576e-05	0.000957786	TRUE	Elevated	3.1612	2.70368	3.18799	1.94321	2.17946	1.84254	7.94574	5.51462	8.11341	2.84561	3.52984	2.5864	234577	copine II
Rai14	-0.587803	6.85927	1.8315e-05	0.000974036	FALSE	NS	4.19769	4.25092	4.39829	4.71868	4.83186	4.74443	17.3497	18.0394	20.0872	25.3308	27.4796	25.8049	75646	retinoic acid induced 14
Naprt	0.862752	4.69883	1.8345e-05	0.000974036	FALSE	NS	4.19525	3.94055	4.35775	3.10812	3.39042	3.37805	17.3188	14.3541	19.5028	7.62258	9.48618	9.39669	223646	nicotinate phosphoribosyltransferase
Itga5	0.983305	4.40287	1.84376e-05	0.000974059	FALSE	NS	2.95059	2.71689	2.96486	2.06609	2.07572	1.88228	6.73065	5.57453	6.80749	3.1875	3.21553	2.68658	16402	integrin alpha 5 (fibronectin receptor alpha)
Igsf10	2.07987	5.17462	1.87745e-05	0.00098692	TRUE	Elevated	2.13315	2.07369	2.20917	0.88321	0.961119	0.56699	3.38675	3.20962	3.62411	0.844475	0.94682	0.48143	242050	immunoglobulin superfamily, member 10
Phldb2	1.47085	5.24126	1.93513e-05	0.00101221	TRUE	Elevated	2.04508	1.78654	2.11343	1.06752	1.12869	0.790879	3.12697	2.44986	3.32718	1.09583	1.1866	0.730129	208177	pleckstrin homology like domain, family B, member 2
Sptssa	0.60317	7.05782	1.98352e-05	0.00103241	FALSE	NS	6.8134	6.69969	6.81746	5.93741	6.23334	6.11443	111.471	102.946	111.787	60.283	74.2355	68.283	104725	serine palmitoyltransferase, small subunit A
Icam1	1.907	3.03803	2.00434e-05	0.00103813	TRUE	Elevated	2.64751	2.35209	2.81235	1.12215	0.913029	1.47932	5.26583	4.10562	6.02426	1.17672	0.882995	1.78817	15894	intercellular adhesion molecule 1
Lingo3	0.97842	5.70445	2.02094e-05	0.00104162	FALSE	NS	3.81791	3.72292	3.70567	2.98833	2.67632	2.70176	13.1028	12.2042	12.0472	6.93555	5.39224	5.50595	237403	leucine rich repeat and Ig domain containing 3
Tnfrsf25	2.02978	4.8541	2.06655e-05	0.00105996	TRUE	Elevated	4.48172	3.76431	4.23021	1.99447	2.7864	2.01644	21.3426	12.5884	17.7681	2.9847	5.89906	3.04583	85030	tumor necrosis factor receptor superfamily, member 25
Suox	-0.606247	4.11637	2.10246e-05	0.00107018	FALSE	NS	3.01276	2.94083	3.08104	3.37223	3.51878	3.54297	7.07109	6.67853	7.46226	9.35485	10.462	10.6558	211389	sulfite oxidase
Slc22a23	-0.925188	4.81176	2.10673e-05	0.00107018	FALSE	NS	1.89084	1.99398	2.04205	2.64686	2.69971	2.58905	2.7085	2.98334	3.11829	5.26303	5.49673	5.01704	73102	solute carrier family 22, member 23
Itsn2	0.850822	5.60696	2.17448e-05	0.00109931	FALSE	NS	2.68389	2.45151	2.66153	1.79096	1.91527	1.89631	5.42584	4.46987	5.32704	2.46045	2.77185	2.72259	20403	intersectin 2
Olfml3	2.28737	8.64853	2.20969e-05	0.00111179	TRUE	Elevated	8.53903	8.54474	8.67004	6.69429	6.379	5.17437	370.966	372.442	406.326	102.557	82.2283	35.111	99543	olfactomedin-like 3
Opalin	9.55173	2.78813	2.25198e-05	0.0011277	TRUE	Elevated	1.78131	1.02775	1.09126	0	0	0	2.43738	1.03884	1.1306	0	0	0	226115	oligodendrocytic myelin paranodal and inner loop protein
Snhg17	1.118	4.29103	2.29788e-05	0.00114526	TRUE	Elevated	3.44231	3.01115	3.24295	2.36862	2.21988	2.05992	9.87019	7.06204	8.46725	4.16445	3.65856	3.16962	68108	small nucleolar RNA host gene 17
Phlpp2	1.1826	5.81665	2.34376e-05	0.00116264	TRUE	Elevated	3.44703	3.48416	3.49331	2.31183	2.41974	2.41062	9.90585	10.1902	10.2614	3.96514	4.35076	4.31703	244650	PH domain and leucine rich repeat protein phosphatase 2
Shc2	1.89992	4.9074	2.39959e-05	0.00118477	TRUE	Elevated	3.32591	2.66288	3.07777	1.38103	1.09718	1.90681	9.02764	5.33297	7.44307	1.60454	1.13937	2.74978	216148	SHC (Src homology 2 domain containing) transforming protein 2
Bdh2	-1.43524	2.73418	2.46622e-05	0.00120539	TRUE	Reduced	2.20475	2.46303	2.53319	3.21075	3.60453	3.86913	3.60994	4.51373	4.78852	8.25833	11.1638	13.6125	69772	3-hydroxybutyrate dehydrogenase, type 2
Aebp1	1.25193	6.12565	2.47558e-05	0.00120539	TRUE	Elevated	3.78324	3.35137	3.78537	2.60264	2.31813	2.49142	12.768	9.20615	12.7883	5.07398	3.98684	4.62331	11568	AE binding protein 1
Tgif1	0.751947	5.68179	2.48098e-05	0.00120539	FALSE	NS	3.81837	3.59749	3.95526	2.92397	3.22486	2.94635	13.1073	11.1046	14.5114	6.5893	8.34931	6.70795	21815	TGFB-induced factor homeobox 1
Fbln7	-1.3077	3.62899	2.48698e-05	0.00120539	TRUE	Reduced	1.99884	2.29102	2.09217	3.03369	3.06706	3.35763	2.99678	3.89402	3.26387	7.18904	7.38062	9.25053	70370	fibulin 7
Gm14150	-0.551776	4.57229	2.64797e-05	0.00127263	FALSE	NS	3.8197	3.67558	3.90152	4.17979	4.25892	4.27699	13.1203	11.7779	13.9442	17.1235	18.1453	18.3866	100043840	tubulin, alpha 1B pseudogene
Pgf	1.11424	5.26096	2.6498e-05	0.00127263	TRUE	Elevated	4.87044	4.81855	5.01499	3.87219	3.93778	3.42299	28.2516	27.2181	31.3341	13.6436	14.3246	9.72563	18654	placental growth factor
Tagln2	1.33084	6.80149	2.78487e-05	0.00132081	TRUE	Elevated	6.68969	6.24692	6.73226	5.42897	5.24657	4.75181	102.228	74.9467	105.319	42.0808	36.9642	25.9424	21346	transgelin 2
Fam107a	-2.22748	4.16224	2.78532e-05	0.00132081	TRUE	Reduced	2.21649	1.8479	1.87254	3.9115	3.40821	4.06116	3.6476	2.59977	2.66177	14.048	9.61629	15.6929	268709	family with sequence similarity 107, member A
Podxl2	-1.24758	7.12867	2.78763e-05	0.00132081	TRUE	Reduced	5.09134	4.82046	4.91311	6.0155	5.721	6.4289	33.0914	27.2555	29.1296	63.6912	51.7463	85.1575	319655	podocalyxin-like 2
Tmem35a	1.23365	6.09111	2.8847e-05	0.00136048	TRUE	Elevated	5.55648	5.60941	5.50111	4.42984	4.48761	3.84395	46.0617	47.8203	44.2896	20.5533	21.434	13.3597	67564	transmembrane protein 35A
Ece1	1.07372	8.53407	2.8971e-05	0.00136048	TRUE	Elevated	6.58706	6.51022	6.53013	5.5565	5.48075	5.12628	95.1398	90.1531	91.4197	46.0624	43.6549	33.9273	230857	endothelin converting enzyme 1
Thoc1	0.602915	4.70946	3.12042e-05	0.00145887	FALSE	NS	3.15724	3.06946	3.25776	2.53031	2.60384	2.57523	7.92124	7.39457	8.56495	4.77697	5.07903	4.95965	225160	THO complex 1
Plpp1	-2.03955	4.31884	3.18688e-05	0.00148316	TRUE	Reduced	2.73258	2.78905	2.88766	3.68766	4.70936	5.0988	5.64645	5.91176	6.40067	11.8853	25.1613	33.2682	19012	phospholipid phosphatase 1
Acsl1	-0.897324	4.31817	3.20045e-05	0.00148316	FALSE	NS	1.71734	1.76356	1.87853	2.16727	2.46231	2.57637	2.2883	2.39535	2.67699	3.49171	4.51098	4.96437	14081	acyl-CoA synthetase long-chain family member 1
Cavin2	-0.929763	4.87454	3.25178e-05	0.00150036	FALSE	NS	3.01772	3.19292	3.28095	3.6505	4.04809	4.09696	7.09885	8.14457	8.71996	11.5577	15.5423	16.1123	20324	caveolae associated 2
Gldc	-1.10347	6.41803	3.28576e-05	0.00150945	TRUE	Reduced	4.3986	4.31507	4.16972	5.30767	4.93445	5.53952	20.0916	18.9051	16.9975	38.6065	29.5786	45.5117	104174	glycine decarboxylase
Il3ra	1.17264	4.03365	3.35236e-05	0.00152842	TRUE	Elevated	2.93745	2.95839	3.01999	1.92849	2.09467	1.81513	6.66056	6.77258	7.11161	2.80656	3.2713	2.51892	16188	interleukin 3 receptor, alpha chain
Syt11	0.537175	7.8472	3.35599e-05	0.00152842	FALSE	NS	5.6065	5.45861	5.54417	4.86758	4.90654	5.0218	47.722	42.9751	45.6618	28.1936	28.9927	31.4871	229521	synaptotagmin XI
Cpne7	1.71572	3.88467	3.40345e-05	0.00154338	TRUE	Elevated	3.78715	3.19142	3.06934	2.15533	1.77512	1.69782	12.8053	8.13511	7.39392	3.45469	2.42267	2.24411	102278	copine VII
Tmem176a	0.641844	6.55414	3.43114e-05	0.00154929	FALSE	NS	6.61411	6.57178	6.69741	5.91548	5.86485	5.95108	96.9595	94.1265	102.782	59.3584	57.2767	60.8661	66058	transmembrane protein 176A
Nudt4	-0.694775	8.23208	3.47273e-05	0.0015614	FALSE	NS	6.51612	6.40618	6.45095	6.96666	6.92931	7.27525	90.5268	83.8107	86.4843	124.076	120.88	153.906	71207	nudix hydrolase 4
Trim47	1.71561	5.24297	3.50233e-05	0.00156804	TRUE	Elevated	4.82049	4.28535	4.82583	2.27552	3.22954	3.29673	27.2562	18.4993	27.3609	3.84172	8.37971	8.82688	217333	tripartite motif-containing 47
Dzip1	0.903159	5.78821	3.61784e-05	0.00160637	FALSE	NS	2.70037	2.64646	2.706	1.95218	1.9536	1.79029	5.4997	5.26127	5.52511	2.8696	2.8734	2.45883	66573	DAZ interacting protein 1
Ecm1	2.62741	5.83807	3.61835e-05	0.00160637	TRUE	Elevated	5.16978	4.71798	5.59886	3.03681	2.85404	1.92787	34.9964	25.3181	47.4648	7.20675	6.2302	2.80494	13601	extracellular matrix protein 1
Etv6	0.897534	5.69276	3.66151e-05	0.00161851	FALSE	NS	3.6269	3.59479	3.72262	2.67523	2.98402	2.64211	11.3539	11.082	12.2014	5.38741	6.91186	5.24244	14011	ets variant 6
Gatd3a	-0.702495	5.00911	3.67635e-05	0.00161851	FALSE	NS	4.5069	4.31102	4.41905	4.81978	4.97147	5.2163	21.7359	18.8493	20.3927	27.2422	30.3734	36.1761	28295	glutamine amidotransferase like class 1 domain containing 3A
Crocc	0.743099	6.34937	3.70491e-05	0.00162432	FALSE	NS	3.77053	3.61711	3.71285	3.00517	2.96555	2.89338	12.6472	11.2704	12.1123	7.02873	6.81122	6.4301	230872	ciliary rootlet coiled-coil, rootletin
Dhcr24	-0.819841	5.55325	3.95971e-05	0.00172885	FALSE	NS	3.51485	3.54454	3.42393	4.09933	4.00706	4.41178	10.4308	10.6685	9.73264	16.1405	15.0785	20.2852	74754	24-dehydrocholesterol reductase
Insig1	-1.26209	6.38963	4.00397e-05	0.00174098	TRUE	Reduced	4.4929	4.66129	4.44226	5.87677	5.46348	5.66246	21.5164	24.3039	20.7398	57.7604	43.1235	49.649	231070	insulin induced gene 1
Man1a	1.45394	3.62632	4.02605e-05	0.00174341	TRUE	Elevated	1.99837	2.13203	2.18661	1.13582	0.79975	1.30823	2.99548	3.38335	3.55233	1.19743	0.7408	1.47637	17155	mannosidase 1, alpha
Sesn1	-1.08564	5.76881	4.10931e-05	0.0017722	TRUE	Reduced	3.66937	3.91496	3.77194	4.2687	4.91927	4.95935	11.723	14.0842	12.6605	18.2755	29.2584	30.111	140742	sestrin 1
Cd44	0.740945	8.19818	4.28689e-05	0.00184127	FALSE	NS	5.94425	5.64746	5.7355	4.98094	4.92931	5.01269	60.5739	49.125	52.2791	30.5801	29.4698	31.2828	12505	CD44 antigen
Sema3d	-1.28907	4.01752	4.4333e-05	0.00189645	TRUE	Reduced	1.33738	1.64554	1.68189	2.24541	2.51221	2.61191	1.52692	2.12866	2.20847	3.7417	4.70494	5.11312	108151	sema domain, immunoglobulin domain (Ig), short basic domain, secreted, (semaphorin) 3D
Rgs11	0.933001	5.8746	4.45824e-05	0.00189943	FALSE	NS	4.87441	4.42526	4.71359	3.61766	3.66757	3.86422	28.3322	20.4851	25.2381	11.2751	11.7072	13.5628	50782	regulator of G-protein signaling 11
Meis2	-0.746497	5.69469	4.4814e-05	0.00190162	FALSE	NS	2.68742	2.66151	2.8211	3.11154	3.29855	3.48637	5.44163	5.32696	6.06701	7.64303	8.83926	10.2073	17536	Meis homeobox 2
Fzd7	1.12886	5.47224	4.54266e-05	0.00191991	TRUE	Elevated	3.76384	3.71821	3.83788	2.80627	2.84454	2.37333	12.5841	12.1611	13.2994	5.99472	6.18277	4.18135	14369	frizzled class receptor 7
Cgn	-0.889689	4.73776	4.59558e-05	0.00193454	FALSE	NS	2.73145	2.54129	2.50449	3.26245	3.23815	3.3863	5.64125	4.8211	4.67447	8.5961	8.43586	9.45631	70737	cingulin
Cd99	1.30587	4.44009	4.66875e-05	0.00195337	TRUE	Elevated	7.74854	7.16738	7.62343	5.92813	6.1822	6.32446	214.052	142.746	196.188	59.8899	71.615	79.1404	673094	CD99 antigen
Ntn4	-2.20168	4.86966	4.67729e-05	0.00195337	TRUE	Reduced	2.81113	2.65795	2.84743	3.6783	4.71145	5.35217	6.01834	5.31135	6.19719	11.8021	25.1992	39.8474	57764	netrin 4
Arhgef19	0.901961	6.96007	4.71878e-05	0.00195575	FALSE	NS	5.16178	4.74912	5.06886	4.17832	4.09894	3.86621	34.7972	25.8924	32.5644	17.1051	16.1358	13.5829	213649	Rho guanine nucleotide exchange factor 19
Calr	0.745515	9.43767	4.72e-05	0.00195575	FALSE	NS	8.54089	8.64976	8.52236	7.83724	7.74085	7.65227	371.446	400.641	366.695	227.688	212.909	200.17	12317	calreticulin
Fam117a	-0.787561	3.90017	4.83862e-05	0.00199706	FALSE	NS	1.6018	1.61613	1.58617	2.08353	2.07354	2.1711	2.03522	2.06551	2.00252	3.23842	3.20919	3.50367	215512	family with sequence similarity 117, member A
Nfkbia	1.17095	4.91314	4.87081e-05	0.00200253	TRUE	Elevated	4.65162	4.46113	4.98201	3.2152	3.51094	3.80963	24.1349	21.0259	30.6034	8.28691	10.3999	13.0221	18035	nuclear factor of kappa light polypeptide gene enhancer in B cells inhibitor, alpha
Lrrtm3	1.78494	4.59229	4.91751e-05	0.00201389	TRUE	Elevated	3.09869	3.20937	3.24583	1.99926	1.76651	1.15282	7.56641	8.24949	8.48622	2.99794	2.40229	1.22348	216028	leucine rich repeat transmembrane neuronal 3
Ak4	0.889779	4.18487	4.97502e-05	0.00202712	FALSE	NS	2.07567	2.06339	1.83896	1.35221	1.30665	1.3524	3.2154	3.17966	2.57751	1.55303	1.47366	1.55336	11639	adenylate kinase 4
Adgra2	-1.1411	4.52263	4.98817e-05	0.00202712	TRUE	Reduced	2.11699	1.93479	2.07943	2.94071	2.56166	3.15774	3.33788	2.82323	3.2264	6.67789	4.90389	7.9243	78560	adhesion G protein-coupled receptor A2
Col18a1	-1.28744	7.7065	5.01785e-05	0.00203136	TRUE	Reduced	4.62419	4.47546	4.8266	6.03813	5.63342	5.72635	23.6615	21.2458	27.376	64.714	48.6398	51.9425	12822	collagen, type XVIII, alpha 1
Dusp6	1.0023	4.82572	5.13095e-05	0.00206661	TRUE	Elevated	3.69214	3.45503	3.84709	2.86421	2.53961	2.68258	11.9254	9.96653	13.391	6.28137	4.81433	5.42005	67603	dual specificity phosphatase 6
Snapc1	0.815352	5.36779	5.15522e-05	0.00206661	FALSE	NS	3.02019	2.87738	3.01941	2.33292	2.22122	2.10033	7.11275	6.34814	7.10838	4.03823	3.66288	3.28807	75627	small nuclear RNA activating complex, polypeptide 1
Fuca2	-0.687818	5.3312	5.16358e-05	0.00206661	FALSE	NS	2.71483	2.89017	2.68265	3.22013	3.28993	3.38485	5.56516	6.41356	5.42032	8.31872	8.78067	9.44581	66848	fucosidase, alpha-L- 2, plasma
Pck2	-0.780352	3.65159	5.22404e-05	0.00208291	FALSE	NS	2.06191	2.23817	2.1316	2.55578	2.68601	2.88705	3.17538	3.71798	3.38204	4.87986	5.43531	6.39758	74551	phosphoenolpyruvate carboxykinase 2 (mitochondrial)
A2m	1.39773	5.49945	5.32588e-05	0.00211554	TRUE	Elevated	3.8212	3.6816	3.65576	2.63837	2.26712	2.32426	13.135	11.8314	11.6036	5.22626	3.81362	4.00809	232345	alpha-2-macroglobulin
Slc41a2	0.952445	4.05184	5.46968e-05	0.00216067	FALSE	NS	2.07432	2.03207	2.19573	1.17775	1.32296	1.61329	3.21146	3.08991	3.58123	1.26224	1.50178	2.0595	338365	solute carrier family 41, member 2
Ivd	-0.697553	4.85087	5.4804e-05	0.00216067	FALSE	NS	3.09619	3.07925	3.11682	3.45465	3.60763	3.87224	7.5516	7.45176	7.67475	9.96358	11.19	13.6441	56357	isovaleryl coenzyme A dehydrogenase
Egln1	0.635719	7.23733	5.62067e-05	0.00220773	FALSE	NS	5.60178	5.49033	5.51297	4.94702	4.78411	4.76138	47.5629	43.9526	44.6636	29.8462	26.5525	26.1217	112405	egl-9 family hypoxia-inducible factor 1
Plod2	0.741032	6.73847	5.66256e-05	0.00221595	FALSE	NS	4.0144	4.03534	3.97096	3.27068	3.35321	3.11594	15.1605	15.3968	14.6812	8.65101	9.21916	7.66946	26432	procollagen lysine, 2-oxoglutarate 5-dioxygenase 2
Slc35f3	0.925013	7.60053	5.81466e-05	0.00226236	FALSE	NS	4.58569	4.45699	4.57194	3.64467	3.77843	3.30085	23.0122	20.9628	22.7843	11.5071	12.7221	8.85499	210027	solute carrier family 35, member F3
Ptgfrn	0.665577	6.95377	5.82397e-05	0.00226236	FALSE	NS	3.87116	3.85311	3.89239	3.18542	3.31854	3.04595	13.633	13.4511	13.85	8.09716	8.97658	7.2589	19221	prostaglandin F2 receptor negative regulator
H2-Q4	0.681535	4.30055	5.86578e-05	0.00227025	FALSE	NS	3.78602	3.71449	4.01093	3.08461	3.21917	3.1227	12.7945	12.1272	15.1217	7.48318	8.31254	7.71016	15015	histocompatibility 2, Q region locus 4
Trpv4	0.677854	5.49865	5.97415e-05	0.00230375	FALSE	NS	4.31302	4.15386	4.35042	3.4289	3.76994	3.46719	18.8769	16.8007	19.3989	9.76968	12.6415	10.0593	63873	transient receptor potential cation channel, subfamily V, member 4
Rhbdf2	0.624311	4.88144	6.04486e-05	0.00232255	FALSE	NS	3.38227	3.33282	3.5113	2.78698	2.91132	2.63979	9.42716	9.07575	10.4027	5.90183	6.52308	5.2324	217344	rhomboid 5 homolog 2
Rnpep	-0.86147	4.18286	6.10127e-05	0.00232855	FALSE	NS	2.91785	2.78355	3.16371	3.45062	3.55077	3.93561	6.55721	5.88545	7.96129	9.93303	10.7189	14.3015	215615	arginyl aminopeptidase (aminopeptidase B)
Notum	-1.94913	3.43931	6.13216e-05	0.00232855	TRUE	Reduced	1.74059	1.14508	1.69272	3.46429	2.51676	2.81896	2.34172	1.21159	2.23266	10.0371	4.72294	6.05651	77583	notum palmitoleoyl-protein carboxylesterase
Sh3bp1	1.03527	3.30344	6.14382e-05	0.00232855	TRUE	Elevated	2.55732	2.40545	2.75846	1.61697	1.70963	1.81745	4.88615	4.298	5.76676	2.0673	2.27076	2.52459	20401	SH3-domain binding protein 1
Mcam	1.38754	3.46136	6.14865e-05	0.00232855	TRUE	Elevated	2.32165	2.35623	2.46237	1.53043	1.36099	1.06039	3.99904	4.1203	4.51122	1.88873	1.56861	1.08549	84004	melanoma cell adhesion molecule
Emb	0.91254	8.07747	6.28145e-05	0.00237035	FALSE	NS	7.21786	7.01245	7.22448	6.31031	6.15192	6.00755	147.865	128.109	148.55	78.3584	70.1071	63.3358	13723	embigin
Frmd4b	0.902798	6.55632	6.38466e-05	0.00239905	FALSE	NS	4.23937	4.11056	4.33515	3.40887	3.3735	3.14187	17.8876	16.2743	19.1841	9.62116	9.36397	7.82668	232288	FERM domain containing 4B
Eif1a	0.638603	5.27315	6.40291e-05	0.00239905	FALSE	NS	3.88895	3.69411	3.92114	3.27506	3.15594	3.08746	13.8146	11.9431	14.1489	8.68034	7.91318	7.49996	13664	eukaryotic translation initiation factor 1A
Pcp4l1	-1.37475	6.14275	6.44541e-05	0.00240609	TRUE	Reduced	4.8843	4.97123	5.20233	5.6576	6.51439	6.55738	28.5339	30.3681	35.8178	49.4785	90.4172	93.1817	66425	Purkinje cell protein 4-like 1
Atoh8	1.73854	2.75906	6.46724e-05	0.00240609	TRUE	Elevated	2.60974	1.94983	2.59022	1.09263	1.03424	1.30239	5.10394	2.86329	5.02192	1.13262	1.04803	1.46637	71093	atonal bHLH transcription factor 8
Best2	-2.38614	3.91099	6.57956e-05	0.00243929	TRUE	Reduced	2.3601	2.15785	1.84239	4.44486	3.84036	4.09676	4.13404	3.46251	2.58604	20.7789	13.324	16.1099	212989	bestrophin 2
Fat4	-2.41893	6.35542	6.60579e-05	0.00244045	TRUE	Reduced	1.62452	1.93394	1.63149	3.60099	3.90543	3.51124	2.0834	2.82097	2.09832	11.1341	13.9848	10.4022	329628	FAT atypical cadherin 4
Ccl7	3.25246	1.44195	6.64868e-05	0.00244651	TRUE	Elevated	2.42816	1.58692	2.53035	0.500679	0.130527	0.647616	4.38206	2.00408	4.77711	0.414879	0.0946932	0.566578	20306	C-C motif chemokine ligand 7
Slc7a4	-1.16635	5.68685	6.66851e-05	0.00244651	TRUE	Reduced	3.44577	3.44696	3.53361	3.93057	4.53815	4.87244	9.89629	9.90529	10.5804	14.2482	22.2337	28.2921	224022	solute carrier family 7 (cationic amino acid transporter, y+ system), member 4
Prpf40b	0.503928	5.70795	6.71415e-05	0.00245473	FALSE	NS	4.09644	3.89119	4.07771	3.38878	3.555	3.49108	16.1062	13.8377	15.8854	9.47432	10.7533	10.244	54614	pre-mRNA processing factor 40B
Pja1	-0.578529	7.17658	6.7698e-05	0.00246513	FALSE	NS	5.32795	5.25504	5.44148	5.62956	5.80424	6.02765	39.1674	37.1877	42.4558	48.5069	54.8792	64.2384	18744	praja ring finger ubiquitin ligase 1
Hs6st1	-0.503591	6.80467	6.80162e-05	0.00246513	FALSE	NS	4.91764	4.74997	4.9503	5.21292	5.38227	5.24162	29.2244	25.9082	29.9164	36.089	40.7086	36.8342	50785	heparan sulfate 6-O-sulfotransferase 1
Zcchc24	0.865212	6.46201	6.81258e-05	0.00246513	FALSE	NS	4.69241	4.48307	4.73926	3.86721	3.739	3.60102	24.8558	21.3635	25.7092	13.593	12.3522	11.1343	71918	zinc finger, CCHC domain containing 24
Pef1	-0.677861	5.7082	7.08103e-05	0.00255352	FALSE	NS	5.01433	4.8136	5.0049	5.31596	5.53322	5.70551	31.3194	27.1214	31.1089	38.8347	45.3091	51.1832	67898	penta-EF hand domain containing 1
Cpt1c	0.488912	5.90519	7.10837e-05	0.00255466	FALSE	NS	4.41478	4.17889	4.36873	3.715	3.81884	3.8185	20.3295	17.1122	19.6594	12.1319	13.1119	13.1086	78070	carnitine palmitoyltransferase 1c
Cited2	0.963614	6.14365	7.18257e-05	0.00257258	FALSE	NS	5.19873	5.03727	5.50373	4.28116	4.39525	4.03378	35.7259	31.8375	44.3721	18.4427	20.0428	15.379	17684	Cbp/p300-interacting transactivator, with Glu/Asp-rich carboxy-terminal domain, 2
Hes5	-1.71119	5.2316	7.52846e-05	0.00268736	TRUE	Reduced	2.86126	2.45509	2.35179	3.46085	3.99629	4.48047	6.26649	4.48348	4.10456	10.0108	14.9589	21.3232	15208	hes family bHLH transcription factor 5
Aldoc	-0.768574	10.5688	7.55809e-05	0.00268815	FALSE	NS	8.7587	8.60944	8.74355	9.09605	9.42696	9.60992	432.144	389.571	427.619	546.249	687.33	780.4	11676	aldolase C, fructose-bisphosphate
Ephb6	0.744839	4.13207	7.60069e-05	0.00268815	FALSE	NS	2.65068	2.29651	2.69269	1.92222	1.80617	1.97417	5.27963	3.91267	5.46517	2.79005	2.49713	2.92902	13848	Eph receptor B6
Cyp39a1	-0.704574	4.36766	7.60701e-05	0.00268815	FALSE	NS	2.75301	2.89241	2.95135	3.19927	3.47061	3.56908	5.74122	6.42512	6.73471	8.18491	10.0856	10.8686	56050	cytochrome P450, family 39, subfamily a, polypeptide 1
Dkk3	-0.788846	11.3546	7.65674e-05	0.0026967	FALSE	NS	9.28218	9.09137	9.09793	9.84636	9.71241	10.0178	621.606	544.477	546.962	919.556	837.934	1035.73	50781	dickkopf WNT signaling pathway inhibitor 3
Ldhb	-2.37985	4.76333	7.69887e-05	0.00270253	TRUE	Reduced	3.23813	3.54345	3.54197	4.97955	5.14472	6.38387	8.43573	10.6596	10.6477	30.5496	34.3765	82.5094	16832	lactate dehydrogenase B
Clu	0.786659	13.4084	7.79941e-05	0.00272876	FALSE	NS	12.71	12.5709	12.7766	11.6945	11.8023	11.9459	6699.46	6083.25	7015.77	3313.36	3570.47	3944.32	12759	clusterin
Gm36277	3.46824	2.46041	7.87183e-05	0.00274501	TRUE	Elevated	2.75774	2.65919	2.55604	1.02699	0.424533	0.0345343	5.76335	5.3168	4.88092	1.03777	0.342138	0.0242262	102640138	predicted gene, 36277
Serpinb6b	1.2468	4.64351	7.90856e-05	0.00274875	TRUE	Elevated	4.06139	3.85141	4.13428	2.21699	3.08285	3.01936	15.6955	13.4342	16.5607	3.64923	7.47284	7.10809	20708	serine (or cysteine) peptidase inhibitor, clade B, member 6b
Tmem268	1.3797	4.35479	8.0598e-05	0.00279213	TRUE	Elevated	1.87705	1.75881	1.75001	1.17198	0.830999	0.718048	2.67323	2.38418	2.36361	1.25321	0.778916	0.644955	230279	transmembrane protein 268
Hspa5	0.746507	9.39973	8.26563e-05	0.00284503	FALSE	NS	8.16484	8.04088	8.05507	7.36396	7.25125	7.15341	285.986	262.357	264.96	163.73	151.351	141.361	14828	heat shock protein 5
Slc6a9	-1.40309	5.57482	8.26637e-05	0.00284503	TRUE	Reduced	3.39573	3.28271	3.36945	4.44862	4.20056	4.98943	9.52485	8.73183	9.3349	20.8357	17.3864	30.7663	14664	solute carrier family 6 (neurotransmitter transporter, glycine), member 9
Slc39a1	0.654485	7.28408	8.39504e-05	0.00287994	FALSE	NS	6.27441	6.26961	6.33608	5.67622	5.60179	5.40006	76.4078	76.1507	79.7888	50.1342	47.5632	41.2261	30791	solute carrier family 39 (zinc transporter), member 1
Ggnbp1	0.883862	2.93667	8.47785e-05	0.00289893	FALSE	NS	2.8126	2.55769	2.97519	1.89697	1.95228	2.15821	6.02549	4.88763	6.86361	2.7243	2.86986	3.46359	70772	gametogenetin binding protein 1
Sh3bp2	1.24986	3.51787	8.538e-05	0.00291008	TRUE	Elevated	2.45842	1.96041	2.50578	1.1553	1.53953	1.39857	4.49616	2.89172	4.67955	1.22731	1.90701	1.6364	24055	SH3-domain binding protein 2
Pcdhb20	0.724309	3.62438	8.77733e-05	0.00297248	FALSE	NS	2.52218	2.5036	2.59524	1.91681	1.85758	1.94446	4.74449	4.671	5.0429	2.77587	2.624	2.84894	93891	protocadherin beta 20
Megf6	2.6528	6.53606	8.78504e-05	0.00297248	TRUE	Elevated	4.3675	4.40788	4.50963	2.36617	2.31685	1.02552	19.6418	20.2277	21.779	4.1557	3.98243	1.03569	230971	multiple EGF-like-domains 6
Cyp4v3	-0.720034	5.60095	8.80546e-05	0.00297248	FALSE	NS	3.99212	4.06166	3.95294	4.54337	4.79911	4.46315	14.9128	15.6987	14.4865	22.318	26.8404	21.0568	102294	cytochrome P450, family 4, subfamily v, polypeptide 3
Grik5	0.508043	6.46251	8.93703e-05	0.00300667	FALSE	NS	3.49845	3.26062	3.37747	2.85996	2.86759	2.84281	10.3016	8.58395	9.39247	6.25997	6.29843	6.17418	14809	glutamate receptor, ionotropic, kainate 5 (gamma 2)
Hyou1	0.672747	7.41491	8.96367e-05	0.00300667	FALSE	NS	5.44211	5.35955	5.44344	4.70442	4.75152	4.57884	42.4749	40.0567	42.515	25.0718	25.937	22.8983	12282	hypoxia up-regulated 1
Tuba1a	-0.86746	9.92264	9.1051e-05	0.00304444	FALSE	NS	8.91391	8.78487	8.78834	9.74274	9.48336	9.5902	481.341	440.071	441.135	855.756	714.776	769.795	22142	tubulin, alpha 1A
6330403K07Rik	0.560374	4.27168	9.1423e-05	0.00304724	FALSE	NS	3.9985	3.87983	3.88055	3.30601	3.41402	3.26413	14.9834	13.7212	13.7287	8.89024	9.65916	8.60732	103712	RIKEN cDNA 6330403K07 gene
Pla2g5	-0.584028	7.50967	9.2715e-05	0.00306287	FALSE	NS	6.04852	5.83552	5.99426	6.26133	6.46782	6.62063	65.1889	56.1041	62.746	75.7094	87.5134	97.4031	18784	phospholipase A2, group V
4930578M01Rik	-0.834928	2.39384	9.27228e-05	0.00306287	FALSE	NS	2.49316	2.74671	2.72794	3.22978	3.40831	3.30612	4.6301	5.71184	5.62508	8.38123	9.61705	8.89105	75951	RIKEN cDNA 4930578M01 gene
Fstl3	0.566255	5.23198	9.27615e-05	0.00306287	FALSE	NS	4.6562	4.36952	4.67771	3.92273	3.99218	3.94888	24.2148	19.6708	24.5936	14.1656	14.9135	14.443	83554	follistatin-like 3
Necab2	-2.40036	4.86912	9.42722e-05	0.00310305	TRUE	Reduced	3.16783	2.68076	2.2305	5.00354	4.44748	5.10894	7.98693	5.41194	3.69297	31.0787	20.8185	33.5099	117148	N-terminal EF-hand calcium binding protein 2
Parp16	0.770327	3.80766	9.57276e-05	0.00314117	FALSE	NS	2.57912	2.3058	2.57825	1.66025	1.9719	1.84616	4.97576	3.94442	4.97214	2.1607	2.92284	2.59543	214424	poly (ADP-ribose) polymerase family, member 16
Hmgcs2	-1.40954	8.24881	9.89107e-05	0.00323557	TRUE	Reduced	6.36179	6.05628	6.16223	6.79528	7.6985	7.8657	81.2413	65.5461	70.617	110.067	206.72	232.245	15360	3-hydroxy-3-methylglutaryl-Coenzyme A synthase 2
Rtl8c	-0.724827	4.84515	9.98861e-05	0.0032574	FALSE	NS	4.7485	4.80087	4.78737	5.2679	5.28409	5.6315	25.8806	26.8744	26.6149	37.5296	37.9644	48.5735	72865	retrotransposon Gag like 8C
Msx1	-0.903495	5.43768	0.000101024	0.00328283	FALSE	NS	4.52607	4.13346	4.5227	4.82486	5.41003	5.29079	22.04	16.5507	21.9863	27.3418	41.5187	38.146	17701	msh homeobox 1
Ero1a	1.34218	5.90071	0.000101453	0.00328283	TRUE	Elevated	4.22102	4.41989	4.17787	3.1911	3.07619	2.5682	17.6489	20.4053	17.0994	8.13307	7.43385	4.93069	50527	endoplasmic reticulum oxidoreductase 1 alpha
Bmp1	0.863064	8.70206	0.000101598	0.00328283	FALSE	NS	6.43809	6.28401	6.5879	5.5591	5.65559	5.27131	85.7077	76.9245	95.196	46.1473	49.4084	37.621	12153	bone morphogenetic protein 1
Emp2	-1.55422	5.43848	0.000104161	0.00335539	TRUE	Reduced	3.26989	3.10683	3.10894	3.68597	4.6828	4.96821	8.64572	7.61485	7.6275	11.8702	24.6841	30.3026	13731	epithelial membrane protein 2
Kctd6	-0.84428	4.38666	0.000104622	0.00335999	FALSE	NS	2.03934	1.93669	2.04286	2.29099	2.64588	2.85808	3.11058	2.82826	3.1206	3.89393	5.25877	6.25049	71393	potassium channel tetramerisation domain containing 6
Src	-0.662749	5.74978	0.00010498	0.00336128	FALSE	NS	3.47537	3.36259	3.55936	3.70128	4.06541	4.2065	10.1222	9.28586	10.7889	12.0076	15.7422	17.4621	20779	Rous sarcoma oncogene
Col6a3	1.80608	8.09513	0.000107038	0.0034168	TRUE	Elevated	5.29152	5.15456	5.64507	3.86983	3.82739	2.74148	38.1657	34.6186	49.042	13.6196	13.1957	5.68757	12835	collagen, type VI, alpha 3
Pdgfa	0.860947	4.58987	0.000108683	0.00345886	FALSE	NS	2.41526	2.20831	2.24456	1.76263	1.53267	1.46886	4.33415	3.62134	3.73891	2.39316	1.89321	1.76804	18590	platelet derived growth factor, alpha
Gm9991	1.17615	4.25497	0.000110301	0.00349364	TRUE	Elevated	4.28335	3.99354	4.24836	2.95686	3.32566	2.73034	18.4723	14.9285	18.0057	6.76431	9.02591	5.63611	433332	predicted gene 9991
Spp1	4.68042	5.22694	0.000110437	0.00349364	TRUE	Elevated	3.78625	3.2636	4.28429	0.537022	0.156227	0.897839	12.7967	8.60374	18.485	0.450975	0.114369	0.863272	20750	secreted phosphoprotein 1
Slc18b1	-1.30274	3.19335	0.000111529	0.00351766	TRUE	Reduced	1.71069	1.67247	1.73893	2.09338	2.69264	3.03409	2.27318	2.18759	2.33787	3.26747	5.46496	7.1913	76306	solute carrier family 18, subfamily B, member 1
Nectin2	0.712464	5.87065	0.000113825	0.00357938	FALSE	NS	4.456	4.42471	4.58393	3.76599	3.91811	3.49548	20.9477	20.4769	22.9829	12.6043	14.1171	10.2783	19294	nectin cell adhesion molecule 2
Tmem98	0.514343	6.13046	0.000114346	0.00358163	FALSE	NS	5.87534	5.74075	5.96957	5.1455	5.34555	5.33674	57.7022	52.4733	61.6642	34.3956	39.6604	39.4128	103743	transmembrane protein 98
Upp1	1.06256	2.66942	0.000114574	0.00358163	TRUE	Elevated	2.25294	2.48401	2.23549	1.5881	1.51284	1.38182	3.76652	4.59452	3.70921	2.00652	1.85371	1.60598	22271	uridine phosphorylase 1
Gpr137c	1.03474	4.46747	0.000115538	0.0035997	TRUE	Elevated	2.46412	2.44866	2.58476	1.78155	1.67752	1.47266	4.5179	4.45908	4.99916	2.43795	2.19877	1.77533	70713	G protein-coupled receptor 137C
Hfe	-1.02971	3.54386	0.00011592	0.0035997	TRUE	Reduced	1.8445	1.81928	1.67878	2.50975	2.28535	2.71564	2.59127	2.52905	2.20157	4.6952	3.87482	5.56887	15216	homeostatic iron regulator
Fst	1.88972	4.14104	0.000116174	0.0035997	TRUE	Elevated	2.95269	2.83495	3.09597	1.47438	1.5549	1.30489	6.74191	6.13516	7.55024	1.77864	1.93814	1.47065	14313	follistatin
Vash1	0.747052	4.23371	0.000118431	0.00364051	FALSE	NS	1.86841	1.67067	1.80215	1.28072	1.12629	1.3189	2.65131	2.18363	2.48739	1.4296	1.18296	1.49476	238328	vasohibin 1
Oxct1	-0.742715	5.27702	0.000118447	0.00364051	FALSE	NS	3.38674	3.53908	3.5415	4.16802	3.90018	4.21609	9.45948	10.6244	10.6439	16.9762	13.9304	17.5853	67041	3-oxoacid CoA transferase 1
Aldh1l1	-1.07177	3.61448	0.000118525	0.00364051	TRUE	Reduced	2.02937	1.91636	1.84985	2.50312	2.60805	3.01627	3.08227	2.7747	2.60463	4.6691	5.09678	7.09074	107747	aldehyde dehydrogenase 1 family, member L1
Tnxb	-2.02	5.52739	0.0001196	0.003659	TRUE	Reduced	1.44938	1.59474	1.67392	3.10113	3.27567	2.89595	1.7309	2.0204	2.19081	7.58092	8.68445	6.44335	81877	tenascin XB
Elfn1	0.881228	5.56937	0.00011982	0.003659	FALSE	NS	3.57566	3.64648	3.65388	2.7132	2.98501	2.57697	10.9229	11.5228	11.5871	5.55773	6.91733	4.96685	243312	leucine rich repeat and fibronectin type III, extracellular 1
Matcap1	0.668214	3.85641	0.000120289	0.00366274	FALSE	NS	2.54875	2.53224	2.55755	1.98896	1.93862	1.93152	4.85128	4.78471	4.88708	2.96952	2.83339	2.81456	74356	microtubule associated tyrosine carboxypeptidase 1
Scrn1	-0.75549	5.89964	0.000123232	0.00374158	FALSE	NS	3.53828	3.46348	3.43639	3.97946	3.91746	4.37746	10.6179	10.0309	9.82574	14.7738	14.1103	19.7849	69938	secernin 1
Islr	1.48426	9.37789	0.000124735	0.00377637	TRUE	Elevated	8.50199	8.60244	8.76789	7.24813	7.43025	6.24037	361.54	387.679	434.91	151.021	171.475	74.6029	26968	immunoglobulin superfamily containing leucine-rich repeat
Phka1	-0.638526	5.25391	0.000126173	0.00380898	FALSE	NS	2.71946	2.67156	2.69812	3.26156	3.14543	3.11762	5.58628	5.3712	5.48956	8.59021	7.84851	7.67953	18679	phosphorylase kinase alpha 1
Mrps6	-0.850885	5.50302	0.00012815	0.00384055	FALSE	NS	5.69338	5.37687	5.80712	6.04379	6.47896	6.59861	50.746	40.5527	54.9908	64.9725	88.1991	95.9127	121022	mitochondrial ribosomal protein S6
Gnl2	-0.643726	6.41796	0.000128311	0.00384055	FALSE	NS	3.86337	3.82774	3.92845	4.07731	4.58718	4.50449	13.5543	13.1992	14.2259	15.8808	23.0368	21.698	230737	guanine nucleotide binding protein nucleolar 2
Lhfpl2	0.568792	7.90081	0.00012835	0.00384055	FALSE	NS	5.63637	5.47449	5.65542	4.91804	5.07521	4.85736	48.7412	43.4617	49.4024	29.2327	32.7125	27.9875	218454	lipoma HMGIC fusion partner-like 2
Map3k1	1.27253	6.65282	0.000128672	0.00384055	TRUE	Elevated	4.43014	4.30976	4.50123	3.26282	3.36123	2.77837	20.5578	18.8321	21.6467	8.59858	9.27616	5.86079	26401	mitogen-activated protein kinase kinase kinase 1
Tprkb	-0.890879	5.5081	0.000129797	0.0038632	FALSE	NS	3.58056	3.43424	3.59464	4.08891	4.01097	4.68395	10.9635	9.80961	11.0808	16.0171	15.1221	24.7045	69786	Tp53rk binding protein
Ecrg4	-1.00767	4.71582	0.000132271	0.00392577	TRUE	Reduced	4.59195	4.69931	4.79052	5.1354	5.68357	5.88328	23.1165	24.9796	26.6753	34.1487	50.3954	58.0259	78896	ECRG4 augurin precursor
Itpkb	-0.783527	4.1548	0.000134388	0.00397744	FALSE	NS	1.47371	1.29073	1.63382	2.04334	1.79478	2.0033	1.77735	1.44652	2.10333	3.122	2.46962	3.00917	320404	inositol 1,4,5-trisphosphate 3-kinase B
Entrep2	0.853085	4.75339	0.000134776	0.00397779	FALSE	NS	2.61122	2.87878	2.68636	2.08052	2.0551	1.78663	5.11022	6.35527	5.43689	3.22961	3.15574	2.45007	70638	endosomal transmembrane epsin interactor 2
Galnt10	-0.6127	7.51814	0.000135786	0.00399643	FALSE	NS	5.23456	5.19206	5.18897	5.469	5.83589	5.84573	36.6495	35.5566	35.4785	43.2928	56.1186	56.5096	171212	polypeptide N-acetylgalactosaminyltransferase 10
Miip	0.723405	3.95259	0.000140184	0.00409531	FALSE	NS	2.9944	2.6846	3.00698	2.2405	2.10415	2.33504	6.96903	5.429	7.03878	3.7256	3.29946	4.04565	28010	migration and invasion inhibitory protein
Arhgef9	-1.152	5.1646	0.000140198	0.00409531	TRUE	Reduced	2.25159	2.2739	2.353	2.854	2.95386	3.66578	3.76208	3.83627	4.10885	6.23002	6.74818	11.6914	236915	CDC42 guanine nucleotide exchange factor 9
Phgdh	-0.75753	9.20802	0.000140384	0.00409531	FALSE	NS	8.07049	7.92671	8.1567	8.48974	8.88551	8.77834	267.819	242.319	284.372	358.472	471.94	438.081	236539	3-phosphoglycerate dehydrogenase
Adamtsl1	1.82394	5.04464	0.000140964	0.00409531	TRUE	Elevated	2.33127	2.17933	2.62619	0.87415	0.773982	1.50987	4.03248	3.52942	5.17392	0.832927	0.709983	1.84784	77739	ADAMTS-like 1
Gramd1a	0.655192	6.69016	0.000141084	0.00409531	FALSE	NS	4.73892	4.45372	4.70822	4.075	3.88319	3.8245	25.7027	20.9131	25.1405	15.8537	13.7556	13.1674	52857	GRAM domain containing 1A
Tpm1	-0.679016	7.02014	0.000145588	0.00421448	FALSE	NS	4.49711	4.32493	4.59344	4.74206	5.10961	5.25574	21.5822	19.0417	23.1415	25.761	33.526	37.2064	22003	tropomyosin 1, alpha
Prdx6	-1.55012	7.27889	0.000146549	0.00421953	TRUE	Reduced	5.37584	5.26145	5.26236	5.95343	6.56649	7.39271	40.523	37.3577	37.382	60.9672	93.7788	167.045	11758	peroxiredoxin 6
Ech1	-0.699365	5.06451	0.000146561	0.00421953	FALSE	NS	4.68384	4.41451	4.81864	5.0765	5.16425	5.4577	24.7026	20.3255	27.2198	32.7427	34.8587	42.9471	51798	enoyl coenzyme A hydratase 1, peroxisomal
Fam171a1	0.773674	5.92547	0.000147606	0.00423806	FALSE	NS	4.14254	4.01281	4.08263	3.37084	3.4535	2.99731	16.6616	15.1427	15.9431	9.34484	9.9549	6.98508	269233	family with sequence similarity 171, member A1
Zfp365	-1.40444	4.99382	0.000148355	0.00424803	TRUE	Reduced	2.60225	2.52947	2.3651	3.47749	3.08615	4.21201	5.07235	4.77361	4.1519	10.1386	7.49228	17.5329	216049	zinc finger protein 365
Ifitm1	2.34592	4.43895	0.00014955	0.0042679	TRUE	Elevated	5.75086	5.57981	5.6147	2.82903	2.85459	4.01363	52.8493	46.8288	47.9995	6.10596	6.23299	15.1519	68713	interferon induced transmembrane protein 1
Abhd5	-0.838358	4.81959	0.000149857	0.0042679	FALSE	NS	2.67461	2.69411	2.80722	3.06707	3.43288	3.62697	5.38467	5.47154	5.99933	7.38067	9.79939	11.3546	67469	abhydrolase domain containing 5
Tspan18	1.44286	5.06683	0.000150559	0.00427635	TRUE	Elevated	3.16988	3.24691	3.31303	1.86237	2.40032	1.5443	7.99969	8.49328	8.93848	2.63604	4.2792	1.91662	241556	tetraspanin 18
Anxa1	-0.674364	10.2434	0.000156948	0.00443471	FALSE	NS	9.4653	9.58617	9.82777	10.0374	10.3396	10.2807	705.871	767.642	907.771	1049.9	1294.77	1242.94	16952	annexin A1
Zic2	-1.31531	3.71427	0.000156973	0.00443471	TRUE	Reduced	2.32895	2.16741	2.2204	3.51658	2.91052	3.34898	4.0244	3.49218	3.66022	10.4444	6.5189	9.18929	22772	zinc finger protein of the cerebellum 2
Timp3	-0.694171	7.87884	0.00015848	0.00446534	FALSE	NS	5.5532	5.51824	5.52327	5.98405	5.92387	6.44027	45.9549	44.8307	44.9907	62.2964	59.7105	85.8391	21859	tissue inhibitor of metalloproteinase 3
Penk	-2.39941	5.69513	0.000159609	0.00447913	TRUE	Reduced	3.78942	3.96031	4.51395	5.87803	5.94683	7.00142	12.827	14.5659	21.8472	57.8115	60.6842	127.126	18619	preproenkephalin
TrnW	3.96985	-0.575988	0.000159817	0.00447913	TRUE	Elevated	4.03878	4.32614	4.06812	1.51601	0.647121	0.605061	15.4359	19.0585	15.7736	1.85999	0.56604	0.521043	NA	NULL
Cyb5a	-1.13092	4.82945	0.000161464	0.0045133	TRUE	Reduced	4.6868	4.69132	4.70167	5.16039	5.67333	6.15937	24.7553	24.8361	25.0221	34.7627	50.032	70.4754	109672	cytochrome b5 type A (microsomal)
Pik3ip1	-1.1833	3.93635	0.000162736	0.00453315	TRUE	Reduced	2.54803	2.72854	2.66939	3.07809	3.63769	4.02674	4.84834	5.62784	5.36158	7.44494	11.4467	15.2993	216505	phosphoinositide-3-kinase interacting protein 1
2900026A02Rik	0.980974	6.67681	0.000163032	0.00453315	FALSE	NS	3.55429	3.41922	3.65006	2.72773	2.65862	2.4013	10.7475	9.69761	11.5539	5.62412	5.3143	4.28278	243219	RIKEN cDNA 2900026A02 gene
AF357359	3.29238	0.754182	0.000164451	0.00454133	TRUE	Elevated	6.27164	5.86189	6.34294	2.36569	3.10181	3.19308	76.2597	57.1573	80.1735	4.15398	7.58493	8.14564	100303647	snoRNA AF357359
Colgalt2	-0.671297	6.09441	0.000164486	0.00454133	FALSE	NS	3.55703	3.66388	3.40796	4.15001	4.11855	4.01164	10.7699	11.6747	9.61448	16.7532	16.3703	15.1296	269132	collagen beta(1-O)galactosyltransferase 2
Slc20a1	-0.623115	5.63219	0.000164616	0.00454133	FALSE	NS	2.7484	2.79488	2.80856	3.15145	3.11161	3.48491	5.71972	5.93972	6.00583	7.88548	7.64349	10.196	20515	solute carrier family 20, member 1
Fzd6	-0.538242	5.84567	0.000167199	0.00460059	FALSE	NS	3.64845	3.67976	3.64757	4.004	4.24031	3.99277	11.5399	11.815	11.5322	15.0444	17.8999	14.92	14368	frizzled class receptor 6
Jam2	-0.81575	5.45342	0.000167853	0.00460657	FALSE	NS	3.02626	3.10961	3.23672	3.44327	3.75874	4.11128	7.14697	7.63151	8.42652	9.87746	12.5361	16.283	67374	junction adhesion molecule 2
Gramd4	-0.755784	5.18141	0.000168307	0.00460708	FALSE	NS	2.21113	2.11556	2.23189	2.39055	2.92113	2.85397	3.63036	3.33359	3.69749	4.24357	6.57437	6.22986	223752	GRAM domain containing 4
Arhgap27	1.36649	5.09804	0.00016892	0.00461192	TRUE	Elevated	3.21732	2.99997	3.40145	2.24325	2.14272	1.52119	8.30056	6.99983	9.56669	3.73462	3.41595	1.87028	544817	Rho GTPase activating protein 27
Ptpn13	-1.00183	4.96891	0.000170218	0.00463536	TRUE	Reduced	2.00164	1.97916	2.22335	2.46575	2.82584	3.10503	3.00454	2.94264	3.66977	4.52413	6.09029	7.60414	19249	protein tyrosine phosphatase, non-receptor type 13
Prrx2	1.10071	2.75135	0.000174196	0.00473149	TRUE	Elevated	2.81691	2.54425	2.96956	1.86895	2.06858	1.54646	6.0465	4.83306	6.83297	2.65268	3.19474	1.92099	20204	paired related homeobox 2
Tnc	3.01176	5.44901	0.000177388	0.00480584	TRUE	Elevated	2.64601	2.34441	3.20538	0.326975	0.401834	1.30137	5.25933	4.07853	8.2239	0.25438	0.321186	1.46462	21923	tenascin C
Fig4	-0.916702	4.71042	0.000178177	0.00481487	FALSE	NS	2.73904	3.13454	3.13494	3.5255	3.86545	3.89597	5.67628	7.78193	7.78438	10.5154	13.5752	13.8869	103199	FIG4 phosphoinositide 5-phosphatase
Slc6a17	-1.11972	5.24729	0.000181454	0.00487977	TRUE	Reduced	2.37523	2.43334	2.14812	2.97682	2.91367	3.63557	4.1882	4.40144	3.43251	6.87248	6.53533	11.4285	229706	solute carrier family 6 (neurotransmitter transporter), member 17
Shmt2	0.814464	7.52736	0.000181894	0.00487977	FALSE	NS	6.71123	6.5383	6.73151	5.86698	5.98582	5.39538	103.781	91.9445	105.264	57.3627	62.3741	41.0892	108037	serine hydroxymethyltransferase 2 (mitochondrial)
Ch25h	2.67427	2.29965	0.000182033	0.00487977	TRUE	Elevated	3.27043	2.4907	3.11825	1.45067	0.444585	0.997614	8.64936	4.62052	7.68334	1.73336	0.360923	0.996695	12642	cholesterol 25-hydroxylase
Syt9	-1.52043	3.72433	0.000182426	0.00487977	TRUE	Reduced	1.70072	1.89295	1.69266	2.79596	2.44404	3.34943	2.25064	2.71395	2.23251	5.94495	4.44163	9.19249	60510	synaptotagmin IX
Lrrn1	-1.45441	3.47483	0.000186209	0.0049684	TRUE	Reduced	1.62572	1.81782	1.70517	3.25536	2.43358	2.51172	2.08597	2.52547	2.26068	8.54905	4.40233	4.70298	16979	leucine rich repeat protein 1, neuronal
Pcdhga10	0.896148	3.86001	0.000189588	0.0050458	FALSE	NS	2.33409	2.32425	2.57436	1.70474	1.79327	1.50951	4.04231	4.00806	4.95606	2.25971	2.46599	1.84712	93722	protocadherin gamma subfamily A, 10
Aldh2	-0.764468	6.05755	0.000190651	0.00506135	FALSE	NS	3.90244	3.91075	4.11748	4.34165	4.48215	4.98414	13.9538	14.0402	16.3575	19.2753	21.3492	30.6501	11669	aldehyde dehydrogenase 2, mitochondrial
Egln3	0.896605	4.88822	0.000191449	0.00506979	FALSE	NS	3.86489	3.74059	3.82728	3.17207	2.92608	2.61395	13.5696	12.3669	13.1947	8.01337	6.60042	5.12178	112407	egl-9 family hypoxia-inducible factor 3
Adra2c	0.954955	5.9376	0.000194291	0.00513219	FALSE	NS	4.75952	4.42093	4.63322	3.7833	3.81804	3.1979	26.0869	20.4207	23.8164	12.7685	13.104	8.17621	11553	adrenergic receptor, alpha 2c
Aldh3a1	-3.64486	8.31888	0.000199552	0.00525801	TRUE	Reduced	5.28252	5.11425	5.78026	6.91503	8.97927	9.77522	37.9221	33.6372	53.958	119.679	503.696	875.261	11670	aldehyde dehydrogenase family 3, subfamily A1
Flrt2	0.905737	6.94175	0.000200525	0.00527051	FALSE	NS	4.23568	3.96713	4.25298	3.32931	3.39362	2.95763	17.8393	14.6396	18.0667	9.05131	9.50948	6.76846	399558	fibronectin leucine rich transmembrane protein 2
Espn	0.61404	7.00738	0.000201763	0.00528989	FALSE	NS	5.38997	5.12146	5.29472	4.6947	4.65126	4.41761	40.9317	33.8108	38.2527	24.8968	24.1287	20.3714	56226	espin
Nr1d1	-1.80836	5.64515	0.000206024	0.00538825	TRUE	Reduced	3.56464	3.32699	3.53789	4.2996	4.79248	5.83813	10.8321	9.03515	10.6148	18.6929	26.7127	56.2073	217166	nuclear receptor subfamily 1, group D, member 1
Pik3r1	0.912576	7.04287	0.00020789	0.00541355	FALSE	NS	4.06859	3.94516	4.07643	3.02897	3.28059	3.03506	15.7791	14.4032	15.8705	7.16228	8.71751	7.19682	18708	phosphoinositide-3-kinase regulatory subunit 1
Cd59a	-0.756265	4.99478	0.000208017	0.00541355	FALSE	NS	3.78713	3.80855	3.98343	4.45112	4.4711	4.56385	12.8051	13.0116	14.8173	20.8736	21.1787	22.6513	12509	CD59a antigen
Fam171b	-1.93241	4.58838	0.000209654	0.0054422	TRUE	Reduced	1.61573	1.94341	1.53167	2.62745	2.9017	3.82715	2.06466	2.84614	1.8912	5.17935	6.47307	13.1934	241520	family with sequence similarity 171, member B
Dgkz	0.627159	7.41153	0.000210147	0.0054422	FALSE	NS	4.34617	3.93737	4.2101	3.50743	3.55723	3.46142	19.3388	14.3203	17.5083	10.3721	10.7715	10.0151	104418	diacylglycerol kinase zeta
Dpysl2	-0.5935	5.57643	0.000210841	0.0054468	FALSE	NS	3.21794	3.11235	3.15112	3.41115	3.54985	3.87659	8.30455	7.64788	7.88346	9.63793	10.7114	13.6882	12934	dihydropyrimidinase-like 2
Suclg2	-0.527356	6.15513	0.000213349	0.00549402	FALSE	NS	3.96956	4.09828	4.14585	4.33451	4.62517	4.51487	14.666	16.128	16.7021	19.1752	23.6783	21.8618	20917	succinate-Coenzyme A ligase, GDP-forming, beta subunit
Fads1	-0.581946	7.29113	0.000213708	0.00549402	FALSE	NS	5.51424	5.34689	5.30231	5.75679	5.85183	6.02397	44.7038	39.698	38.4597	53.0714	56.7531	64.0721	76267	fatty acid desaturase 1
Snx33	-0.794986	4.11666	0.000218494	0.00560342	FALSE	NS	2.18075	2.04976	2.19656	2.44669	2.78328	2.90654	3.53388	3.14038	3.58387	4.45165	5.88416	6.49818	235406	sorting nexin 33
Myo1d	0.715336	5.23773	0.000221576	0.00565091	FALSE	NS	3.29991	3.10955	3.3911	2.61191	2.62234	2.48526	8.84851	7.63116	9.49114	5.11313	5.15749	4.59933	338367	myosin ID
Phlda1	0.817559	4.655	0.000222092	0.00565091	FALSE	NS	3.95777	3.84927	4.29717	2.86707	3.4208	3.31288	14.5385	13.4127	18.6598	6.29584	9.70933	8.9375	21664	pleckstrin homology like domain, family A, member 1
Tsc22d3	-0.806631	4.33438	0.000222274	0.00565091	FALSE	NS	2.55554	2.4033	2.23658	2.91569	2.82651	3.27805	4.87886	4.29012	3.71278	6.5459	6.09358	8.70047	14605	TSC22 domain family, member 3
Zdhhc13	0.678683	4.48957	0.000223011	0.00565091	FALSE	NS	3.58043	3.55251	3.62539	2.97455	3.03136	2.67876	10.9624	10.7331	11.341	6.8601	7.17578	5.40307	243983	zinc finger, DHHC domain containing 13
Eva1a	0.874586	2.87327	0.00022302	0.00565091	FALSE	NS	1.82194	1.93872	2.11385	1.27442	1.34539	1.32559	2.53557	2.83366	3.32844	1.41901	1.54099	1.50636	232146	eva-1 homolog A, regulator of programmed cell death
Mks1	0.58796	3.41994	0.000226128	0.00571427	FALSE	NS	2.59316	2.60971	2.58872	2.00267	2.10067	2.07898	5.03419	5.10382	5.01565	3.0074	3.28909	3.22508	380718	MKS transition zone complex subunit 1
Lurap1	-0.761089	2.26722	0.000226602	0.00571427	FALSE	NS	2.04215	2.05126	1.90016	2.36813	2.57125	2.66292	3.11859	3.14468	2.73255	4.16271	4.94323	5.33312	68075	leucine rich adaptor protein 1
Col1a1	2.80914	4.96755	0.000229477	0.00577298	TRUE	Elevated	2.50382	2.24508	3.57982	1.15891	0.779288	0.689073	4.67187	3.74062	10.9573	1.23288	0.716283	0.612248	12842	collagen, type I, alpha 1
Abcc4	1.03494	5.06495	0.000233432	0.00584465	TRUE	Elevated	2.56635	2.56569	2.58942	1.77557	1.8575	1.4775	4.92308	4.92037	5.01857	2.42372	2.6238	1.78467	239273	ATP-binding cassette, sub-family C member 4
Csad	-0.414833	6.37011	0.000233432	0.00584465	FALSE	NS	4.7065	4.73209	4.87386	5.03651	5.1815	5.05362	25.1094	25.5768	28.321	31.8201	35.2899	32.2116	246277	cysteine sulfinic acid decarboxylase
Krt17	2.21342	1.92369	0.000235371	0.00587927	TRUE	Elevated	1.31807	1.29661	1.64865	0.27975	0.643086	0.318773	1.49332	1.45652	2.13539	0.213985	0.561666	0.247269	16667	keratin 17
Rbm33	0.99159	6.58092	0.000238824	0.00595144	FALSE	NS	3.81244	3.70846	3.96844	2.99488	2.89416	2.67153	13.0494	12.0724	14.6538	6.97168	6.43409	5.37102	381626	RNA binding motif protein 33
Itga2	1.64525	3.82153	0.000240624	0.00596818	TRUE	Elevated	1.79968	1.65523	1.50205	0.917208	0.736474	0.480864	2.48142	2.14973	1.83245	0.888457	0.666099	0.39558	16398	integrin alpha 2
Ran	-0.422856	7.90383	0.000240625	0.00596818	FALSE	NS	6.57266	6.50679	6.607	6.82097	6.94634	6.92579	94.1847	89.9366	96.4778	112.062	122.326	120.582	19384	RAN, member RAS oncogene family
E2f4	0.453394	5.18535	0.000241597	0.00597826	FALSE	NS	4.60872	4.36367	4.45527	3.93921	4.00638	3.96427	23.3985	19.5872	20.9366	14.3399	15.0709	14.6086	104394	E2F transcription factor 4
Hbegf	-1.48432	4.86589	0.000244526	0.00601335	TRUE	Reduced	3.11986	2.61606	3.51527	3.91119	4.34154	4.85586	7.69304	5.13072	10.4341	14.0448	19.2737	27.9573	15200	heparin-binding EGF-like growth factor
Tead3	0.714483	4.47372	0.000244551	0.00601335	FALSE	NS	3.45964	3.28593	3.46168	2.90366	2.6526	2.50928	10.0016	8.75359	10.0171	6.48325	5.288	4.69338	21678	TEA domain family member 3
Max	-0.642722	5.30809	0.000244723	0.00601335	FALSE	NS	3.74857	3.82644	3.8389	4.03759	4.39146	4.53522	12.441	13.1864	13.3094	15.4223	19.9875	22.1866	17187	Max protein
Igdcc4	1.12253	5.61965	0.000245487	0.00601813	TRUE	Elevated	3.17949	3.29705	3.24721	2.46044	2.19138	1.95891	8.05985	8.82904	8.49528	4.50383	3.56743	2.88768	56741	immunoglobulin superfamily, DCC subclass, member 4
Fcgrt	-0.535404	5.35006	0.000247765	0.00605403	FALSE	NS	4.61023	4.55298	4.71707	4.97955	5.03335	5.17191	23.4241	22.4738	25.3015	30.5495	31.7483	35.0495	14132	Fc fragment of IgG receptor and transporter
Nes	0.875715	7.97173	0.000248097	0.00605403	FALSE	NS	5.70414	5.51944	5.763	4.81148	4.94542	4.36038	51.1335	44.8686	53.3046	27.0802	29.8119	19.5402	18008	nestin
E2f5	0.614538	4.6818	0.000255849	0.00622881	FALSE	NS	2.37928	2.2007	2.39446	1.83294	1.80872	1.74123	4.20276	3.59703	4.2578	2.56261	2.50331	2.34321	13559	E2F transcription factor 5
Ptpn1	0.440494	5.19056	0.000256507	0.00623048	FALSE	NS	3.01715	2.91085	3.08733	2.45821	2.62495	2.58774	7.09566	6.52062	7.49924	4.49534	5.16863	5.01158	19246	protein tyrosine phosphatase, non-receptor type 1
Rhbdf1	0.680449	5.53887	0.00025776	0.00624028	FALSE	NS	3.86176	3.33848	3.82944	2.89083	3.14061	2.96453	13.538	9.11537	13.216	6.41698	7.81897	6.80572	13650	rhomboid 5 homolog 1
Fam43a	0.901298	3.60498	0.000258092	0.00624028	FALSE	NS	2.61745	2.62873	2.5881	1.71501	1.61337	2.14313	5.13663	5.18479	5.01307	2.283	2.05965	3.4172	224093	family with sequence similarity 43, member A
Ntrk2	-1.32827	6.39218	0.000259346	0.00624733	TRUE	Reduced	1.79533	1.76202	1.76562	2.91924	2.42748	2.85159	2.47095	2.39172	2.40019	6.56448	4.37954	6.21794	18212	neurotrophic tyrosine kinase, receptor, type 2
Jdp2	-0.876654	4.54207	0.000259566	0.00624733	FALSE	NS	3.04674	3.03501	3.35704	3.58446	4.06095	3.94505	7.26341	7.19653	9.24639	10.9958	15.6904	14.402	81703	Jun dimerization protein 2
Calm3	-0.748828	8.49934	0.00026062	0.00625844	FALSE	NS	7.09897	7.02197	7.07189	7.42258	7.70523	8.00725	136.089	128.964	133.54	170.561	207.692	256.29	12315	calmodulin 3
Camk4	1.04231	5.13366	0.000261577	0.00626717	TRUE	Elevated	2.25128	2.21116	2.349	1.45143	1.42978	1.49897	3.76104	3.63048	4.0947	1.7348	1.69405	1.8264	12326	calcium/calmodulin-dependent protein kinase IV
Pdlim4	-1.32739	3.48903	0.000264891	0.00632855	TRUE	Reduced	2.75588	2.83306	2.90317	3.64899	3.73297	4.37708	5.75466	6.12583	6.48068	11.5446	12.2965	19.7794	30794	PDZ and LIM domain 4
Laptm4a	-0.458204	8.65786	0.000265337	0.00632855	FALSE	NS	6.65058	6.69697	6.71867	7.04949	7.02879	7.10192	99.4673	102.75	104.323	131.468	129.58	136.369	17775	lysosomal-associated protein transmembrane 4A
Sox13	0.595926	6.18058	0.000267331	0.00634683	FALSE	NS	4.66163	4.34049	4.67269	3.92203	4.0589	3.75591	24.3099	19.2589	24.5046	14.1582	15.6668	12.5096	20668	SRY (sex determining region Y)-box 13
Ifi27	-0.910992	5.01387	0.000268229	0.00634683	FALSE	NS	4.69573	4.36608	4.59429	5.1434	5.27087	5.62269	24.9152	19.6216	23.1556	34.3442	37.6091	48.2718	52668	interferon, alpha-inducible protein 27
Gnl3	0.526958	4.53445	0.000268378	0.00634683	FALSE	NS	3.87447	3.71684	3.91179	3.26098	3.26912	3.29799	13.6666	12.1486	14.051	8.58631	8.64056	8.83544	30877	guanine nucleotide binding protein nucleolar 3
Pvr	0.701198	3.60495	0.000268726	0.00634683	FALSE	NS	2.47167	2.40811	2.4934	1.90584	1.79443	1.84756	4.54684	4.30777	4.63103	2.74726	2.46878	2.5989	52118	poliovirus receptor
H2af-ps2	-0.91963	3.00586	0.000269107	0.00634683	FALSE	NS	1.53685	1.41985	1.46425	1.90432	1.93928	2.31246	1.9016	1.67557	1.75921	2.74332	2.83513	3.9673	667728	H2A histone family, pseudogene 2
Mapk3	-0.553177	7.13262	0.000271132	0.00638036	FALSE	NS	6.20926	6.02397	6.17472	6.46509	6.58728	6.74214	72.9901	64.0724	71.2398	87.3461	95.1541	106.05	26417	mitogen-activated protein kinase 3
Pam	-0.763056	8.26332	0.000274412	0.00644319	FALSE	NS	5.62748	5.40636	5.57704	5.79532	6.19826	6.54923	48.4358	41.4108	46.737	54.5347	72.4283	92.6517	18484	peptidylglycine alpha-amidating monooxygenase
Rin2	-0.799046	4.90824	0.000276106	0.0064686	FALSE	NS	2.63884	2.68212	2.84641	3.39034	3.30445	3.35294	5.2283	5.41798	6.19206	9.48565	8.87956	9.21729	74030	Ras and Rab interactor 2
Ank	0.60641	6.35789	0.000280241	0.00654729	FALSE	NS	5.02081	4.69465	4.98509	4.06478	4.18634	4.45863	31.465	24.8959	30.6709	15.7348	17.206	20.9879	11732	progressive ankylosis
Rgma	-1.28875	3.81709	0.000280704	0.00654729	TRUE	Reduced	1.98026	1.72457	1.99133	2.25913	2.80321	3.36412	2.94563	2.30481	2.97604	3.78701	5.9799	9.29675	244058	repulsive guidance molecule family member A
Abhd14b	-1.21111	3.4635	0.000282565	0.00656561	TRUE	Reduced	2.40962	2.2178	2.43346	2.95545	3.22632	3.69802	4.31334	3.65185	4.40186	6.75671	8.35875	11.9782	76491	abhydrolase domain containing 14b
Hopx	-1.54338	4.5448	0.000282733	0.00656561	TRUE	Reduced	3.2961	3.48224	2.88812	4.49635	4.32546	4.94496	8.82257	10.1753	6.40303	21.5703	19.049	29.8022	74318	HOP homeobox
Pxmp2	-1.44101	1.84585	0.000291419	0.00674909	TRUE	Reduced	1.41133	1.69019	1.85482	2.30819	2.59418	3.11209	1.65982	2.22699	2.61706	3.95262	5.03846	7.64633	19301	peroxisomal membrane protein 2
Dlgap4	0.540208	6.31739	0.000291911	0.00674909	FALSE	NS	2.38427	2.18904	2.3062	1.68378	1.76042	2.00671	4.22079	3.56002	3.94577	2.21268	2.38798	3.01866	228836	DLG associated protein 4
Leprot	0.463759	6.0497	0.000294828	0.00680164	FALSE	NS	5.24014	5.13908	5.21603	4.70037	4.69755	4.60268	36.7954	34.2385	36.1691	24.9987	24.9479	23.2965	230514	leptin receptor overlapping transcript
Pccb	-0.587282	5.10347	0.000295639	0.00680548	FALSE	NS	3.67457	3.84871	3.88385	4.1577	4.2804	4.39313	11.7689	13.4071	13.7624	16.8481	18.4325	20.0119	66904	propionyl Coenzyme A carboxylase, beta polypeptide
5930430L01Rik	-0.733991	3.54724	0.000296519	0.00681091	FALSE	NS	1.87086	1.88041	1.90763	2.15026	2.48181	2.51396	2.6575	2.68179	2.75193	3.43907	4.58597	4.71187	319982	RIKEN cDNA 5930430L01 gene
Sema3b	-0.472118	5.92893	0.000297306	0.00681292	FALSE	NS	3.8724	3.77824	3.9391	4.15277	4.26121	4.26952	13.6456	12.7203	14.3386	16.7872	18.1758	18.2865	20347	sema domain, immunoglobulin domain (Ig), short basic domain, secreted, (semaphorin) 3B
Gdf11	1.21579	6.24438	0.000299937	0.00681292	TRUE	Elevated	4.17419	4.08422	4.23215	3.22551	3.17051	2.36388	17.0533	15.9619	17.7933	8.35353	8.00364	4.14753	14561	growth differentiation factor 11
Fkbp1b	1.09684	2.63573	0.000300316	0.00681292	TRUE	Elevated	3.06051	2.67648	2.67512	1.7763	2.13476	1.67498	7.34268	5.39296	5.38692	2.42546	3.39164	2.19316	14226	FK506 binding protein 1b
Gpx3	-2.21944	6.47403	0.000300385	0.00681292	TRUE	Reduced	5.2855	4.86048	4.59955	6.68723	6.49858	7.67964	38.0026	28.0503	23.2439	102.052	89.4206	204.022	14778	glutathione peroxidase 3
Slc24a3	-1.43894	5.57719	0.000300617	0.00681292	TRUE	Reduced	3.1607	3.35071	3.13962	3.93663	4.14712	5.10833	7.94265	9.20148	7.81294	14.3125	16.7178	33.4953	94249	solute carrier family 24 (sodium/potassium/calcium exchanger), member 3
Gm33088	-1.37126	0.841093	0.000300899	0.00681292	TRUE	Reduced	1.55242	1.75991	1.89711	2.48053	2.86967	2.8608	1.9331	2.38676	2.72467	4.58102	6.30896	6.26421	102635851	predicted gene, 33088
Bmp2k	0.940981	5.18882	0.00030112	0.00681292	FALSE	NS	2.08489	2.03798	2.02389	1.52551	1.3317	1.14652	3.24244	3.1067	3.06678	1.87888	1.51699	1.21379	140780	BMP2 inducible kinase
Tmem218	-1.19343	3.95446	0.00030256	0.00683088	TRUE	Reduced	3.35931	3.46198	3.35694	3.76587	4.48708	4.86105	9.26253	10.0194	9.24566	12.6032	21.4256	28.0618	66279	transmembrane protein 218
Zdhhc2	0.780674	4.46234	0.000307957	0.00691738	FALSE	NS	2.19916	2.04833	2.11308	1.67004	1.47822	1.3408	3.59212	3.13627	3.32614	2.18224	1.78605	1.53292	70546	zinc finger, DHHC domain containing 2
Cd63	0.707272	8.54361	0.0003081	0.00691738	FALSE	NS	8.2096	8.15542	8.24571	7.43854	7.53986	7.24936	295.03	284.119	302.533	172.469	185.091	151.151	12512	CD63 antigen
Vamp8	-0.924478	4.92748	0.000308523	0.00691738	FALSE	NS	4.90243	4.94917	5.20501	5.48071	5.87784	6.1196	28.9074	29.8922	35.8861	43.6538	57.8037	68.5318	22320	vesicle-associated membrane protein 8
Cenatac	0.600647	3.66562	0.00030901	0.00691738	FALSE	NS	2.38714	2.38007	2.64712	1.86778	1.98999	1.95823	4.2312	4.20561	5.26415	2.64971	2.97236	2.88586	382073	centrosomal AT-AC splicing factor
Megf10	1.8763	4.53805	0.000310067	0.00692292	TRUE	Elevated	2.11242	2.24743	2.1813	0.80888	0.49965	1.35935	3.32415	3.74836	3.53561	0.751851	0.41387	1.5657	70417	multiple EGF-like-domains 10
Mme	0.949234	8.65948	0.000310816	0.00692292	FALSE	NS	6.35674	6.46703	6.4861	5.51982	5.54037	5.16777	80.9536	87.4645	88.642	44.8808	45.5389	34.9463	17380	membrane metallo endopeptidase
Axin2	-0.784465	4.31864	0.000311223	0.00692292	FALSE	NS	2.08758	1.98151	2.21714	2.39547	2.75577	2.80949	3.25034	2.94905	3.64972	4.26149	5.75413	6.01037	12006	axin 2
Aamdc	-1.15386	3.58944	0.000313211	0.00695063	TRUE	Reduced	3.33015	3.32357	3.19009	3.81183	4.33013	4.59783	9.05714	9.0114	8.12668	13.0435	19.114	23.2151	66273	adipogenesis associated Mth938 domain containing
Pan2	0.772257	5.51249	0.000314319	0.00695063	FALSE	NS	2.86421	2.63842	3.04428	2.215	2.22663	1.99236	6.28139	5.22648	7.24934	3.64282	3.68038	2.97888	103135	PAN2 poly(A) specific ribonuclease subunit
Dmpk	0.575193	6.24584	0.000314857	0.00695063	FALSE	NS	5.16798	4.82366	5.18837	4.19751	4.62903	4.44365	34.9514	27.3183	35.4633	17.3475	23.7443	20.7606	13400	dystrophia myotonica-protein kinase
S100a1	-1.3878	3.88124	0.000315101	0.00695063	TRUE	Reduced	4.12174	3.83676	4.23543	4.93154	5.14858	5.77044	16.4087	13.2883	17.8361	29.5169	34.4713	53.5853	20193	S100 calcium binding protein A1
Scd1	-1.69449	3.95798	0.000316563	0.00695502	TRUE	Reduced	1.67353	1.70276	1.3431	2.0144	2.90081	3.32711	2.18995	2.25523	1.53696	3.04012	6.46844	9.03601	20249	stearoyl-Coenzyme A desaturase 1
Gabra3	-1.37664	3.66325	0.000316616	0.00695502	TRUE	Reduced	1.65268	1.47725	1.52544	2.53691	2.00539	2.8908	2.14417	1.78418	1.87875	4.80344	3.01497	6.41683	14396	gamma-aminobutyric acid type A receptor subunit alpha 3
Zfp467	-1.21121	5.07887	0.000320642	0.00702885	TRUE	Reduced	2.76605	2.70075	2.8268	3.44342	3.59996	4.18245	5.80243	5.5014	6.09499	9.87862	11.1254	17.1569	68910	zinc finger protein 467
Mthfd1	-0.56522	5.01247	0.000324222	0.00707816	FALSE	NS	2.9403	2.95286	3.19777	3.27476	3.52243	3.58329	6.67571	6.74283	8.17542	8.67831	10.491	10.9861	108156	methylenetetrahydrofolate dehydrogenase (NADP+ dependent), methenyltetrahydrofolate cyclohydrolase, formyltetrahydrofolate synthase
Nol3	-1.04158	5.83706	0.000324231	0.00707816	TRUE	Reduced	3.57895	3.53579	3.61629	4.08797	4.44325	4.82155	10.9501	10.5979	11.2634	16.006	20.7546	27.2768	78688	nucleolar protein 3 (apoptosis repressor with CARD domain)
Tagln	3.25182	3.39022	0.000325147	0.00708007	TRUE	Elevated	2.59898	2.17617	3.14704	0.918777	0.540355	0.363055	5.0586	3.51952	7.85835	0.890512	0.454331	0.286147	21345	transgelin
Wfdc2	-1.58993	2.43015	0.000325847	0.00708007	TRUE	Reduced	3.04483	2.49988	2.53717	3.85381	3.60525	4.59156	7.2525	4.65637	4.80448	13.4582	11.17	23.1101	67701	WAP four-disulfide core domain 2
D630024D03Rik	-1.34428	3.15549	0.000326329	0.00708007	TRUE	Reduced	2.21291	2.33814	1.952	2.77659	3.39692	3.47896	3.63608	4.05651	2.86909	5.85229	9.53354	10.1499	414116	RIKEN cDNA D630024D03 gene
Stat1	0.96638	7.67841	0.000328387	0.00711013	FALSE	NS	5.4913	5.10454	5.40713	4.65411	4.22192	4.00118	43.9827	33.4047	41.4334	24.1783	17.6606	15.0131	20846	signal transducer and activator of transcription 1
Nt5dc3	-0.587633	4.49681	0.000330972	0.00715143	FALSE	NS	2.08294	1.99438	2.05877	2.29337	2.34262	2.66957	3.23671	2.98446	3.16632	3.90202	4.07224	5.36239	103466	5'-nucleotidase domain containing 3
Slc48a1	-0.977306	5.71462	0.000334328	0.0072092	FALSE	NS	4.20895	4.13474	4.11411	4.69658	4.76787	5.45608	17.4936	16.5663	16.3169	24.9304	26.244	42.898	67739	solute carrier family 48 (heme transporter), member 1
C3	2.76422	6.4837	0.000335504	0.00721984	TRUE	Elevated	5.66868	4.32281	5.24456	2.23295	1.89665	3.20551	49.8677	19.0123	36.9113	3.70093	2.72347	8.22474	12266	complement component 3
Slc6a6	-1.18923	9.67557	0.000336271	0.00722164	TRUE	Reduced	6.48377	6.48065	6.52064	7.73475	7.03955	7.86568	88.4974	88.3038	90.8138	212.006	130.557	232.242	21366	solute carrier family 6 (neurotransmitter transporter, taurine), member 6
Cep43	0.716511	4.32141	0.000337395	0.00723107	FALSE	NS	2.51866	2.50015	2.6744	1.92975	2.12335	1.72175	4.7305	4.65745	5.38372	2.8099	3.35704	2.29836	75296	centrosomal protein 43
Slc39a6	0.519506	5.57918	0.000340361	0.00727986	FALSE	NS	3.89585	3.95606	4.07756	3.45024	3.43017	3.37816	13.8856	14.5201	15.8838	9.93017	9.77913	9.39743	106957	solute carrier family 39 (metal ion transporter), member 6
Yars1	-0.494067	5.54342	0.000342983	0.00732114	FALSE	NS	4.03286	4.03945	4.16524	4.33492	4.51357	4.55386	15.3686	15.4435	16.9417	19.181	21.8413	22.4881	107271	tyrosyl-tRNA synthetase 1
Fdft1	-0.726247	5.81953	0.000345321	0.00735184	FALSE	NS	2.40788	2.65316	2.34523	3.04396	2.90485	3.12028	4.30694	5.29044	4.08142	7.24754	6.48941	7.69559	14137	farnesyl diphosphate farnesyl transferase 1
Ctss	2.2986	4.13768	0.000346007	0.00735184	TRUE	Elevated	4.5399	3.7688	4.4618	1.76827	1.31663	2.95704	22.2619	12.6308	21.0361	2.40644	1.49083	6.7653	13040	cathepsin S
Aldh6a1	-0.506017	5.25747	0.000346509	0.00735184	FALSE	NS	3.40781	3.4625	3.43793	3.74879	3.76171	3.95924	9.61337	10.0234	9.83724	12.4431	12.564	14.5543	104776	aldehyde dehydrogenase family 6, subfamily A1
Lztfl1	0.57083	4.75792	0.000348119	0.00736549	FALSE	NS	2.58222	2.39542	2.65634	2.1363	1.99331	1.93467	4.98862	4.26131	5.3043	3.39633	2.9815	2.8229	93730	leucine zipper transcription factor-like 1
Ccnl2	0.681479	6.6272	0.000349196	0.00736549	FALSE	NS	4.43829	4.05473	4.36793	3.66874	3.59406	3.45371	20.68	15.6187	19.6479	11.7175	11.0759	9.95644	56036	cyclin L2
Trp53	0.553304	5.32655	0.000349244	0.00736549	FALSE	NS	4.4165	4.31026	4.67313	3.90143	3.95891	3.73302	20.355	18.8389	24.5124	13.9433	14.5507	12.2969	22059	transformation related protein 53
Pbx3	-0.669712	5.71757	0.000351698	0.00740248	FALSE	NS	3.35827	3.42963	3.48453	3.62708	4.03908	4.19073	9.25507	9.77514	10.193	11.3555	15.4393	17.2614	18516	pre B cell leukemia homeobox 3
Abhd12	-0.750231	6.06493	0.000353001	0.00740258	FALSE	NS	4.57566	4.49443	4.55327	4.83356	5.13795	5.51986	22.8457	21.5402	22.4786	27.5131	34.2108	44.8821	76192	abhydrolase domain containing 12
Plcd3	0.539795	5.8389	0.000353105	0.00740258	FALSE	NS	4.27951	3.85079	4.19459	3.44237	3.65278	3.50859	18.4205	13.4279	17.3104	9.87065	11.5776	10.3812	72469	phospholipase C, delta 3
Acadl	-0.497411	4.56364	0.000356036	0.00744927	FALSE	NS	3.5423	3.5291	3.60508	3.92214	3.93634	3.96564	10.6503	10.5442	11.1685	14.1593	14.3094	14.6234	11363	acyl-Coenzyme A dehydrogenase, long-chain
Pkdcc	0.542565	5.44802	0.000360384	0.00752532	FALSE	NS	4.59836	4.30137	4.49948	3.89753	4.01468	3.70008	23.224	18.7171	21.6192	13.903	15.1637	11.9967	106522	protein kinase domain containing, cytoplasmic
Aqp1	0.940042	9.82046	0.000362575	0.00755615	FALSE	NS	8.83053	8.72624	9.09373	7.35237	8.25319	7.88077	454.254	422.507	545.37	162.412	304.112	234.693	11826	aquaporin 1
Tbcd	-0.419229	6.36927	0.000365625	0.0075944	FALSE	NS	4.25156	4.20254	4.31584	4.62876	4.57259	4.51945	18.048	17.4116	18.9158	23.7398	22.7951	21.9346	108903	tubulin-specific chaperone d
Ctps1	0.484147	5.36184	0.000366249	0.0075944	FALSE	NS	4.03124	3.88588	4.14707	3.53397	3.53241	3.41602	15.3502	13.7831	16.7171	10.5833	10.5708	9.67396	51797	cytidine 5'-triphosphate synthase 1
Blnk	1.11942	2.78052	0.000366567	0.0075944	TRUE	Elevated	2.68115	2.12968	2.77946	1.72529	1.45636	1.70982	5.41368	3.3762	5.86596	2.30647	1.74415	2.2712	17060	B cell linker
Gprc5b	-0.479763	8.78799	0.000371774	0.0076782	FALSE	NS	6.49956	6.50439	6.43041	6.76153	6.91598	6.93784	89.4823	89.7854	85.2473	107.499	119.758	121.602	64297	G protein-coupled receptor, family C, group 5, member B
Rapsn	-0.624611	4.40614	0.000372065	0.0076782	FALSE	NS	3.24646	3.22343	3.46366	3.60799	3.87645	3.92712	8.49035	8.34008	10.0323	11.1931	13.6868	14.2119	19400	receptor-associated protein of the synapse
Ttc39aos1	0.838277	3.51238	0.000373538	0.00769357	FALSE	NS	2.4147	2.74234	2.52707	1.79114	1.99842	1.75337	4.33209	5.69152	4.76401	2.46089	2.99563	2.37145	102635290	Ttc39a opposite strand RNA 1
Ak3	-0.718084	5.52795	0.000375142	0.00771158	FALSE	NS	2.72844	2.57126	2.71791	2.89705	3.25379	3.48066	5.62739	4.9433	5.57921	6.449	8.53869	10.1631	56248	adenylate kinase 3
Sms	-0.671345	5.03144	0.000376932	0.00773173	FALSE	NS	3.02607	3.15317	2.92263	3.35643	3.48994	3.82867	7.14589	7.89609	6.5823	9.242	10.2351	13.2084	20603	spermine synthase
Tceal6	-1.63177	2.75162	0.000377586	0.00773173	TRUE	Reduced	2.65172	2.28126	1.90514	3.35079	3.24843	4.20226	5.28416	3.86102	2.74544	9.20209	8.50328	17.408	66104	transcription elongation factor A (SII)-like 6
Tm4sf1	1.62957	3.19375	0.000379268	0.00775115	TRUE	Elevated	1.98235	1.64413	1.97064	0.565467	0.951106	1.01218	2.95137	2.1256	2.91943	0.479867	0.933354	1.01696	17112	transmembrane 4 superfamily member 1
Zfp160	0.68804	3.9582	0.000381974	0.00777773	FALSE	NS	2.66485	2.60051	2.76523	2.18792	1.9845	1.97925	5.3416	5.065	5.79854	3.55649	2.95724	2.94288	224585	zinc finger protein 160
Unc5b	1.44471	4.45546	0.000383819	0.00777773	TRUE	Elevated	3.04301	2.54679	3.21485	1.88086	1.78367	1.52007	7.24207	4.84331	8.28465	2.68295	2.443	1.86805	107449	unc-5 netrin receptor B
Airn	1.0974	3.30379	0.000383852	0.00777773	TRUE	Elevated	2.92386	2.64056	2.84383	1.96523	2.03043	1.55118	6.58876	5.23573	6.17924	2.90475	3.08528	1.93057	104103	antisense Igf2r RNA
Gm20544	0.640325	5.1512	0.000384396	0.00777773	FALSE	NS	4.24739	4.02025	4.17362	3.53324	3.57044	3.30586	17.993	15.2262	17.0461	10.5774	10.8798	8.88921	102636262	predicted gene 20544
Scube1	2.50995	7.90107	0.000384964	0.00777773	TRUE	Elevated	5.85893	5.67021	5.95913	3.80315	3.69565	1.84145	57.038	49.9216	61.2123	12.9592	11.9569	2.5837	64706	signal peptide, CUB domain, EGF-like 1
Zfp945	0.514525	4.91143	0.000384985	0.00777773	FALSE	NS	2.57513	2.67044	2.69838	2.16112	2.24798	2.07768	4.95926	5.36624	5.49072	3.47261	3.75016	3.22127	240041	zinc finger protein 945
Bambi	-1.17996	3.72507	0.000387671	0.00781705	TRUE	Reduced	1.62005	1.47101	1.64586	2.70479	2.12564	2.26212	2.07386	1.77216	2.12934	5.51963	3.36396	3.79696	68010	BMP and activin membrane-bound inhibitor
Plekhg5	0.690842	7.86313	0.000389859	0.0078462	FALSE	NS	6.0565	5.64273	6.12257	5.09683	5.30698	5.16543	65.5561	48.961	68.6749	33.2214	38.5878	34.8881	269608	pleckstrin homology domain containing, family G (with RhoGef domain) member 5
Lypd6	-0.542897	5.51861	0.000390924	0.00785267	FALSE	NS	3.54852	3.67491	3.61447	3.8284	4.08988	4.19398	10.7007	11.7719	11.2479	13.2057	16.0285	17.3026	320343	LY6/PLAUR domain containing 6
Jazf1	-0.56677	5.15867	0.000393511	0.00788685	FALSE	NS	3.37788	3.23169	3.1952	3.8277	3.70229	3.58371	9.39542	8.39365	8.15909	13.1989	12.0167	10.9896	231986	JAZF zinc finger 1
Agpat3	-0.601031	6.38699	0.000394119	0.00788685	FALSE	NS	3.43261	3.35748	3.30353	3.65025	3.77959	4.07174	9.79735	9.24951	8.87328	11.5555	12.7331	15.8157	28169	1-acylglycerol-3-phosphate O-acyltransferase 3
Ano10	-0.431875	5.18777	0.000396066	0.00791084	FALSE	NS	3.66862	3.57036	3.55903	3.86758	3.97218	3.92919	11.7164	10.8792	10.7862	13.5967	14.6944	14.2336	102566	anoctamin 10
Hip1	1.30778	8.06538	0.000402507	0.00799636	TRUE	Elevated	3.89115	3.84907	3.99155	2.93893	2.78728	2.12889	13.8373	13.4107	14.9065	6.66841	5.90327	3.3738	215114	huntingtin interacting protein 1
Cimip3	1.04665	2.26711	0.00040259	0.00799636	TRUE	Elevated	2.1591	2.29464	2.17486	1.26642	1.69644	1.22649	3.46635	3.9063	3.51541	1.40564	2.241	1.33998	75462	ciliary microtubule inner protein 3
Tom1l2	-0.853126	6.05261	0.000402781	0.00799636	FALSE	NS	3.10016	2.93604	3.07389	3.34596	3.59991	4.15174	7.57512	6.65307	7.4204	9.16798	11.1249	16.7746	216810	target of myb1-like 2 (chicken)
Gm5148	1.03355	3.25466	0.000403375	0.00799636	TRUE	Elevated	3.34804	3.23384	3.3685	1.88789	2.32957	2.74179	9.18263	8.4077	9.32808	2.70094	4.02657	5.68902	381438	predicted gene 5148
Acsl5	0.492206	4.57952	0.000404722	0.00800804	FALSE	NS	3.21666	3.10915	3.29303	2.66113	2.741	2.71265	8.29632	7.62874	8.8017	5.3253	5.68531	5.55526	433256	acyl-CoA synthetase long-chain family member 5
Rdh10	-0.784589	5.23849	0.000408387	0.00806222	FALSE	NS	3.94036	3.77124	4.06216	4.44606	4.40104	4.88145	14.352	12.6539	15.7044	20.797	20.1273	28.4755	98711	retinol dehydrogenase 10 (all-trans)
Cacng4	-1.78408	3.31571	0.000409475	0.00806222	TRUE	Reduced	1.21042	1.51079	1.13648	2.05822	2.03828	3.1803	1.31405	1.84967	1.19844	3.16472	3.10756	8.06496	54377	calcium channel, voltage-dependent, gamma subunit 4
Ppfibp1	0.60815	6.18604	0.000409749	0.00806222	FALSE	NS	3.74237	3.49162	3.82286	3.02058	3.16339	3.00168	12.3833	10.2482	13.1513	7.11496	7.9593	7.00931	67533	PTPRF interacting protein, binding protein 1 (liprin beta 1)
Usp24	0.759835	6.69605	0.00041667	0.00818315	FALSE	NS	3.69289	3.64031	3.7815	2.97871	2.96558	2.8893	11.9321	11.4694	12.7513	6.88281	6.81138	6.40912	329908	ubiquitin specific peptidase 24
Spsb1	1.07909	5.94343	0.000429151	0.00841264	TRUE	Elevated	4.44325	4.28003	4.54202	3.62061	3.4768	2.7669	20.7547	18.4276	22.2962	11.3002	10.1332	5.80646	74646	splA/ryanodine receptor domain and SOCS box containing 1
Gm16574	1.79288	1.68942	0.000434436	0.00850046	TRUE	Elevated	2.84999	2.88004	2.86917	1.43355	1.68003	1.1668	6.20996	6.3617	6.30643	1.7011	2.20434	1.24513	100417422	RAN GTPase activating protein 1 pseudogene
Elmod1	-1.14729	6.33228	0.000437335	0.00854138	TRUE	Reduced	4.76916	4.62062	4.66027	5.09248	5.75248	6.15288	26.2684	23.6006	24.2861	33.1185	52.91	70.1543	270162	ELMO/CED-12 domain containing 1
Edaradd	2.11507	5.04499	0.000445801	0.00869065	TRUE	Elevated	2.76326	2.52841	2.51139	1.47579	1.10373	0.450801	5.7893	4.76936	4.70168	1.78136	1.14909	0.366799	171211	EDAR associated via death domain
Srsf5	0.608439	7.70018	0.000449219	0.00874115	FALSE	NS	7.32364	7.30481	7.50529	6.75693	6.70458	6.60298	159.19	157.113	180.685	107.153	103.299	96.2067	20384	serine and arginine-rich splicing factor 5
Plxna1	0.871905	6.46189	0.000452071	0.00876736	FALSE	NS	3.70703	3.62047	3.82656	3.10916	2.83028	2.5784	12.0596	11.299	13.1876	7.62882	6.11214	4.97277	18844	plexin A1
Pacs2	-0.457393	7.29908	0.000452225	0.00876736	FALSE	NS	4.58172	4.34854	4.50406	4.8771	4.8745	4.75475	22.9461	19.3723	21.6911	28.3868	28.3339	25.9974	217893	phosphofurin acidic cluster sorting protein 2
Tgm2	1.88965	3.88645	0.000453537	0.0087767	TRUE	Elevated	2.48333	1.97067	2.68756	0.696302	0.742626	1.57393	4.59188	2.91949	5.44225	0.620346	0.673219	1.97715	21817	transglutaminase 2, C polypeptide
Tmem200c	-1.12486	3.46391	0.000454892	0.00877999	TRUE	Reduced	1.81504	1.92517	1.85432	2.38341	2.46303	3.11737	2.5187	2.79781	2.61581	4.21769	4.51373	7.67804	622645	transmembrane protein 200C
C030006K11Rik	-0.827137	3.49266	0.000456198	0.00877999	FALSE	NS	2.57447	2.47194	2.61898	3.02907	3.18609	3.36158	4.95651	4.5479	5.14318	7.16282	8.10142	9.27863	223665	RIKEN cDNA C030006K11 gene
Rock2	0.528657	6.79589	0.000456201	0.00877999	FALSE	NS	3.99512	3.93789	4.1739	3.39599	3.5529	3.45875	14.946	14.3257	17.0497	9.52677	10.7363	9.99483	19878	Rho-associated coiled-coil containing protein kinase 2
Gnai1	-1.06407	3.34064	0.000459752	0.00883225	TRUE	Reduced	1.4885	1.92577	1.72983	2.30507	2.31928	2.76207	1.80598	2.79938	2.31689	3.94192	3.99082	5.78369	14677	G protein subunit alpha i1
Ccdc92	-0.742141	4.48054	0.000462799	0.00887465	FALSE	NS	3.09812	3.0011	3.18434	3.30661	3.70469	3.99545	7.56302	7.00608	8.09035	8.89436	12.0384	14.9496	215707	coiled-coil domain containing 92
Chst11	0.472131	4.98508	0.000465199	0.00890451	FALSE	NS	2.77726	2.70924	2.7469	2.24015	2.28776	2.33162	5.85549	5.53978	5.71275	3.72446	3.88296	4.0337	58250	carbohydrate sulfotransferase 11
Pea15a	-0.64341	9.83699	0.000469446	0.00896956	FALSE	NS	8.17789	7.97729	8.09366	8.49037	8.60669	8.81797	288.593	251.001	272.171	358.63	388.828	450.308	18611	proliferation and apoptosis adaptor protein 15A
Msn	0.898673	5.98326	0.000472591	0.00898605	FALSE	NS	4.29816	3.85237	4.4824	3.21679	3.1683	3.54285	18.6732	13.4438	21.353	8.29714	7.98985	10.6548	17698	moesin
Frmpd1	0.613665	5.03207	0.000472602	0.00898605	FALSE	NS	3.01077	2.95747	3.04619	2.34674	2.44676	2.45066	7.05996	6.7676	7.26028	4.08672	4.45191	4.46665	666060	FERM and PDZ domain containing 1
Ccdc106	-1.31006	3.01897	0.000472861	0.00898605	TRUE	Reduced	1.6068	1.76379	1.73807	2.05969	2.54766	3.16163	2.04576	2.39588	2.33587	3.16898	4.84684	7.94842	232821	coiled-coil domain containing 106
Zfp385a	-0.791374	6.95467	0.000474966	0.00900496	FALSE	NS	4.69895	4.6615	4.49607	5.13405	5.09288	5.64363	24.9731	24.3076	21.5659	34.1159	33.1279	48.992	29813	zinc finger protein 385A
Mtss2	-0.508551	7.25352	0.00047556	0.00900496	FALSE	NS	4.12499	3.98926	4.09284	4.50378	4.46198	4.44503	16.448	14.8814	16.0635	21.6867	21.0388	20.7815	244654	MTSS I-BAR domain containing 2
Bckdha	-0.592368	5.28746	0.000478368	0.00903482	FALSE	NS	4.12527	3.93697	4.29358	4.47978	4.5257	4.79702	16.4514	14.316	18.6108	21.3126	22.0341	26.8002	12039	branched chain ketoacid dehydrogenase E1, alpha polypeptide
Tnfrsf11a	2.00805	3.5603	0.000479823	0.00903482	TRUE	Elevated	1.868	1.659	1.90279	0.942158	0.7262	0.248787	2.65025	2.15798	2.73936	0.9214	0.654276	0.188208	21934	tumor necrosis factor receptor superfamily, member 11a, NFKB activator
Mindy1	-0.673682	3.86505	0.000480024	0.00903482	FALSE	NS	2.43871	2.17576	2.33497	2.62714	2.7245	3.04863	4.42155	3.51824	4.0454	5.17798	5.60932	7.27425	75007	MINDY lysine 48 deubiquitinase 1
Manf	0.618878	6.55333	0.000480557	0.00903482	FALSE	NS	6.75944	6.7867	6.73423	5.85554	6.15052	6.18408	107.342	109.408	105.465	56.9018	70.0383	71.7101	74840	mesencephalic astrocyte-derived neurotrophic factor
Rtn4	-0.615334	7.8547	0.000481571	0.00903779	FALSE	NS	4.98282	5.02519	4.94601	5.33178	5.33128	5.80698	30.6211	31.5635	29.8245	39.2742	39.26	54.9854	68585	reticulon 4
Tmem176b	0.436154	7.49484	0.00048282	0.00904102	FALSE	NS	6.66838	6.62949	6.75807	6.0614	6.18137	6.26904	100.714	98.0092	107.239	65.7828	71.5736	76.1204	65963	transmembrane protein 176B
Arhgef39	1.23412	3.26303	0.000483454	0.00904102	TRUE	Elevated	2.64614	2.47471	2.8583	1.8218	1.78228	1.28663	5.25988	4.55854	6.25158	2.53521	2.43969	1.43958	230098	Rho guanine nucleotide exchange factor 39
Foxp4	0.409358	6.20521	0.000487582	0.00908956	FALSE	NS	4.60176	4.3775	4.6155	3.91777	4.10665	4.16575	23.2811	19.7854	23.5134	14.1135	16.2276	16.948	74123	forkhead box P4
Cadps2	-0.606573	5.97354	0.00048785	0.00908956	FALSE	NS	2.94846	3.07076	3.1082	3.26226	3.53893	3.71569	6.71922	7.40214	7.62308	8.59482	10.6232	12.1381	320405	Ca2+-dependent activator protein for secretion 2
Hmcn1	1.36404	5.75721	0.000488631	0.00908956	TRUE	Elevated	2.41535	2.27365	2.48935	1.12668	1.45258	1.47276	4.3345	3.83545	4.61524	1.18356	1.73698	1.77552	545370	hemicentin 1
Vps8	-0.431058	6.43667	0.000490911	0.00911593	FALSE	NS	3.40845	3.24399	3.42627	3.48886	3.75332	3.77997	9.61808	8.47413	9.75007	10.2267	12.4853	12.7368	209018	VPS8 CORVET complex subunit
P3h2	2.04701	6.42803	0.000496934	0.00921158	TRUE	Elevated	5.14883	5.48507	5.44178	3.80509	3.61112	2.05234	34.4773	43.7889	42.465	12.978	11.2196	3.14779	210530	prolyl 3-hydroxylase 2
Srebf2	-0.450851	6.85313	0.000500216	0.00923584	FALSE	NS	4.39732	4.25053	4.47701	4.60467	4.64404	4.91807	20.0729	18.0343	21.2696	23.33	24.0032	29.2333	20788	sterol regulatory element binding factor 2
Xlr3b	1.00028	3.58342	0.000500574	0.00923584	TRUE	Elevated	2.82747	2.69753	2.59247	2.02135	1.62843	1.87929	6.09828	5.48688	5.03129	3.05963	2.09177	2.67894	574437	X-linked lymphocyte-regulated 3B
Mettl17	0.583447	4.11703	0.000500865	0.00923584	FALSE	NS	4.01917	3.86631	3.86013	3.15725	3.44679	3.30283	15.214	13.584	13.5217	7.92129	9.90404	8.86851	52535	methyltransferase like 17
Net1	0.855412	4.84955	0.000503119	0.00926124	FALSE	NS	3.06346	3.08797	3.27293	2.55289	2.34764	2.08659	7.35973	7.50297	8.66611	4.86809	4.08991	3.24743	56349	neuroepithelial cell transforming gene 1
Mfsd13a	-0.756023	3.75237	0.000508184	0.00932409	FALSE	NS	2.66081	2.48552	2.63262	2.76204	3.22784	3.46492	5.32389	4.60036	5.20151	5.78356	8.36866	10.0419	75146	major facilitator superfamily domain containing 13a
Morn4	-0.625112	5.29857	0.000508298	0.00932409	FALSE	NS	4.09956	4.09706	4.11779	4.6132	4.4798	4.75395	16.1432	16.1135	16.3612	23.4743	21.3129	25.9824	226123	MORN repeat containing 4
Shank1	1.21427	7.26786	0.00051284	0.0093911	TRUE	Elevated	4.4953	3.96523	4.46322	3.13991	3.28092	2.92627	21.5539	14.619	21.0579	7.81472	8.71978	6.6014	243961	SH3 and multiple ankyrin repeat domains 1
Ugcg	0.578505	4.84001	0.000518032	0.00946978	FALSE	NS	3.30387	3.30164	3.33882	2.77486	2.56999	2.84267	8.87558	8.86039	9.11779	5.84408	4.93805	6.17348	22234	UDP-glucose ceramide glucosyltransferase
Plxdc1	0.462721	4.71934	0.000520578	0.00947254	FALSE	NS	2.54553	2.31304	2.52381	1.89206	2.10463	2.09345	4.83821	3.96931	4.75099	2.71166	3.30089	3.26769	72324	plexin domain containing 1
Eefsec	-0.581649	4.45166	0.000521234	0.00947254	FALSE	NS	2.89231	2.73987	3.18169	3.22454	3.47321	3.45605	6.42456	5.68012	8.07372	8.34724	10.1056	9.97426	65967	eukaryotic elongation factor, selenocysteine-tRNA-specific
Capn5	0.728843	4.75021	0.000521712	0.00947254	FALSE	NS	2.8235	2.69378	3.06811	2.35705	2.167	2.03355	6.07877	5.47009	7.38671	4.12323	3.49088	3.09412	12337	calpain 5
Spsb4	1.01138	3.74243	0.00052177	0.00947254	TRUE	Elevated	3.09424	2.8985	3.02704	2.34364	2.18085	1.70144	7.54004	6.45651	7.15135	4.07581	3.5342	2.25225	211949	splA/ryanodine receptor domain and SOCS box containing 4
Fam120aos	-0.646875	3.02241	0.000523338	0.00948471	FALSE	NS	2.5532	2.61921	2.67532	3.00921	3.02475	3.25974	4.86933	5.14413	5.3878	7.05124	7.13845	8.57813	68128	family with sequence similarity 120A, opposite strand
Pdyn	-1.66137	4.1642	0.000524978	0.00949815	TRUE	Reduced	2.62478	2.49595	2.43861	3.40683	3.26175	4.68054	5.16789	4.641	4.42118	9.60618	8.59149	24.6439	18610	prodynorphin
Fam162a	0.592584	5.98724	0.000534908	0.00966084	FALSE	NS	6.76159	6.52389	6.65155	5.82195	6.1543	5.94948	107.503	91.021	99.5346	55.5694	70.2246	60.7976	70186	family with sequence similarity 162, member A
Lfng	0.442854	7.3012	0.000535799	0.00966084	FALSE	NS	6.35702	6.22399	6.24503	5.75968	5.84061	5.6658	80.9697	73.7495	74.8476	53.1796	56.3058	49.7665	16848	LFNG O-fucosylpeptide 3-beta-N-acetylglucosaminyltransferase
Scp2	-0.510222	7.71032	0.000537732	0.00967918	FALSE	NS	5.94958	5.90596	6.07086	6.23831	6.46846	6.47696	60.8021	58.9613	66.222	74.4952	87.5521	88.0756	20280	sterol carrier protein 2, liver
Tulp3	-0.504075	5.96665	0.000539723	0.0096985	FALSE	NS	3.83124	3.83412	4.055	4.1005	4.38055	4.42115	13.2337	13.2621	15.6218	16.1544	19.8294	20.424	22158	TUB like protein 3
Clstn2	1.76651	6.91672	0.000548749	0.00983584	TRUE	Elevated	3.63871	3.94879	3.73732	2.50361	2.35113	1.47502	11.4555	14.4421	12.3366	4.67104	4.10223	1.77988	64085	calsyntenin 2
Rian	2.23545	5.97868	0.000549228	0.00983584	TRUE	Elevated	4.53888	4.36569	4.37125	1.59298	1.59001	3.23508	22.2455	19.6159	19.6956	2.01672	2.01051	8.41578	75745	RNA imprinted and accumulated in nucleus
Dhx40	0.444257	5.42039	0.00055308	0.00986708	FALSE	NS	3.69658	3.72494	3.70928	3.23626	3.29036	3.16094	11.9653	12.2226	12.0799	8.42349	8.78356	7.9441	67487	DEAH-box helicase 40
Mfap4	-0.822019	7.24687	0.000553498	0.00986708	FALSE	NS	6.24997	6.14647	6.27674	7.24483	6.67153	6.86567	75.1075	69.8391	76.5333	150.674	100.937	115.62	76293	microfibrillar-associated protein 4
Arl6ip1	0.470825	7.68709	0.000553774	0.00986708	FALSE	NS	6.78759	6.70126	6.78832	6.11867	6.10253	6.3965	109.476	103.059	109.532	68.4871	67.7137	83.2442	54208	ADP-ribosylation factor-like 6 interacting protein 1
Zswim4	0.587518	4.79987	0.000556388	0.00989697	FALSE	NS	3.23	2.93936	3.28171	2.62046	2.64606	2.44786	8.38269	6.67072	8.72508	5.14948	5.25956	4.45607	212168	zinc finger SWIM-type containing 4
Clp1	0.642239	2.50765	0.000558082	0.00991041	FALSE	NS	2.2722	2.27728	2.22217	1.65844	1.79984	1.69059	3.83058	3.84763	3.66593	2.15674	2.48182	2.22789	98985	CLP1, cleavage and polyadenylation factor I subunit
Gm46430	0.516824	3.98941	0.000563877	0.00999651	FALSE	NS	2.10096	1.88914	2.03446	1.51679	1.60156	1.6299	3.28995	2.70415	3.09668	1.86153	2.03472	2.09492	108168101	predicted gene, 46430
Tert	1.14345	3.99311	0.000569529	0.0100798	TRUE	Elevated	2.65329	2.47793	2.69164	1.89254	1.71526	1.32875	5.291	4.57099	5.46047	2.71288	2.28356	1.51185	21752	telomerase reverse transcriptase
Slc22a5	-0.573626	4.11282	0.000577926	0.0102113	FALSE	NS	2.39725	2.31408	2.56207	2.61166	3.00283	2.87557	4.26797	3.97287	4.90554	5.11209	7.01571	6.33893	20520	solute carrier family 22 (organic cation transporter), member 5
Hsp90b1	0.696139	9.65838	0.000579997	0.0102308	FALSE	NS	8.24826	8.35482	8.14938	7.61675	7.48421	7.31115	303.071	326.38	282.928	195.278	178.049	157.809	22027	heat shock protein 90, beta (Grp94), member 1
B4galt1	0.871188	4.82949	0.000581721	0.0102441	FALSE	NS	2.757	2.72794	2.84967	2.12664	2.18278	1.64843	5.75987	5.62509	6.20837	3.367	3.54029	2.13492	14595	UDP-Gal:betaGlcNAc beta 1,4- galactosyltransferase, polypeptide 1
Abat	-1.05393	6.46453	0.000584902	0.0102804	TRUE	Reduced	3.98473	4.17357	4.16131	4.72014	5.03011	5.32216	14.8315	17.0455	16.8928	25.3575	31.6748	39.0063	268860	4-aminobutyrate aminotransferase
Tns2	-0.611063	5.16493	0.000585725	0.0102804	FALSE	NS	3.11528	2.9874	3.13438	3.34909	3.60467	3.69401	7.66549	6.93044	7.78097	9.19007	11.1651	11.9421	209039	tensin 2
Ilrun	-0.419067	7.12888	0.000588582	0.0103	FALSE	NS	5.25213	5.04709	5.15099	5.35306	5.55743	5.52161	37.1109	32.0617	34.5305	39.8725	46.0926	44.9378	224647	inflammation and lipid regulator with UBA-like and NBR1-like domains
Epm2a	-0.455341	4.33177	0.000588831	0.0103	FALSE	NS	2.48402	2.48704	2.53547	2.73158	2.72184	2.97994	4.59453	4.60626	4.79765	5.64183	5.59712	6.88955	13853	epilepsy, progressive myoclonic epilepsy, type 2 gene alpha
Akap17a	0.729679	5.09242	0.000590199	0.0103	FALSE	NS	3.94989	3.5822	3.76281	2.8848	3.03887	3.17388	14.4538	10.9771	12.5744	6.38606	7.21845	8.02468	118568424	A-kinase anchoring protein 17A
Lratd2	0.649732	4.40941	0.000591218	0.0103	FALSE	NS	2.18397	2.21706	2.18804	1.45432	1.65144	1.85085	3.54402	3.64945	3.55685	1.74028	2.14146	2.60711	399603	LRAT domain containing 1
Osbpl2	-0.507385	5.40516	0.000592209	0.0103	FALSE	NS	3.29136	3.20897	3.34796	3.49639	3.558	3.92177	8.79037	8.2469	9.18205	10.2854	10.7778	14.1555	228983	oxysterol binding protein-like 2
Isg20l2	0.440454	4.77947	0.000593127	0.0103	FALSE	NS	3.52134	3.31725	3.59023	2.98453	3.10022	2.93702	10.4823	8.9676	11.0439	6.91468	7.57549	6.6583	229504	interferon stimulated exonuclease gene 20-like 2
Traf3	0.609849	5.57725	0.000593782	0.0103	FALSE	NS	3.00271	2.89661	3.16702	2.51624	2.36876	2.41044	7.01506	6.44672	7.98192	4.7209	4.16497	4.31635	22031	TNF receptor-associated factor 3
Rnf13	-0.55164	6.24251	0.000594645	0.0103	FALSE	NS	3.72444	3.92216	3.83594	4.08206	4.18891	4.51792	12.2181	14.1596	13.2801	15.9365	17.2385	21.9102	24017	ring finger protein 13
Spidr	0.664802	3.52547	0.000597847	0.0103249	FALSE	NS	2.07725	1.96544	2.01572	1.53188	1.4746	1.47583	3.22002	2.90531	3.04383	1.89163	1.77907	1.78144	224008	scaffolding protein involved in DNA repair
Cyp2d22	-1.59689	3.83065	0.000598037	0.0103249	TRUE	Reduced	2.29293	2.17022	2.07306	2.61824	3.37458	4.09761	3.90049	3.50093	3.20778	5.14002	9.37171	16.12	56448	cytochrome P450, family 2, subfamily d, polypeptide 22
Arid5b	1.11673	5.55238	0.000602049	0.0103707	TRUE	Elevated	2.91648	2.75779	3.1493	1.88359	2.08758	1.93244	6.55002	5.76362	7.87225	2.68993	3.25036	2.81701	71371	AT-rich interaction domain 5B
Pcx	-0.861	4.03267	0.000602651	0.0103707	FALSE	NS	1.96763	2.13113	2.24511	2.55141	2.56641	3.07767	2.91125	3.3806	3.74073	4.86206	4.92333	7.44247	18563	pyruvate carboxylase
Mgll	-1.45549	4.89534	0.000604435	0.0103766	TRUE	Reduced	2.2391	2.07391	2.4962	3.09589	2.88273	4.09339	3.72101	3.21026	4.64196	7.54978	6.37542	16.07	23945	monoglyceride lipase
Mfn2	-0.484884	6.13707	0.000604958	0.0103766	FALSE	NS	3.66114	3.44885	3.67956	3.84736	3.87822	4.16765	11.6506	9.91959	11.8132	13.3937	13.7049	16.9716	170731	mitofusin 2
Fam107b	-0.594687	6.56684	0.000607919	0.0103942	FALSE	NS	4.56535	4.50279	4.59985	4.67622	5.1704	5.25322	22.676	21.6712	23.2489	24.5672	35.0119	37.1397	66540	family with sequence similarity 107, member B
Stk35	-0.801348	8.24407	0.000607951	0.0103942	FALSE	NS	5.43096	5.39193	5.62012	5.83941	6.25103	6.42826	42.1402	40.9886	48.1841	56.2581	75.1636	85.1193	67333	serine/threonine kinase 35
Six3	-0.374519	6.50038	0.00060895	0.0103945	FALSE	NS	4.66221	4.60807	4.7252	4.89038	4.94771	4.99752	24.32	23.3875	25.4501	28.6587	29.8609	30.945	20473	sine oculis-related homeobox 3
Hltf	0.595038	4.41255	0.000617582	0.0105248	FALSE	NS	2.16664	2.18914	2.16569	1.78011	1.69747	1.53292	3.48977	3.56033	3.4868	2.43452	2.24333	1.89371	20585	helicase-like transcription factor
Sema3f	0.721508	6.27952	0.00062251	0.0105917	FALSE	NS	4.2262	4.22934	4.36509	3.69597	3.52521	3.30844	17.716	17.7568	19.6074	11.9598	10.5131	8.90696	20350	sema domain, immunoglobulin domain (Ig), short basic domain, secreted, (semaphorin) 3F
St6galnac4	0.474132	4.71674	0.000623518	0.0105918	FALSE	NS	3.08892	2.89067	3.05238	2.58551	2.42926	2.58307	7.50861	6.41617	7.29582	5.00228	4.38617	4.99213	20448	ST6 (alpha-N-acetyl-neuraminyl-2,3-beta-galactosyl-1,3)-N-acetylgalactosaminide alpha-2,6-sialyltransferase 4
Ncam1	-0.589809	7.51265	0.000624723	0.0105952	FALSE	NS	4.06837	4.16688	4.17601	4.35794	4.70769	4.7753	15.7765	16.962	17.076	19.5055	25.1309	26.3848	17967	neural cell adhesion molecule 1
6430548M08Rik	-2.34758	5.45747	0.00062666	0.0105968	TRUE	Reduced	2.01791	2.17513	1.85199	2.87463	3.44175	4.89108	3.04997	3.51627	2.60997	6.33415	9.86599	28.6731	234797	RIKEN cDNA 6430548M08 gene
Clcn2	0.727478	4.54687	0.00062765	0.0105968	FALSE	NS	2.7504	2.72279	2.87047	2.16334	2.12373	2.06835	5.72905	5.60146	6.31303	3.47949	3.3582	3.19408	12724	chloride channel, voltage-sensitive 2
Tpm2	0.937746	4.79801	0.000627827	0.0105968	FALSE	NS	3.36641	3.36118	3.56035	2.64665	2.78437	2.09332	9.31314	9.27581	10.797	5.26212	5.88934	3.26727	22004	tropomyosin 2, beta
Ddx10	0.490908	3.82416	0.000634358	0.01069	FALSE	NS	1.80823	1.69367	1.85262	1.4321	1.36353	1.40627	2.50213	2.23478	2.61155	1.6984	1.57315	1.65051	77591	DEAD box helicase 10
Atp6-ps	0.792531	5.63513	0.000637191	0.0107206	FALSE	NS	6.37437	6.85958	6.52145	5.45555	5.99966	5.73157	81.9615	115.129	90.8655	42.8817	62.985	52.1342	100503946	ATP synthase membrane subunit 6, pseudogene
Snrnp70	0.449563	8.0015	0.00064806	0.0108745	FALSE	NS	6.07146	5.88608	6.02934	5.44774	5.58605	5.37541	66.2497	58.1408	64.3147	42.6449	47.0361	40.5108	20637	small nuclear ribonucleoprotein 70 (U1)
Csdc2	-0.39011	6.27447	0.000648394	0.0108745	FALSE	NS	5.07355	4.90106	5.01762	5.12512	5.3558	5.39982	32.6737	28.879	31.3932	33.8991	39.9503	41.2189	105859	cold shock domain containing C2, RNA binding
Amotl2	-0.729491	6.1379	0.000651029	0.0109014	FALSE	NS	3.82295	3.69261	4.10505	4.17604	4.43062	4.80738	13.1521	11.9296	16.2085	17.0765	20.565	27.0004	56332	angiomotin-like 2
Pmm1	-1.3609	4.03244	0.000654364	0.0109399	TRUE	Reduced	3.22515	3.03776	3.03169	3.61468	3.93617	4.95564	8.35117	7.21214	7.17767	11.2497	14.3076	30.0311	29858	phosphomannomutase 1
Fam193b	0.471102	6.25709	0.000657731	0.0109637	FALSE	NS	4.51961	4.22679	4.41771	3.80226	3.88907	3.91188	21.937	17.7236	20.3729	12.9507	13.8158	14.0519	212483	family with sequence similarity 193, member B
Igfbp3	2.38926	3.61108	0.000657866	0.0109637	TRUE	Elevated	1.54055	0.945037	1.8409	0.560807	0.249246	0.382712	1.90905	0.925238	2.58233	0.475094	0.188586	0.303791	16009	insulin-like growth factor binding protein 3
Plbd1	1.2114	2.39008	0.000659187	0.0109685	TRUE	Elevated	1.80726	1.71823	1.93077	1.29705	0.965188	0.751244	2.49976	2.29032	2.81259	1.45727	0.952318	0.683244	66857	phospholipase B domain containing 1
Ephb4	0.785266	6.14518	0.00066272	0.0110099	FALSE	NS	4.48085	4.42826	4.47197	3.62358	3.96759	3.25056	21.329	20.5298	21.192	11.3256	14.6446	8.51734	13846	Eph receptor B4
Ppa1	-0.592721	5.49368	0.000673575	0.0111668	FALSE	NS	4.92595	4.896	4.9389	5.22479	5.38243	5.6207	29.3991	28.7744	29.673	36.3955	40.7132	48.2038	67895	pyrophosphatase (inorganic) 1
Pgam1	0.414836	7.73749	0.000674276	0.0111668	FALSE	NS	7.10968	6.92366	7.06737	6.53196	6.53782	6.54889	137.111	120.403	133.119	91.5372	91.9134	92.6294	18648	phosphoglycerate mutase 1
Slco3a1	-0.723233	4.44176	0.00067577	0.011174	FALSE	NS	2.34011	2.24015	2.26152	2.90545	2.4925	2.98186	4.0634	3.72446	3.79496	6.49252	4.62754	6.90004	108116	solute carrier organic anion transporter family, member 3a1
Gm17852	0.80247	3.06007	0.000678579	0.0112029	FALSE	NS	3.01963	2.67326	2.76765	2.21894	2.20761	1.8533	7.10961	5.37869	5.80998	3.6555	3.61909	2.61325	100415981	espin-like pseudogene
Pkp4	-0.552317	7.2649	0.000683744	0.0112485	FALSE	NS	4.89595	4.63442	4.87978	5.44314	5.08309	5.21456	28.7734	23.837	28.4414	42.506	32.8972	36.1312	227937	plakophilin 4
Dcbld2	-0.45891	5.62247	0.000684371	0.0112485	FALSE	NS	2.30366	2.24428	2.26457	2.42489	2.67194	2.62714	3.93707	3.73801	3.80513	4.36987	5.37286	5.17801	73379	discoidin, CUB and LCCL domain containing 2
Phyhd1	-0.571421	3.86755	0.000684534	0.0112485	FALSE	NS	3.14535	3.03258	3.39118	3.58553	3.61252	3.7062	7.84801	7.18273	9.49172	11.0047	11.2314	12.052	227696	phytanoyl-CoA dioxygenase domain containing 1
Tpp2	0.647701	5.2001	0.000685726	0.0112506	FALSE	NS	3.33697	3.35839	3.51514	2.87698	2.83408	2.5364	9.10479	9.25594	10.4331	6.34611	6.13086	4.8014	22019	tripeptidyl peptidase II
Cndp2	-0.72546	6.5941	0.000688995	0.0112867	FALSE	NS	4.62247	4.45978	4.7656	4.78447	5.27093	5.5763	23.6321	21.0053	26.2012	26.5594	37.6109	46.7125	66054	CNDP dipeptidase 2
Tmem132a	0.700213	7.92792	0.000694666	0.011362	FALSE	NS	6.28816	6.09942	6.27376	5.62022	5.50401	5.17736	77.1491	67.566	76.373	48.1874	44.3809	35.1861	98170	transmembrane protein 132A
Zc3h7a	0.598982	5.88763	0.000696558	0.0113753	FALSE	NS	4.33999	4.18321	4.34307	3.77531	3.70555	3.43717	19.252	17.1665	19.2952	12.6924	12.0461	9.83159	106205	zinc finger CCCH type containing 7 A
Myo7a	1.08369	6.00156	0.000698382	0.0113875	TRUE	Elevated	3.84791	3.44785	3.9155	2.32516	2.87872	2.86665	13.3991	9.91202	14.0898	4.01121	6.35499	6.29371	17921	myosin VIIA
Micall2	1.17136	4.25983	0.000700524	0.0114048	TRUE	Elevated	2.82074	2.88041	2.98041	2.16687	1.97668	1.39227	6.06523	6.36359	6.89212	3.49048	2.93586	1.62491	231830	MICAL-like 2
Srsf7	0.473193	6.38287	0.000701795	0.0114079	FALSE	NS	5.27353	5.04073	5.27088	4.59264	4.71379	4.66626	37.6805	31.9163	37.6095	23.128	25.2417	24.3912	225027	serine and arginine-rich splicing factor 7
Znrf2	0.508295	4.64225	0.000703946	0.0114253	FALSE	NS	3.69594	3.5074	3.79136	3.09491	3.16861	3.12836	11.9595	10.3719	12.8456	7.54401	7.99178	7.74438	387524	zinc and ring finger 2
Sdha	-0.47368	7.1494	0.0007083	0.0114784	FALSE	NS	5.59034	5.44991	5.62678	5.75925	5.84138	6.18848	47.1793	42.7107	48.4116	53.1634	56.3365	71.9322	66945	succinate dehydrogenase complex, subunit A, flavoprotein (Fp)
Apip	-0.67593	4.43671	0.000713876	0.011551	FALSE	NS	4.34574	4.24529	4.24676	4.54494	4.81825	5.13408	19.3329	17.9653	17.9846	22.3434	27.2122	34.1165	56369	APAF1 interacting protein
Mcl1	0.59039	7.49548	0.000716264	0.0115719	FALSE	NS	4.72592	4.46568	4.78123	4.10008	4.08193	3.85557	25.4632	21.0956	26.4976	16.1493	15.9349	13.4758	17210	myeloid cell leukemia sequence 1
Sorcs2	1.26731	5.2439	0.000718247	0.0115863	TRUE	Elevated	2.32843	2.14241	2.09745	1.03038	1.10766	1.59755	4.0226	3.41499	3.27953	1.04257	1.15496	2.02628	81840	sortilin-related VPS10 domain containing receptor 2
Htra1	0.912763	9.99886	0.000719934	0.0115958	FALSE	NS	9.1885	9.25731	9.23312	8.46809	8.33654	7.78839	582.464	610.967	600.792	353.119	322.257	220.074	56213	HtrA serine peptidase 1
Rhoj	-1.03518	4.09458	0.000724895	0.011641	TRUE	Reduced	3.2629	2.73948	3.01129	4.08261	3.65859	3.85524	8.59911	5.67829	7.06286	15.943	11.6283	13.4724	80837	ras homolog family member J
Pole2	1.32884	2.09255	0.000725603	0.011641	TRUE	Elevated	1.62105	1.79211	1.81654	1.02906	1.11068	0.54551	2.076	2.46321	2.52235	1.0407	1.15948	0.459536	18974	polymerase (DNA directed), epsilon 2 (p59 subunit)
Qdpr	-0.813272	5.20794	0.000726889	0.011641	FALSE	NS	4.44	4.50771	4.44688	4.71368	5.11152	5.5791	20.7057	21.7487	20.8094	25.2397	33.5717	46.8053	110391	quinoid dihydropteridine reductase
Thra	-0.677095	7.24952	0.000727149	0.011641	FALSE	NS	4.5135	4.42244	4.41974	4.7492	4.84799	5.40279	21.8402	20.4431	20.403	25.8938	27.7999	41.306	21833	thyroid hormone receptor alpha
Nhlrc3	0.661117	2.09495	0.000736142	0.0117671	FALSE	NS	2.10255	2.09564	2.14861	1.59633	1.59349	1.5482	3.29467	3.27415	3.43401	2.02373	2.01779	1.92452	212114	NHL repeat containing 3
Sdc4	0.392552	7.89535	0.0007437	0.01187	FALSE	NS	6.72243	6.72244	6.76273	6.17282	6.37247	6.24587	104.597	104.598	107.589	71.1446	81.8525	74.8916	20971	syndecan 4
Rara	0.748721	5.81266	0.000745607	0.0118825	FALSE	NS	4.13343	3.75129	4.23798	3.45088	3.36773	2.97438	16.5504	12.4663	17.8695	9.93497	9.32253	6.85917	19401	retinoic acid receptor, alpha
Bhlhe41	-0.915251	4.83661	0.000748619	0.0119125	FALSE	NS	2.25138	2.29516	2.1658	2.54842	2.78825	3.35702	3.76136	3.90808	3.48715	4.84993	5.90792	9.24622	79362	basic helix-loop-helix family, member e41
Tmem219	-0.725355	3.31643	0.000750322	0.0119217	FALSE	NS	2.57919	2.5652	2.42411	2.97625	3.04017	3.20481	4.97603	4.91837	4.36699	6.86937	7.22591	8.22024	68742	transmembrane protein 219
Bltp3b	0.681979	5.59406	0.000753477	0.0119538	FALSE	NS	2.39394	2.31578	2.49645	1.91501	1.82082	1.69515	4.25591	3.97873	4.64296	2.77117	2.53282	2.23811	75089	bridge-like lipid transfer protein family member 3B
Folr1	-0.51207	8.82024	0.000762215	0.0120624	FALSE	NS	7.73692	7.81419	7.88019	8.16013	8.31859	8.23406	212.326	224.064	234.6	285.05	318.26	300.091	14275	folate receptor alpha
C1s1	0.652165	4.76193	0.000762608	0.0120624	FALSE	NS	3.79674	3.79558	3.76196	2.91576	3.32302	3.09386	12.8974	12.8862	12.5664	6.54623	9.00756	7.53775	50908	complement component 1, s subcomponent 1
Fdps	-0.505291	5.49876	0.000769603	0.0121549	FALSE	NS	4.74213	4.91608	4.73157	5.06356	5.21566	5.34656	25.7624	29.1917	25.5671	32.4414	36.1595	39.6888	110196	farnesyl diphosphate synthetase
Ywhah	0.457748	8.34671	0.000773923	0.0122049	FALSE	NS	7.75113	7.51181	7.88174	7.20614	7.17048	7.15882	214.438	181.507	234.852	146.661	143.056	141.896	22629	tyrosine 3-monooxygenase/tryptophan 5-monooxygenase activation protein, eta polypeptide
Loxl2	0.681313	7.25382	0.000778381	0.0122569	FALSE	NS	5.10158	5.09602	5.08338	4.50947	4.50256	3.99035	33.3344	33.2024	32.904	21.7765	21.6675	14.8933	94352	lysyl oxidase-like 2
Cenpj	0.63955	3.55937	0.000782416	0.0122902	FALSE	NS	1.86847	1.79117	1.99492	1.36909	1.45881	1.35796	2.65144	2.46096	2.98595	1.58307	1.74881	1.56323	NA	NULL
Echs1	-0.406462	5.26313	0.000782823	0.0122902	FALSE	NS	4.65437	4.60685	4.58648	4.84217	4.95637	4.98443	24.1828	23.3669	23.0253	27.684	30.0468	30.6566	93747	enoyl Coenzyme A hydratase, short chain, 1, mitochondrial
Rerg	1.00734	2.21376	0.000793998	0.0124471	TRUE	Elevated	1.61535	1.32986	1.6037	0.840468	1.07834	0.791513	2.06386	1.51378	2.03923	0.790631	1.11161	0.730889	232441	RAS-like, estrogen-regulated, growth-inhibitor
Flrt3	0.519983	3.8921	0.00079538	0.0124504	FALSE	NS	2.11188	2.11674	2.11282	1.63498	1.76512	1.61815	3.32254	3.33714	3.32537	2.10583	2.39902	2.06982	71436	fibronectin leucine rich transmembrane protein 3
Ptprs	0.68246	8.37409	0.000798554	0.0124815	FALSE	NS	5.96967	5.87549	5.97164	5.34379	5.23489	4.94515	61.6685	57.7083	61.7543	39.6107	36.6581	29.8063	19280	protein tyrosine phosphatase receptor type S
Fnta	-0.464779	6.06086	0.000803422	0.0125391	FALSE	NS	5.08197	4.93546	5.00965	5.20151	5.38959	5.53935	32.8707	29.6001	31.2148	35.7968	40.9208	45.5062	14272	farnesyltransferase, CAAX box, alpha
AI661453	0.743805	3.98948	0.000804973	0.0125448	FALSE	NS	2.44211	2.31206	2.50181	1.79078	1.89267	1.66515	4.43438	3.9659	4.66395	2.46003	2.71321	2.17146	224833	expressed sequence AI661453
Grifin	-0.947159	9.5777	0.000811134	0.0126222	FALSE	NS	7.31741	7.42189	7.2095	8.09212	8.19673	8.2558	158.5	170.479	147.004	271.88	292.402	304.664	77998	galectin-related inter-fiber protein
Plagl2	1.04181	5.63839	0.000817127	0.0126876	TRUE	Elevated	3.63238	3.46469	3.75082	2.61996	2.97576	2.15934	11.401	10.0402	12.462	5.14734	6.8667	3.4671	54711	pleiomorphic adenoma gene-like 2
Scpep1	0.579007	5.92027	0.000818349	0.0126876	FALSE	NS	5.16857	5.12578	5.0941	4.53928	4.67052	4.22294	34.9662	33.9151	33.1567	22.252	24.4663	17.6738	74617	serine carboxypeptidase 1
Kirrel1	0.997889	7.76071	0.000818966	0.0126876	FALSE	NS	3.65315	3.63042	3.70133	2.83561	2.8941	2.2884	11.5808	11.3841	12.008	6.13846	6.43381	3.88516	170643	kirre like nephrin family adhesion molecule 1
2310043M15Rik	0.39236	6.15179	0.000820141	0.0126876	FALSE	NS	5.72327	5.75224	5.86981	5.23859	5.42241	5.28388	51.8293	52.9009	57.4777	36.7548	41.8851	37.959	102633000	RIKEN cDNA 2310043M15 gene
Igflr1	1.01785	2.22157	0.000824878	0.0127422	TRUE	Elevated	2.62743	2.38249	2.93881	1.61658	1.95528	1.80817	5.17922	4.21436	6.66781	2.06648	2.87792	2.50197	101883	IGF-like family receptor 1
Rbis	0.577275	4.81549	0.000829418	0.0127936	FALSE	NS	4.54713	4.62477	4.63257	4.04717	4.02365	3.8414	22.3789	23.6714	23.8052	15.5317	15.2644	13.3344	69126	ribosomal biogenesis factor
Gnaq	0.500023	5.80983	0.00083255	0.0128232	FALSE	NS	3.43394	3.33622	3.48837	2.81841	2.91359	2.97109	9.80735	9.09954	10.2228	6.05384	6.53491	6.84128	14682	guanine nucleotide binding protein, alpha q polypeptide
Wfs1	0.466956	5.72683	0.000837999	0.0128884	FALSE	NS	4.0945	4.07961	4.07372	3.64699	3.44716	3.60716	16.0831	15.9077	15.8388	11.5272	9.9068	11.1861	22393	wolframin ER transmembrane glycoprotein
Limk2	-0.606251	7.23231	0.000841412	0.012922	FALSE	NS	4.65788	4.38773	4.74292	4.75643	5.14574	5.36444	24.2441	19.9333	25.777	26.029	34.4016	40.1963	16886	LIM domain kinase 2
Ppm1b	-0.371035	5.63803	0.000845837	0.0129711	FALSE	NS	3.08155	3.02112	3.13363	3.27414	3.28525	3.44099	7.46522	7.11798	7.77639	8.67418	8.74898	9.86026	19043	protein phosphatase 1B, magnesium dependent, beta isoform
Synpr	-2.41948	4.27288	0.000847244	0.0129739	TRUE	Reduced	2.10716	1.99442	1.73897	3.28007	2.90956	4.90388	3.30842	2.98455	2.33796	8.71405	6.51387	28.9375	72003	synaptoporin
Sfi1	0.559468	4.95809	0.000854347	0.0130498	FALSE	NS	2.32546	2.14095	2.29934	1.84405	1.76313	1.70271	4.01225	3.41053	3.92233	2.59016	2.39434	2.25511	78887	Sfi1 homolog, spindle assembly associated (yeast)
Tuba1c	-0.50866	6.39646	0.000854673	0.0130498	FALSE	NS	5.19891	5.14861	5.39343	5.41714	5.68082	5.87023	35.7306	34.4719	41.0324	41.7289	50.2976	57.4945	22146	tubulin, alpha 1C
Tars2	0.562868	4.96292	0.000862737	0.0131539	FALSE	NS	3.21744	2.95843	3.07465	2.53704	2.54119	2.51736	8.30133	6.77276	7.42483	4.80398	4.82067	4.72533	71807	threonyl-tRNA synthetase 2, mitochondrial (putative)
Gstt1	-1.40556	3.78095	0.000866609	0.0131759	TRUE	Reduced	3.52768	3.06529	3.54536	3.93946	4.36747	5.27661	10.5329	7.37038	10.6751	14.3425	19.6414	37.763	14871	glutathione S-transferase, theta 1
Dtx1	-0.540478	4.6154	0.00086759	0.0131759	FALSE	NS	2.80069	2.55559	2.64845	2.98552	2.92574	3.26459	5.96772	4.87908	5.26991	6.92009	6.59864	8.61035	14357	deltex 1, E3 ubiquitin ligase
Herpud1	-0.638655	6.13133	0.00086792	0.0131759	FALSE	NS	4.8981	4.9676	4.70035	5.08311	5.45715	5.63216	28.8177	30.2895	24.9983	32.8975	42.9304	48.5964	64209	homocysteine-inducible, endoplasmic reticulum stress-inducible, ubiquitin-like domain member 1
Aqp11	-1.34558	1.7105	0.000874599	0.013209	TRUE	Reduced	1.1588	1.26751	1.55072	1.78698	2.09436	2.63277	1.23272	1.40745	1.92963	2.45091	3.27036	5.20216	66333	aquaporin 11
Rffl	0.520647	4.85989	0.000875154	0.013209	FALSE	NS	2.76144	2.66278	2.8785	2.19769	2.42466	2.17487	5.78074	5.33251	6.35384	3.58743	4.36903	3.51545	67338	ring finger and FYVE like domain containing protein
Hibadh	-0.477414	5.8781	0.000876549	0.013209	FALSE	NS	4.99901	4.90251	4.99997	5.19466	5.25065	5.58162	30.9781	28.909	30.9993	35.6226	37.0717	46.8888	58875	3-hydroxyisobutyrate dehydrogenase
Ism2	-1.46176	3.16599	0.000877218	0.013209	TRUE	Reduced	1.87736	1.74561	1.77625	3.21406	2.41228	2.94188	2.67403	2.35337	2.42535	8.2796	4.32315	6.68411	217738	isthmin 2
Pink1	-1.06392	6.7614	0.00087832	0.013209	TRUE	Reduced	5.10558	5.11831	5.15673	5.46425	5.98868	6.61319	33.4298	33.7347	34.6721	43.1473	62.4999	96.8969	68943	PTEN induced putative kinase 1
Postn	1.70033	2.98762	0.000878601	0.013209	TRUE	Elevated	2.0456	1.96452	1.98687	1.0519	0.822356	0.822701	3.12844	2.90282	2.96376	1.07325	0.768291	0.768715	50706	periostin, osteoblast specific factor
Mxd4	-0.46752	6.05099	0.000878849	0.013209	FALSE	NS	3.9738	4.06766	4.02858	4.37623	4.4387	4.34608	14.7121	15.7682	15.3201	19.7671	20.6862	19.3376	17122	Max dimerization protein 4
Tmprss5	1.52538	4.6753	0.000882121	0.0132393	TRUE	Elevated	3.78448	3.70456	3.41635	2.78052	2.16903	1.53242	12.7798	12.0372	9.67635	5.87101	3.49722	1.89271	80893	transmembrane protease, serine 5 (spinesin)
Tlcd5	0.455588	4.70981	0.000883941	0.0132478	FALSE	NS	2.53786	2.5897	2.60049	2.06999	2.26183	2.09141	4.80728	5.01972	5.06491	3.19883	3.79599	3.26165	235300	TLC domain containing 5
Gm12428	0.651643	2.8114	0.000886574	0.0132632	FALSE	NS	2.45406	2.36842	2.43332	1.61882	2.00919	1.90549	4.47956	4.16376	4.40137	2.07124	3.02557	2.74637	545556	14-3-3 protein eta pseudogene
Cldn12	0.455565	6.26711	0.000887476	0.0132632	FALSE	NS	4.51845	4.62611	4.60111	4.04511	4.16693	3.99586	21.9187	23.6943	23.2702	15.5082	16.9627	14.9541	64945	claudin 12
Prkar2b	-0.546674	4.79669	0.000907026	0.0135304	FALSE	NS	3.07111	2.93049	3.17504	3.24577	3.56244	3.60005	7.40423	6.6237	8.03199	8.4858	10.8141	11.1261	19088	protein kinase, cAMP dependent regulatory, type II beta
Daam1	-0.830561	6.56778	0.000907916	0.0135304	FALSE	NS	3.59757	3.67105	3.72325	4.41657	4.44352	4.21818	11.1053	11.7378	12.2072	20.356	20.7586	17.6122	208846	dishevelled associated activator of morphogenesis 1
Ogfrl1	-1.01631	5.03092	0.000909892	0.0135407	TRUE	Reduced	2.80876	2.78965	2.6644	3.25937	3.25832	4.08965	6.00681	5.91461	5.33962	8.57562	8.56865	16.0257	70155	opioid growth factor receptor-like 1
Ppan	0.469785	4.36944	0.000916476	0.0136083	FALSE	NS	3.99358	3.72775	4.03919	3.29281	3.53874	3.40168	14.929	12.2485	15.4406	8.80017	10.6216	9.56836	235036	peter pan homolog
Scarb1	0.388397	5.95609	0.000917012	0.0136083	FALSE	NS	4.18343	4.15826	4.17547	3.53822	3.78954	3.85629	17.1693	16.8551	17.0693	10.6174	12.8281	13.483	20778	scavenger receptor class B, member 1
Usp2	-1.31804	3.86639	0.000918892	0.0136147	TRUE	Reduced	1.50501	1.33931	1.18834	1.9277	1.77708	2.76282	1.83827	1.5303	1.2789	2.80449	2.42733	5.7872	53376	ubiquitin specific peptidase 2
ATP6	0.605767	5.29755	0.000920013	0.0136147	FALSE	NS	6.03791	6.4058	6.06454	5.41899	5.636	5.46142	64.7041	83.7886	65.9283	41.7838	48.7284	43.0607	NA	NULL
Sostdc1	0.615658	3.37913	0.000921731	0.013621	FALSE	NS	3.05042	3.25124	3.10026	2.51026	2.64688	2.45046	7.28453	8.52182	7.57571	4.69725	5.2631	4.46591	66042	sclerostin domain containing 1
Spart	-0.376552	6.47321	0.000926667	0.0136676	FALSE	NS	4.20929	4.17973	4.25944	4.55844	4.46918	4.44726	17.4979	17.1227	18.1522	22.5629	21.1491	20.8151	229285	spartin
Lamtor1	-0.502843	5.55071	0.000927472	0.0136676	FALSE	NS	5.21422	5.05477	5.23251	5.36488	5.56287	5.78248	36.1224	32.2383	36.5961	40.2088	46.2706	54.0426	66508	late endosomal/lysosomal adaptor, MAPK and MTOR activator 1
Zfp518a	0.794356	4.1454	0.000929444	0.0136776	FALSE	NS	1.91528	1.9457	1.9746	1.50045	1.32804	1.20153	2.77187	2.85224	2.93019	1.82931	1.51061	1.29984	72672	zinc finger protein 518A
1600014C10Rik	-0.451976	3.98245	0.000932688	0.0137062	FALSE	NS	2.36902	2.44577	2.48581	2.65655	2.69612	2.86561	4.16591	4.44816	4.60149	5.30525	5.48057	6.28843	72244	RIKEN cDNA 1600014C10 gene
Stat5b	0.538451	6.43948	0.000934619	0.0137155	FALSE	NS	3.82455	3.79013	3.97545	3.21782	3.38677	3.27456	13.1678	12.8339	14.73	8.30378	9.45971	8.677	20851	signal transducer and activator of transcription 5B
Tmem131l	0.89418	3.78816	0.000937203	0.0137342	FALSE	NS	1.90825	1.94323	1.97358	1.49437	1.31571	1.00561	2.75352	2.84567	2.92742	1.81741	1.48924	1.0078	229473	transmembrane 131 like
Mrgbp	0.50446	4.52269	0.00093865	0.0137342	FALSE	NS	3.84384	3.48773	3.68057	2.98056	3.31808	3.11732	13.3585	10.2179	11.8222	6.8929	8.97339	7.67772	73247	MRG/MORF4L binding protein
Bcl7c	-0.415733	5.45514	0.000940659	0.0137342	FALSE	NS	2.86192	2.77897	2.99932	3.01691	3.22506	3.26818	6.26983	5.8636	6.99621	7.09432	8.35059	8.63432	12055	B cell CLL/lymphoma 7C
Czib	0.404172	5.64579	0.00094109	0.0137342	FALSE	NS	5.007	4.83061	4.96274	4.445	4.55409	4.38951	31.1557	27.455	30.1841	20.781	22.4918	19.9592	74098	CXXC motif containing zinc binding protein
Fgd5	3.2746	5.77775	0.00094539	0.0137779	TRUE	Elevated	3.52578	3.2411	3.5994	1.64128	0.748585	0.120829	10.5177	8.45514	11.1207	2.11944	0.680145	0.0873597	232237	FYVE, RhoGEF and PH domain containing 5
Nmb	1.04513	1.01918	0.000949471	0.0138053	TRUE	Elevated	2.33075	2.11152	1.86121	1.13788	1.48982	1.35833	4.03067	3.32147	2.63313	1.20057	1.80855	1.56388	68039	neuromedin B
Spop	-0.54276	6.13725	0.000949885	0.0138053	FALSE	NS	4.34051	4.4312	4.3314	4.67261	4.64002	5.08343	19.2593	20.5737	19.1317	24.5033	23.9336	32.905	20747	speckle-type BTB/POZ protein
Bloc1s5	-0.466299	4.14479	0.000955668	0.0138581	FALSE	NS	2.3871	2.31081	2.39122	2.61477	2.68272	2.73818	4.23105	3.96161	4.24601	5.12525	5.42067	5.67228	17828	biogenesis of lysosomal organelles complex-1, subunit 5, muted
Reep5	-0.801658	6.78165	0.000956141	0.0138581	FALSE	NS	4.45302	4.41697	4.34316	4.67151	4.99767	5.51961	20.9024	20.3619	19.2964	24.4838	30.9483	44.8741	13476	receptor accessory protein 5
Plxnd1	1.39322	4.7818	0.00096798	0.0140098	TRUE	Elevated	2.56413	2.23123	2.48807	1.6949	1.41325	0.851076	4.91399	3.69534	4.61026	2.23755	1.66336	0.803846	67784	plexin D1
Spag5	-0.567041	7.54838	0.000969669	0.0140098	FALSE	NS	5.54043	5.31687	5.5495	5.82773	6.07754	5.92018	45.5408	38.8599	45.8346	55.7963	66.5341	59.5553	54141	sperm associated antigen 5
Evl	-0.492475	6.11395	0.00097058	0.0140098	FALSE	NS	4.56987	4.51598	4.49186	4.78292	4.83582	5.12579	22.7503	21.8795	21.5002	26.5297	27.5579	33.9153	14026	Ena-vasodilator stimulated phosphoprotein
Pla2g12a	0.491448	6.12726	0.000976827	0.0140807	FALSE	NS	5.37638	5.34109	5.47874	4.83897	4.94323	4.72733	40.5387	39.5349	43.593	27.6203	29.7652	25.4892	66350	phospholipase A2, group XIIA
Cep162	0.986647	4.09103	0.000979006	0.0140929	FALSE	NS	2.05688	1.88678	2.04146	1.36239	1.39049	1.04702	3.16084	2.69808	3.11661	1.5711	1.62168	1.06626	382090	centrosomal protein 162
Dab1	-0.506865	5.56346	0.000980598	0.0140966	FALSE	NS	2.58006	2.56994	2.62327	3.03121	2.98453	2.82491	4.97966	4.93785	5.16144	7.17497	6.9147	6.08569	13131	disabled 1
Tctn3	0.506671	4.03606	0.000988302	0.014188	FALSE	NS	2.7661	2.5253	2.61267	2.17336	2.13586	2.16797	5.80266	4.75694	5.11634	3.51073	3.39498	3.4939	67590	tectonic family member 3
Nfix	-0.548824	7.52537	0.000991747	0.0142173	FALSE	NS	4.59295	4.31903	4.64747	4.67022	5.09865	5.11551	23.1332	18.9598	24.0628	24.461	33.2646	33.6673	18032	nuclear factor I/X
Heg1	0.761501	5.94565	0.000993031	0.0142173	FALSE	NS	3.31489	3.18928	3.31763	2.61589	2.58779	2.40905	8.95133	8.12154	8.97023	5.12999	5.01179	4.31123	77446	heart development protein with EGF-like domains 1
Rasl12	0.753819	4.90192	0.000996158	0.0142269	FALSE	NS	2.85163	2.89048	3.15157	2.36158	2.4563	1.92654	6.21817	6.41516	7.88624	4.13933	4.48808	2.80141	70784	RAS-like, family 12
Fam174a	-0.530351	4.25858	0.000996394	0.0142269	FALSE	NS	3.16072	3.09584	3.14041	3.31479	3.589	3.68516	7.94273	7.54948	7.81776	8.95067	11.0336	11.8631	67698	family with sequence similarity 174, member A
Dnase1l1	-0.588122	2.66278	0.001006	0.0143447	FALSE	NS	2.08266	2.22123	2.1541	2.41588	2.58955	2.66834	3.23586	3.66291	3.45092	4.33644	5.01912	5.35697	69537	deoxyribonuclease 1-like 1
Lonp2	-0.562264	5.68251	0.0010105	0.0143894	FALSE	NS	4.03639	4.01759	4.18971	4.19618	4.51458	4.84322	15.4087	15.1962	17.2485	17.3306	21.8573	27.7048	66887	lon peptidase 2, peroxisomal
Atp1b1	-0.70514	6.75997	0.00101286	0.0144036	FALSE	NS	5.43153	5.36514	5.31135	5.78938	5.75546	6.33353	42.1572	40.2163	38.7079	54.3064	53.0213	79.6458	11931	ATPase, Na+/K+ transporting, beta 1 polypeptide
Cartpt	-4.10114	2.7211	0.00101843	0.0144633	TRUE	Reduced	1.00207	1.50314	0.841026	2.51094	2.72999	5.6597	1.00287	1.83459	0.791323	4.69993	5.63452	49.5521	27220	CART prepropeptide
Nsmf	0.60059	6.38683	0.00102088	0.0144788	FALSE	NS	4.81272	4.45347	4.78903	4.0806	3.91593	4.10958	27.1043	20.9093	26.6466	15.9193	14.0943	16.2626	56876	NMDA receptor synaptonuclear signaling and neuronal migration factor
Cnksr3	-0.634993	4.41416	0.00102644	0.0145036	FALSE	NS	2.60002	2.68156	2.76896	3.1695	3.30113	2.99886	5.06295	5.4155	5.81616	7.99733	8.85684	6.99367	215748	Cnksr family member 3
Luc7l	0.582802	6.64854	0.00102703	0.0145036	FALSE	NS	4.32612	4.15992	4.3207	3.79628	3.57338	3.54244	19.0582	16.8756	18.983	12.8929	10.904	10.6515	66978	Luc7-like
Bnip3	0.685743	6.49036	0.00102728	0.0145036	FALSE	NS	5.80334	5.80402	5.6438	5.11333	4.71527	5.13889	54.8443	54.8705	48.9982	33.615	25.2687	34.234	12176	BCL2/adenovirus E1B interacting protein 3
Pcyt1b	-0.58715	5.98385	0.00102813	0.0145036	FALSE	NS	3.65958	3.38996	3.62044	3.69511	4.21555	4.13036	11.637	9.48288	11.2987	11.9521	17.5784	16.5131	236899	phosphate cytidylyltransferase 1, choline, beta isoform
Slc22a18	-1.04408	2.30114	0.00103448	0.0145625	TRUE	Reduced	1.58662	1.59451	1.59343	1.712	2.4372	2.61375	2.00344	2.01991	2.01765	2.27615	4.41588	5.12091	18400	solute carrier family 22 (organic cation transporter), member 18
Tmem95	1.04734	1.65352	0.00103506	0.0145625	TRUE	Elevated	1.72496	1.48445	1.99765	1.18641	1.04017	0.924239	2.3057	1.79811	2.99349	1.27586	1.05647	0.897683	100503361	transmembrane protein 95
Meg3	2.09563	7.4528	0.00103687	0.0145686	TRUE	Elevated	4.29261	3.94113	4.1476	1.49784	1.4317	3.09673	18.5977	14.3602	16.7236	1.8242	1.69764	7.55478	17263	maternally expressed 3
Ipo13	-0.505321	5.69397	0.00103844	0.0145712	FALSE	NS	3.75871	3.56047	3.78524	3.94464	4.01694	4.30745	12.5358	10.798	12.787	14.3977	15.189	18.8003	230673	importin 13
Pigc	0.498636	4.73736	0.00104381	0.0146094	FALSE	NS	3.28695	3.14176	3.18294	2.78829	2.70958	2.58311	8.76047	7.82597	8.08155	5.90812	5.54132	4.9923	67292	phosphatidylinositol glycan anchor biosynthesis, class C
Car2	1.11023	8.78549	0.00104392	0.0146094	TRUE	Elevated	7.91672	7.61381	7.91397	5.89278	6.52362	7.21808	240.64	194.878	240.18	58.416	91.0036	147.887	12349	carbonic anhydrase 2
Smc5	0.522954	4.86264	0.00104812	0.0146139	FALSE	NS	2.70181	2.79506	2.78853	2.27051	2.3346	2.17875	5.50618	5.94059	5.90926	3.82492	4.0441	3.52762	226026	structural maintenance of chromosomes 5
Rlbp1	-3.28618	5.16657	0.00104828	0.0146139	TRUE	Reduced	1.98608	2.17447	1.70931	3.23944	3.52188	6.01022	2.9616	3.5142	2.27004	8.44428	10.4866	63.4552	19771	retinaldehyde binding protein 1
Mmp24os1	-1.68651	3.09285	0.00104892	0.0146139	TRUE	Reduced	2.29386	2.27068	2.17423	2.94379	3.23781	4.34585	3.90366	3.82549	3.51346	6.69431	8.43363	19.3343	613262	matrix metallopeptidase 24 opposite strand transcript 1
Abi3bp	-0.585227	6.83359	0.00104978	0.0146139	FALSE	NS	4.2844	4.17887	4.30012	4.72261	4.80372	4.66863	18.4864	17.1119	18.6999	25.4027	26.9295	24.433	320712	ABI family member 3 binding protein
Pgap4	-0.548091	4.07614	0.00105496	0.0146667	FALSE	NS	2.49759	2.45449	2.52334	2.83746	2.69262	3.09431	4.64742	4.48118	4.7491	6.14759	5.46488	7.54045	67063	post-GPI attachment to proteins GalNAc transferase 4
Cuedc1	-0.593456	5.55899	0.00106087	0.0147291	FALSE	NS	3.85533	3.89503	3.80193	4.0592	4.22005	4.66494	13.4734	13.8772	12.9474	15.6702	17.6363	24.368	103841	CUE domain containing 1
Pdk1	0.759112	6.15439	0.00106224	0.0147291	FALSE	NS	3.86918	3.89978	3.80373	3.33272	3.12886	2.73939	13.613	13.9262	12.9649	9.07508	7.74743	5.67786	228026	pyruvate dehydrogenase kinase, isoenzyme 1
Gne	-0.597195	3.6943	0.00106855	0.0147973	FALSE	NS	1.62857	1.51508	1.63336	1.79849	1.89498	2.1546	2.09206	1.85815	2.10234	2.47856	2.71917	3.45244	50798	glucosamine (UDP-N-acetyl)-2-epimerase/N-acetylmannosamine kinase
Sptbn2	1.08576	9.61388	0.00107728	0.0148935	TRUE	Elevated	6.77736	6.4086	6.67429	5.91866	5.41887	4.8486	108.695	83.9532	101.132	59.4916	41.7801	27.812	20743	spectrin beta, non-erythrocytic 2
Dynll2	-0.653124	7.21611	0.00107832	0.0148935	FALSE	NS	5.43269	5.52363	5.26426	5.67353	5.95772	6.24849	42.1921	45.002	37.4325	50.0391	61.1515	75.0299	68097	dynein light chain LC8-type 2
Lrrc45	0.554346	5.27791	0.00108272	0.0149347	FALSE	NS	4.44764	4.08167	4.54155	3.67248	3.9134	3.6989	20.821	15.9319	22.2885	11.7505	14.0678	11.9861	217366	leucine rich repeat containing 45
Chst15	1.3084	3.59456	0.00108602	0.0149608	TRUE	Elevated	1.91977	1.90599	1.83932	1.33465	0.923388	0.731387	2.78362	2.74765	2.57842	1.52214	0.896564	0.660234	77590	carbohydrate sulfotransferase 15
Dbp	-1.11912	5.97057	0.00109083	0.0149864	TRUE	Reduced	4.18996	4.17851	4.24448	4.50634	4.99825	5.81968	17.2517	17.1074	17.9547	21.7271	30.9612	55.4804	13170	D site albumin promoter binding protein
Tmem37	-0.485131	5.84881	0.00109248	0.0149864	FALSE	NS	5.37168	5.45902	5.50516	5.55426	6.02131	5.91718	40.4034	42.9873	44.4169	45.9893	63.9525	59.4296	170706	transmembrane protein 37
Tlcd1	-0.532998	2.663	0.00109278	0.0149864	FALSE	NS	2.25496	2.2423	2.20815	2.53781	2.54947	2.71142	3.77321	3.7315	3.62082	4.80706	4.85418	5.54967	68385	TLC domain containing 1
Clk2	0.594059	3.12897	0.00109355	0.0149864	FALSE	NS	2.59745	2.33385	2.55323	2.02211	1.94886	1.91982	5.05216	4.04148	4.86947	3.06177	2.8607	2.78376	12748	CDC-like kinase 2
Abcc1	0.455841	5.35839	0.00109523	0.0149899	FALSE	NS	2.87187	2.8548	2.89057	2.51022	2.38441	2.3522	6.32012	6.23404	6.41561	4.69708	4.22129	4.10601	17250	ATP-binding cassette, sub-family C member 1
Sptlc1	0.373941	5.18572	0.00109961	0.0150303	FALSE	NS	3.48135	3.48074	3.58406	2.96953	3.24668	3.08771	10.1684	10.1637	10.9925	6.83279	8.4918	7.50144	268656	serine palmitoyltransferase, long chain base subunit 1
Gsta4	-0.650004	5.65917	0.00110474	0.015081	FALSE	NS	5.57439	5.55588	5.73826	5.72291	6.20557	6.52572	46.6495	46.0422	52.3814	51.8163	72.8011	91.1374	14860	glutathione S-transferase, alpha 4
Epha2	0.886094	6.18444	0.00110692	0.0150854	FALSE	NS	4.44876	4.42007	4.51896	3.71286	3.67565	3.2067	20.8378	20.4079	21.9268	12.1124	11.7785	8.23236	13836	Eph receptor A2
Sun2	-0.776235	4.54338	0.00110792	0.0150854	FALSE	NS	2.53244	2.37304	2.65656	2.8384	2.97971	3.46625	4.78549	4.1803	5.30529	6.15227	6.88827	10.0521	223697	Sad1 and UNC84 domain containing 2
Ankrd23	0.654188	3.34698	0.00111366	0.0151441	FALSE	NS	2.61805	2.33734	2.62438	2.08095	1.77065	1.97424	5.13921	4.05371	5.16618	3.23087	2.41207	2.92922	78321	ankyrin repeat domain 23
Slc39a14	0.508119	4.7532	0.00111668	0.0151656	FALSE	NS	2.04988	1.88446	1.94071	1.53734	1.53251	1.56279	3.14071	2.69216	2.83894	1.90259	1.89289	1.95424	213053	solute carrier family 39 (zinc transporter), member 14
Nat8f4	-0.771962	3.44362	0.00113253	0.0153612	FALSE	NS	1.65102	1.41599	1.60675	2.105	1.71269	2.27207	2.14056	1.66843	2.04564	3.30198	2.27771	3.83015	75541	N-acetyltransferase 8 (GCN5-related) family member 4
Plod3	0.692709	6.39939	0.00113446	0.0153676	FALSE	NS	5.00882	4.94876	5.07069	4.38337	4.44331	3.89394	31.1962	29.8834	32.607	19.8702	20.7556	13.866	26433	procollagen-lysine, 2-oxoglutarate 5-dioxygenase 3
Btg1	0.644068	9.02247	0.00113697	0.0153819	FALSE	NS	7.00074	6.98962	7.17964	6.41627	6.5286	6.00388	127.066	126.083	143.973	84.4062	91.3219	63.1723	12226	BTG anti-proliferation factor 1
Trpm7	0.727085	5.92748	0.00113965	0.0153941	FALSE	NS	3.30573	3.35299	3.36852	2.64806	2.79796	2.4341	8.88833	9.21766	9.32822	5.26826	5.95456	4.40427	58800	transient receptor potential cation channel, subfamily M, member 7
Glt8d1	0.409541	5.92139	0.00114279	0.0153941	FALSE	NS	4.61792	4.54957	4.65613	4.14313	4.27584	3.97689	23.5546	22.4184	24.2136	16.6688	18.3711	14.7457	76485	glycosyltransferase 8 domain containing 1
Snord78	1.16821	2.33473	0.00114328	0.0153941	TRUE	Elevated	6.59869	6.65897	6.8561	5.76814	5.65584	4.83313	95.9181	100.053	114.849	53.4982	49.417	27.5048	115487677	small nucleolar RNA, C/D box 78
Slc9a5	0.63917	3.56781	0.0011437	0.0153941	FALSE	NS	1.95911	1.99563	2.04216	1.4053	1.47348	1.59821	2.88822	2.98789	3.1186	1.64872	1.77691	2.02768	277973	solute carrier family 9 (sodium/hydrogen exchanger), member 5
Igfbp4	-1.19749	5.90661	0.0011493	0.0154497	TRUE	Reduced	4.24127	3.81636	4.2722	4.83013	4.87959	5.70007	17.9125	13.0877	18.3224	27.4455	28.4376	50.9865	16010	insulin-like growth factor binding protein 4
Supt20	0.567994	5.95059	0.00115658	0.0155278	FALSE	NS	4.22807	4.13412	4.28853	3.72036	3.63455	3.44797	17.7402	16.5588	18.5423	12.1808	11.4196	9.91299	56790	SPT20 SAGA complex component
Slc25a11	-0.327914	6.23227	0.0011614	0.0155481	FALSE	NS	5.09015	5.08258	5.16332	5.26686	5.32659	5.45304	33.0633	32.8852	34.8355	37.502	39.1295	42.8056	67863	solute carrier family 25 (mitochondrial carrier oxoglutarate carrier), member 11
Wscd1	0.407373	5.72037	0.00116153	0.0155481	FALSE	NS	3.2873	3.3987	3.34083	2.88362	2.95393	2.8906	8.76283	9.54656	9.13189	6.38002	6.74855	6.41576	216881	WSC domain containing 1
Mfsd1	0.527359	4.63933	0.0011625	0.0155481	FALSE	NS	3.44523	3.46702	3.51427	3.03275	2.96591	2.77601	9.89228	10.058	10.4261	7.18368	6.81319	5.84958	66868	major facilitator superfamily domain containing 1
Kcnab1	-1.25452	4.08893	0.00118001	0.0157364	TRUE	Reduced	1.74967	1.76499	1.79996	2.03244	2.50041	3.27798	2.36281	2.39871	2.48211	3.09095	4.65846	8.69999	16497	potassium voltage-gated channel, shaker-related subfamily, beta member 1
Slc44a1	0.618494	5.20103	0.00118024	0.0157364	FALSE	NS	2.73066	2.75134	2.81767	2.32069	2.30362	1.90254	5.6376	5.73343	6.05023	3.99571	3.93696	2.73872	100434	solute carrier family 44, member 1
Gpsm3	-0.693233	4.18835	0.00118105	0.0157364	FALSE	NS	3.70241	3.50808	3.95328	3.89906	4.42635	4.51645	12.0178	10.3773	14.4902	13.9188	20.5013	21.8869	106512	G-protein signalling modulator 3 (AGS3-like, C. elegans)
Lix1	0.567177	8.56174	0.00118647	0.0157887	FALSE	NS	6.13731	6.00482	6.18447	5.53574	5.64385	5.18151	69.3904	63.2142	71.7295	45.3898	48.9999	35.2902	66643	limb and CNS expressed 1
Fmnl2	0.678032	6.16785	0.00119113	0.0157986	FALSE	NS	3.92498	3.76597	4.02188	3.15897	3.30326	3.15986	14.1893	12.6041	15.2445	7.93193	8.87143	7.93745	71409	formin-like 2
Nap1l5	-3.1153	3.45619	0.00119271	0.0157986	TRUE	Reduced	1.50421	1.54906	1.15797	2.63689	2.69297	4.99844	1.83669	1.92626	1.23143	5.21989	5.46644	30.9655	58243	nucleosome assembly protein 1-like 5
Gas1	-0.517941	6.08541	0.00119319	0.0157986	FALSE	NS	4.67075	4.54236	4.76894	5.16608	4.90677	5.14772	24.4705	22.3016	26.2642	34.9041	28.9974	34.4501	14451	growth arrest specific 1
Cabp1	-2.75225	3.27487	0.00119319	0.0157986	TRUE	Reduced	1.35591	1.7362	1.47267	2.5544	2.81544	4.73543	1.55959	2.33157	1.77536	4.87423	6.03934	25.6384	29867	calcium binding protein 1
Ten1	-0.524044	4.31507	0.0012043	0.0159089	FALSE	NS	4.25565	4.2932	4.33563	4.47745	4.82208	4.83182	18.1019	18.6057	19.1909	21.2765	27.2872	27.479	69535	TEN1 telomerase capping complex subunit
Fxyd5	2.25824	1.6997	0.00120702	0.0159089	TRUE	Elevated	2.04847	1.17577	1.87683	0.147337	0.576114	0.80984	3.13666	1.25913	2.67266	0.107523	0.490828	0.753018	18301	FXYD domain-containing ion transport regulator 5
Lsamp	-0.977112	7.08662	0.00120742	0.0159089	FALSE	NS	3.46454	3.25834	2.82183	3.88256	3.82902	4.33431	10.039	8.56878	6.07061	13.7492	13.2118	19.1724	268890	limbic system-associated membrane protein
Apbb1	-0.943072	5.95907	0.00120866	0.0159089	FALSE	NS	3.37086	3.4838	3.48043	3.8926	3.87266	4.79198	9.34501	10.1874	10.1613	13.8522	13.6483	26.7033	11785	amyloid beta precursor protein binding family B member 1
Lrrc75b	0.545936	6.45875	0.00120905	0.0159089	FALSE	NS	4.30779	4.52357	4.5019	3.87649	3.94561	3.73029	18.805	22.0001	21.6572	13.6872	14.4081	12.2718	192734	leucine rich repeat containing 75B
Spcs3	0.474305	5.23597	0.0012124	0.0159331	FALSE	NS	3.63984	3.75991	3.72554	3.18615	3.24821	3.17432	11.4653	12.5471	12.2281	8.10181	8.50186	8.02746	76687	signal peptidase complex subunit 3 homolog (S. cerevisiae)
Igf1r	0.74063	7.32328	0.00122046	0.0160191	FALSE	NS	4.17955	4.12623	4.1555	3.35899	3.46985	3.33948	17.1205	16.4629	16.8209	9.26024	10.0797	9.12237	16001	insulin-like growth factor I receptor
Cab39	-0.374166	5.91521	0.00122208	0.0160205	FALSE	NS	2.84735	2.76607	2.80004	3.05556	2.94738	3.15988	6.19676	5.80252	5.96457	7.31411	6.71346	7.93757	12283	calcium binding protein 39
Tef	-0.738015	7.42112	0.00123044	0.0160747	FALSE	NS	4.54334	4.5306	4.61751	4.80223	5.14513	5.56189	22.3175	22.1124	23.5476	26.9007	34.3867	46.2385	21685	thyrotroph embryonic factor
Nab1	-0.371393	4.41233	0.00123047	0.0160747	FALSE	NS	2.17348	2.09671	2.10378	2.31147	2.31396	2.4288	3.5111	3.27732	3.29836	3.96388	3.97245	4.38445	17936	Ngfi-A binding protein 1
Mtfp1	-1.87049	2.54969	0.00123203	0.0160747	TRUE	Reduced	1.86752	1.69935	1.639	2.46544	2.50403	4.02053	2.64905	2.24754	2.1145	4.52296	4.67266	15.2293	67900	mitochondrial fission process 1
Poldip2	-0.413285	5.89084	0.00123231	0.0160747	FALSE	NS	4.64969	4.54229	4.62066	4.81228	4.87436	5.07129	24.1013	22.3006	23.6013	27.0957	28.3312	32.621	67811	polymerase (DNA-directed), delta interacting protein 2
Kdm3a	0.552638	5.8216	0.00123422	0.0160799	FALSE	NS	3.74752	3.83395	3.82967	3.33843	3.3092	2.99153	12.4312	13.2605	13.2183	9.11507	8.91215	6.95317	104263	lysine (K)-specific demethylase 3A
Gm33897	1.57732	3.28924	0.00123829	0.0161131	TRUE	Elevated	2.54804	2.22586	2.56941	1.66412	1.31804	0.646551	4.8484	3.67788	4.93567	2.16921	1.49326	0.565421	102636973	predicted gene, 33897
Tars3	-0.510157	3.70666	0.00124472	0.0161767	FALSE	NS	2.26115	2.12256	2.3267	2.40825	2.62438	2.7079	3.79374	3.35467	4.01657	4.30831	5.16621	5.5337	272396	threonyl-tRNA synthetase 3
Scrn3	-0.606744	3.68317	0.0012468	0.0161839	FALSE	NS	1.6655	1.70585	1.6429	1.8316	2.02256	2.27495	2.17223	2.2622	2.12293	2.55932	3.06303	3.83981	74616	secernin 3
Esyt3	0.737169	6.57084	0.00125402	0.0162484	FALSE	NS	4.80233	4.54751	4.85963	3.86854	4.19948	3.77457	26.9026	22.385	28.0332	13.6065	17.3725	12.6854	272636	extended synaptotagmin-like protein 3
Xylt2	0.433681	5.5349	0.00125695	0.0162484	FALSE	NS	3.97457	3.96707	4.16663	3.61882	3.59155	3.44891	14.7205	14.6389	16.959	11.2849	11.0549	9.92006	217119	xylosyltransferase II
Cybrd1	-0.960009	4.79614	0.0012578	0.0162484	FALSE	NS	2.54996	2.62688	2.5688	3.34548	3.42439	3.26104	4.85619	5.17689	4.93317	9.16459	9.73603	8.58671	73649	cytochrome b reductase 1
Mpc2	-0.731061	4.8886	0.00126001	0.0162484	FALSE	NS	4.89028	4.82015	4.9823	5.29998	5.38688	5.84606	28.6567	27.2494	30.6099	38.3959	40.8419	56.5228	70456	mitochondrial pyruvate carrier 2
Nr1d2	-0.686771	5.93198	0.00126014	0.0162484	FALSE	NS	2.80107	2.70995	2.74143	2.9892	3.16207	3.62637	5.96959	5.54301	5.68731	6.94032	7.95116	11.3494	353187	nuclear receptor subfamily 1, group D, member 2
Abhd8	-0.840031	6.21263	0.00126211	0.0162484	FALSE	NS	4.6561	4.54605	4.71793	4.8763	5.21215	5.87429	24.2131	22.3613	25.3172	28.3706	36.0692	57.6594	64296	abhydrolase domain containing 8
Cpe	-0.41859	8.66828	0.00126379	0.0162484	FALSE	NS	7.43505	7.488	7.51301	7.68021	7.82584	7.928	172.05	178.52	181.659	204.103	225.889	242.537	12876	carboxypeptidase E
Slc13a4	-1.64796	5.06883	0.00126407	0.0162484	TRUE	Reduced	3.28603	3.12793	2.73067	4.65264	4.01583	4.76919	8.75423	7.74181	5.63763	24.1527	15.1765	26.269	243755	solute carrier family 13 (sodium/sulfate symporters), member 4
Apoe	-1.26162	9.77988	0.00127194	0.0163236	TRUE	Reduced	8.41979	7.91243	8.27647	8.99959	8.86576	10.0294	341.46	239.923	309.074	510.854	465.509	1044.08	11816	apolipoprotein E
Chpf2	0.391031	4.99989	0.00127301	0.0163236	FALSE	NS	2.63096	2.59276	2.65701	2.27518	2.30791	2.12729	5.19436	5.03253	5.30726	3.84057	3.95166	3.36895	100910	chondroitin polymerizing factor 2
Gm7466	0.56984	3.40532	0.00128465	0.0164528	FALSE	NS	3.70969	3.84888	3.82245	3.05411	3.18284	3.35185	12.0836	13.4088	13.1472	7.30576	8.0809	9.2096	665053	phosphoglycerate kinase 1 pseudogene
Dtna	-0.358957	6.57813	0.00128962	0.0164965	FALSE	NS	3.01029	3.11329	3.13422	3.25602	3.41941	3.32087	7.05728	7.65356	7.77997	8.55344	9.69906	8.9927	13527	dystrobrevin alpha
Ddx52	0.429662	4.74493	0.00129553	0.0165477	FALSE	NS	2.89364	3.01847	2.86555	2.46636	2.46554	2.55286	6.43145	7.1031	6.28815	4.52648	4.52335	4.86794	78394	DExD box helicase 52
Qpct	-1.12314	4.68456	0.00129676	0.0165477	TRUE	Reduced	3.40865	3.2487	3.31296	3.9678	3.79057	4.87771	9.61953	8.50511	8.93806	14.6469	12.838	28.3993	70536	glutaminyl-peptide cyclotransferase (glutaminyl cyclase)
Mmp2	1.40726	4.32878	0.00129901	0.0165565	TRUE	Elevated	2.90024	2.76224	3.191	2.05328	1.85436	1.27938	6.4655	5.78451	8.13246	3.15049	2.6159	1.42734	17390	matrix metallopeptidase 2
Mtcl1	-0.773816	5.65943	0.00130349	0.0165788	FALSE	NS	2.17096	2.11032	2.18181	2.38897	2.62478	3.0678	3.50324	3.31788	3.53723	4.23783	5.1679	7.38493	68617	microtubule crosslinking factor 1
Pacsin2	-0.361367	5.36807	0.00130418	0.0165788	FALSE	NS	2.94148	2.71305	2.89638	3.0473	3.07668	3.15654	6.682	5.55707	6.44557	7.26661	7.43669	7.91689	23970	protein kinase C and casein kinase substrate in neurons 2
Etv5	0.588829	6.5052	0.001307	0.0165788	FALSE	NS	4.60888	4.41478	4.69158	4.05363	3.9793	3.74704	23.4012	20.3295	24.8408	15.6059	14.772	12.4268	104156	ets variant 5
Wdr41	-0.415849	4.87812	0.00130704	0.0165788	FALSE	NS	2.51675	2.42046	2.58771	2.58457	2.80868	2.95465	4.72291	4.35341	5.01145	4.99836	6.00642	6.75243	218460	WD repeat domain 41
Cep63	-0.335248	5.23279	0.00132061	0.0167185	FALSE	NS	2.177	2.20938	2.30113	2.37391	2.46652	2.45231	3.52211	3.62476	3.92844	4.18343	4.52708	4.47292	28135	centrosomal protein 63
Mpv17l2	-0.590608	3.80147	0.00132122	0.0167185	FALSE	NS	3.61086	3.30917	3.40775	3.84331	3.77333	4.10901	11.2174	8.91197	9.61291	13.3533	12.6737	16.2558	234384	MPV17 mitochondrial membrane protein-like 2
Rtl8b	-0.63506	4.37604	0.00132481	0.0167208	FALSE	NS	3.91003	3.85784	3.80111	4.15158	4.47324	4.4936	14.0327	13.4986	12.9395	16.7725	21.2116	21.5273	553127	retrotransposon Gag like 8B
Rnd2	-1.59384	3.75817	0.00132673	0.0167208	TRUE	Reduced	2.76082	2.72834	2.73831	3.4843	3.65727	4.81873	5.77781	5.62692	5.6729	10.1913	11.6168	27.2217	11858	Rho family GTPase 2
Tprg1l	-0.534889	6.43495	0.00132758	0.0167208	FALSE	NS	4.56598	4.48885	4.58952	4.7678	4.91914	5.23306	22.6863	21.4533	23.076	26.2427	29.2558	36.6103	67808	transformation related protein 63 regulated 1 like
Mbip	0.505628	3.26514	0.00132773	0.0167208	FALSE	NS	2.72142	2.76515	2.79538	2.29309	2.3309	2.19681	5.5952	5.79819	5.94212	3.90105	4.03121	3.58466	217588	MAP3K12 binding inhibitory protein 1
Kcnk5	-0.715732	3.37579	0.00133178	0.0167254	FALSE	NS	1.76256	1.60756	1.66865	2.19016	2.19413	2.03816	2.393	2.04737	2.17917	3.56356	3.57615	3.10721	16529	potassium channel, subfamily K, member 5
Parvb	0.691471	4.22911	0.001332	0.0167254	FALSE	NS	2.81259	2.34816	2.89356	1.91697	2.01988	2.26406	6.02546	4.09175	6.43103	2.77629	3.0555	3.80341	170736	parvin, beta
Akr1b1	-0.542223	6.61942	0.00133284	0.0167254	FALSE	NS	6.03762	6.03592	6.15185	6.58259	6.69453	6.26529	64.691	64.6136	70.1037	94.8422	102.575	75.9203	11677	aldo-keto reductase family 1 member B
Zbtb6	0.608319	3.6839	0.0013358	0.0167427	FALSE	NS	2.13297	2.15421	2.20919	1.70191	1.66643	1.60404	3.3862	3.45124	3.62416	2.25332	2.17429	2.03994	241322	zinc finger and BTB domain containing 6
Ap3b2	-0.553045	6.45244	0.00133746	0.0167436	FALSE	NS	4.51995	4.42053	4.70164	4.71196	5.14985	5.11597	21.9425	20.4147	25.0216	25.2084	34.5025	33.6784	11775	adaptor-related protein complex 3, beta 2 subunit
Supt3	-0.682498	3.1933	0.00134047	0.016758	FALSE	NS	2.29005	2.11154	2.20216	2.45673	2.64667	2.93781	3.89075	3.32152	3.60167	4.48969	5.26218	6.66245	109115	SPT3, SAGA and STAGA complex component
Pgpep1	0.623445	6.63979	0.00134178	0.016758	FALSE	NS	4.46073	4.28049	4.40168	3.87272	3.85563	3.35174	21.0198	18.4338	20.1367	13.6489	13.4763	9.20879	66522	pyroglutamyl-peptidase I
Prpf39	0.733691	5.23295	0.00134445	0.0167715	FALSE	NS	2.77947	2.88206	2.99266	2.32134	2.22318	2.06767	5.86602	6.37202	6.95943	3.99795	3.6692	3.19209	328110	pre-mRNA processing factor 39
Nrp2	1.21374	4.4811	0.00134776	0.0167929	TRUE	Elevated	2.28283	1.96247	2.15394	1.2453	0.850505	1.57186	3.86632	2.89729	3.45042	1.37068	0.803132	1.97287	18187	neuropilin 2
Setd3	-0.411482	6.52053	0.00135138	0.0168101	FALSE	NS	3.89868	3.74188	3.80675	3.97449	4.07755	4.30633	13.9149	12.3788	12.9942	14.7195	15.8835	18.7849	52690	SET domain containing 3
Enox1	-1.06006	3.51681	0.00135258	0.0168101	TRUE	Reduced	1.67965	1.56083	1.84695	2.02174	2.28989	2.88035	2.20351	1.95023	2.5974	3.06072	3.89018	6.3633	239188	ecto-NOX disulfide-thiol exchanger 1
Vcam1	1.72352	3.72443	0.00135391	0.0168101	TRUE	Elevated	2.91262	2.24705	2.8283	1.31697	0.739548	1.80167	6.52985	3.74712	6.10235	1.49142	0.669652	2.48623	22329	vascular cell adhesion molecule 1
Slc31a1	0.393908	6.77895	0.00135617	0.0168184	FALSE	NS	5.0631	5.12814	5.12937	4.5952	4.73056	4.61082	32.4306	33.9723	34.002	23.1709	25.5485	23.4341	20529	solute carrier family 31, member 1
Tpra1	0.64171	6.67906	0.00135813	0.0168229	FALSE	NS	4.66101	4.38642	4.54943	3.97873	3.99985	3.50441	24.299	19.9143	22.4161	14.7659	14.9984	10.3483	24100	transmembrane protein, adipocyte asscociated 1
Prr13	-0.71182	4.73501	0.00136123	0.0168416	FALSE	NS	4.45184	4.15637	4.28781	4.46979	4.88629	5.26978	20.8846	16.8316	18.5326	21.1586	28.5746	37.58	66151	proline rich 13
Chst12	-0.637285	4.40399	0.00136323	0.0168466	FALSE	NS	3.58111	3.60065	3.6185	3.68465	4.18815	4.40372	10.968	11.1312	11.2823	11.8585	17.2288	20.1667	59031	carbohydrate sulfotransferase 12
Mbd3	-0.540682	6.20764	0.00136996	0.0169101	FALSE	NS	5.42954	5.18039	5.31768	5.50853	5.77199	5.97096	42.0977	35.2621	38.8824	44.5232	53.6439	61.7244	17192	methyl-CpG binding domain protein 3
Vapb	-0.474285	6.23887	0.00137959	0.0170033	FALSE	NS	3.48101	3.36482	3.50918	3.59246	3.79941	4.0199	10.1658	9.30175	10.386	11.0625	12.9232	15.2223	56491	vesicle-associated membrane protein, associated protein B and C
Acadsb	-0.437949	5.8075	0.00138224	0.0170033	FALSE	NS	3.7665	3.74815	3.81762	3.90587	4.13158	4.27496	12.6091	12.4371	13.0999	13.9894	16.5279	18.3593	66885	acyl-Coenzyme A dehydrogenase, short/branched chain
Tmed10	0.413296	7.85406	0.00138234	0.0170033	FALSE	NS	6.22098	6.23163	6.2338	5.81295	5.76274	5.63148	73.5938	74.1463	74.2596	55.2175	53.2946	48.5729	68581	transmembrane p24 trafficking protein 10
Adamtsl4	1.17212	7.50304	0.00138582	0.0170217	TRUE	Elevated	6.03596	5.76861	5.86607	4.87405	5.00831	3.86073	64.6151	53.5159	57.3262	28.3248	31.1849	13.5277	229595	ADAMTS-like 4
Aars1	-0.459407	6.26192	0.00138901	0.0170217	FALSE	NS	3.55714	3.54476	3.60518	3.63867	3.95235	4.13136	10.7708	10.6702	11.1693	11.4552	14.4802	16.5253	234734	alanyl-tRNA synthetase 1
Vsx2	-1.87388	5.36244	0.00138958	0.0170217	TRUE	Reduced	3.29607	3.20874	2.88383	4.30942	3.91825	5.64658	8.82237	8.2454	6.38107	18.8273	14.1185	49.0944	12677	visual system homeobox 2
Alas1	-0.573442	4.31594	0.00139104	0.0170217	FALSE	NS	2.76932	2.56151	2.89331	3.02691	3.15593	3.32009	5.81787	4.90326	6.42972	7.1506	7.91309	8.98724	11655	aminolevulinic acid synthase 1
Tsen54	0.47177	3.69287	0.00139189	0.0170217	FALSE	NS	2.74809	2.48276	2.78395	2.08281	2.26653	2.30919	5.71829	4.58965	5.88734	3.23632	3.81165	3.95606	76265	tRNA splicing endonuclease subunit 54
Cldn10	1.18044	4.0833	0.00139531	0.0170437	TRUE	Elevated	4.0815	3.85782	3.75223	2.06652	2.76473	3.2586	15.9299	13.4984	12.4751	3.18874	5.79623	8.57055	58187	claudin 10
Hdac11	-0.752163	5.82638	0.00141467	0.0172603	FALSE	NS	4.32947	4.25874	4.26216	4.5418	4.71079	5.39705	19.1048	18.1429	18.1884	22.2926	25.1872	41.138	232232	histone deacetylase 11
Mapkapk2	-0.300906	5.99149	0.00142102	0.0173178	FALSE	NS	4.53963	4.44977	4.65643	4.7189	4.7462	4.80642	22.2575	20.8531	24.2188	25.3348	25.8379	26.9819	17164	MAP kinase-activated protein kinase 2
Ergic2	0.414135	5.82134	0.00142825	0.0173758	FALSE	NS	3.57569	3.52518	3.54403	3.20171	3.11171	2.97076	10.9231	10.5129	10.6643	8.20045	7.64407	6.83951	67456	ERGIC and golgi 2
Mturn	-0.585219	6.41421	0.00142907	0.0173758	FALSE	NS	4.04762	3.79952	3.94033	4.20165	4.30806	4.67262	15.5369	12.9242	14.3518	17.4002	18.8087	24.5034	68235	maturin, neural progenitor differentiation regulator homolog (Xenopus)
Tmem47	-0.507352	4.35696	0.00143154	0.0173801	FALSE	NS	2.59186	2.49534	2.49173	2.98919	2.78262	2.87185	5.02877	4.63863	4.6245	6.94026	5.88101	6.32004	192216	transmembrane protein 47
Bnip2	0.345083	5.80358	0.00143272	0.0173801	FALSE	NS	3.47637	3.46354	3.53616	3.06	3.19137	3.06584	10.1299	10.0314	10.6008	7.33971	8.13475	7.37356	12175	BCL2/adenovirus E1B interacting protein 2
Dennd11	-0.683395	6.03517	0.00143858	0.0174081	FALSE	NS	3.29065	3.39115	3.45159	3.93027	4.13009	3.69612	8.7855	9.49153	9.94034	14.245	16.5098	11.9611	243780	DENN domain containing 11
St3gal5	-0.379461	5.86878	0.00144172	0.0174081	FALSE	NS	3.88318	3.83147	3.96072	3.9356	4.23633	4.32001	13.7555	13.236	14.5703	14.3015	17.8479	18.9735	20454	ST3 beta-galactoside alpha-2,3-sialyltransferase 5
Chchd10	-0.808444	4.85473	0.00144223	0.0174081	FALSE	NS	4.06004	3.94539	4.11559	4.28238	4.70036	5.11209	15.6799	14.4057	16.3347	18.4592	24.9986	33.5853	103172	coiled-coil-helix-coiled-coil-helix domain containing 10
TrnP	2.2065	-0.242913	0.00144235	0.0174081	TRUE	Elevated	3.91003	4.11569	4.43755	2.71808	1.09226	2.21639	14.0327	16.3358	20.6689	5.57997	1.13208	3.6473	NA	NULL
Grb10	-0.835738	3.41876	0.00144721	0.0174081	FALSE	NS	1.31553	1.67795	1.62899	1.907	1.96677	2.35326	1.48894	2.19972	2.09296	2.7503	2.90893	4.10979	14783	growth factor receptor bound protein 10
Ube2q2	-0.350067	5.38668	0.00144781	0.0174081	FALSE	NS	3.62686	3.56699	3.70274	3.76443	3.91368	3.95579	11.3536	10.8514	12.0208	12.5896	14.0707	14.5171	109161	ubiquitin-conjugating enzyme E2Q family member 2
Cntrl	0.774708	4.69496	0.0014481	0.0174081	FALSE	NS	1.99941	1.85547	2.16249	1.46284	1.53778	1.22058	2.99838	2.61869	3.47688	1.7565	1.90348	1.3304	26920	centriolin
Colec12	1.0477	5.42277	0.00144821	0.0174081	TRUE	Elevated	4.25635	4.16761	4.14878	3.62127	3.00027	2.61968	18.1112	16.9712	16.7381	11.3058	7.00147	5.14616	140792	collectin sub-family member 12
Tmem185a	-0.421462	5.1748	0.00145448	0.0174636	FALSE	NS	3.93402	3.85857	3.95974	4.06523	4.14568	4.47054	14.2848	13.5059	14.5597	15.74	16.7001	21.1701	236848	transmembrane protein 185A
Basp1	-0.990151	7.35409	0.00145977	0.0175073	FALSE	NS	5.93057	5.95257	5.60874	6.39829	6.72713	7.03885	59.9929	60.9302	47.7976	83.3483	104.942	130.493	70350	brain abundant, membrane attached signal protein 1
Ror1	1.04178	6.33765	0.00146698	0.0175738	TRUE	Elevated	3.45592	3.55667	3.54983	2.68945	2.77523	2.02499	9.97326	10.767	10.7113	5.45066	5.84584	3.06988	26563	receptor tyrosine kinase-like orphan receptor 1
Clta	-0.535537	7.15176	0.00147357	0.0176209	FALSE	NS	6.06573	5.96231	6.16687	6.32051	6.48595	6.71099	65.9833	61.3496	70.8475	78.9212	88.6322	103.763	12757	clathrin light chain A
Ctnna2	-0.495407	6.73291	0.00147424	0.0176209	FALSE	NS	4.4312	4.20986	4.18895	4.70106	4.49908	4.80437	20.5737	17.5052	17.239	25.0111	21.6131	26.9421	12386	catenin alpha 2
H2-K1	0.664735	6.47713	0.00148303	0.0177059	FALSE	NS	5.58719	5.5857	5.66106	4.78356	4.73097	5.10981	47.0742	47.0245	49.6	26.542	25.556	33.5308	14972	histocompatibility 2, K1, K region
Meis1	-0.508585	4.29002	0.00148488	0.0177079	FALSE	NS	2.58006	2.72875	2.7144	2.91319	3.01528	3.19229	4.97966	5.62881	5.56321	6.53283	7.08516	8.14059	17268	Meis homeobox 1
Vat1	-0.782969	5.72974	0.00148898	0.0177358	FALSE	NS	4.04219	3.93567	3.97512	4.34089	4.49024	5.03696	15.4748	14.3022	14.7264	19.2646	21.4749	31.8304	26949	vesicle amine transport 1
Nherf1	-0.521621	4.29488	0.00149058	0.0177358	FALSE	NS	3.56646	3.26562	3.40532	3.60786	3.74303	4.07456	10.8471	8.61724	9.59504	11.192	12.3895	15.8487	26941	NHERF family PDZ scaffold protein 1
Ttc7b	-0.657309	4.83108	0.00149372	0.0177426	FALSE	NS	2.83763	2.77074	2.89818	2.96898	3.26832	3.7083	6.14843	5.82459	6.45487	6.82981	8.63521	12.071	104718	tetratricopeptide repeat domain 7B
Rpa1	-0.572767	6.5824	0.0014945	0.0177426	FALSE	NS	4.61105	4.60304	4.66139	4.81346	4.94181	5.46793	23.4378	23.3026	24.3057	27.1188	29.735	43.2599	68275	replication protein A1
Vegfa	0.724567	6.88114	0.00149922	0.0177786	FALSE	NS	5.27339	5.13723	5.01424	4.64812	4.35936	4.00642	37.6766	34.1933	31.3175	24.074	19.5257	15.0713	22339	vascular endothelial growth factor A
Homez	0.534627	4.08746	0.00150149	0.0177855	FALSE	NS	2.14072	1.87569	2.04684	1.51708	1.6962	1.53175	3.40981	2.66978	3.13199	1.86211	2.24046	1.89136	239099	homeodomain leucine zipper-encoding gene
Lmtk3	0.655139	5.42501	0.00150713	0.0178141	FALSE	NS	2.73264	2.41718	2.78836	1.90229	1.9845	2.26817	5.64669	4.34125	5.90846	2.73805	2.95726	3.81711	381983	lemur tyrosine kinase 3
Acat1	-0.389846	5.04687	0.00150727	0.0178141	FALSE	NS	3.2622	3.30927	3.41983	3.5832	3.4895	3.74517	8.59446	8.91263	9.70216	10.9853	10.2317	12.4094	110446	acetyl-Coenzyme A acetyltransferase 1
Slc6a15	-1.63411	4.65613	0.00150996	0.0178259	TRUE	Reduced	2.10095	2.70009	2.27843	4.2332	3.87028	2.68223	3.28991	5.49845	3.85151	17.807	13.6241	5.41848	103098	solute carrier family 6 (neurotransmitter transporter), member 15
Mvk	-0.561277	4.13558	0.00151591	0.0178761	FALSE	NS	3.34637	3.3761	3.23707	3.51423	3.80487	3.93933	9.17084	9.38262	8.42874	10.4259	12.9759	14.3411	17855	mevalonate kinase
Atp2b4	0.899816	4.8213	0.00151759	0.0178761	FALSE	NS	2.34601	2.15249	2.15805	1.29652	1.39343	1.80577	4.08416	3.44596	3.46311	1.45636	1.62703	2.49615	381290	ATPase, Ca++ transporting, plasma membrane 4
Tnfsf9	1.47857	2.99467	0.00153079	0.0179899	TRUE	Elevated	3.29354	2.9948	3.07457	2.30077	1.91741	1.09685	8.80513	6.97119	7.42437	3.9272	2.77744	1.13887	21950	tumor necrosis factor (ligand) superfamily, member 9
Tex2	-0.41964	5.52078	0.00153186	0.0179899	FALSE	NS	2.99345	3.02449	3.05749	3.35273	3.18548	3.4217	6.96375	7.13695	7.32522	9.21583	8.09753	9.71606	21763	testis expressed gene 2
Fmod	-1.00301	6.2715	0.00153279	0.0179899	TRUE	Reduced	4.47536	4.58299	4.8542	5.56908	5.38804	5.63496	21.2443	22.9671	27.9241	46.4745	40.8756	48.6928	14264	fibromodulin
Micu1	-0.516039	6.56102	0.00153406	0.0179899	FALSE	NS	3.39359	3.45013	3.39557	3.72733	3.69993	3.99364	9.50929	9.92928	9.5237	12.2446	11.9954	14.9296	216001	mitochondrial calcium uptake 1
Sparcl1	-1.96626	4.53636	0.00153682	0.0180022	TRUE	Reduced	2.42789	1.70833	1.99187	3.03257	2.71574	4.58601	4.38108	2.26783	2.97752	7.18264	5.56928	23.0174	13602	SPARC-like 1
Tctn2	0.434546	4.53769	0.00154079	0.0180288	FALSE	NS	3.46588	3.30121	3.52018	2.95865	3.08776	2.84611	10.0493	8.85739	10.4731	6.77395	7.50173	6.1906	67978	tectonic family member 2
Sdc1	0.779263	6.98511	0.00155328	0.0181549	FALSE	NS	5.55234	5.22392	5.26895	4.75792	4.55612	4.16738	45.9267	36.3728	37.5579	26.0568	22.5249	16.9683	20969	syndecan 1
Apcdd1	-1.04656	3.31626	0.00155956	0.0181966	TRUE	Reduced	1.86012	1.23936	1.64443	2.50549	2.01686	2.3572	2.63037	1.36093	2.12625	4.67844	3.04703	4.12374	494504	adenomatosis polyposis coli down-regulated 1
Bc1	-2.53026	5.52836	0.00156029	0.0181966	TRUE	Reduced	6.7197	6.64765	6.52152	7.41958	8.20235	10.1948	104.397	99.2633	90.8696	170.205	293.547	1171.07	100568459	brain cytoplasmic RNA 1
Rab15	-0.881993	3.84649	0.00156254	0.0182026	FALSE	NS	2.12479	1.95654	2.18862	2.29967	2.57486	3.20547	3.3614	2.88129	3.55869	3.92345	4.95813	8.2245	104886	RAB15, member RAS oncogene family
Acsl3	-1.26028	6.17838	0.00156615	0.0182246	TRUE	Reduced	3.81457	3.83187	3.71333	4.50208	4.2219	5.62242	13.0702	13.2399	12.1167	21.66	17.6603	48.2625	74205	acyl-CoA synthetase long-chain family member 3
Fbln2	2.06344	6.72348	0.00158446	0.0184014	TRUE	Elevated	4.43958	3.65114	4.85753	3.07452	2.37505	1.41525	20.6994	11.5632	27.9909	7.42409	4.18753	1.66707	14115	fibulin 2
Lin52	-0.723102	3.83744	0.00158483	0.0184014	FALSE	NS	2.31755	2.39056	2.38284	2.50408	2.88622	3.23596	3.98486	4.24361	4.21562	4.67289	6.39329	8.42154	217708	lin-52 DREAM MuvB core complex component
Fbxo6	-0.968511	2.39578	0.00158892	0.0184287	FALSE	NS	1.61176	1.46759	1.77609	2.03308	2.10437	2.61667	2.05625	1.7656	2.42498	3.09277	3.3001	5.13333	50762	F-box protein 6
Lrrc42	-0.391498	6.30144	0.00160482	0.0185927	FALSE	NS	5.2203	5.24454	5.33044	5.4485	5.67701	5.56788	36.2792	36.9108	39.2368	42.6679	50.1623	46.435	77809	leucine rich repeat containing 42
Rab5c	-0.36756	6.77048	0.00161208	0.0186563	FALSE	NS	5.55527	5.4461	5.64952	5.67983	5.81967	5.97916	46.0222	42.5952	49.1965	50.2626	55.4801	62.0819	19345	RAB5C, member RAS oncogene family
Snx10	-0.993363	3.49435	0.00161592	0.0186804	FALSE	NS	1.93743	1.87317	1.84921	2.40253	2.13785	3.1009	2.83023	2.66336	2.60304	4.2873	3.40105	7.57956	71982	sorting nexin 10
Stom	-0.698423	4.59058	0.00163172	0.018827	FALSE	NS	3.22962	2.98047	3.38145	3.65473	3.47432	4.08995	8.38022	6.89246	9.42122	11.5946	10.1141	16.0293	13830	stomatin
Grtp1	-0.562638	3.69015	0.00163361	0.018827	FALSE	NS	1.99637	1.89701	2.02081	2.04723	2.39048	2.55643	2.98994	2.72441	3.05811	3.13312	4.24332	4.8825	66790	GH regulated TBC protein 1
Tbc1d10a	-0.538725	3.88618	0.00163434	0.018827	FALSE	NS	2.34204	2.05395	2.25776	2.33598	2.64503	2.76617	4.07018	3.15241	3.78249	4.04892	5.2551	5.80299	103724	TBC1 domain family, member 10a
Klhl8	-1.10893	3.61025	0.00163574	0.018827	TRUE	Reduced	1.84227	1.86309	1.9399	2.36907	2.24066	3.26001	2.58574	2.63787	2.83678	4.16609	3.72612	8.5799	246293	kelch-like 8
Ebf4	0.684171	3.73605	0.00163936	0.0188292	FALSE	NS	2.05919	1.84093	2.15825	1.61564	1.51892	1.29204	3.16752	2.58241	3.46375	2.06448	1.86577	1.44874	228598	early B cell factor 4
Rax	-1.27071	3.86746	0.00163949	0.0188292	TRUE	Reduced	3.26305	2.95911	2.91239	4.00521	3.74733	4.55754	8.60008	6.77642	6.52865	15.0579	12.4295	22.5482	19434	retina and anterior neural fold homeobox
Mfap3l	0.503911	6.25896	0.00164185	0.0188358	FALSE	NS	3.74415	3.65492	3.87124	3.31534	3.15516	3.18315	12.3999	11.5962	13.6339	8.95443	7.90838	8.08289	71306	microfibrillar-associated protein 3-like
Akr7a5	-0.419152	5.06733	0.00164739	0.0188789	FALSE	NS	4.24757	4.10618	4.44604	4.44426	4.61318	4.70501	17.9953	16.222	20.7967	20.7699	23.474	25.0825	110198	aldo-keto reductase family 7, member A5
Cplx3	-3.51664	4.43078	0.00165747	0.0189557	TRUE	Reduced	1.4207	1.83903	0.91036	2.54555	2.95208	5.53981	1.67714	2.5777	0.879515	4.83832	6.73862	45.5208	235415	complexin 3
Trib1	0.570745	5.55246	0.00165768	0.0189557	FALSE	NS	3.85623	3.54086	3.99744	3.33486	3.05809	3.21022	13.4824	10.6387	14.9717	9.09005	7.32871	8.2549	211770	tribbles pseudokinase 1
Pdxdc1	-0.353326	6.62148	0.0016689	0.0190538	FALSE	NS	4.31964	4.22069	4.31032	4.44537	4.49958	4.67125	18.9684	17.6447	18.8397	20.7867	21.6209	24.4792	94184	pyridoxal-dependent decarboxylase domain containing 1
Ahsa2	0.416696	5.41385	0.00166987	0.0190538	FALSE	NS	3.70741	3.4693	3.63731	3.23837	3.19204	3.01477	12.0629	10.0755	11.4434	8.4373	8.13904	7.08232	268390	AHA1, activator of heat shock protein ATPase 2
Frmd8	0.436194	4.62689	0.00167479	0.0190894	FALSE	NS	3.25228	3.11722	3.49678	2.79906	2.93479	2.76675	8.5287	7.67716	10.2885	5.95989	6.64647	5.80575	67457	FERM domain containing 8
Abca1	0.779767	5.40303	0.00167742	0.0190987	FALSE	NS	2.55109	2.68901	2.81986	1.99223	2.18528	1.78922	4.86076	5.44873	6.06094	2.9785	3.54816	2.45628	11303	ATP-binding cassette, sub-family A member 1
Nlgn2	0.416701	6.81406	0.00168129	0.0191222	FALSE	NS	4.73307	4.48653	4.63668	4.07481	4.0789	4.27306	25.5948	21.4171	23.8759	15.8516	15.8994	18.3339	216856	neuroligin 2
Niban2	-0.540441	6.69696	0.00168854	0.019184	FALSE	NS	4.81754	4.51802	4.77178	4.86285	5.17066	5.37689	27.1983	21.9118	26.3179	28.0981	35.0184	40.5533	227737	niban apoptosis regulator 2
Glul	-1.68288	8.06613	0.00169428	0.0192286	TRUE	Reduced	6.1614	5.98405	6.04087	6.80519	6.87676	8.56768	70.5759	62.2964	64.8389	110.832	116.52	378.428	14645	glutamate-ammonia ligase
Irak1bp1	-0.807146	2.73529	0.00169749	0.0192442	FALSE	NS	1.98675	1.8717	2.10163	2.26192	2.49772	2.86564	2.96344	2.65965	3.29195	3.79629	4.64792	6.28858	65099	interleukin-1 receptor-associated kinase 1 binding protein 1
Ptch1	0.607753	6.42417	0.00170208	0.0192756	FALSE	NS	3.84937	3.77826	3.87574	2.96409	3.25602	3.37307	13.4138	12.7205	13.6796	6.80332	8.55343	9.36086	19206	patched 1
Slc12a4	0.401256	5.64889	0.0017133	0.0193526	FALSE	NS	3.98355	3.92715	4.2157	3.38619	3.62299	3.75847	14.8186	14.2121	17.5803	9.45551	11.3205	12.5336	20498	solute carrier family 12, member 4
Itga6	0.558936	8.67941	0.00171361	0.0193526	FALSE	NS	6.32916	6.30055	6.30336	5.75553	5.75641	5.50205	79.4022	77.8232	77.9767	53.0241	53.0569	44.3191	16403	integrin alpha 6
Tesk2	-0.588078	3.94959	0.0017147	0.0193526	FALSE	NS	2.49753	2.19786	2.49402	2.49703	2.98217	2.94999	4.64717	3.58798	4.63347	4.64523	6.90173	6.72743	230661	testis-specific kinase 2
Trpm1	-0.78079	6.82273	0.0017162	0.0193526	FALSE	NS	3.32075	3.42405	3.37533	3.84173	3.72401	4.40585	8.99181	9.73347	9.37708	13.3376	12.2142	20.1978	17364	transient receptor potential cation channel, subfamily M, member 1
Atp9a	-0.840633	6.75371	0.0017278	0.0194626	FALSE	NS	4.20378	4.03313	4.16441	4.30188	4.7544	5.35282	17.4274	15.3716	16.9313	18.724	25.9909	39.8658	11981	ATPase, class II, type 9A
Malt1	0.628929	5.75029	0.00173732	0.019549	FALSE	NS	3.61173	3.43374	3.64602	2.81202	3.1065	2.84976	11.2247	9.80586	11.5188	6.02266	7.61289	6.20882	240354	MALT1 paracaspase
Pdlim5	-0.49308	5.26675	0.00173919	0.0195492	FALSE	NS	2.67577	2.52586	2.66934	3.12652	2.84478	2.92524	5.38979	4.75917	5.36139	7.73328	6.18397	6.59602	56376	PDZ and LIM domain 5
Cars2	0.745157	4.09051	0.0017464	0.0196094	FALSE	NS	3.46279	2.94377	3.41896	2.70068	2.64368	2.32893	10.0257	6.6942	9.69571	5.50108	5.24924	4.02432	71941	cysteinyl-tRNA synthetase 2, mitochondrial
Inafm2	0.371424	5.13891	0.00175491	0.019684	FALSE	NS	3.95081	3.72779	3.96112	3.30323	3.5616	3.51455	14.4636	12.2488	14.5746	8.87125	10.8072	10.4284	100043272	InaF motif containing 2
Pdik1l	0.433914	3.49462	0.00175998	0.0197199	FALSE	NS	1.96668	1.96068	1.8892	1.47653	1.65847	1.5921	2.90868	2.89245	2.7043	1.78279	2.15681	2.01488	230809	PDLIM1 interacting kinase 1 like
Gstm2	-0.665789	7.02486	0.0017624	0.0197262	FALSE	NS	6.94802	6.84923	7.12437	7.12599	7.8186	7.65017	122.471	114.298	138.524	138.681	224.752	199.877	14863	glutathione S-transferase, mu 2
Lama5	1.14783	8.8598	0.00176936	0.0197676	TRUE	Elevated	5.87158	5.67866	6.00597	4.85778	4.91756	4.00464	57.5495	50.2207	63.2656	27.9959	29.2228	15.0516	16776	laminin, alpha 5
Gamt	-0.656692	4.93661	0.00176984	0.0197676	FALSE	NS	4.50972	4.38278	4.2882	4.87125	5.01014	4.96312	21.7804	19.8616	18.5378	28.2679	31.2256	30.1923	14431	guanidinoacetate methyltransferase
Sh3gl2	-2.43866	3.55029	0.00177961	0.0198558	TRUE	Reduced	1.36502	1.68098	1.31406	2.13377	2.5947	4.32204	1.57579	2.20645	1.4864	3.38862	5.04062	19.0016	20404	SH3-domain GRB2-like 2
Atxn2l	0.463141	6.72417	0.00178202	0.0198616	FALSE	NS	3.91873	3.68174	4.01216	3.36986	3.36627	3.37563	14.1236	11.8326	15.1355	9.33781	9.31209	9.37923	233871	ataxin 2-like
Galnt7	0.641851	4.27894	0.00178463	0.0198697	FALSE	NS	2.72518	2.78415	2.78951	2.10336	2.19016	2.22701	5.61244	5.88832	5.91395	3.2971	3.56356	3.68163	108150	polypeptide N-acetylgalactosaminyltransferase 7
Pdrg1	-0.667011	6.03711	0.00179064	0.0199136	FALSE	NS	4.90873	4.76033	4.87206	5.18993	5.47868	5.55897	29.0383	26.1021	28.2843	35.5026	43.5911	46.143	68559	p53 and DNA damage regulated 1
Cdip1	-0.452082	6.59018	0.00179234	0.0199136	FALSE	NS	4.43776	4.37727	4.50058	4.61273	4.79588	4.95546	20.672	19.7821	21.6365	23.4664	26.7781	30.0272	66626	cell death inducing Trp53 target 1
Mapk9	-0.408549	5.59577	0.00180624	0.020047	FALSE	NS	3.42021	3.31758	3.4593	3.61843	3.57347	3.88042	9.70496	8.9699	9.99898	11.2816	10.9048	13.7273	26420	mitogen-activated protein kinase 9
Gmip	0.91108	3.53347	0.00180983	0.0200658	FALSE	NS	2.03374	1.71451	2.07044	1.40744	1.35028	1.05386	3.09464	2.28185	3.20015	1.65266	1.54961	1.07608	78816	Gem-interacting protein
Nop56	0.30598	5.9807	0.00181525	0.0201047	FALSE	NS	3.70322	3.51847	3.75537	3.22297	3.33079	3.36092	12.0251	10.4595	12.5045	8.33709	9.06164	9.27394	67134	NOP56 ribonucleoprotein
Nck2	-0.349478	4.99537	0.00181797	0.0201138	FALSE	NS	3.45069	3.3975	3.49411	3.66878	3.72253	3.6792	9.93358	9.53782	10.2676	11.7178	12.2006	11.81	17974	non-catalytic region of tyrosine kinase adaptor protein 2
Qtrt2	0.57939	3.71599	0.00182239	0.0201416	FALSE	NS	2.4198	2.25438	2.37282	1.85693	1.861	1.80832	4.35097	3.7713	4.17952	2.62236	2.6326	2.50234	106248	queuine tRNA-ribosyltransferase accessory subunit 2
Fech	-0.484426	4.57445	0.00183709	0.0202828	FALSE	NS	2.99519	3.02268	3.14752	3.12514	3.4813	3.60614	6.97336	7.12677	7.8613	7.72489	10.168	11.1775	14151	ferrochelatase
Mmut	-0.454641	5.28533	0.00184535	0.0203528	FALSE	NS	3.02303	3.2231	3.2504	3.47361	3.49865	3.53796	7.12875	8.33794	8.51629	10.1086	10.3031	10.6153	17850	methylmalonyl-Coenzyme A mutase
Ankzf1	0.437571	4.6561	0.00184771	0.0203575	FALSE	NS	3.28122	3.016	3.20655	2.67219	2.87783	2.58468	8.72179	7.08924	8.23141	5.37395	6.35045	4.99883	52231	ankyrin repeat and zinc finger domain containing 1
Rtn1	-2.1656	4.82952	0.00185305	0.0203951	TRUE	Reduced	1.69449	1.57031	1.51262	2.02752	2.83096	4.15972	2.23663	1.96969	1.85327	3.07702	6.11548	16.8731	104001	reticulon 1
Ogdh	-0.404754	7.1312	0.00185932	0.0204428	FALSE	NS	4.17189	4.12952	4.36702	4.36058	4.50018	4.71502	17.0245	16.5029	19.635	19.543	21.6303	25.264	18293	oxoglutarate (alpha-ketoglutarate) dehydrogenase (lipoamide)
Prdx5	-0.647368	7.44384	0.00186517	0.0204858	FALSE	NS	6.79694	6.76724	6.90746	7.08378	7.44914	7.58786	110.194	107.929	119.047	134.653	173.749	191.386	54683	peroxiredoxin 5
Gria1	1.21772	5.11866	0.00186981	0.0205087	TRUE	Elevated	3.30734	2.71824	3.08669	1.71699	1.58742	2.49262	8.89938	5.58069	7.49547	2.28749	2.00512	4.628	14799	glutamate receptor, ionotropic, AMPA1 (alpha 1)
Rab3ip	-0.750934	4.99143	0.00187281	0.0205087	FALSE	NS	2.79434	2.72216	2.8552	2.89327	3.3137	3.80772	5.93715	5.59858	6.23602	6.42954	8.94315	13.0035	216363	RAB3A interacting protein
Smyd2	-0.398157	6.11026	0.00187816	0.0205087	FALSE	NS	5.16157	4.95502	5.12363	5.20218	5.41066	5.538	34.7921	30.0177	33.863	35.814	41.5375	45.4628	226830	SET and MYND domain containing 2
Suclg1	-0.361824	5.38731	0.00187892	0.0205087	FALSE	NS	4.74422	4.75066	4.96159	5.01631	5.02938	5.2168	25.8011	25.921	30.1593	31.3637	31.6584	36.1889	56451	succinate-CoA ligase, GDP-forming, alpha subunit
Dnlz	-0.358208	5.28928	0.00188099	0.0205087	FALSE	NS	3.70493	3.62739	3.66045	3.80184	3.96913	3.9849	12.0405	11.3582	11.6446	12.9465	14.6613	14.8334	52838	DNL-type zinc finger
Abcg2	0.634063	3.09337	0.00188213	0.0205087	FALSE	NS	1.90173	1.94871	1.98748	1.55167	1.34945	1.44236	2.7366	2.86028	2.96545	1.93156	1.54815	1.71765	26357	ATP binding cassette subfamily G member 2 (Junior blood group)
Opn4	-0.814662	3.01797	0.00188264	0.0205087	FALSE	NS	1.7341	1.78306	2.00375	2.49025	2.60312	2.05786	2.32671	2.44155	3.01041	4.61875	5.07601	3.16367	30044	opsin 4 (melanopsin)
Kctd11	0.74248	5.27615	0.00188277	0.0205087	FALSE	NS	4.18595	3.83075	4.33618	3.41414	3.62866	2.9606	17.2011	13.2289	19.1986	9.66006	11.369	6.78447	216858	potassium channel tetramerisation domain containing 11
Skp2	0.655233	2.88183	0.00189322	0.0206012	FALSE	NS	1.7146	1.7811	1.78414	1.16317	1.48874	1.17114	2.28205	2.43689	2.44413	1.23948	1.80643	1.2519	27401	S-phase kinase-associated protein 2
Dok7	0.987007	4.501	0.00189997	0.0206534	FALSE	NS	3.40917	2.60144	3.41988	2.04839	2.38184	2.38036	9.62337	5.06892	9.70254	3.13645	4.212	4.20666	231134	docking protein 7
Zfp61	0.567924	3.37167	0.0019038	0.0206737	FALSE	NS	2.74327	2.44224	2.56494	1.9546	1.98331	2.24768	5.69587	4.43484	4.9173	2.87608	2.954	3.74917	22719	zinc finger protein 61
Fgfr1	0.339545	7.6178	0.00190732	0.0206908	FALSE	NS	5.0235	4.9493	5.12041	4.57596	4.64955	4.64234	31.5256	29.895	33.7854	22.8507	24.0988	23.9737	14182	fibroblast growth factor receptor 1
Cadm1	0.632375	9.53232	0.0019166	0.0207701	FALSE	NS	5.12444	5.28142	5.21061	4.73412	4.55663	4.19062	33.8826	37.8925	36.0296	25.6142	22.5333	17.26	54725	cell adhesion molecule 1
Vcf2	-0.542568	3.61385	0.00192223	0.0208097	FALSE	NS	1.76587	1.84895	1.78618	1.89719	2.15767	2.35036	2.40078	2.60237	2.449	2.72486	3.46193	4.09951	382245	VCP nuclear cofactor family member 2
Chi3l1	-2.28075	5.6493	0.00192658	0.0208301	TRUE	Reduced	2.27325	1.68835	2.16645	3.36179	3.26041	4.76191	3.8341	2.22288	3.48918	9.28016	8.58256	26.1318	12654	chitinase 3 like 1
Ccni	-0.425408	7.00931	0.00193024	0.0208301	FALSE	NS	5.49516	5.41265	5.5082	5.54738	5.79267	6.05072	44.1031	41.5961	44.5128	45.7656	54.433	65.29	12453	cyclin I
Vdac3	-0.365459	6.47721	0.0019306	0.0208301	FALSE	NS	5.87371	5.79593	5.96434	6.01496	6.14458	6.29954	57.6358	54.5584	61.4375	63.6671	69.7462	77.7684	22335	voltage-dependent anion channel 3
Optc	-1.43475	8.02997	0.001932	0.0208301	TRUE	Reduced	5.02027	5.33917	5.60102	7.20317	6.37965	6.14621	31.4528	39.4809	47.5371	146.357	82.2659	69.8261	269120	opticin
Taf9b	-0.646909	2.79271	0.00193945	0.0208869	FALSE	NS	1.68294	1.79251	1.77991	1.96894	2.11436	2.40149	2.21082	2.46417	2.43406	2.9148	3.32997	4.2835	407786	TATA-box binding protein associated factor 9B
Irf9	0.550586	4.07971	0.00194122	0.0208869	FALSE	NS	3.27764	2.96847	3.15006	2.52213	2.53882	2.70191	8.69767	6.82706	7.8769	4.74431	4.81113	5.50662	16391	interferon regulatory factor 9
Gstm7	-0.550768	5.1521	0.00195949	0.021062	FALSE	NS	4.57004	4.46872	4.33649	4.91272	5.1226	4.66181	22.7531	21.1422	19.203	29.1215	33.8382	24.3131	68312	glutathione S-transferase, mu 7
Phpt1	-0.436836	6.46106	0.00196455	0.021095	FALSE	NS	6.2318	6.26212	6.25721	6.42165	6.65449	6.71685	74.1552	75.7515	75.4906	84.7251	99.74	104.19	75454	phosphohistidine phosphatase 1
Mdga1	0.915844	4.7624	0.00197651	0.0212018	FALSE	NS	2.46304	2.11685	2.17434	1.38246	1.26774	1.87978	4.51378	3.33746	3.5138	1.60712	1.40783	2.6802	74762	MAM domain containing glycosylphosphatidylinositol anchor 1
Riox1	0.556682	2.75357	0.00198294	0.0212493	FALSE	NS	2.22455	2.12403	2.10205	1.52452	1.76236	1.75104	3.67365	3.35908	3.29319	1.8769	2.39252	2.36602	71952	ribosomal oxygenase 1
Tpbg	-0.604817	3.62401	0.00198522	0.0212521	FALSE	NS	2.04672	1.72234	2.15241	2.40409	2.37005	2.38223	3.13166	2.29971	3.4457	4.29302	4.16958	4.21341	21983	trophoblast glycoprotein
Dot1l	0.595437	5.94064	0.00199429	0.0213159	FALSE	NS	3.21999	3.07132	3.27511	2.80014	2.54547	2.41873	8.31783	7.40541	8.68071	5.96507	4.83798	4.34699	208266	DOT1 like histone lysine methyltransferase
Taf11	0.431899	4.10864	0.00199521	0.0213159	FALSE	NS	3.00051	2.97545	2.96687	2.41618	2.63622	2.57025	7.00282	6.86502	6.81836	4.33755	5.217	4.93914	68776	TATA-box binding protein associated factor 11
Cox4i2	1.1582	3.81402	0.00200118	0.0213581	TRUE	Elevated	5.0718	4.44134	4.82881	3.13272	3.46151	4.1189	32.6328	20.7258	27.4196	7.77085	10.0159	16.3745	84682	cytochrome c oxidase subunit 4I2
Sdc2	-0.345039	8.06968	0.00200535	0.0213809	FALSE	NS	6.25233	6.36673	6.39956	6.52657	6.65137	6.62068	75.232	81.5233	83.4229	91.1919	99.5221	97.4063	15529	syndecan 2
Slc1a3	-2.27785	5.12999	0.0020118	0.0214282	TRUE	Reduced	1.89263	1.79895	1.47637	2.71082	2.73465	4.47504	2.71312	2.47967	1.78248	5.54695	5.65598	21.2393	20512	solute carrier family 1 (glial high affinity glutamate transporter), member 3
Emc9	-1.0421	2.88057	0.00202008	0.0214946	TRUE	Reduced	2.46671	2.5503	2.48832	2.68982	3.43939	3.70765	4.52782	4.85756	4.61123	5.45234	9.84823	12.0652	85308	ER membrane protein complex subunit 9
Sema4c	0.900109	4.63488	0.00202472	0.0215224	FALSE	NS	2.3588	2.31657	2.43898	1.84106	1.76862	1.20933	4.12942	3.98147	4.42259	2.58273	2.40729	1.3123	20353	sema domain, immunoglobulin domain (Ig), transmembrane domain (TM) and short cytoplasmic domain, (semaphorin) 4C
Slc2a4rg-ps	0.823767	2.74111	0.00202681	0.0215229	FALSE	NS	2.08155	1.81932	1.9697	1.24082	1.4675	1.31989	3.23262	2.52916	2.91687	1.36333	1.76541	1.49647	329584	Slc2a4 regulator, pseudogene
Sv2a	-1.4594	5.88204	0.00204049	0.0216257	TRUE	Reduced	3.51516	3.5396	3.5335	4.09743	4.34279	5.60184	10.4332	10.6286	10.5795	16.1179	19.2913	47.5647	64051	synaptic vesicle glycoprotein 2a
Flnc	1.04397	4.71493	0.00204175	0.0216257	TRUE	Elevated	1.94161	1.35224	1.79374	0.680719	1.13179	1.23031	2.84134	1.55307	2.46713	0.602939	1.19131	1.34618	68794	filamin C, gamma
Iqgap2	-0.944778	5.23147	0.00204277	0.0216257	FALSE	NS	2.78509	2.81581	2.86569	3.96533	3.1569	3.50217	5.89278	6.04114	6.28883	14.6201	7.91909	10.3308	544963	IQ motif containing GTPase activating protein 2
Pcca	-0.444076	4.1822	0.00204468	0.0216257	FALSE	NS	2.57414	2.62429	2.732	2.96588	2.93033	2.95903	4.95517	5.16579	5.64375	6.81301	6.62283	6.77602	110821	propionyl-Coenzyme A carboxylase, alpha polypeptide
Nbdy	-0.576133	4.39928	0.00205283	0.0216902	FALSE	NS	4.51919	4.29464	4.73953	4.75806	4.96215	5.24444	21.9304	18.6253	25.7141	26.0594	30.1714	36.9082	70123	negative regulator of P-body association
Gm5577	1.441	1.74619	0.00207119	0.0218623	TRUE	Elevated	2.16341	2.08952	2.24458	1.34889	1.31757	0.690028	3.47973	3.25607	3.73901	1.54716	1.49247	0.613315	434064	predicted gene 5577
Cd164	0.471321	7.81138	0.00207325	0.0218623	FALSE	NS	6.5032	6.74626	6.60602	6.10709	6.12489	5.98991	89.711	106.356	96.4117	67.9315	68.787	62.5541	53599	CD164 antigen
Dtx3	0.402757	6.91201	0.00207917	0.0219029	FALSE	NS	5.44206	5.19957	5.5911	4.84447	4.88854	5.08621	42.4734	35.7473	47.2048	27.7296	28.6209	32.9705	80904	deltex 3, E3 ubiquitin ligase
Gng13	-3.73683	2.38149	0.00210225	0.0221066	TRUE	Reduced	1.62101	1.8681	1.59674	2.95341	3.3212	6.1612	2.07591	2.6505	2.02458	6.74578	8.99495	70.5657	64337	guanine nucleotide binding protein (G protein), gamma 13
Mfsd10	0.437935	4.29639	0.0021027	0.0221066	FALSE	NS	3.79748	3.55218	3.72615	3.26536	3.31363	3.06425	12.9045	10.7304	12.2337	8.6155	8.94268	7.36436	68294	major facilitator superfamily domain containing 10
Tceal5	-1.25859	2.27564	0.00210796	0.0221398	TRUE	Reduced	1.93015	1.89799	1.75694	2.41868	2.38051	3.38142	2.81095	2.72693	2.3798	4.34681	4.20722	9.421	331532	transcription elongation factor A (SII)-like 5
Jmjd1c	0.820029	6.62807	0.00211641	0.0222065	FALSE	NS	2.06149	2.06865	2.10571	1.55147	1.43706	1.33054	3.17418	3.19495	3.30408	1.93117	1.70769	1.51498	108829	jumonji domain containing 1C
Pole4	-0.545174	4.80765	0.00211942	0.022216	FALSE	NS	2.74247	2.61643	2.82877	2.83624	3.0849	3.42399	5.69217	5.13232	6.10467	6.14158	7.4849	9.73309	66979	polymerase (DNA-directed), epsilon 4 (p12 subunit)
Cstpp1	-0.405031	5.08409	0.00213149	0.0223204	FALSE	NS	2.59426	2.60272	2.63734	2.68599	2.88949	3.06493	5.03879	5.0743	5.22183	5.43524	6.41007	7.3683	228356	centriolar satellite-associated tubulin polyglutamylase complex regulator 1
Suz12	0.467784	5.65103	0.0021453	0.0224428	FALSE	NS	3.83517	3.82681	3.98568	3.52194	3.30713	3.27584	13.2726	13.1901	14.842	10.4871	8.89794	8.68556	52615	SUZ12 polycomb repressive complex 2 subunit
Reep3	0.890959	6.81914	0.00214888	0.022458	FALSE	NS	4.54145	4.59451	4.54317	3.93432	3.72102	3.14186	22.2869	23.1593	22.3147	14.288	12.1868	7.82664	28193	receptor accessory protein 3
Wasf3	-0.724438	5.17941	0.00216105	0.0225253	FALSE	NS	2.12216	2.19145	2.07587	2.42448	2.51083	2.96787	3.35344	3.56765	3.21598	4.36834	4.69947	6.82378	245880	WASP family, member 3
Ints3	0.373219	6.59346	0.0021611	0.0225253	FALSE	NS	4.69538	4.56962	4.76294	4.30815	4.30932	4.08351	24.9089	22.7461	26.1511	18.8099	18.826	15.9535	229543	integrator complex subunit 3
Hs3st5	1.04145	3.1661	0.00216171	0.0225253	TRUE	Elevated	1.85701	1.86938	2.06302	0.891935	0.982945	1.60108	2.62256	2.65376	3.1786	0.855663	0.976496	2.0337	319415	heparan sulfate (glucosamine) 3-O-sulfotransferase 5
Cdh1	-0.757082	7.93483	0.00216595	0.0225472	FALSE	NS	5.54057	5.6824	5.39957	6.21609	6.47379	5.87929	45.5456	50.354	41.2116	73.3413	87.8804	57.8628	12550	cadherin 1
H2ac18	-1.20551	1.13534	0.00217461	0.0226151	TRUE	Reduced	1.62395	1.72231	1.63729	2.08924	2.44835	2.89199	2.08219	2.29963	2.11081	3.25525	4.45792	6.42294	15267	H2A clustered histone 18
Ptms	-0.568164	8.22268	0.00218182	0.022635	FALSE	NS	7.90702	7.69292	7.99556	8.10017	8.39844	8.53098	239.022	205.918	254.214	273.407	336.429	368.896	69202	parathymosin
Gm12966	0.65613	2.0132	0.00218239	0.022635	FALSE	NS	2.07881	2.12475	2.24782	1.57696	1.73156	1.52514	3.22458	3.36128	3.74963	1.98341	2.32088	1.87814	622469	serine/arginine-rich splicing factor 5 pseudogene
Tyk2	0.429166	4.32979	0.00218295	0.022635	FALSE	NS	2.56271	2.24763	2.49021	2.08708	2.01632	1.99137	4.90818	3.74901	4.61859	3.24888	3.04552	2.97614	54721	tyrosine kinase 2
Paip2b	-0.43007	5.31608	0.00218828	0.022668	FALSE	NS	3.54352	3.61949	3.53859	3.7701	3.77915	4.10083	10.6602	11.2907	10.6204	12.6431	12.729	16.1583	232164	poly(A) binding protein interacting protein 2B
Mier3	0.490286	5.037	0.00219845	0.022751	FALSE	NS	2.8067	2.81967	3.04005	2.50478	2.37558	2.33229	5.9968	6.06003	7.22522	4.67565	4.18946	4.03605	218613	MIER family member 3
Vldlr	0.667391	5.844	0.00220904	0.0228124	FALSE	NS	2.71374	2.73524	2.41554	2.20881	1.95662	1.90101	5.56021	5.6587	4.33519	3.62294	2.88152	2.73475	22359	very low density lipoprotein receptor
Wsb1	0.488949	6.80878	0.00220927	0.0228124	FALSE	NS	5.13856	5.12855	5.17802	4.62007	4.59097	4.57126	34.2258	33.9821	35.2026	23.5913	23.1002	22.7731	78889	WD repeat and SOCS box-containing 1
Tent2	0.401817	3.89815	0.00221086	0.0228124	FALSE	NS	2.04486	1.99738	2.13577	1.65927	1.81736	1.63472	3.12633	2.99273	3.39471	2.15857	2.52436	2.10527	100715	terminal nucleotidyltransferase 2
Sipa1l2	0.460374	5.78541	0.00221896	0.0228737	FALSE	NS	3.40877	3.47565	3.57888	3.07777	3.01266	2.90454	9.62046	10.1244	10.9495	7.44308	7.07051	6.48777	244668	signal-induced proliferation-associated 1 like 2
Park7	-0.75768	7.94749	0.00222607	0.022904	FALSE	NS	7.39571	7.28643	7.26764	7.704	8.0111	8.22126	167.395	155.111	153.091	207.514	256.977	297.432	57320	Parkinson disease (autosomal recessive, early onset) 7
Thap4	-0.375878	4.26853	0.00222624	0.022904	FALSE	NS	3.20278	3.12196	3.1527	3.36129	3.42784	3.4762	8.20732	7.70569	7.89315	9.2766	9.76177	10.1286	67026	THAP domain containing 4
Wwc1	0.600772	3.7702	0.00223194	0.0229223	FALSE	NS	2.16881	2.28006	2.30437	1.8839	1.59115	1.72537	3.49651	3.857	3.93952	2.69073	2.0129	2.30665	211652	WW, C2 and coiled-coil domain containing 1
Tmem200b	1.04168	4.69279	0.00223255	0.0229223	TRUE	Elevated	3.98123	3.80196	4.05529	3.35886	2.93797	2.25359	14.7932	12.9478	15.625	9.2593	6.66333	3.76868	623230	transmembrane protein 200B
Tbc1d10b	-0.336289	5.05785	0.00223452	0.0229223	FALSE	NS	3.30828	3.15779	3.34855	3.39625	3.52804	3.57475	8.90585	7.92459	9.18626	9.52863	10.5358	10.9154	68449	TBC1 domain family, member 10b
Atxn7	0.643962	5.43776	0.00223719	0.0229274	FALSE	NS	2.49303	2.38404	2.64226	1.86209	2.05928	1.88401	4.62959	4.21996	5.24311	2.63535	3.16779	2.691	246103	ataxin 7
Dock9	-0.76988	5.82929	0.00224828	0.0230187	FALSE	NS	1.84887	1.8089	1.87056	2.40239	2.45354	2.23363	2.60217	2.50376	2.65674	4.28677	4.47758	3.70315	105445	dedicator of cytokinesis 9
Mtch1	-0.430601	7.69013	0.002258	0.0230959	FALSE	NS	6.4992	6.25777	6.46361	6.62543	6.72857	6.89424	89.4598	75.5203	87.2553	97.7306	105.047	117.953	56462	mitochondrial carrier 1
Plxdc2	0.925916	7.88532	0.00226046	0.0230986	FALSE	NS	4.7092	4.74444	4.6931	4.05573	3.90806	3.13867	25.1583	25.8051	24.8681	15.6301	14.0122	7.80714	67448	plexin domain containing 2
Gm39529	2.00593	2.68952	0.00227257	0.0231804	TRUE	Elevated	2.34119	2.72188	2.71246	1.6176	1.17573	0.337317	4.06721	5.5973	5.55437	2.06863	1.25907	0.263405	105243712	predicted gene, 39529
Inha	0.630511	3.80301	0.00227285	0.0231804	FALSE	NS	2.69429	2.71933	2.82824	2.3281	1.97715	2.15937	5.47235	5.58566	6.10206	4.02142	2.93715	3.46721	16322	inhibin alpha
Asap1	0.482206	6.85862	0.00227689	0.0231992	FALSE	NS	4.09502	3.88658	4.15494	3.50135	3.58759	3.47392	16.0893	13.7903	16.8141	10.3243	11.0218	10.1111	13196	ArfGAP with SH3 domain, ankyrin repeat and PH domain1
D430019H16Rik	0.606841	3.50981	0.00228372	0.0232264	FALSE	NS	1.73277	1.72312	1.81531	1.30135	1.46633	1.13398	2.32366	2.30149	2.51936	1.46459	1.76317	1.19464	268595	RIKEN cDNA D430019H16 gene
Camk2a	0.639874	5.17171	0.00228395	0.0232264	FALSE	NS	3.10037	3.22613	3.20037	2.57043	2.49498	2.59369	7.57641	8.35752	8.19192	4.93987	4.6372	5.03639	12322	calcium/calmodulin-dependent protein kinase II alpha
Slc27a3	1.01199	3.57125	0.00231027	0.0234598	TRUE	Elevated	2.25025	1.97349	2.22505	1.48855	1.53798	1.08325	3.75766	2.92718	3.67529	1.80608	1.90388	1.11881	26568	solute carrier family 27 (fatty acid transporter), member 3
9630028B13Rik	2.0543	4.82016	0.00231134	0.0234598	TRUE	Elevated	3.44877	3.64062	3.39248	2.15823	2.03009	0.537027	9.91899	11.472	9.50116	3.46368	3.0843	0.450979	319562	RIKEN cDNA 9630028B13 gene
Il11ra1	-0.665645	4.99628	0.00231599	0.0234844	FALSE	NS	4.14442	3.73511	3.98457	4.08328	4.54813	4.8313	16.6846	12.3162	14.8297	15.9508	22.3951	27.4686	16157	interleukin 11 receptor subunit alpha 1
Slc9a1	0.50558	5.08873	0.00232111	0.0235137	FALSE	NS	3.26513	3.081	3.32068	2.53098	2.60286	2.96585	8.61395	7.46203	8.99138	4.77963	5.07489	6.81285	20544	solute carrier family 9 (sodium/hydrogen exchanger), member 1
Acrbp	0.68132	2.68022	0.00233306	0.0236031	FALSE	NS	2.37984	1.85135	2.38671	1.63323	1.74057	1.59735	4.2048	2.60838	4.22963	2.10206	2.34168	2.02588	54137	proacrosin binding protein
Traf7	0.311098	6.18438	0.00233439	0.0236031	FALSE	NS	4.97427	4.80042	5.02882	4.53165	4.57771	4.55478	30.4343	26.8657	31.6457	22.1292	22.8796	22.5032	224619	TNF receptor-associated factor 7
Tagln3	-2.57642	3.32119	0.00234162	0.0236265	TRUE	Reduced	1.76163	1.83773	1.789	2.34858	2.87595	5.04354	2.39081	2.57448	2.45576	4.09324	6.34087	31.9804	56370	transgelin 3
Mapre2	-0.681871	5.52933	0.00234253	0.0236265	FALSE	NS	3.25778	3.17197	3.30443	3.51348	3.51404	4.23416	8.56507	8.01275	8.87943	10.4199	10.4244	17.8195	212307	microtubule-associated protein, RP/EB family, member 2
Mettl2	0.467817	4.0611	0.0023483	0.0236265	FALSE	NS	2.45769	2.18547	2.421	1.8429	2.03776	1.90814	4.49338	3.54874	4.35541	2.58731	3.10606	2.75326	52686	methyltransferase 2, methylcytidine
Mier1	0.330822	4.83	0.002353	0.0236265	FALSE	NS	2.42193	2.42451	2.44608	1.98725	2.18886	2.12991	4.35887	4.36847	4.44932	2.9648	3.55946	3.3769	71148	MEIR1 treanscription regulator
Clip2	-0.462299	5.86844	0.00235345	0.0236265	FALSE	NS	3.10682	2.79814	3.05439	3.19069	3.20986	3.55414	7.61481	5.95541	7.30737	8.1305	8.2526	10.7464	269713	CAP-GLY domain containing linker protein 2
Slc44a2	0.368892	4.85242	0.00235369	0.0236265	FALSE	NS	3.33011	3.30157	3.36074	2.98317	2.97515	2.82085	9.05689	8.85985	9.27269	6.90723	6.86339	6.06581	68682	solute carrier family 44, member 2
Bid	0.601787	4.92413	0.00235523	0.0236265	FALSE	NS	3.93108	3.81432	3.92951	3.418	3.37388	2.94266	14.2536	13.0678	14.237	9.68858	9.36665	6.68828	12122	BH3 interacting domain death agonist
Mllt11	-0.53008	5.00724	0.00235597	0.0236265	FALSE	NS	3.43089	3.55188	3.44615	3.74668	3.67437	4.20171	9.78454	10.7279	9.89918	12.4234	11.7672	17.401	56772	myeloid/lymphoid or mixed-lineage leukemia; translocated to, 11
Celsr1	1.42104	6.80148	0.00235713	0.0236265	TRUE	Elevated	3.869	3.72546	3.92057	3.02017	2.51237	1.62263	13.6112	12.2274	14.1429	7.11264	4.70558	2.07936	12614	cadherin, EGF LAG seven-pass G-type receptor 1
Rab3a	-2.18602	4.72321	0.00236045	0.0236265	TRUE	Reduced	3.02737	3.15258	2.83277	3.66501	4.01483	6.06008	7.1532	7.89241	6.12443	11.6846	15.1653	65.7213	19339	RAB3A, member RAS oncogene family
Armh3	-0.372819	4.45349	0.0023613	0.0236265	FALSE	NS	2.58803	2.59579	2.72235	2.78688	2.8248	3.02663	5.01276	5.04518	5.59948	5.90137	6.08514	7.14905	71617	armadillo-like helical domain containing 3
Mtor	-0.502032	8.38924	0.00237049	0.0236613	FALSE	NS	5.18896	5.151	5.25443	5.36647	5.77006	5.66456	35.4781	34.5308	37.1718	40.2542	53.571	49.7227	56717	mechanistic target of rapamycin kinase
Abca2	0.447193	8.16129	0.00237059	0.0236613	FALSE	NS	5.0951	4.75539	4.94253	4.46542	4.39373	4.41042	33.1804	26.0094	29.7504	21.0915	20.0205	20.2652	11305	ATP-binding cassette, sub-family A member 2
Ankmy2	-0.600543	3.93647	0.00237196	0.0236613	FALSE	NS	2.77	2.5638	2.82002	2.96852	2.99442	3.49119	5.8211	4.91262	6.06172	6.82733	6.96912	10.2448	217473	ankyrin repeat and MYND domain containing 2
Hsd17b11	-1.18499	2.92796	0.00237374	0.0236613	TRUE	Reduced	2.36466	2.30148	2.12683	3.09675	2.60099	3.70495	4.15033	3.92964	3.36755	7.55491	5.06704	12.0407	114664	hydroxysteroid (17-beta) dehydrogenase 11
Slc35f1	0.38497	5.30494	0.00238045	0.0236986	FALSE	NS	3.19749	3.19503	3.36037	2.92421	2.81555	2.76818	8.17363	8.15796	9.27001	6.59057	6.03988	5.81247	215085	solute carrier family 35, member F1
Ccdc85c	-0.366218	6.04656	0.00238197	0.0236986	FALSE	NS	3.42049	3.27422	3.28955	3.59163	3.47455	3.68426	9.70707	8.67471	8.77808	11.0556	10.1159	11.855	668158	coiled-coil domain containing 85C
Pdia6	0.8365	8.86284	0.00239556	0.0238114	FALSE	NS	7.85007	7.92615	7.69541	7.21168	7.01872	6.3609	229.731	242.225	206.275	147.228	128.672	81.1907	71853	protein disulfide isomerase associated 6
Plekhn1	0.592948	3.36662	0.00241023	0.0239298	FALSE	NS	2.84455	2.58148	2.79074	2.05581	2.34114	2.15685	6.18283	4.98551	5.91985	3.15777	4.06703	3.4594	231002	pleckstrin homology domain containing, family N member 1
Pcgf6	0.480578	4.34502	0.00241201	0.0239298	FALSE	NS	2.57833	2.592	2.65914	2.28107	2.1627	1.99729	4.97249	5.02934	5.31657	3.86038	3.47753	2.99248	71041	polycomb group ring finger 6
F11r	-0.470015	5.07704	0.00241725	0.0239419	FALSE	NS	3.9396	3.73051	4.02675	4.0486	4.26978	4.45662	14.344	12.2738	15.2994	15.5481	18.29	20.9572	16456	F11 receptor
Mgat4a	-0.64203	5.48204	0.00241775	0.0239419	FALSE	NS	2.41233	2.40129	2.4613	2.56606	3.16003	2.91138	4.32335	4.28274	4.50711	4.92191	7.93851	6.52339	269181	mannoside acetylglucosaminyltransferase 4, isoenzyme A
Emc1	0.414388	5.35878	0.00243811	0.0241208	FALSE	NS	3.0963	3.06126	3.11536	2.61707	2.6711	2.69468	7.55225	7.34698	7.66596	5.13503	5.36916	5.47409	230866	ER membrane protein complex subunit 1
BC021767	-0.705545	2.55983	0.00244537	0.0241307	FALSE	NS	1.9678	1.82298	1.81513	2.38744	2.51477	2.11162	2.91171	2.53812	2.51892	4.23228	4.71505	3.32177	545551	cingulin pseudogene
Hsd3b7	0.505303	4.04848	0.00244565	0.0241307	FALSE	NS	3.29572	2.98275	3.41536	2.57141	2.6423	2.93621	8.81996	6.90491	9.66909	4.94388	5.24327	6.65397	101502	hydroxy-delta-5-steroid dehydrogenase, 3 beta- and steroid delta-isomerase 7
Serpinf1	2.18507	5.415	0.00244596	0.0241307	TRUE	Elevated	5.49351	5.79328	5.93893	4.14879	3.89828	1.56696	44.0516	54.4565	60.3472	16.7383	13.9108	1.96281	20317	serine (or cysteine) peptidase inhibitor, clade F, member 1
9430015G10Rik	0.45797	4.14189	0.00247853	0.0244293	FALSE	NS	3.11602	3.12917	3.25534	2.82904	2.66597	2.57553	7.66995	7.74929	8.54892	6.10604	5.34652	4.96088	230996	RIKEN cDNA 9430015G10 gene
Hadhb	-0.420482	4.97514	0.00248395	0.0244481	FALSE	NS	2.60416	2.33382	2.62363	2.71116	2.76461	2.9387	5.08038	4.04139	5.163	5.54846	5.79564	6.66719	231086	hydroxyacyl-CoA dehydrogenase trifunctional multienzyme complex subunit beta
Col5a1	1.00433	6.14261	0.00248527	0.0244481	TRUE	Elevated	3.58686	3.47845	3.71938	2.94633	2.74915	2.03832	11.0158	10.1459	12.1718	6.70783	5.72321	3.10766	12831	collagen, type V, alpha 1
Smim14	-0.471299	6.11558	0.00248738	0.0244481	FALSE	NS	3.68281	3.54532	3.7278	3.73834	3.96782	4.29226	11.8421	10.6747	12.2489	12.3461	14.647	18.593	68552	small integral membrane protein 14
Stard5	-0.735383	2.86567	0.0025008	0.0245571	FALSE	NS	2.02708	1.71668	2.07071	2.29946	2.58979	2.4572	3.0758	2.28679	3.20093	3.92273	5.02013	4.4915	170460	StAR related lipid transfer domain containing 5
Sync	-0.748001	2.79929	0.00250511	0.0245766	FALSE	NS	1.47376	1.38649	1.62209	1.58806	2.026	2.20191	1.77744	1.61441	2.07821	2.00644	3.07274	3.60086	68828	syncoilin
Eps8l2	-1.45996	3.20067	0.00251026	0.0246043	TRUE	Reduced	1.90713	1.2948	1.79602	1.90338	2.79435	3.28488	2.75063	1.45343	2.4726	2.74088	5.93716	8.74649	98845	EPS8-like 2
Ccnl1	0.54412	5.94675	0.00251898	0.0246669	FALSE	NS	3.03734	2.80196	3.00813	2.54879	2.41963	2.27038	7.20975	5.97385	7.0452	4.85144	4.35032	3.82449	56706	cyclin L1
Gm11578	0.560623	5.44278	0.00252369	0.0246901	FALSE	NS	5.1045	4.96331	5.09872	4.53391	4.56123	4.17009	33.4039	30.1965	33.2662	22.1656	22.6084	17.002	100042533	predicted gene 11578
Glipr2	-0.622453	2.31721	0.00253286	0.0247569	FALSE	NS	1.65172	1.61352	1.80359	2.05238	2.19186	1.99685	2.14208	2.05998	2.49087	3.14789	3.56894	2.99129	384009	GLI pathogenesis-related 2
Ppp1r2	-0.491575	5.15528	0.00255297	0.0249224	FALSE	NS	3.22323	3.08365	3.23943	3.40389	3.39165	3.82132	8.33876	7.47757	8.44421	9.58453	9.49513	13.1362	66849	protein phosphatase 1, regulatory inhibitor subunit 2
Tpp1	0.564504	7.35933	0.00255451	0.0249224	FALSE	NS	5.72451	5.77559	5.8413	5.2755	5.22899	4.89767	51.8747	53.7803	56.3334	37.7333	36.5044	28.8088	12751	tripeptidyl peptidase I
Prmt2	-0.462562	5.21048	0.00256566	0.0250081	FALSE	NS	4.10885	3.91766	4.02585	4.07235	4.37181	4.64526	16.2538	14.1124	15.2893	15.8229	19.7036	24.0244	15468	protein arginine N-methyltransferase 2
Slc16a1	-0.610159	4.49854	0.00257256	0.025038	FALSE	NS	2.56996	2.54455	2.40887	3.15457	2.71282	2.96215	4.93793	4.83426	4.31058	7.90475	5.556	6.79285	20501	solute carrier family 16 (monocarboxylic acid transporters), member 1
Tns1	-0.541913	6.05004	0.00257347	0.025038	FALSE	NS	2.70583	2.66984	2.7619	3.1592	3.08912	3.07298	5.52433	5.36358	5.78291	7.93337	7.50974	7.41511	21961	tensin 1
Col4a6	0.919284	9.69	0.00258256	0.0251033	FALSE	NS	7.25806	7.20304	7.34323	6.59629	6.40078	5.62546	152.071	146.343	161.38	95.7567	83.4942	48.3665	94216	collagen, type IV, alpha 6
Srsf1	0.413195	7.38829	0.00258623	0.0251066	FALSE	NS	5.0517	4.96507	5.02202	4.6037	4.5238	4.46534	32.1676	30.2346	31.4921	23.3137	22.0038	21.0903	110809	serine and arginine-rich splicing factor 1
Vit	0.458629	10.3399	0.00258765	0.0251066	FALSE	NS	8.69767	8.55164	8.59539	8.16628	8.13077	7.90534	414.202	374.233	385.786	286.274	279.289	238.742	74199	vitrin
Ints2	0.779606	4.28684	0.00259117	0.0251082	FALSE	NS	2.13445	2.09271	2.13588	1.46791	1.67946	1.35345	3.3907	3.26547	3.39505	1.76621	2.20307	1.55523	70422	integrator complex subunit 2
Adora1	-1.32098	4.52157	0.00259257	0.0251082	TRUE	Reduced	2.14929	2.01911	2.03122	3.01463	2.52875	3.55762	3.4361	3.05334	3.0875	7.08154	4.77072	10.7747	11539	adenosine A1 receptor
Axl	1.04931	4.94424	0.00259605	0.0251109	TRUE	Elevated	2.84703	2.56724	3.32433	2.05415	1.72189	2.21818	6.19517	4.92674	9.01663	3.15298	2.29868	3.65306	26362	AXL receptor tyrosine kinase
Far1	0.472686	5.61751	0.00259759	0.0251109	FALSE	NS	3.51802	3.52468	3.65114	3.04636	3.13079	3.01319	10.4559	10.5089	11.5632	7.26126	7.75917	7.07345	67420	fatty acyl CoA reductase 1
Ipo7	0.497508	6.64819	0.00261359	0.0252424	FALSE	NS	4.66472	4.63837	4.73582	4.2065	4.17014	3.98328	24.3642	23.905	25.6456	17.4622	17.0026	14.8156	233726	importin 7
Fignl2	0.75654	3.73862	0.00263577	0.0254333	FALSE	NS	2.17672	1.88374	2.01044	1.49077	1.64159	1.15038	3.52124	2.6903	3.02906	1.81039	2.1201	1.21973	668225	fidgetin-like 2
Slc36a4	-0.441422	4.63795	0.00263996	0.0254505	FALSE	NS	2.43625	2.33067	2.44324	2.59747	2.70147	2.79809	4.41233	4.0304	4.43863	5.05223	5.50466	5.95518	234967	solute carrier family 36 (proton/amino acid symporter), member 4
Scg2	-3.24303	4.4101	0.00265033	0.0255046	TRUE	Reduced	1.65073	1.87918	1.24159	2.63583	2.98286	5.50889	2.13993	2.67866	1.36459	5.21535	6.90552	44.5345	20254	secretogranin II
Pdcd11	0.446069	5.32158	0.00265039	0.0255046	FALSE	NS	3.14466	2.95907	3.29673	2.51916	2.76976	2.73707	7.84375	6.77624	8.82689	4.73246	5.81997	5.66715	18572	programmed cell death 11
Slc5a3	-0.620916	6.64331	0.00265623	0.0255375	FALSE	NS	3.46087	3.29068	3.36084	3.58733	3.98224	4.00315	10.011	8.7857	9.27342	11.0197	14.8043	15.035	53881	solute carrier family 5 (inositol transporters), member 3
Gli2	0.881035	5.04189	0.00266275	0.0255769	FALSE	NS	2.10397	2.06899	2.11926	1.47612	1.58962	1.16242	3.2989	3.19591	3.34472	1.78199	2.00971	1.23833	14633	GLI-Kruppel family member GLI2
Dtx4	-0.442972	4.74316	0.0026712	0.0256348	FALSE	NS	2.5898	2.47926	2.49569	2.66425	2.72217	3.06523	5.02016	4.57612	4.63996	5.33899	5.59865	7.37	207521	deltex 4, E3 ubiquitin ligase
Ppp1r10	0.318194	5.70025	0.00267729	0.02567	FALSE	NS	3.27173	3.08872	3.34904	2.85506	2.9283	2.867	8.65802	7.50743	9.18971	6.23532	6.61212	6.29548	52040	protein phosphatase 1, regulatory subunit 10
Sumo3	-0.466435	6.26684	0.00268577	0.0257067	FALSE	NS	4.52167	4.50691	4.59454	4.63118	4.85383	5.20073	21.9698	21.736	23.1598	23.7812	27.9166	35.777	20610	small ubiquitin-like modifier 3
Med9	-0.515372	4.65603	0.00268599	0.0257067	FALSE	NS	3.01496	2.95543	3.07491	3.17816	3.36306	3.63239	7.08339	6.75663	7.42639	8.05152	9.28921	11.401	192191	mediator complex subunit 9
Grm4	0.934418	6.28563	0.00269665	0.0257682	FALSE	NS	4.35001	3.66295	4.07521	3.40885	3.2232	2.57644	19.3932	11.6665	15.8562	9.62099	8.33856	4.96467	268934	glutamate receptor, metabotropic 4
Llgl2	0.542018	5.13367	0.0026973	0.0257682	FALSE	NS	3.68448	3.44466	3.77762	3.11109	3.22462	2.85732	11.857	9.88794	12.7144	7.64033	8.34778	6.24667	217325	LLGL2 scribble cell polarity complex component
Ptpn12	0.377275	4.58095	0.00270916	0.0258581	FALSE	NS	1.89748	1.89117	1.97045	1.6051	1.62187	1.55663	2.72561	2.70937	2.91889	2.04216	2.07774	1.94166	19248	protein tyrosine phosphatase, non-receptor type 12
Cry2	-1.02624	5.05207	0.00271566	0.0258726	TRUE	Reduced	2.71348	2.90648	2.94852	3.10421	3.41784	4.32913	5.55903	6.49789	6.71958	7.59923	9.68737	19.1	12953	cryptochrome circadian regulator 2
Nacc2	-0.409604	7.16202	0.00271668	0.0258726	FALSE	NS	4.35343	4.23881	4.48289	4.47857	4.75065	4.77414	19.4415	17.8803	21.3607	21.2938	25.9209	26.3628	67991	nucleus accumbens associated 2, BEN and BTB (POZ) domain containing
Ccdc136	0.422851	7.11693	0.00272021	0.0258726	FALSE	NS	4.34331	4.02632	4.26648	3.68287	3.69276	3.84381	19.2987	15.2946	18.2459	11.8426	11.931	13.3582	232664	coiled-coil domain containing 136
Jmjd6	0.329082	5.7435	0.00272046	0.0258726	FALSE	NS	4.57286	4.45569	4.47887	3.99042	4.26259	4.07223	22.7996	20.943	21.2984	14.8941	18.194	15.8215	107817	jumonji domain containing 6
Col16a1	0.667764	4.2898	0.00272311	0.0258745	FALSE	NS	2.07909	1.89261	2.40117	1.56957	1.61009	1.5924	3.22541	2.71307	4.28231	1.96815	2.05271	2.01551	107581	collagen, type XVI, alpha 1
Cfp	0.789551	3.07756	0.00273616	0.0259751	FALSE	NS	3.12749	2.54025	3.09239	2.07884	2.39653	2.1491	7.73912	4.81688	7.52908	3.22466	4.26536	3.43551	18636	complement factor properdin
Atp6v0e2	-0.857334	5.98717	0.00274125	0.0260001	FALSE	NS	4.72785	4.89864	4.76947	5.09536	5.24615	6.12539	25.4986	28.8288	26.2744	33.1865	36.9533	68.8115	76252	ATPase, H+ transporting, lysosomal V0 subunit E2
Rab1b	-0.563859	6.18406	0.00274939	0.0260539	FALSE	NS	5.24245	4.94407	5.26138	5.3883	5.45769	5.96153	36.856	29.7832	37.3561	40.8833	42.9468	61.3159	76308	RAB1B, member RAS oncogene family
Tspan9	-0.477196	5.15344	0.00275318	0.0260664	FALSE	NS	2.96139	3.02281	2.95481	3.21473	3.16211	3.58445	6.78873	7.12748	6.75331	8.28387	7.95135	10.9958	109246	tetraspanin 9
Mn1	1.10963	4.08564	0.00276127	0.0261196	TRUE	Elevated	2.23716	1.99036	2.41849	1.62733	1.4316	0.994566	3.71469	2.97335	4.34611	2.0894	1.69746	0.992481	433938	meningioma 1
Tsr2	-0.555509	5.01128	0.00276405	0.0261225	FALSE	NS	3.0964	3.10653	3.04443	3.22184	3.39623	3.84659	7.5528	7.61309	7.25019	8.32979	9.52851	13.3859	69499	TSR2 20S rRNA accumulation
2410002F23Rik	0.37523	6.15295	0.00276822	0.0261237	FALSE	NS	5.10941	5.02712	5.26953	4.70684	4.8137	4.53975	33.5211	31.6073	37.5732	25.1155	27.1235	22.2596	668661	RIKEN cDNA 2410002F23 gene
Nomo1	0.431256	8.15254	0.0027702	0.0261237	FALSE	NS	6.21123	6.23677	6.21471	5.85674	5.72338	5.53458	73.0914	74.4145	73.2701	56.9502	51.8336	45.3525	211548	nodal modulator 1
Ppp1r7	-0.394949	4.85807	0.00277159	0.0261237	FALSE	NS	2.987	2.84619	3.15768	3.07674	3.29527	3.43911	6.92821	6.19101	7.92393	7.43706	8.81694	9.84615	66385	protein phosphatase 1, regulatory subunit 7
Pdcd7	0.389747	4.41464	0.00277609	0.0261427	FALSE	NS	3.49849	3.17628	3.50793	2.8768	3.06766	2.98384	10.3019	8.03972	10.3761	6.34518	7.38411	6.91088	50996	programmed cell death 7
Bmp4	-1.07808	3.22981	0.00279082	0.0262326	TRUE	Reduced	2.47275	2.28702	2.49043	3.58196	2.91784	3.21845	4.55101	3.88046	4.61947	10.9751	6.55715	8.30784	12159	bone morphogenetic protein 4
Kcna5	1.35493	5.42458	0.00279137	0.0262326	TRUE	Elevated	4.56517	4.36765	4.57432	2.37917	2.67273	3.96696	22.673	19.644	22.8236	4.20236	5.37634	14.6378	16493	potassium voltage-gated channel, shaker-related subfamily, member 5
Zfp507	0.590828	4.97089	0.00279308	0.0262326	FALSE	NS	2.68165	2.59474	2.81623	2.21009	2.22884	1.99449	5.41591	5.0408	6.0432	3.62704	3.68756	2.98475	668501	zinc finger protein 507
Med16	-0.467555	5.56424	0.0028011	0.0262688	FALSE	NS	3.68089	3.73473	4.05222	3.94231	4.17976	4.41742	11.825	12.3127	15.5897	14.3728	17.1232	20.3685	216154	mediator complex subunit 16
Smurf1	0.442767	4.71636	0.00280336	0.0262688	FALSE	NS	2.74883	2.56396	2.91185	2.24091	2.24214	2.43958	5.72173	4.91329	6.52581	3.72695	3.73098	4.42484	75788	SMAD specific E3 ubiquitin protein ligase 1
Tspyl4	-1.46346	5.50597	0.00280439	0.0262688	TRUE	Reduced	3.05529	3.24276	3.05111	3.60057	3.72077	5.26767	7.31257	8.46602	7.2885	11.1305	12.1845	37.5237	72480	TSPY-like 4
Zfp593os	-0.907945	7.18539	0.00281902	0.0263825	FALSE	NS	6.92914	6.67243	6.96383	6.93605	7.65961	8.20193	120.865	101	123.831	121.45	201.196	293.461	77490	Zfp593 opposite strand
Rhno1	0.353606	4.34891	0.00284609	0.0266058	FALSE	NS	2.58957	2.51317	2.57456	2.23925	2.21835	2.15575	5.01921	4.70874	4.9569	3.7215	3.65361	3.456	72440	RAD9-HUS1-RAD1 interacting nuclear orphan 1
Idh3b	-0.383454	6.47991	0.00284792	0.0266058	FALSE	NS	5.79103	5.64006	5.79431	5.8636	5.9716	6.25552	54.3701	48.8685	54.4959	57.2265	61.7523	75.4008	170718	isocitrate dehydrogenase 3 (NAD+) beta
Tial1	0.389518	6.59467	0.00285202	0.0266078	FALSE	NS	4.26597	4.10639	4.3028	3.89654	3.80083	3.62428	18.2391	16.2245	18.7366	13.8928	12.9368	11.3316	21843	Tia1 cytotoxic granule-associated RNA binding protein-like 1
Slc25a29	-0.684758	3.13565	0.00285438	0.0266078	FALSE	NS	2.4925	2.35724	2.37154	2.59308	2.87073	3.22287	4.62754	4.12389	4.17493	5.03384	6.31434	8.33643	214663	solute carrier family 25 (mitochondrial carrier, palmitoylcarnitine transporter), member 29
H2bc4	-0.942853	4.9514	0.00285713	0.0266078	FALSE	NS	3.30937	3.39301	3.07948	4.02801	3.73884	4.35498	8.91334	9.50501	7.45307	15.3136	12.3506	19.4634	68024	H2B clustered histone 4
Ppox	0.463658	4.91095	0.00285821	0.0266078	FALSE	NS	4.29017	3.95562	4.27793	3.53274	3.75618	3.70996	18.5646	14.5153	18.3993	10.5734	12.5121	12.0861	19044	protoporphyrinogen oxidase
Rtn3	-0.45444	8.2442	0.00286941	0.0266886	FALSE	NS	5.82118	5.75232	5.69893	5.92879	6.00495	6.40428	55.5393	52.9041	50.9455	59.9179	63.2199	83.6995	20168	reticulon 3
Aqp4	-1.09723	5.50033	0.00287737	0.0267391	TRUE	Reduced	2.79651	2.95036	2.95235	3.39443	3.52425	4.35411	5.94758	6.72942	6.74007	9.51535	10.5055	19.4512	11829	aquaporin 4
Sod1	-0.647325	6.82701	0.00288347	0.0267722	FALSE	NS	7.2143	7.14224	7.16615	7.34224	7.73073	8.06463	147.498	140.263	142.624	161.268	211.414	266.729	20655	superoxide dismutase 1, soluble
Wnk2	-0.685893	4.75993	0.0028995	0.0268974	FALSE	NS	1.72964	1.72039	1.59074	2.19842	1.82743	2.30002	2.31646	2.29526	2.01203	3.58975	2.54905	3.92466	75607	WNK lysine deficient protein kinase 2
Ice2	0.494415	4.19816	0.00290539	0.0269284	FALSE	NS	2.33007	2.2748	2.55077	1.90407	1.91745	1.99381	4.0283	3.83929	4.85945	2.74269	2.77754	2.98287	93697	interactor of little elongation complex ELL subunit 2
Snx21	-0.535222	4.40239	0.0029097	0.0269395	FALSE	NS	3.04128	2.75153	2.85066	3.11262	3.15063	3.55355	7.23221	5.73432	6.21331	7.64952	7.88045	10.7415	101113	sorting nexin family member 21
Sord	-0.808935	5.9218	0.00291169	0.0269395	FALSE	NS	4.48226	4.46441	4.63666	4.53917	5.314	5.65374	21.3509	21.0761	23.8756	22.2502	38.7808	49.3436	20322	sorbitol dehydrogenase
Gm24494	1.00344	0.113739	0.00291986	0.0269798	TRUE	Elevated	4.29069	4.28295	4.37823	3.35488	3.08598	3.44793	18.5716	18.4669	19.7959	9.23106	7.49129	9.91269	115489817	predicted gene, 24494
Eif5	0.496225	7.14794	0.00292116	0.0269798	FALSE	NS	5.3478	5.51087	5.32182	4.77194	4.91894	4.81532	39.7237	44.5969	38.997	26.3211	29.2515	27.1551	217869	eukaryotic translation initiation factor 5
Cdc42ep1	-0.4657	5.0762	0.00292418	0.0269827	FALSE	NS	3.84689	3.61327	3.95095	3.83648	4.23141	4.38729	13.389	11.2378	14.4652	13.2855	17.7837	19.9269	104445	CDC42 effector protein 1
Fsd1	0.456825	4.29122	0.00292689	0.0269827	FALSE	NS	3.86746	3.47313	3.74897	3.28973	3.25118	3.07993	13.5956	10.105	12.4448	8.77926	8.52144	7.45573	240121	fibronectin type 3 and SPRY domain-containing protein
Slc4a7	0.862585	4.55344	0.00292913	0.0269827	FALSE	NS	2.16213	2.18212	2.36568	1.79807	1.50419	1.28755	3.47574	3.53819	4.15395	2.47754	1.83665	1.44114	218756	solute carrier family 4, sodium bicarbonate cotransporter, member 7
P4hb	0.378814	7.86522	0.00294384	0.0270846	FALSE	NS	6.55677	6.56065	6.49712	6.09682	6.0834	6.0661	93.1424	93.3955	89.3294	67.4422	66.8089	66.0006	18453	prolyl 4-hydroxylase, beta polypeptide
Adcy5	0.499699	5.38706	0.00294756	0.0270846	FALSE	NS	2.97286	2.71087	2.97737	2.23672	2.24607	2.67923	6.8509	5.54718	6.87547	3.71325	3.74388	5.40515	224129	adenylate cyclase 5
Ccdc159	0.818478	1.8148	0.00294806	0.0270846	FALSE	NS	2.08594	1.97384	2.0069	1.444	1.36232	1.39334	3.24552	2.92812	3.01919	1.72074	1.57099	1.62687	67119	coiled-coil domain containing 159
Tor3a	-0.637319	5.35043	0.00295236	0.0270846	FALSE	NS	3.72333	3.4152	3.63706	3.62655	4.13518	4.47139	12.2079	9.66788	11.4413	11.351	16.5717	21.1831	30935	torsin family 3, member A
Lcn2	2.12428	4.97233	0.00295301	0.0270846	TRUE	Elevated	6.43699	5.36473	5.71841	3.93709	3.33198	3.98324	85.6419	40.2044	51.6518	14.3173	9.0699	14.8152	16819	lipocalin 2
Pde1b	-0.830783	6.1326	0.00295837	0.0271103	FALSE	NS	4.08981	3.92005	4.16235	4.11757	4.68662	5.29985	16.0277	14.1374	16.9057	16.3585	24.7521	38.3926	18574	phosphodiesterase 1B, Ca2+-calmodulin dependent
Atp6v0d1	-0.647346	6.27125	0.00296561	0.027153	FALSE	NS	5.34617	5.3332	5.38139	5.4553	5.79492	6.34955	39.6778	39.3136	40.6831	42.8741	54.5196	80.5466	11972	ATPase, H+ transporting, lysosomal V0 subunit D1
Cep78	0.682524	4.24623	0.00297437	0.0271991	FALSE	NS	3.22024	3.01063	3.33733	2.68335	2.68823	2.15277	8.31944	7.05917	9.10733	5.42346	5.44524	3.4468	208518	centrosomal protein 78
Ctsc	1.41785	6.0129	0.00297579	0.0271991	TRUE	Elevated	3.76908	3.3088	4.26792	2.89666	2.25589	2.20135	12.6335	8.90944	18.2652	6.44702	3.77629	3.59909	13032	cathepsin C
Zfp703	-0.769538	2.78297	0.00299039	0.0273089	FALSE	NS	1.61245	1.32267	1.34693	1.73889	1.98569	1.97689	2.0577	1.50128	1.54371	2.33779	2.96053	2.93644	353310	zinc finger protein 703
Arnt2	0.510995	4.60018	0.00299341	0.0273129	FALSE	NS	2.34038	2.30666	2.54719	1.84726	1.99855	1.96638	4.06435	3.94737	4.84496	2.59816	2.99597	2.90786	11864	aryl hydrocarbon receptor nuclear translocator 2
Fam204a	-0.390683	4.64183	0.00300136	0.0273619	FALSE	NS	3.52127	3.55827	3.59916	3.86724	3.77058	3.8868	10.4817	10.78	11.1186	13.5934	12.6476	13.7926	76539	family with sequence similarity 204, member A
Adnp2	0.456468	4.36524	0.00300696	0.0273893	FALSE	NS	2.41774	2.2559	2.61059	1.97681	2.01069	2.03496	4.34335	3.77633	5.10752	2.93621	3.02976	3.09812	240442	ADNP homeobox 2
Hdac7	0.672473	7.60342	0.00301635	0.0274512	FALSE	NS	4.21885	3.85465	4.25142	3.45121	3.5707	3.18806	17.6209	13.4666	18.046	9.93749	10.882	8.11381	56233	histone deacetylase 7
Bex2	-1.49314	3.46631	0.00303874	0.0276311	TRUE	Reduced	3.30157	2.9092	2.83614	3.70264	3.6462	5.13487	8.85986	6.512	6.14109	12.0198	11.5203	34.1358	12069	brain expressed X-linked 2
Bcl6	-0.462172	5.29314	0.00304682	0.0276808	FALSE	NS	2.8726	2.84826	3.16657	3.07576	3.42916	3.38504	6.32382	6.20132	7.97908	7.4313	9.77156	9.44717	12053	B cell leukemia/lymphoma 6
Cyp4f16	0.413866	3.95513	0.00305269	0.0276838	FALSE	NS	3.22245	3.02815	3.29146	2.85293	2.71545	2.66381	8.3337	7.15763	8.79103	6.22467	5.56798	5.33703	70101	cytochrome P450, family 4, subfamily f, polypeptide 16
Nedd1	0.750545	3.83327	0.00305286	0.0276838	FALSE	NS	2.10386	2.07638	2.17227	1.73701	1.5777	1.18798	3.29859	3.21748	3.50731	2.33343	1.98494	1.27833	17997	neural precursor cell expressed, developmentally down-regulated gene 1
Rab7	-0.392329	7.62445	0.00305501	0.0276838	FALSE	NS	6.16365	6.05819	6.19795	6.2163	6.41588	6.67696	70.6874	65.6339	72.4125	73.3521	84.3831	101.321	19349	RAB7, member RAS oncogene family
Actr1a	-0.443965	6.82334	0.00306256	0.0277284	FALSE	NS	5.23641	5.13208	5.19249	5.36439	5.44448	5.7826	36.6978	34.068	35.5676	40.1949	42.5462	54.0475	54130	ARP1 actin-related protein 1A, centractin alpha
Vps4a	-0.424789	5.52426	0.00307432	0.027811	FALSE	NS	4.41915	4.34951	4.37669	4.5073	4.58239	4.99796	20.3942	19.3861	19.7738	21.7423	22.9572	30.9547	116733	vacuolar protein sorting 4A
Marchf2	-0.885958	5.00002	0.00307923	0.027831	FALSE	NS	2.95389	2.82199	2.76708	3.12075	3.49565	3.9751	6.74836	6.07137	5.80728	7.69837	10.2796	14.7262	224703	membrane associated ring-CH-type finger 2
Stim1	-0.59325	4.69379	0.0030818	0.027831	FALSE	NS	2.24287	2.26598	2.43351	2.58923	2.52732	3.04231	3.73339	3.8098	4.40204	5.01776	4.76501	7.23806	20866	stromal interaction molecule 1
Crtc3	-0.539976	4.98658	0.0031076	0.0280401	FALSE	NS	2.63788	2.50109	2.74814	2.75001	3.04528	3.24113	5.22414	4.66112	5.71852	5.72721	7.25509	8.45534	70461	CREB regulated transcription coactivator 3
Stt3b	0.420504	6.91234	0.00311597	0.0280678	FALSE	NS	5.03079	4.98382	5.04905	4.63782	4.54339	4.40608	31.6903	30.6431	32.1067	23.8956	22.3183	20.2013	68292	STT3, subunit of the oligosaccharyltransferase complex, homolog B (S. cerevisiae)
Mysm1	0.701136	4.97507	0.00311599	0.0280678	FALSE	NS	2.37588	2.27354	2.36033	1.84617	1.76899	1.60027	4.19052	3.83508	4.13487	2.59544	2.40816	2.032	320713	myb-like, SWIRM and MPN domains 1
Lhx2	-1.28242	3.71788	0.00314989	0.0283389	TRUE	Reduced	2.23766	1.86255	1.91682	2.84584	2.44194	3.51009	3.71633	2.6365	2.77589	6.18924	4.43371	10.3931	16870	LIM homeobox protein 2
Lgals1	-1.29994	6.86874	0.00315246	0.0283389	TRUE	Reduced	6.599	6.22737	6.50221	6.9039	7.76709	8.08856	95.9383	73.9245	89.6486	118.752	216.834	271.206	16852	lectin, galactose binding, soluble 1
Akap12	0.893612	3.95023	0.00315413	0.0283389	FALSE	NS	2.03044	1.92502	2.01827	1.02196	1.13485	1.73323	3.0853	2.79743	3.05097	1.03068	1.19596	2.32472	83397	A kinase anchor protein 12
Cul2	0.395372	5.0336	0.00317722	0.0285221	FALSE	NS	3.05042	2.98514	3.15189	2.73456	2.69381	2.50342	7.28454	6.91802	7.88821	5.65557	5.47019	4.67027	71745	cullin 2
Ubac1	-0.36069	4.93188	0.0031809	0.0285309	FALSE	NS	2.87212	2.75022	2.97144	3.08618	3.07084	3.16208	6.32142	5.72819	6.8432	7.49246	7.40263	7.95118	98766	ubiquitin associated domain containing 1
Papss1	-0.280663	5.3296	0.0031839	0.0285317	FALSE	NS	3.6217	3.52544	3.75283	3.72495	3.83649	3.88524	11.3095	10.515	12.4808	12.2227	13.2856	13.7766	23971	3'-phosphoadenosine 5'-phosphosulfate synthase 1
Fh1	-0.381057	4.98216	0.00318792	0.0285317	FALSE	NS	4.1431	4.1565	4.29777	4.30816	4.49453	4.63398	16.6684	16.8333	18.6679	18.81	21.5418	23.8294	14194	fumarate hydratase 1
Chn1	-0.960205	5.82946	0.00318909	0.0285317	FALSE	NS	3.01932	3.08228	3.0472	3.274	3.55215	4.46353	7.10784	7.46951	7.26604	8.67321	10.7301	21.0626	108699	chimerin 1
Fn3krp	-0.429652	5.96393	0.0032037	0.0285886	FALSE	NS	4.4841	4.49669	4.45605	4.99019	4.72511	4.6883	21.3794	21.5756	20.9485	30.7832	25.4485	24.7821	238024	fructosamine 3 kinase related protein
Lipa	-0.327033	6.01479	0.0032055	0.0285886	FALSE	NS	4.53437	4.57311	4.654	4.84988	4.7184	4.8881	22.1729	22.8037	24.1764	27.8377	25.3256	28.6118	16889	lysosomal acid lipase A
Plec	0.568635	8.43232	0.00320883	0.0285886	FALSE	NS	4.6744	4.28193	4.64723	3.98567	3.97607	3.79242	24.5349	18.4531	24.0585	14.8419	14.7368	12.8558	18810	plectin
Colgalt1	0.418197	6.91769	0.00320927	0.0285886	FALSE	NS	5.06192	5.05109	5.16207	4.67319	4.70137	4.42372	32.4033	32.1536	34.8046	24.5135	25.0168	20.4622	234407	collagen beta(1-O)galactosyltransferase 1
Plod1	0.758734	6.82498	0.00321208	0.0285886	FALSE	NS	5.53994	5.55243	5.55635	4.97216	4.91822	4.14509	45.5253	45.9296	46.0574	30.3884	29.2365	16.6928	18822	procollagen-lysine, 2-oxoglutarate 5-dioxygenase 1
Fzd2	1.2526	4.72515	0.00321256	0.0285886	TRUE	Elevated	3.36867	3.44295	3.41998	2.66348	2.44154	1.38235	9.32931	9.87505	9.70327	5.33559	4.43221	1.60693	57265	frizzled class receptor 2
Uck2	0.496979	5.13348	0.00321439	0.0285886	FALSE	NS	3.194	2.98465	3.28484	2.74477	2.75441	2.431	8.15144	6.91534	8.7462	5.70285	5.74778	4.39268	80914	uridine-cytidine kinase 2
Efcab15	-0.848511	1.65651	0.00321824	0.0285987	FALSE	NS	1.8535	1.5699	1.43214	2.15849	2.15123	2.27052	2.61377	1.96885	1.69847	3.46448	3.44206	3.82496	69441	EF-hand calcium binding domain 15
Cnnm3	0.393288	4.9839	0.00322349	0.0286214	FALSE	NS	3.11982	2.87628	3.00681	2.55255	2.5872	2.64409	7.69277	6.34254	7.03784	4.86672	5.00932	5.251	94218	cyclin M3
Tspan5	-0.356537	6.67036	0.00323239	0.0286543	FALSE	NS	2.88633	2.95476	2.80761	2.96197	3.16589	3.24277	6.39387	6.75301	6.00123	6.79185	7.97489	8.46611	56224	tetraspanin 5
Zwint	-0.564813	7.65904	0.00323263	0.0286543	FALSE	NS	5.61277	5.43455	5.6258	5.67895	5.90989	6.42137	47.9341	42.2475	48.3782	50.231	59.125	84.7089	52696	ZW10 interactor
Commd9	-0.583561	3.92128	0.00324262	0.0287188	FALSE	NS	3.70366	3.47134	3.56745	3.74512	3.94743	4.3879	12.0291	10.0912	10.8552	12.4089	14.4275	19.9358	76501	COMM domain containing 9
Col8a2	0.820054	5.26021	0.00324577	0.0287226	FALSE	NS	3.40381	3.87238	3.67515	2.33217	2.89885	3.23213	9.58399	13.6455	11.7741	4.03561	6.45834	8.39655	329941	collagen, type VIII, alpha 2
Pnma8b	-0.834538	6.49232	0.00325824	0.0288089	FALSE	NS	4.27867	4.17179	4.1252	4.55814	4.51108	5.47562	18.4093	17.0232	16.4505	22.5579	21.8019	43.4964	434128	PNMA family member 8B
Canx	0.428116	8.90954	0.00327584	0.0289403	FALSE	NS	6.93509	7.02121	6.94287	6.55959	6.45114	6.35833	121.369	128.896	122.03	93.3265	86.4954	81.044	12330	calnexin
Chchd6	-0.545165	4.0588	0.00328005	0.0289532	FALSE	NS	3.61733	3.6553	3.55398	3.98798	3.88513	4.22759	11.2722	11.5995	10.745	14.8673	13.7755	17.734	66098	coiled-coil-helix-coiled-coil-helix domain containing 6
Ndrg3	-0.847818	5.43846	0.00328724	0.0289856	FALSE	NS	3.47755	3.56544	3.51783	3.80114	3.88935	4.80805	10.139	10.8387	10.4544	12.9398	13.8187	27.0135	29812	N-myc downstream regulated gene 3
BC034090	-0.59867	6.30358	0.00328921	0.0289856	FALSE	NS	3.00643	2.86495	3.0009	3.11451	3.38534	3.70355	7.03571	6.28511	7.005	7.66089	9.44935	12.0281	207792	cDNA sequence BC034090
Parp2	0.352486	4.5232	0.00330306	0.0290835	FALSE	NS	2.86275	2.8087	3.06617	2.56728	2.48536	2.57453	6.27402	6.00652	7.37548	4.92691	4.59973	4.95676	11546	poly (ADP-ribose) polymerase family, member 2
Cops7a	-0.370719	6.24674	0.00330738	0.0290904	FALSE	NS	4.41026	4.33086	4.44718	4.42375	4.72865	4.84035	20.2628	19.1242	20.8139	20.4625	25.5133	27.6478	26894	COP9 signalosome subunit 7A
Ccz1	0.456508	5.47779	0.00330936	0.0290904	FALSE	NS	4.61628	4.59589	4.65818	4.18339	4.19872	3.92285	23.5267	23.1825	24.2495	17.1687	17.3629	14.1668	231874	CCZ1 vacuolar protein trafficking and biogenesis associated
Mthfd1l	0.47423	5.41797	0.00331296	0.0290917	FALSE	NS	2.5693	2.51492	2.69855	2.114	2.31222	1.98935	4.93521	4.71565	5.4915	3.32891	3.96648	2.97057	270685	methylenetetrahydrofolate dehydrogenase (NADP+ dependent) 1-like
Coa3	-0.393214	4.91631	0.00331512	0.0290917	FALSE	NS	5.19788	5.15188	5.32852	5.33625	5.5286	5.70592	35.7044	34.5525	39.1833	39.3991	45.161	51.1979	52469	cytochrome C oxidase assembly factor 3
Fbxl20	0.369922	5.98347	0.00331777	0.0290917	FALSE	NS	3.14032	3.00321	3.16847	2.79532	2.74345	2.57761	7.81719	7.01783	7.99093	5.94183	5.69671	4.96949	72194	F-box and leucine-rich repeat protein 20
Dtnb	-0.333461	4.77838	0.00332423	0.0291103	FALSE	NS	2.33785	2.30284	2.39256	2.42553	2.52264	2.68945	4.05549	3.93427	4.25089	4.37228	4.74634	5.45069	13528	dystrobrevin, beta
Slc12a7	0.765561	4.95148	0.00332539	0.0291103	FALSE	NS	3.15299	2.90296	3.12241	2.5059	2.34266	2.15031	7.89499	6.47958	7.7084	4.68004	4.07236	3.43922	20499	solute carrier family 12, member 7
Acad8	-0.334192	4.90292	0.00334028	0.0292164	FALSE	NS	3.50394	3.31753	3.45664	3.51801	3.75552	3.68905	10.3446	8.96958	9.97873	10.4559	12.5059	11.8977	66948	acyl-Coenzyme A dehydrogenase family, member 8
Phtf1	0.470375	5.1566	0.00335293	0.0293028	FALSE	NS	3.36487	3.30306	3.38678	2.94148	2.98428	2.62694	9.30214	8.87007	9.45975	6.68198	6.9133	5.17715	18685	putative homeodomain transcription factor 1
Sncg	-4.17841	2.46016	0.00336069	0.029337	TRUE	Reduced	1.04987	1.67491	0.377078	2.455	2.44775	5.76591	1.07034	2.19299	0.298709	4.48312	4.45563	53.414	20618	synuclein, gamma
Gm10222	1.10801	3.94159	0.0033624	0.029337	TRUE	Elevated	6.12077	6.55443	6.10804	4.85663	5.39195	5.05339	68.5883	92.9897	67.9769	27.9729	40.9893	32.2064	100142658	predicted gene 10222
Tcf3	0.442258	6.43185	0.00336814	0.0293628	FALSE	NS	4.81085	4.639	4.93821	4.3628	4.43206	4.0522	27.0679	23.9159	29.6585	19.5747	20.5865	15.5896	21423	transcription factor 3
Prxl2a	-0.53309	5.64253	0.00338539	0.0294889	FALSE	NS	4.4755	4.51326	4.54301	4.79581	4.78286	5.21697	21.2464	21.8364	22.3121	26.7769	26.5287	36.1933	70564	peroxiredoxin like 2A
Epn3	1.04853	5.59567	0.00339513	0.0295494	TRUE	Elevated	3.99245	3.92481	4.14893	3.46568	2.93788	2.31372	14.9165	14.1875	16.7399	10.0478	6.66282	3.97163	71889	epsin 3
Lman2	0.292403	7.08267	0.00341261	0.0296771	FALSE	NS	5.22336	5.15166	5.20298	4.7678	4.90411	4.81097	36.3583	34.5472	35.8344	26.2427	28.9423	27.0703	66890	lectin, mannose-binding 2
Sod3	-1.24964	4.58159	0.00341739	0.0296942	TRUE	Reduced	3.71224	3.05873	3.52531	4.34032	4.09098	5.03876	12.1067	7.33236	10.514	19.2566	16.0415	31.8713	20657	superoxide dismutase 3, extracellular
Fundc1	-0.567861	5.00072	0.00342419	0.0297288	FALSE	NS	3.22617	3.14883	3.23638	3.23095	3.62291	3.99458	8.35782	7.86938	8.42426	8.38887	11.3198	14.94	72018	FUN14 domain containing 1
Stc2	1.89933	1.87792	0.00344116	0.0298516	TRUE	Elevated	1.74078	2.09625	1.80734	1.18538	0.763836	0.159397	2.34217	3.27598	2.49996	1.27423	0.698	0.116821	20856	stanniocalcin 2
Tnip2	0.619776	3.13849	0.0034441	0.0298526	FALSE	NS	2.93194	2.3871	2.82751	2.10304	2.19178	2.175	6.63137	4.23103	6.09847	3.29614	3.5687	3.51585	231130	TNFAIP3 interacting protein 2
Elmod2	0.419421	4.39976	0.00345557	0.0299129	FALSE	NS	2.66024	2.47293	2.41982	2.13727	2.13081	2.09023	5.32136	4.55168	4.35103	3.39929	3.37964	3.25817	244548	ELMO/CED-12 domain containing 2
Rpusd3	0.536633	2.02177	0.0034586	0.0299129	FALSE	NS	2.41124	2.18353	2.18227	1.71239	1.80515	1.86858	4.31932	3.54263	3.53866	2.27704	2.49465	2.65173	101122	RNA pseudouridylate synthase domain containing 3
Irf1	0.515752	4.24004	0.00346217	0.0299129	FALSE	NS	2.90927	2.88277	3.01129	2.44351	2.29801	2.53385	6.51236	6.37563	7.06284	4.43965	3.91779	4.79115	16362	interferon regulatory factor 1
Macroh2a1	0.308827	7.71211	0.00346653	0.0299129	FALSE	NS	4.82602	4.69845	4.92213	4.3974	4.49336	4.42557	27.3646	24.9641	29.3185	20.0741	21.5235	20.4896	26914	macroH2A.1 histone
Lrrc1	-0.368859	4.56106	0.00347473	0.0299129	FALSE	NS	2.48238	2.56346	2.55473	2.66512	2.76787	2.88671	4.58818	4.91123	4.87558	5.34279	5.81103	6.39582	214345	leucine rich repeat containing 1
Zfp949	0.463004	6.04963	0.00347567	0.0299129	FALSE	NS	4.60936	4.28199	4.6595	4.02389	4.03673	3.94482	23.4094	18.4539	24.2725	15.2671	15.4125	14.3996	71640	zinc finger protein 949
Sh3bp5	0.940945	5.12902	0.003476	0.0299129	FALSE	NS	2.82102	2.79057	2.93817	2.29595	2.12921	1.49282	6.06664	5.91902	6.66436	3.91076	3.37478	1.81438	24056	SH3-domain binding protein 5 (BTK-associated)
Calb2	-4.49414	3.93701	0.00347771	0.0299129	TRUE	Reduced	1.07248	1.82498	0.513543	2.56126	2.92018	6.30178	1.10305	2.54301	0.427552	4.90221	6.56942	77.8907	12308	calbindin 2
Tmcc2	-0.837112	4.94374	0.003478	0.0299129	FALSE	NS	2.58942	2.50027	2.72825	2.79423	2.98437	3.81425	5.01855	4.65792	5.62652	5.9366	6.91382	13.067	68875	transmembrane and coiled-coil domains 2
Ggact	-0.883858	3.59642	0.00347936	0.0299129	FALSE	NS	2.4983	2.65127	2.46105	3.36741	2.82532	3.42597	4.65021	5.28222	4.50616	9.3203	6.08772	9.74777	223267	gamma-glutamylamine cyclotransferase
Zmym2	0.584118	6.32061	0.00348233	0.0299141	FALSE	NS	3.75298	3.78084	3.97312	3.31553	3.23647	3.11544	12.4822	12.745	14.7047	8.95575	8.42488	7.66645	76007	zinc finger, MYM-type 2
Ivns1abp	0.35259	10.2194	0.00350465	0.0300813	FALSE	NS	8.01423	7.8772	8.01084	7.52395	7.49596	7.57714	257.538	234.111	256.931	183.05	179.513	189.961	117198	influenza virus NS1A binding protein
P3h3	-0.42916	4.26382	0.00351677	0.0301385	FALSE	NS	2.78407	2.81247	2.94646	2.89279	3.15631	3.37428	5.88792	6.02489	6.70855	6.42706	7.91544	9.36956	14789	prolyl 3-hydroxylase 3
Eif4h	-0.31658	7.49066	0.00351701	0.0301385	FALSE	NS	6.17215	6.05827	6.16053	6.28047	6.30865	6.48618	71.111	65.6379	70.5325	76.7337	78.2671	88.6465	22384	eukaryotic translation initiation factor 4H
Dapl1	-0.831977	9.22029	0.00352336	0.0301684	FALSE	NS	9.63648	9.36436	9.60574	9.69568	10.4809	10.5612	794.921	658.102	778.14	828.258	1428.1	1509.9	76747	death associated protein-like 1
Hdhd3	-0.509873	5.20288	0.00353092	0.030202	FALSE	NS	4.91915	4.88755	5.25739	5.07544	5.67951	5.52152	29.2561	28.6006	37.2501	32.7178	50.251	44.9348	72748	haloacid dehalogenase-like hydrolase domain containing 3
Stmn3	-3.82224	2.9273	0.00353837	0.030202	TRUE	Reduced	1.18208	1.64138	0.535173	1.86108	2.61065	5.52227	1.26903	2.11963	0.449115	2.6328	5.10781	44.9588	20262	stathmin-like 3
Hacd4	-0.447481	5.44989	0.00353879	0.030202	FALSE	NS	3.52766	3.46288	3.63017	3.54191	3.977	4.07269	10.5327	10.0263	11.382	10.6472	14.7469	15.8269	66775	3-hydroxyacyl-CoA dehydratase 4
Id4	-0.87969	3.54138	0.00354145	0.030202	FALSE	NS	1.8707	1.71909	1.50545	1.79649	2.28562	2.71142	2.6571	2.2923	1.83914	2.47373	3.87572	5.54964	15904	inhibitor of DNA binding 4
Dcaf11	-0.458538	6.17032	0.00354157	0.030202	FALSE	NS	4.14349	4.00499	4.13044	4.14743	4.43806	4.71986	16.6731	15.0554	16.5141	16.7215	20.6764	25.3524	28199	DDB1 and CUL4 associated factor 11
Sft2d2	-0.348053	5.97198	0.00354783	0.030231	FALSE	NS	3.63794	3.57567	3.59761	3.83547	3.78736	3.91902	11.4488	10.923	11.1057	13.2755	12.8073	14.1266	108735	SFT2 domain containing 2
Tlcd2	0.956956	2.80234	0.00357163	0.0303854	FALSE	NS	2.55034	2.6764	2.84259	2.16269	1.87923	1.48734	4.85774	5.39258	6.17306	3.4775	2.67878	1.80372	380712	TLC domain containing 2
Npat	0.621521	4.30395	0.00357171	0.0303854	FALSE	NS	2.14488	2.05586	2.16149	1.76191	1.61141	1.42998	3.42255	3.15793	3.47376	2.39146	2.05551	1.69443	244879	nuclear protein in the AT region
Uba7	0.902713	2.81641	0.00357665	0.0304029	FALSE	NS	2.15353	1.97053	2.13369	1.19374	1.26501	1.69161	3.44914	2.91913	3.38839	1.28744	1.40328	2.23017	74153	ubiquitin-like modifier activating enzyme 7
Elk3	0.542736	3.95879	0.00358098	0.0304153	FALSE	NS	2.14129	2.08127	2.22876	1.84156	1.61375	1.59473	3.41157	3.2318	3.68729	2.58397	2.06047	2.02038	13713	ELK3, member of ETS oncogene family
Scgn	-2.0803	3.43057	0.00359109	0.0304767	TRUE	Reduced	1.71807	1.88607	1.36875	2.23093	2.33735	4.31824	2.28995	2.69627	1.58247	3.69435	4.05374	18.949	214189	secretagogin, EF-hand calcium binding protein
Aldh7a1	-0.280103	7.35915	0.00359579	0.0304839	FALSE	NS	5.2316	5.13363	5.27369	5.28576	5.44038	5.48446	36.5725	34.1055	37.6847	38.0096	42.4228	43.77	110695	aldehyde dehydrogenase family 7, member A1
Gtf3c1	-0.394604	7.22413	0.00359812	0.0304839	FALSE	NS	4.54967	4.41995	4.51664	4.65129	4.84766	4.87947	22.42	20.4061	21.8899	24.1292	27.7934	28.4351	233863	general transcription factor III C 1
Rab4a	-0.943818	3.12933	0.00360253	0.0304839	FALSE	NS	2.57306	2.43489	2.65259	2.77598	3.08439	3.84299	4.95071	4.40721	5.28794	5.84942	7.48192	13.3501	19341	RAB4A, member RAS oncogene family
Spryd3	-0.665441	5.01086	0.00360349	0.0304839	FALSE	NS	3.60953	3.59253	3.69526	3.74565	4.0391	4.62215	11.2061	11.0631	11.9534	12.4138	15.4396	23.6266	223918	SPRY domain containing 3
Svip	-0.55181	3.65879	0.00361573	0.030563	FALSE	NS	2.15342	2.09442	2.07014	2.24387	2.3744	2.77587	3.44881	3.27054	3.19928	3.73665	4.18519	5.84889	75744	small VCP/p97-interacting protein
Mcfd2	-0.308124	5.49747	0.00362782	0.0306407	FALSE	NS	4.31123	4.21229	4.29928	4.33188	4.52036	4.60551	18.8522	17.5364	18.6885	19.1384	21.9491	23.3443	193813	multiple coagulation factor deficiency 2
Fam210b	0.699338	7.08667	0.00364358	0.0307375	FALSE	NS	5.73432	5.5926	5.62287	4.97737	5.20323	4.34183	52.2355	47.2549	48.2779	30.5019	35.8408	19.2777	67017	family with sequence similarity 210, member B
Poglut2	0.60704	4.81904	0.00364509	0.0307375	FALSE	NS	2.7921	2.73464	2.91357	2.34832	2.42823	1.88871	5.9264	5.65591	6.53482	4.09231	4.38232	2.70304	72050	protein O-glucosyltransferase 2
Pcf11	0.39805	4.96892	0.00365008	0.030755	FALSE	NS	2.79416	2.59477	2.76809	2.38055	2.29909	2.28029	5.93628	5.04094	5.81207	4.20735	3.92146	3.85777	74737	PCF11 cleavage and polyadenylation factor subunit
Gm42808	-0.71342	5.62816	0.00365384	0.0307621	FALSE	NS	3.64223	2.96233	3.35725	4.10837	3.80728	3.8108	11.4859	6.7938	9.24785	16.2481	12.9993	13.0335	108169080	predicted gene 42808
Gng3	-3.59507	3.07349	0.00366282	0.0308132	TRUE	Reduced	1.13684	1.32374	0.557666	1.68926	2.14249	5.02688	1.19898	1.50314	0.471887	2.22491	3.41523	31.6018	14704	guanine nucleotide binding protein (G protein), gamma 3
Cd1d1	0.714186	3.11036	0.00367547	0.0308925	FALSE	NS	2.28199	2.23386	2.28828	1.9093	1.63407	1.43765	3.86347	3.7039	3.88473	2.75627	2.10387	1.70879	12479	CD1d1 antigen
Smad3	0.564345	6.41123	0.003681	0.0308925	FALSE	NS	4.40571	4.26443	4.57561	3.65967	3.99452	3.75101	20.1959	18.2186	22.845	11.6377	14.9394	12.4638	17127	SMAD family member 3
Khdrbs3	-1.95862	4.27867	0.00368236	0.0308925	TRUE	Reduced	2.46499	2.12802	2.30054	3.04475	2.96365	4.94293	4.52123	3.37118	3.92642	7.25201	6.80095	29.7588	13992	KH domain containing, RNA binding, signal transduction associated 3
Ddx19b	0.458786	4.54091	0.00368582	0.0308925	FALSE	NS	2.29689	2.35878	2.34986	1.88576	2.03017	1.8319	3.91397	4.12938	4.09776	2.69547	3.08454	2.56006	234733	DEAD box helicase 19b
Prkcd	0.744429	5.93561	0.00368687	0.0308925	FALSE	NS	4.2524	4.03513	4.32602	3.75974	3.48359	2.92156	18.059	15.3944	19.0568	12.5454	10.1858	6.57666	18753	protein kinase C, delta
Tagap1	0.47681	3.41179	0.00369151	0.0309069	FALSE	NS	2.37019	2.13128	2.23865	1.67714	1.76993	2.01382	4.17011	3.38105	3.71955	2.19794	2.41036	3.03849	380608	T cell activation GTPase activating protein 1
Sdk2	1.22342	6.64628	0.00369613	0.0309211	TRUE	Elevated	3.54049	3.50242	3.50462	2.73138	2.48957	1.72242	10.6357	10.3327	10.35	5.64092	4.6161	2.2999	237979	sidekick cell adhesion molecule 2
Aagab	-0.268417	6.04239	0.00370481	0.0309692	FALSE	NS	3.68796	3.62677	3.67314	3.79651	3.84647	3.85771	11.888	11.3528	11.7563	12.8951	13.3848	13.4973	66939	alpha- and gamma-adaptin binding protein
Pdia4	0.730333	7.46416	0.00371934	0.0310372	FALSE	NS	6.19457	6.29919	6.15425	5.68313	5.54653	4.89129	72.2404	77.7488	70.2222	50.3797	45.7381	28.6774	12304	protein disulfide isomerase associated 4
Zrsr2-ps1	-0.69251	4.43934	0.00371974	0.0310372	FALSE	NS	2.45656	2.18556	2.49431	2.65779	2.66816	3.27338	4.48907	3.54903	4.63459	5.31064	5.35616	8.66906	22183	zinc finger (CCCH type), RNA binding motif and serine/arginine rich 2, pseudogene 1
Amph	0.418841	7.29387	0.00372585	0.0310372	FALSE	NS	5.50404	5.40724	5.41495	4.976	4.71904	5.13589	44.3816	41.4366	41.6639	30.4722	25.3374	34.1606	218038	amphiphysin
Kmt5c	0.471035	4.84156	0.00372602	0.0310372	FALSE	NS	3.55123	3.39847	3.5818	3.0892	3.07207	2.86389	10.7227	9.54488	10.9737	7.51023	7.40977	6.27975	232811	lysine methyltransferase 5C
Ccnh	-0.365204	4.20656	0.00373006	0.0310372	FALSE	NS	3.15059	3.1693	3.23933	3.2934	3.38721	3.62456	7.88019	7.99612	8.44357	8.80419	9.46289	11.3339	66671	cyclin H
Clpp	-0.548745	4.88337	0.00373058	0.0310372	FALSE	NS	4.5312	4.30749	4.46035	4.55507	4.84678	5.18822	22.1221	18.8009	21.0141	22.5079	27.7758	35.4594	53895	caseinolytic mitochondrial matrix peptidase proteolytic subunit
Ctsl	-0.458984	11.2717	0.00373351	0.0310372	FALSE	NS	9.36676	9.48853	9.46736	9.85663	9.90912	9.67095	659.201	717.344	706.879	926.13	960.482	814.164	13039	cathepsin L
Shisa2	-1.35507	4.08209	0.00375346	0.0311616	TRUE	Reduced	2.58754	2.32552	2.41477	4.24268	2.934	3.03982	5.01075	4.01248	4.33233	17.931	6.64224	7.22388	219134	shisa family member 2
Qng1	-0.346347	4.49158	0.00375437	0.0311616	FALSE	NS	3.16571	3.07617	3.13537	3.2402	3.44507	3.3941	7.97371	7.43372	7.78697	8.44927	9.89105	9.51301	70153	Q-nucleotide N-glycosylase 1
Rarres2	-1.53087	4.13915	0.00375815	0.0311685	TRUE	Reduced	4.36275	3.43152	3.89596	4.94196	4.66754	6.02487	19.574	9.78923	13.8868	29.7382	24.4137	64.113	71660	retinoic acid receptor responder (tazarotene induced) 2
Pear1	0.569889	3.83665	0.003769	0.0311872	FALSE	NS	2.4025	2.01469	2.44472	1.90641	1.74012	1.7429	4.28718	3.04093	4.44421	2.74876	2.34063	2.34707	73182	platelet endothelial aggregation receptor 1
Dpf1	0.710487	3.1707	0.00376944	0.0311872	FALSE	NS	2.38345	1.95165	2.26193	1.50647	1.6874	1.67913	4.21782	2.86815	3.79634	1.84114	2.22076	2.20234	29861	double PHD fingers 1
1500015L24Rik	-1.12798	1.01046	0.00377008	0.0311872	TRUE	Reduced	1.38476	1.54728	1.67877	2.07162	2.40318	2.40807	1.61129	1.92265	2.20154	3.20358	4.28968	4.30765	68994	RIKEN cDNA 1500015L24 gene
Cyb5b	-0.28716	5.75951	0.00377222	0.0311872	FALSE	NS	3.78523	3.74467	3.83697	3.83811	3.96504	4.12489	12.7869	12.4047	13.2904	13.3016	14.617	16.4468	66427	cytochrome b5 type B
Cfap298	-0.4087	4.17705	0.00377883	0.0312175	FALSE	NS	2.78597	2.60426	2.63625	2.84742	2.94599	3.07211	5.897	5.08078	5.21714	6.19711	6.70602	7.41	68001	cilia and flagella associate protien 298
Pipox	0.813924	2.42964	0.00378631	0.0312415	FALSE	NS	2.42252	2.51789	2.58232	1.95551	1.82479	1.64344	4.36106	4.72743	4.98903	2.87853	2.54255	2.12409	19193	pipecolic acid oxidase
Trp53inp2	0.297817	5.53948	0.00378989	0.0312415	FALSE	NS	3.36133	3.22416	3.41641	3.01495	2.9401	3.02647	9.27686	8.34477	9.67682	7.08331	6.67463	7.14813	68728	transformation related protein 53 inducible nuclear protein 2
Cpped1	-0.329688	4.83694	0.00379061	0.0312415	FALSE	NS	2.36222	2.3765	2.43943	2.57317	2.54991	2.65988	4.14162	4.19276	4.42426	4.95115	4.85599	5.31981	223978	calcineurin-like phosphoesterase domain containing 1
Samd14	-0.695041	6.51649	0.00380221	0.0313127	FALSE	NS	4.62318	4.49992	4.69682	4.71929	5.12924	5.62735	23.6443	21.6262	24.9349	25.3419	33.999	48.4311	217125	sterile alpha motif domain containing 14
Ifitm2	0.317679	6.88269	0.00380923	0.0313441	FALSE	NS	6.35127	6.24133	6.43401	5.85298	6.06249	5.91911	80.6439	74.653	85.4627	56.7993	65.8332	59.5103	80876	interferon induced transmembrane protein 2
Ccn2	-0.790613	7.17731	0.00381294	0.0313441	FALSE	NS	5.56134	5.44129	6.13402	6.16812	6.21545	6.8321	46.2203	42.4501	69.2302	70.9098	73.3084	112.938	14219	cellular communication network factor 2
Klf10	0.75961	4.25535	0.00381563	0.0313441	FALSE	NS	2.63918	2.43969	2.87131	2.17559	1.92446	1.81619	5.22977	4.42526	6.31731	3.51769	2.79594	2.52151	21847	Kruppel-like transcription factor 10
Plekha2	0.674027	6.29098	0.00381789	0.0313441	FALSE	NS	4.11716	4.17768	4.17458	3.63573	3.629	2.9931	16.3535	17.0971	17.0582	11.4298	11.3719	6.96184	83436	pleckstrin homology domain-containing, family A (phosphoinositide binding specific) member 2
Pcp2	-3.76621	3.19785	0.00382727	0.0313967	TRUE	Reduced	1.38407	2.19353	1.03206	2.66902	3.09876	6.12899	1.61004	3.57424	1.04495	5.35997	7.56681	68.9856	18545	Purkinje cell protein 2 (L7)
Erp44	0.325962	5.59102	0.00383054	0.0313991	FALSE	NS	3.55209	3.49565	3.45591	3.0977	3.19291	3.11021	10.7297	10.2796	9.97316	7.56051	8.14456	7.6351	76299	endoplasmic reticulum protein 44
Mxi1	-0.35554	5.84349	0.00384111	0.0314614	FALSE	NS	3.74309	3.68511	3.72872	3.77062	3.92535	4.19828	12.3901	11.8626	12.2574	12.648	14.1932	17.3572	17859	MAX interactor 1, dimerization protein
Tjp2	-0.616832	5.64619	0.00390247	0.0319392	FALSE	NS	3.16382	3.03734	3.26274	3.18724	3.5916	4.03353	7.96201	7.20978	8.59802	8.10865	11.0554	15.3763	21873	tight junction protein 2
Anxa7	-0.371627	5.54553	0.00391138	0.0319873	FALSE	NS	3.96834	3.91652	4.02338	3.97015	4.27752	4.44754	14.6527	14.1005	15.2614	14.6724	18.3938	20.8194	11750	annexin A7
Diras2	-2.90623	4.25715	0.00391516	0.0319935	TRUE	Reduced	1.25172	1.40009	0.875201	1.62277	2.10785	4.56078	1.38125	1.63918	0.834264	2.07966	3.3105	22.6011	68203	DIRAS family, GTP-binding RAS-like 2
Plekhg2	0.729401	5.2479	0.00392464	0.0320462	FALSE	NS	3.15709	2.92406	3.26803	2.59042	2.55025	2.07028	7.92027	6.58978	8.63327	5.02272	4.85734	3.19968	101497	pleckstrin homology domain containing, family G (with RhoGef domain) member 2
Tspan13	-1.05015	4.3199	0.00393129	0.0320757	TRUE	Reduced	3.11974	3.41113	2.93579	3.53684	3.67289	4.70435	7.6923	9.63784	6.65175	10.6064	11.7541	25.0705	66109	tetraspanin 13
Ndfip1	-0.402387	7.68421	0.00393682	0.032096	FALSE	NS	6.76535	6.70556	6.70701	6.97476	6.86743	7.26091	107.786	103.37	103.475	124.78	115.762	152.374	65113	Nedd4 family interacting protein 1
Tox2	-0.39437	4.73967	0.00395595	0.0322271	FALSE	NS	2.80126	2.68892	2.87926	2.91487	2.99603	3.25317	5.97049	5.44832	6.35773	6.54162	6.97799	8.53461	269389	TOX high mobility group box family member 2
Adam11	-1.21037	3.7965	0.0039673	0.0322823	TRUE	Reduced	1.56302	1.60946	1.6464	2.07105	2.11059	2.9918	1.95471	2.05138	2.13051	3.20191	3.31867	6.95468	11488	a disintegrin and metallopeptidase domain 11
Zfp397	0.537983	5.09386	0.00396884	0.0322823	FALSE	NS	2.70828	2.6936	2.60302	2.26066	2.22447	1.99085	5.53542	5.46928	5.07556	3.79212	3.67338	2.97472	69256	zinc finger protein 397
Pcmtd1	-0.349848	5.32795	0.00397494	0.0322874	FALSE	NS	2.52435	2.61777	2.63578	2.74896	2.74549	2.95618	4.75312	5.13803	5.21512	5.72234	5.7062	6.76067	319263	protein-L-isoaspartate (D-aspartate) O-methyltransferase domain containing 1
Atp8b2	0.412958	4.81076	0.00397557	0.0322874	FALSE	NS	2.69349	2.69897	2.82099	2.37539	2.3641	2.23425	5.46876	5.4934	6.06649	4.18877	4.14831	3.70519	54667	ATPase, class I, type 8B, member 2
Gm10123	-0.412738	5.40209	0.00398604	0.0323476	FALSE	NS	5.70838	5.58598	5.56202	6.00594	5.95389	5.86237	51.2868	47.034	46.2426	63.264	60.9869	57.1767	19034	peptidylprolyl isomerase A-like pseudogene
Stx6	-0.284036	5.26061	0.00399108	0.0323636	FALSE	NS	2.76302	2.5811	2.71903	2.7798	2.85322	2.94361	5.78815	4.98395	5.58429	5.86759	6.2261	6.69333	58244	syntaxin 6
Ddx46	0.389663	6.32281	0.00400921	0.0324857	FALSE	NS	3.92412	3.87314	4.01087	3.53199	3.56189	3.39152	14.1802	13.6532	15.121	10.5674	10.8096	9.49419	212880	DEAD box helicase 46
Add3	-0.463876	6.23342	0.00401666	0.032517	FALSE	NS	4.04977	3.91857	4.05201	4.26045	4.19928	4.60989	15.5616	14.1219	15.5873	18.1657	17.37	23.4183	27360	adducin 3
Smtn	0.755797	3.61165	0.00401923	0.032517	FALSE	NS	1.752	1.58531	1.96222	1.34811	1.26979	1.05441	2.36824	2.00072	2.89661	1.54579	1.41126	1.07687	29856	smoothelin
C1ra	0.711666	3.91551	0.00402339	0.0325257	FALSE	NS	3.26145	3.06078	3.27331	2.23259	2.4568	2.80812	8.58945	7.34423	8.66862	3.69978	4.48999	6.00369	50909	complement component 1, r subcomponent A
Ubl3	-0.58329	5.59234	0.00403443	0.0325901	FALSE	NS	3.95468	3.89804	3.96515	4.11766	4.17792	4.83918	14.5052	13.9082	14.6181	16.3596	17.1001	27.6245	24109	ubiquitin-like 3
Pde4d	0.549441	5.99905	0.00403848	0.0325979	FALSE	NS	1.73831	1.72188	1.82355	1.45207	1.34792	1.21744	2.33645	2.29866	2.53951	1.73599	1.54545	1.32534	238871	phosphodiesterase 4D, cAMP specific
Naa25	0.584307	5.50404	0.00404537	0.0326285	FALSE	NS	3.26271	3.38847	3.38529	2.86908	2.87859	2.49169	8.59787	9.47207	9.44898	6.30597	6.35431	4.62438	231713	N(alpha)-acetyltransferase 25, NatB auxiliary subunit
Grb2	-0.295146	6.13946	0.00404897	0.0326327	FALSE	NS	4.57521	4.49552	4.67638	4.62337	4.78914	4.93576	22.8383	21.5572	24.57	23.6475	26.6487	29.6064	14784	growth factor receptor bound protein 2
Ube2ql1	-1.24334	2.8829	0.00405621	0.0326661	TRUE	Reduced	1.45475	1.53825	1.55732	1.8426	1.90429	3.03985	1.74109	1.90443	1.94306	2.58656	2.74324	7.22408	76980	ubiquitin-conjugating enzyme E2Q family-like 1
Gm4949	-1.66913	3.1776	0.0040639	0.0327004	TRUE	Reduced	2.76158	2.77905	2.68365	3.34773	3.29236	5.12077	5.78137	5.864	5.42478	9.18048	8.79713	33.7941	240219	glutamate-ammonia ligase (glutamine synthetase) pseudogene
2510022D24Rik	0.654811	4.45431	0.00406666	0.0327004	FALSE	NS	4.85525	4.23984	4.64273	3.68123	3.74699	4.21335	27.9452	17.8938	23.9806	11.8281	12.4263	17.5501	66567	RIKEN cDNA 2510022D24 gene
P4ha2	0.508651	7.67129	0.00407525	0.0327446	FALSE	NS	6.82368	6.71752	6.78076	6.24662	6.41214	5.8394	112.275	104.238	108.955	74.931	84.162	56.2578	18452	procollagen-proline, 2-oxoglutarate 4-dioxygenase (proline 4-hydroxylase), alpha II polypeptide
Vamp4	-0.427935	4.94747	0.00408427	0.0327921	FALSE	NS	2.63607	2.61921	2.82504	2.78744	2.91479	3.24123	5.21637	5.14412	6.08635	5.90405	6.5412	8.45603	53330	vesicle-associated membrane protein 4
Hip1r	-0.758526	4.5574	0.00409341	0.0328405	FALSE	NS	2.32816	2.41522	2.46756	2.58475	2.73846	3.46098	4.02164	4.33402	4.53108	4.99914	5.67357	10.0118	29816	huntingtin interacting protein 1 related
Zfp955b	0.576812	3.70332	0.00410507	0.0328927	FALSE	NS	2.05335	1.91204	1.84184	1.37156	1.51963	1.55341	3.15068	2.76342	2.58466	1.58751	1.86718	1.9351	100043468	zinc finger protein 955B
Ndor1	0.489253	4.62307	0.00410614	0.0328927	FALSE	NS	2.93588	2.63675	3.02599	2.29282	2.39058	2.48689	6.65221	5.2193	7.14545	3.90013	4.24369	4.60568	78797	NADPH dependent diflavin oxidoreductase 1
Phldb1	0.471113	6.92785	0.0041217	0.0329923	FALSE	NS	3.97379	3.75398	4.04459	3.43738	3.57721	3.1996	14.712	12.4915	15.5023	9.83313	10.9357	8.18702	102693	pleckstrin homology like domain, family B, member 1
Cdc42bpa	-0.489898	8.27275	0.00413599	0.0330772	FALSE	NS	4.35307	4.28227	4.48468	4.56929	4.88233	4.82676	19.4364	18.4578	21.3883	22.7407	28.4935	27.3791	226751	CDC42 binding protein kinase alpha
Nemp2	0.739127	2.83114	0.00414003	0.0330772	FALSE	NS	1.81167	1.79169	1.91029	1.4364	1.09428	1.33115	2.51048	2.4622	2.75885	1.70645	1.13507	1.51604	227094	nuclear envelope integral membrane protein 2
Optn	-0.452753	5.13032	0.0041417	0.0330772	FALSE	NS	2.72235	3.06584	2.96513	3.10144	3.27926	3.37188	5.59948	7.37355	6.80897	7.58273	8.70856	9.35234	71648	optineurin
Fbxl14	-0.49409	4.43857	0.00415103	0.0331176	FALSE	NS	2.63738	2.3575	2.57902	2.60418	3.08693	2.90282	5.22203	4.12481	4.97532	5.08048	7.49684	6.47889	101358	F-box and leucine-rich repeat protein 14
Crhbp	-1.17308	5.73659	0.00415302	0.0331176	TRUE	Reduced	4.96875	4.91293	4.95236	6.07202	5.65106	6.23945	30.3142	29.1259	29.9605	66.2758	49.2502	74.5547	12919	corticotropin releasing hormone binding protein
Odf2	0.427156	5.41884	0.00416591	0.0331954	FALSE	NS	2.78119	2.59721	2.90372	2.36186	2.36452	2.28668	5.87417	5.05117	6.48354	4.14032	4.14982	3.87932	18286	outer dense fiber of sperm tails 2
Cutc	-0.517445	2.57204	0.00419336	0.0333676	FALSE	NS	2.33606	2.43483	2.18218	2.58924	2.7653	2.6881	4.04923	4.40702	3.53838	5.0178	5.79888	5.44466	66388	cutC copper transporter
Smdt1	-0.580893	6.20624	0.00419385	0.0333676	FALSE	NS	6.03981	5.96025	5.95866	6.22228	6.48715	6.69854	64.7908	61.2609	61.1922	73.6609	88.7072	102.863	69029	single-pass membrane protein with aspartate rich tail 1
Fbxo17	-0.514984	2.44372	0.00419808	0.0333761	FALSE	NS	1.79769	1.77813	1.97608	2.20572	2.14134	2.17703	2.47664	2.42981	2.93424	3.61305	3.41171	3.52222	50760	F-box protein 17
Pdlim7	0.550169	7.61122	0.00420171	0.0333799	FALSE	NS	6.31824	5.9424	6.25798	5.74452	5.60719	5.25294	78.7958	60.4952	75.5312	52.6134	47.7453	37.1323	67399	PDZ and LIM domain 7
1700025G04Rik	-0.387756	6.27562	0.00421526	0.0334624	FALSE	NS	2.99877	2.93496	3.03862	3.14916	3.33979	3.28788	6.99318	6.64737	7.21702	7.8714	9.12457	8.76674	69399	RIKEN cDNA 1700025G04 gene
Krit1	0.45502	5.35437	0.00422143	0.0334687	FALSE	NS	3.14753	3.02619	3.14004	2.72503	2.61844	2.56423	7.86136	7.14658	7.8155	5.61176	5.14084	4.9144	79264	KRIT1, ankyrin repeat containing
Nop58	0.560569	5.3078	0.00422353	0.0334687	FALSE	NS	4.0197	3.95555	4.15876	3.55067	3.59136	3.1575	15.22	14.5145	16.8613	10.7181	11.0534	7.92281	55989	NOP58 ribonucleoprotein
Tmem64	0.34391	6.60919	0.00422556	0.0334687	FALSE	NS	4.57066	4.73521	4.70293	4.25775	4.36672	4.15883	22.7632	25.6342	25.045	18.1298	19.6307	16.8621	100201	transmembrane protein 64
Ocrl	0.531434	5.98506	0.00423016	0.03348	FALSE	NS	3.81494	3.67402	3.88414	3.35594	3.17079	3.14546	13.0738	11.7641	13.7653	9.23852	8.00543	7.84866	320634	OCRL, inositol polyphosphate-5-phosphatase
Sncb	-3.41853	4.98967	0.00424142	0.033544	TRUE	Reduced	2.69651	2.96759	1.90135	3.5712	4.00431	7.03856	5.48233	6.8223	2.73563	10.8861	15.0478	130.468	104069	synuclein, beta
Vcl	0.466234	6.58716	0.00426555	0.0337096	FALSE	NS	4.45715	4.29934	4.60362	3.88274	3.96173	3.96134	20.9652	18.6894	23.3123	13.7509	14.5811	14.577	22330	vinculin
Rgs8	-0.898978	5.41682	0.0042778	0.0337812	FALSE	NS	2.49435	2.52105	2.26376	2.95015	2.61692	3.64148	4.63473	4.74001	3.80242	6.72827	5.13438	11.4794	67792	regulator of G-protein signaling 8
Prkce	-0.670349	4.97614	0.0042856	0.0338175	FALSE	NS	2.08112	2.03051	2.10585	2.246	2.34685	2.94106	3.23135	3.0855	3.3045	3.74365	4.08711	6.67976	18754	protein kinase C, epsilon
Fyn	-0.377465	4.83239	0.0042907	0.0338325	FALSE	NS	1.88182	1.8257	1.93099	1.99015	2.0052	2.2871	2.6854	2.54479	2.81317	2.97279	3.01443	3.88073	14360	Fyn proto-oncogene
Zfp799	0.377893	4.51453	0.00429829	0.0338671	FALSE	NS	1.96929	1.94345	1.90928	1.62635	1.57547	1.6413	2.91576	2.84625	2.75622	2.08732	1.98032	2.11948	240064	zinc finger protein 799
Ptdss1	-0.291817	6.08997	0.00431868	0.0339847	FALSE	NS	4.31409	4.28284	4.30714	4.4886	4.45436	4.55407	18.8916	18.4655	18.796	21.4493	20.9228	22.4916	19210	phosphatidylserine synthase 1
Lpl	-0.679663	5.24298	0.00431968	0.0339847	FALSE	NS	3.07296	3.32084	3.67801	3.79232	4.10152	3.86073	7.415	8.99245	11.7995	12.8549	16.1664	13.5277	16956	lipoprotein lipase
Itpk1	-0.680115	4.73742	0.00432288	0.0339847	FALSE	NS	3.04113	3.12994	2.95658	3.45076	3.36762	3.88396	7.23137	7.754	6.76279	9.93406	9.32181	13.7635	217837	inositol 1,3,4-triphosphate 5/6 kinase
Galnt2	0.472394	7.61872	0.00433581	0.0340611	FALSE	NS	5.84594	5.79011	5.76566	5.34086	5.38332	5.01156	56.518	54.3345	53.4047	39.5285	40.739	31.2575	108148	polypeptide N-acetylgalactosaminyltransferase 2
Ets2	0.822416	3.79379	0.0043495	0.0341251	FALSE	NS	2.66866	2.15955	2.58276	1.54965	1.53524	2.18084	5.3584	3.46777	4.99086	1.92746	1.89837	3.53419	23872	E26 avian leukemia oncogene 2, 3' domain
Psen2	-0.522375	4.01625	0.00435042	0.0341251	FALSE	NS	2.94442	2.87481	3.07019	3.09836	3.41164	3.52641	6.69769	6.33505	7.39884	7.56446	9.64157	10.5227	19165	presenilin 2
4933427D14Rik	0.423377	3.75436	0.00436794	0.0342371	FALSE	NS	1.92305	2.04246	1.9464	1.62029	1.64093	1.57608	2.79225	3.11947	2.85413	2.07438	2.11866	1.98159	74477	RIKEN cDNA 4933427D14 gene
Slc30a10	1.62548	3.76165	0.00439476	0.0344218	TRUE	Elevated	1.82157	2.10459	1.71335	1.05791	1.13041	0.28845	2.53466	3.30076	2.27922	1.08191	1.18921	0.221327	226781	solute carrier family 30, member 10
Mest	-0.832739	7.27488	0.00440336	0.0344637	FALSE	NS	2.263	2.56436	2.25775	3.28553	2.98334	2.65717	3.79987	4.91493	3.78246	8.75084	6.90816	5.30794	17294	mesoderm specific transcript
Kcne1	1.08237	4.50355	0.00440968	0.0344684	TRUE	Elevated	3.14361	3.35101	3.21425	2.5257	2.52008	1.46423	7.83735	9.20364	8.28083	4.75855	4.73613	1.75915	16509	potassium voltage-gated channel, Isk-related subfamily, member 1
Acyp2	-0.671846	3.45942	0.0044105	0.0344684	FALSE	NS	2.15442	2.36581	2.29966	2.57798	2.64272	3.03032	3.4519	4.15442	3.92342	4.97101	5.24506	7.1699	75572	acylphosphatase 2, muscle type
Atp10d	0.794459	5.27727	0.00443763	0.0346548	FALSE	NS	3.37489	3.17746	3.35149	2.85802	2.48287	2.18032	9.37389	8.0471	9.20704	6.2502	4.59009	3.53255	231287	ATPase, class V, type 10D
Agap3	-0.437893	5.67202	0.00444335	0.0346739	FALSE	NS	3.28628	3.11879	3.17181	3.32476	3.38285	3.79558	8.75595	7.68658	8.01179	9.01966	9.4313	12.8862	213990	ArfGAP with GTPase domain, ankyrin repeat and PH domain 3
Ptprf	0.629638	9.4111	0.00445259	0.0347203	FALSE	NS	6.28892	6.22109	6.28834	5.71237	5.67209	5.2512	77.1905	73.5995	77.1593	51.4318	49.9881	37.0862	19268	protein tyrosine phosphatase receptor type F
Polr2m	-0.305559	7.02305	0.00445695	0.0347287	FALSE	NS	5.76618	5.69856	5.78562	5.8134	5.95986	6.1223	53.4244	50.9321	54.1625	55.2351	61.244	68.6618	28015	polymerase (RNA) II (DNA directed) polypeptide M
Gmps	0.317894	5.45192	0.0044623	0.0347355	FALSE	NS	2.76304	2.69723	2.7781	2.4188	2.37605	2.43788	5.78826	5.48555	5.8595	4.34724	4.19113	4.41846	229363	guanine monophosphate synthetase
Yae1d1	0.443986	4.20914	0.00446439	0.0347355	FALSE	NS	2.77729	2.89011	2.7271	2.48389	2.32064	2.26909	5.85565	6.41326	5.62123	4.59404	3.99555	3.82017	67008	Yae1 domain containing 1
Dmtn	-0.551615	5.19634	0.00446877	0.0347439	FALSE	NS	2.47219	2.38223	2.32229	2.64566	2.53186	3.11623	4.54884	4.21341	4.00125	5.25781	4.78319	7.67118	13829	dematin actin binding protein
Ildr2	-0.671726	4.9063	0.00449103	0.0348737	FALSE	NS	2.31157	2.07593	2.15548	2.66129	2.35438	2.91449	3.96421	3.21617	3.45518	5.32598	4.11373	6.53959	100039795	immunoglobulin-like domain containing receptor 2
Adamts4	1.13545	7.47964	0.00449207	0.0348737	TRUE	Elevated	5.29378	5.01053	5.30034	4.44622	4.21546	3.07345	38.2272	31.2343	38.4058	20.7995	17.5772	7.41787	240913	ADAM metallopeptidase with thrombospondin type 1 motif 4
Fbxo9	-0.664252	4.9378	0.00453242	0.0351612	FALSE	NS	3.69626	3.68601	3.81314	3.87437	4.07263	4.75097	11.9624	11.8707	13.0562	13.6656	15.8261	25.9268	71538	f-box protein 9
Afdn	0.563846	7.15204	0.0045423	0.035212	FALSE	NS	4.1111	3.98121	4.23313	3.61626	3.51673	3.37142	16.2808	14.793	17.8061	11.2631	10.4456	9.34902	17356	afadin, adherens junction formation factor
Clasrp	0.465801	5.65369	0.00454647	0.035218	FALSE	NS	3.90758	3.5709	3.82585	3.17861	3.42501	3.19733	14.0071	10.8836	13.1807	8.05434	9.74065	8.17259	53609	CLK4-associating serine/arginine rich protein
Gm25744	1.29626	-0.874083	0.00454974	0.035218	TRUE	Elevated	3.69364	3.65329	3.77883	2.30923	2.20535	2.82688	11.9389	11.582	12.726	3.95617	3.61187	6.09538	115488834	predicted gene, 25744
Zfp322a	0.521581	4.98475	0.00455326	0.0352194	FALSE	NS	3.16738	2.97299	3.01852	2.67881	2.61074	2.28169	7.98415	6.85161	7.10338	5.40329	5.10819	3.86246	218100	zinc finger protein 322A
TrnL1	2.10104	-1.10132	0.00456214	0.0352623	TRUE	Elevated	2.77612	2.96537	3.28484	1.07569	1.00815	1.73436	5.85006	6.81023	8.7462	1.10773	1.01132	2.32733	NA	NULL
Palm	-0.321163	7.54716	0.00459656	0.0354836	FALSE	NS	6.09932	5.87282	6.09103	6.12475	6.22439	6.41183	67.561	57.5998	67.1685	68.7805	73.7699	84.1437	18483	paralemmin
Mpp1	-0.864874	2.67502	0.00459749	0.0354836	FALSE	NS	1.76361	1.59591	1.91498	1.83448	2.26303	2.81027	2.39546	2.02284	2.77107	2.56642	3.79997	6.01418	17524	membrane protein, palmitoylated
Adamts6	1.07375	5.7174	0.00461803	0.0356161	TRUE	Elevated	3.31072	3.24907	3.32662	2.57243	2.48021	1.70372	8.92264	8.50751	9.03258	4.94811	4.5798	2.25741	108154	ADAM metallopeptidase with thrombospondin type 1 motif 6
Cryba2	-0.861623	13.1374	0.00462281	0.0356239	FALSE	NS	12.9846	12.9924	12.6992	13.656	13.6882	13.6964	8104.28	8148.2	6649.27	12907.1	13198.2	13273.5	12958	crystallin, beta A2
Hes1	-1.01447	5.96866	0.00462578	0.0356239	TRUE	Reduced	4.95067	4.71449	5.15213	5.94819	5.40352	6.11144	29.9244	25.2544	34.5587	60.7424	41.3273	68.1396	15205	hes family bHLH transcription factor 1
Trappc9	-0.431845	5.22494	0.00463746	0.035649	FALSE	NS	2.47282	2.47503	2.6422	2.68074	2.69296	3.07174	4.55129	4.5598	5.24285	5.41185	5.46638	7.40786	76510	trafficking protein particle complex 9
Gcsh	-0.435583	6.12618	0.00463892	0.035649	FALSE	NS	5.66208	5.54894	5.61774	5.64198	6.03354	6.15801	49.6357	45.8164	48.1029	48.935	64.5054	70.4077	68133	glycine cleavage system protein H (aminomethyl carrier)
Acaa2	-0.403421	4.22134	0.00463916	0.035649	FALSE	NS	3.7698	3.54566	3.78187	3.75674	4.00391	4.20957	12.6403	10.6775	12.7549	12.5173	15.0434	17.5015	52538	acetyl-CoA acyltransferase 2
Khsrp	0.433117	5.89889	0.00464263	0.0356497	FALSE	NS	4.21735	4.21782	4.33113	3.74557	3.87158	3.68816	17.6016	17.6076	19.128	12.4131	13.6373	11.8898	16549	KH-type splicing regulatory protein
Slc4a5	-0.992221	5.05214	0.00464827	0.0356671	FALSE	NS	2.66792	2.53152	2.73956	3.57726	3.29819	3.43079	5.35511	4.7818	5.67866	10.9361	8.83681	9.78381	232156	solute carrier family 4, sodium bicarbonate cotransporter, member 5
Fam89a	-0.807304	5.261	0.00465838	0.0357187	FALSE	NS	4.33865	4.56737	4.16348	5.13803	4.98687	5.06906	19.2332	22.7091	16.9197	34.2128	30.7101	32.569	69627	family with sequence similarity 89, member A
Gpr37	-2.35251	4.25978	0.00470046	0.0360109	TRUE	Reduced	1.82869	2.01818	1.59644	2.40682	2.57483	4.8706	2.55215	3.05072	2.02395	4.30303	4.95801	28.2547	14763	G protein-coupled receptor 37
Sapcd1	-0.361062	6.6607	0.00470329	0.0360109	FALSE	NS	5.8971	5.87637	5.9929	6.01043	6.37596	6.1842	58.594	57.744	62.6858	63.4643	82.0529	71.7159	78376	suppressor APC domain containing 1
Zfp24	0.37901	5.17974	0.00471963	0.0361098	FALSE	NS	2.61946	2.60976	2.7217	2.26462	2.34064	2.20563	5.14519	5.10404	5.59651	3.80529	4.06526	3.61275	59057	zinc finger protein 24
Pon2	-0.333658	8.20982	0.00474173	0.0362526	FALSE	NS	7.06634	7.05754	6.97585	7.2059	7.37313	7.26911	133.023	132.209	124.875	146.636	164.78	153.248	330260	paraoxonase 2
Tmem62	-0.456287	3.90247	0.00474893	0.0362814	FALSE	NS	2.29924	2.17353	2.31957	2.58361	2.36881	2.72461	3.92198	3.51126	3.99182	4.99438	4.16513	5.6098	96957	transmembrane protein 62
Gpm6a	-1.86101	4.77119	0.00475308	0.0362819	TRUE	Reduced	2.39966	2.69181	2.35094	3.38944	3.06402	5.01281	4.27679	5.46122	4.10158	9.47911	7.36297	31.2853	234267	glycoprotein m6a
Phb1	-0.422507	6.28526	0.00475586	0.0362819	FALSE	NS	5.30567	5.1676	5.31074	5.40917	5.6228	5.73545	38.5517	34.9421	38.691	41.4936	48.2754	52.2775	18673	prohibitin 1
Gm26205	0.782772	1.07042	0.00476147	0.0362985	FALSE	NS	4.26622	3.94767	4.41933	3.48928	3.62302	3.09679	18.2424	14.43	20.3969	10.2299	11.3208	7.55513	115490270	predicted gene, 26205
Ociad2	-1.01391	3.6144	0.00477445	0.0363546	TRUE	Reduced	2.40467	2.36248	2.49724	3.56359	2.75309	3.20256	4.29515	4.14254	4.64606	10.8235	5.74158	8.20591	433904	OCIA domain containing 2
Tia1	0.629745	6.50677	0.00477571	0.0363546	FALSE	NS	4.04476	3.92078	4.12871	3.53626	3.40174	3.14099	15.5042	14.1451	16.493	10.6017	9.56883	7.82129	21841	cytotoxic granule-associated RNA binding protein 1
Crnkl1	0.281771	4.79891	0.00478098	0.0363685	FALSE	NS	3.49638	3.44441	3.59753	3.17604	3.2175	3.15379	10.2853	9.88605	11.1049	8.03823	8.30173	7.89989	66877	crooked neck pre-mRNA splicing factor 1
Snord21	1.60407	-0.0939861	0.00479881	0.0364779	TRUE	Elevated	4.22266	3.36666	3.70247	2.55116	1.7743	2.54299	17.6702	9.31491	12.0183	4.86104	2.42072	4.82796	108638	small nucleolar RNA, C/D box 21
Gm5176	1.00285	0.82171	0.00480956	0.0365308	TRUE	Elevated	2.36629	2.15875	1.90419	1.35802	1.53756	1.28625	4.15615	3.46527	2.74298	1.56332	1.90303	1.43894	382421	high mobility group box 2 pseudogene
Znrd2	-0.437536	3.80053	0.00481269	0.0365308	FALSE	NS	4.17617	4.12053	4.23904	4.27133	4.53825	4.71143	17.0781	16.3941	17.8833	18.3107	22.2354	25.1989	56390	zinc ribbon domain containing 2
Prxl2b	-1.04337	4.9609	0.00483465	0.0366448	TRUE	Reduced	4.99961	4.70282	4.80939	4.78744	5.83637	6.34658	30.9914	25.0429	27.0394	26.6162	56.1378	80.379	66469	peroxiredoxin like 2B
Rabac1	-0.596523	6.09218	0.00483621	0.0366448	FALSE	NS	6.13923	5.93761	5.98617	6.29246	6.45497	6.80573	69.4843	60.2914	62.3896	77.3827	86.7282	110.874	14470	Rab acceptor 1 (prenylated)
Slc14a1	2.72275	4.54647	0.00483811	0.0366448	TRUE	Elevated	2.83482	2.19242	3.44953	0.345222	0.307225	1.70244	6.13456	3.57072	9.92477	0.270346	0.237326	2.25451	108052	solute carrier family 14 (urea transporter), member 1
Bag5	0.332042	5.03167	0.00485034	0.0367111	FALSE	NS	3.91251	3.77868	3.81566	3.27785	3.52163	3.55528	14.0585	12.7245	13.0809	8.6991	10.4846	10.7557	70369	BCL2-associated athanogene 5
Ctf1	-0.430234	3.48283	0.00485719	0.0367366	FALSE	NS	2.83865	2.99673	2.93955	3.06611	3.34575	3.2792	6.15351	6.98189	6.67172	7.37515	9.16652	8.70817	13019	cardiotrophin 1
Ap2m1	-0.548754	6.92293	0.00487129	0.0368169	FALSE	NS	5.25904	5.04977	5.23756	5.3495	5.45856	6.02596	37.2938	32.1233	36.7279	39.7718	42.9735	64.1619	11773	adaptor-related protein complex 2, mu 1 subunit
Nfib	0.373894	6.8269	0.00487884	0.036838	FALSE	NS	3.31937	3.1434	3.26852	2.84681	2.96311	2.70193	8.98229	7.83606	8.6366	6.19407	6.79804	5.50673	18028	nuclear factor I/B
H6pd	0.521987	5.82183	0.00488105	0.036838	FALSE	NS	3.31888	3.31738	3.39021	2.86791	2.82962	2.71893	8.9789	8.96855	9.48466	6.30007	6.10889	5.58383	100198	hexose-6-phosphate dehydrogenase (glucose 1-dehydrogenase)
S100a16	-0.896319	5.44657	0.00488476	0.0368397	FALSE	NS	4.21189	3.83189	4.26257	4.23287	4.90091	5.34588	17.5313	13.2401	18.1939	17.8028	28.876	39.6695	67860	S100 calcium binding protein A16
Slc35f5	0.494397	6.03248	0.00489326	0.0368774	FALSE	NS	4.55838	4.56668	4.62597	4.24093	4.09291	3.70207	22.5619	22.6979	23.692	17.9081	16.0644	12.0147	74150	solute carrier family 35, member F5
Nars1	-0.322254	6.54211	0.00489735	0.036882	FALSE	NS	5.06585	5.09973	5.13078	5.12588	5.35829	5.49687	32.4945	33.2902	34.0363	33.9175	40.0211	44.1567	70223	asparaginyl-tRNA synthetase 1
Sbds	-0.375045	5.13103	0.00491855	0.0369772	FALSE	NS	4.53876	4.3478	4.5802	4.47333	4.87356	4.93365	22.2436	19.3619	22.9209	21.2129	28.3148	29.5617	66711	SBDS ribosome maturation factor
Ctsa	0.308912	7.29337	0.00492361	0.0369772	FALSE	NS	5.6243	5.57558	5.67741	5.25718	5.26684	5.19764	48.3269	46.6888	50.1766	37.2445	37.5015	35.6983	19025	cathepsin A
Iscu	-0.521051	4.98167	0.00492382	0.0369772	FALSE	NS	4.10557	4.1394	4.07193	4.26713	4.48658	4.78117	16.2147	16.6231	15.818	18.2546	21.4179	26.4964	66383	iron-sulfur cluster assembly enzyme
Cxcl14	1.75566	6.15728	0.004924	0.0369772	TRUE	Elevated	4.73896	4.57364	5.01917	1.61996	2.93783	3.88935	25.7035	22.8123	31.428	2.07367	6.6626	13.8187	57266	C-X-C motif chemokine ligand 14
Pisd-ps3	0.424373	7.59209	0.00493758	0.0370287	FALSE	NS	6.32961	6.13539	6.52453	5.79395	5.93465	5.76476	79.4272	69.2968	91.0617	54.482	60.1655	53.3708	66776	phosphatidylserine decarboxylase, pseudogene 3
Wdr47	-0.721561	3.63457	0.00493787	0.0370287	FALSE	NS	1.52963	1.54531	1.66909	1.81124	1.79452	2.42071	1.88711	1.91868	2.18014	2.50944	2.46899	4.35435	99512	WD repeat domain 47
Rab31	0.531585	4.34543	0.00496016	0.0371695	FALSE	NS	2.93637	2.66889	2.93252	2.53512	2.2676	2.16735	6.65485	5.35938	6.63443	4.79625	3.81523	3.49199	106572	RAB31, member RAS oncogene family
Marchf3	-0.521031	3.19269	0.00496559	0.0371787	FALSE	NS	2.00491	2.14623	1.92526	2.40712	2.42432	2.28227	3.01365	3.42669	2.79805	4.30416	4.36777	3.86442	320253	membrane associated ring-CH-type finger 3
Syp	-3.0009	5.31717	0.00496842	0.0371787	TRUE	Reduced	2.44148	3.04895	1.89387	3.32253	3.69645	6.53063	4.43199	7.2761	2.7163	9.00419	11.9641	91.4521	20977	synaptophysin
Pisd-ps1	0.462745	3.57895	0.00499417	0.0373356	FALSE	NS	2.53743	2.42326	2.66901	2.00673	2.2544	2.05097	4.80555	4.3638	5.35994	3.01871	3.77137	3.14383	236604	phosphatidylserine decarboxylase, pseudogene 1
Pop5	-0.642299	3.99871	0.00499856	0.0373356	FALSE	NS	2.728	2.56185	2.56718	2.81491	3.09797	3.35827	5.62536	4.90464	4.92651	6.03676	7.56214	9.25512	117109	processing of precursor 5, ribonuclease P/MRP family (S. cerevisiae)
Robo2	0.988844	5.49468	0.00499999	0.0373356	FALSE	NS	1.64843	1.76842	1.99752	0.813245	1.05152	1.46958	2.13491	2.4068	2.99313	0.75716	1.07271	1.76941	268902	roundabout guidance receptor 2
Gm7901	-0.767102	3.90969	0.00500985	0.0373829	FALSE	NS	2.93135	2.84653	3.09915	2.95989	3.87748	3.74418	6.62822	6.19268	7.56913	6.78063	13.6973	12.4002	666036	3-phosphoglycerate dehydrogenase pseudogene
Ncln	0.318209	5.80612	0.00502861	0.0374963	FALSE	NS	4.2185	3.92605	4.18159	3.58856	3.83687	3.77734	17.6164	14.2006	17.1461	11.03	13.2893	12.7118	103425	nicalin
Ndufb9	-0.612033	5.58133	0.00503826	0.0375418	FALSE	NS	5.84487	5.69401	5.80484	5.99191	6.22616	6.63116	56.4751	50.7687	54.9025	62.6422	73.862	98.1237	66218	NADH:ubiquinone oxidoreductase subunit B9
Fuca1	-0.401162	6.25767	0.00505611	0.0376049	FALSE	NS	4.90231	4.84255	4.87121	5.09282	5.09486	5.34244	28.905	27.6915	28.2671	33.1265	33.1747	39.5728	71665	fucosidase, alpha-L- 1, tissue
Slc25a38	-0.422413	3.9294	0.00505761	0.0376049	FALSE	NS	2.30232	2.22106	2.27368	2.39953	2.52089	2.69203	3.9325	3.66235	3.83556	4.27631	4.73937	5.46221	208638	solute carrier family 25, member 38
Fam76a	-0.416362	4.63112	0.00505916	0.0376049	FALSE	NS	2.80692	2.63251	2.93385	2.89578	3.00547	3.32009	5.99789	5.20103	6.64148	6.44246	7.03042	8.98725	230789	family with sequence similarity 76, member A
2410006H16Rik	-0.534227	4.88454	0.00506096	0.0376049	FALSE	NS	5.80728	5.67065	5.77491	5.86564	6.30056	6.38181	54.9972	49.9371	53.7547	57.3087	77.8237	82.3904	69221	RIKEN cDNA 2410006H16 gene
Slc25a4	-0.445629	8.38471	0.00506623	0.0376107	FALSE	NS	7.67858	7.76171	7.7316	7.93957	8.00206	8.29887	203.872	216.024	211.542	244.498	255.365	313.927	11739	solute carrier family 25 (mitochondrial carrier, adenine nucleotide translocator), member 4
Rmnd1	0.416671	4.34402	0.00506886	0.0376107	FALSE	NS	3.36062	3.05056	3.32209	2.90207	2.72946	2.78414	9.27185	7.28536	9.00112	6.47499	5.63208	5.88825	66084	required for meiotic nuclear division 1 homolog
Arhgap1	-0.349848	6.49227	0.00507415	0.0376235	FALSE	NS	4.71126	4.7227	4.81902	4.86425	5.09364	5.06285	25.1958	25.4043	27.2273	28.1264	33.146	32.4249	228359	Rho GTPase activating protein 1
Mtfr1	-0.276854	5.18424	0.00509605	0.0377594	FALSE	NS	3.33434	3.2578	3.40908	3.46113	3.48319	3.5803	9.08643	8.56525	9.62273	10.013	10.1826	10.9613	67472	mitochondrial fission regulator 1
Dnajb11	0.462592	6.84275	0.00510034	0.0377646	FALSE	NS	5.24665	5.20984	5.16726	4.86038	4.69576	4.44048	36.9664	36.0099	34.9335	28.0483	24.9159	20.7129	67838	DnaJ heat shock protein family (Hsp40) member B11
Dennd1a	-0.282983	5.72094	0.00512087	0.0378901	FALSE	NS	3.27313	3.22276	3.38679	3.38145	3.42441	3.61139	8.66739	8.33573	9.45986	9.42118	9.7362	11.2219	227801	DENN domain containing 1A
Plscr1	-0.915956	2.04939	0.00513754	0.0379869	FALSE	NS	1.83764	1.51684	1.80509	2.06332	2.00747	2.8375	2.57425	1.86163	2.49451	3.17946	3.02076	6.14779	22038	phospholipid scramblase 1
Gm7694	-0.401815	4.41578	0.00515934	0.0380904	FALSE	NS	2.88635	2.6287	2.76706	3.04229	3.13538	2.92822	6.394	5.18468	5.80719	7.23799	7.78704	6.61172	665574	predicted gene 7694
Chgb	-3.17504	4.15209	0.00516394	0.0380904	TRUE	Reduced	1.37629	2.13535	1.07335	2.58079	2.61063	5.47065	1.596	3.39345	1.10432	4.98268	5.1077	43.3435	12653	chromogranin B
Afap1l2	0.652927	5.1302	0.00516806	0.0380904	FALSE	NS	3.61234	3.34644	3.66409	2.56999	3.12364	2.9282	11.2299	9.17137	11.6765	4.93805	7.71582	6.61161	226250	actin filament associated protein 1-like 2
A930015D03Rik	-0.632488	1.36625	0.00517053	0.0380904	FALSE	NS	1.90521	1.95482	1.88401	2.16456	2.44936	2.38905	2.74565	2.87666	2.691	3.48331	4.46172	4.23812	77810	RIKEN cDNA A930015D03 gene
Tm9sf3	0.371642	8.01643	0.00517705	0.0380904	FALSE	NS	5.64793	5.67607	5.638	5.29228	5.21541	5.10974	49.1415	50.129	48.7976	38.1863	36.1531	33.5292	107358	transmembrane 9 superfamily member 3
Ftsj1	-0.319604	3.95856	0.00517862	0.0380904	FALSE	NS	2.44573	2.31705	2.38273	2.49396	2.59085	2.64228	4.44802	3.98314	4.21524	4.63324	5.02454	5.24318	54632	FtsJ RNA 2'-O-methyltransferase 1
Cox8a	-0.455639	7.18288	0.0051821	0.0380904	FALSE	NS	7.72427	7.82738	7.76852	8.03203	8.17537	8.22886	210.464	226.13	217.05	260.748	288.088	299.008	12868	cytochrome c oxidase subunit 8A
Ctbs	0.49558	3.79839	0.00518341	0.0380904	FALSE	NS	2.78569	2.75192	2.83644	2.46851	2.3097	2.12683	5.89567	5.73615	6.14256	4.53472	3.95781	3.36755	74245	chitobiase
Ppt2	-0.405213	4.86231	0.00518621	0.0380904	FALSE	NS	3.75585	3.6653	3.6937	3.84759	3.89596	4.2457	12.509	11.6872	11.9394	13.3959	13.8868	17.9707	54397	palmitoyl-protein thioesterase 2
Ubb	-0.407303	8.91534	0.00518844	0.0380904	FALSE	NS	8.34644	8.37034	8.48343	8.52099	8.69465	8.93554	324.483	329.92	356.904	366.344	413.333	488.627	22187	ubiquitin B
Rxrg	-0.550256	4.36217	0.00519223	0.0380904	FALSE	NS	2.86105	2.8452	2.96558	2.89161	3.51768	3.43863	6.26545	6.18606	6.81142	6.42098	10.4532	9.8425	20183	retinoid X receptor gamma
Pgam1-ps2	0.533805	3.47208	0.0051948	0.0380904	FALSE	NS	3.19396	3.05692	2.9768	2.24402	2.68839	2.68612	8.15118	7.32193	6.87238	3.73714	5.44593	5.4358	668045	phosphoglycerate mutase 1, pseudogene 2
Guf1	0.652067	5.59208	0.0052038	0.0381172	FALSE	NS	3.47249	3.43059	3.51389	3.01411	2.94313	2.4175	10.1	9.7823	10.4232	7.07865	6.69077	4.34245	231279	GUF1 homolog, GTPase
Gtf3c6	-0.272543	5.24088	0.00520567	0.0381172	FALSE	NS	3.8564	3.69568	3.97721	3.99209	4.00929	4.06052	13.4841	11.9572	14.7492	14.9125	15.1034	15.6855	67371	general transcription factor IIIC, polypeptide 6, alpha
Naa38	-0.598941	4.51768	0.00524063	0.0383406	FALSE	NS	5.13929	5.16444	5.14863	5.3553	5.75311	5.82615	34.2436	34.8635	34.4726	39.9359	52.9334	55.7345	78304	N(alpha)-acetyltransferase 38, NatC auxiliary subunit
Zfp386	0.529404	4.59213	0.00524344	0.0383406	FALSE	NS	2.81039	2.76343	2.84391	2.44297	2.31431	2.10669	6.01473	5.79007	6.17961	4.43761	3.97365	3.30703	56220	zinc finger protein 386 (Kruppel-like)
Gm46284	0.645258	4.61278	0.00525344	0.0383872	FALSE	NS	2.89551	2.51077	2.67213	2.23895	2.23789	1.7998	6.44108	4.69925	5.37372	3.72053	3.71706	2.48172	108167905	predicted gene, 46284
Psmc5	-0.435853	7.33249	0.00526064	0.0384132	FALSE	NS	6.7725	6.68921	6.70033	6.84731	7.12977	7.2208	108.326	102.194	102.992	114.145	139.047	148.169	19184	protease (prosome, macropain) 26S subunit, ATPase 5
Drap1	-0.483504	6.63844	0.00526627	0.0384278	FALSE	NS	6.40316	6.25886	6.40994	6.55983	6.81004	6.87949	83.6337	75.5779	84.0321	93.3423	111.208	116.743	66556	DR1 associated protein 1
Cdh2	0.694401	8.70085	0.00527351	0.038454	FALSE	NS	5.66566	5.78184	5.72376	5.23696	5.04283	4.50181	49.7615	54.0184	51.8476	36.7121	31.9642	21.6558	12558	cadherin 2
Hsd17b10	-0.433077	6.36577	0.00527877	0.0384659	FALSE	NS	6.40309	6.29005	6.38069	6.62255	6.81358	6.66989	83.6296	77.2519	82.3257	97.5341	111.484	100.821	15108	hydroxysteroid (17-beta) dehydrogenase 10
Gnao1	-1.75682	5.46791	0.00528324	0.0384719	TRUE	Reduced	2.02533	2.05168	1.7368	2.53904	2.50856	4.26317	3.07084	3.14587	2.33296	4.81201	4.69052	18.2018	14681	guanine nucleotide binding protein, alpha O
Slc7a6	0.657677	5.76165	0.00529726	0.0385474	FALSE	NS	2.53427	2.52504	2.70059	2.18255	2.09162	1.65321	4.79284	4.7559	5.50065	3.53954	3.26228	2.14533	330836	solute carrier family 7 (cationic amino acid transporter, y+ system), member 6
Snx11	0.314649	4.67097	0.00530253	0.0385592	FALSE	NS	3.42977	3.43562	3.58391	3.17181	3.13771	3.06055	9.77616	9.81995	10.9912	8.01177	7.80126	7.3429	74479	sorting nexin 11
Csrp2	-0.428701	6.32457	0.0053127	0.0386066	FALSE	NS	6.46064	6.22314	6.5133	6.37837	6.9411	6.86357	87.074	73.7055	90.3479	82.1918	121.879	115.45	13008	cysteine and glycine-rich protein 2
Nat10	0.322128	4.80178	0.00532161	0.0386448	FALSE	NS	2.7006	2.51956	2.69231	2.29711	2.33204	2.28581	5.50072	4.73409	5.46346	3.91471	4.03518	3.87639	98956	N-acetyltransferase 10
Ulbp1	1.08955	2.25884	0.00533886	0.0387325	TRUE	Elevated	2.03924	1.81475	2.36946	1.2643	1.47343	1.09973	3.11028	2.518	4.16748	1.4021	1.77682	1.14315	77777	UL16 binding protein 1
Xpo1	0.478063	6.2116	0.00534103	0.0387325	FALSE	NS	3.78795	3.82147	4.02054	3.43199	3.37229	3.27212	12.813	13.1377	15.2295	9.79277	9.35526	8.66066	103573	exportin 1
Tep1	0.525117	5.14004	0.00534764	0.0387539	FALSE	NS	2.35846	2.26269	2.56831	1.97166	1.94316	1.85848	4.12823	3.79884	4.93114	2.92219	2.84548	2.62624	21745	telomerase associated protein 1
Dap	-0.508291	4.46491	0.00535513	0.0387815	FALSE	NS	3.72586	3.65002	3.79126	3.9647	4.23048	4.15435	12.2311	11.5535	12.8447	14.6133	17.7716	16.8067	223453	death-associated protein
Sntb1	-0.498416	6.09325	0.00537238	0.0388798	FALSE	NS	3.55914	3.68302	3.79589	4.18159	4.08353	3.91705	10.7871	11.8439	12.8892	17.1461	15.9537	14.1061	20649	syntrophin, basic 1
Nop53	-0.479122	6.36948	0.00537887	0.0388892	FALSE	NS	5.70413	5.44222	5.67334	5.70501	5.9683	6.27649	51.133	42.4781	50.0324	51.1648	61.6093	76.5194	68077	NOP53 ribosome biogenesis factor
Slc66a2	-0.500191	4.17838	0.00538104	0.0388892	FALSE	NS	1.49105	1.44547	1.58785	1.75843	1.65293	1.94807	1.81094	1.72351	2.00601	2.38329	2.14472	2.85857	66943	solute carrier family 66 member 2
Ppp2r1b	0.464499	4.94664	0.00538755	0.0389084	FALSE	NS	2.47541	2.33677	2.56075	1.98487	2.1846	1.89393	4.56125	4.05169	4.90014	2.95826	3.54599	2.71647	73699	protein phosphatase 2, regulatory subunit A, beta
Bend6	-1.59416	2.81719	0.00539743	0.0389084	TRUE	Reduced	1.30748	1.13515	1.42608	1.59421	1.72121	3.19563	1.47509	1.19641	1.68715	2.01929	2.29713	8.1618	320705	BEN domain containing 6
Vamp5	-0.893482	3.18064	0.00539966	0.0389084	FALSE	NS	2.62142	2.35549	2.61073	2.4887	3.38338	3.61949	5.15354	4.11766	5.10814	4.61273	9.43514	11.2906	53620	vesicle-associated membrane protein 5
2210016L21Rik	-0.592131	5.01892	0.00539968	0.0389084	FALSE	NS	4.42031	4.29156	4.51543	4.56592	4.81834	5.24401	20.4114	18.5834	21.8708	22.6853	27.2139	36.8968	72357	RIKEN cDNA 2210016L21 gene
Ube2v1	-0.275567	6.03514	0.0054021	0.0389084	FALSE	NS	4.87983	4.79453	5.06586	5.0635	5.10188	5.13629	28.4425	26.7521	32.4947	32.4398	33.3416	34.1703	66589	ubiquitin-conjugating enzyme E2 variant 1
Hddc3	-0.648016	4.45033	0.00541129	0.038948	FALSE	NS	2.79219	2.55871	2.68465	2.77827	3.14231	3.51522	5.92679	4.89181	5.42926	5.86028	7.82938	10.4337	68695	HD domain containing 3
Ppp4r1l-ps	0.562931	3.70906	0.00543042	0.0390591	FALSE	NS	2.3697	2.13428	2.3025	1.91881	1.73412	1.68003	4.16832	3.39019	3.93311	2.7811	2.32677	2.20434	100043911	protein phosphatase 4, regulatory subunit 1-like, pseudogene
Dhrs1	-0.42796	5.21896	0.00543704	0.0390801	FALSE	NS	4.4459	4.31451	4.4971	4.90369	4.55074	4.7605	20.7946	18.8974	21.582	28.9334	22.4374	26.1053	52585	dehydrogenase/reductase 1
Klf7	0.648951	4.01594	0.00546027	0.039196	FALSE	NS	1.72595	1.6685	1.77825	1.39703	1.26509	1.07623	2.30798	2.17884	2.43009	1.63359	1.40342	1.10852	93691	Kruppel-like transcription factor 7 (ubiquitous)
Tfeb	0.32019	4.35173	0.00546058	0.039196	FALSE	NS	2.10184	1.93462	2.04059	1.73224	1.75985	1.70356	3.29257	2.82277	3.11413	2.32244	2.38662	2.25703	21425	transcription factor EB
Zfand2a	-0.470819	3.94018	0.00546737	0.0392132	FALSE	NS	2.50634	2.26123	2.40123	2.55619	2.56278	2.9841	4.68177	3.79399	4.28252	4.88153	4.90847	6.91229	100494	zinc finger, AN1-type domain 2A
Mapk8ip1	-0.537189	6.3759	0.00547039	0.0392132	FALSE	NS	4.42083	4.39065	4.37234	4.5991	4.65504	5.17801	20.4192	19.9757	19.7112	23.2364	24.1946	35.2024	19099	mitogen-activated protein kinase 8 interacting protein 1
Lancl1	-0.400174	5.19963	0.00547461	0.0392168	FALSE	NS	3.1561	2.94809	3.11898	3.1692	3.2682	3.60838	7.91418	6.71725	7.68772	7.99545	8.63441	11.1964	14768	LanC (bacterial lantibiotic synthetase component C)-like 1
Ppm1a	-0.299715	5.95086	0.00549866	0.0393623	FALSE	NS	2.6513	2.61263	2.71054	2.71583	2.7898	3.01004	5.28234	5.11619	5.54567	5.56971	5.91533	7.05589	19042	protein phosphatase 1A, magnesium dependent, alpha isoform
Rnasek	-0.643312	4.88005	0.00550623	0.0393864	FALSE	NS	5.44878	5.20543	5.28197	5.52605	5.79307	6.20544	42.6763	35.8968	37.9072	45.0793	54.4481	72.7944	52898	ribonuclease, RNase K
Tmx3	0.386581	5.92375	0.00550947	0.0393864	FALSE	NS	3.95256	4.07466	4.08203	3.75774	3.55706	3.46123	14.4824	15.8498	15.9361	12.5267	10.7702	10.0137	67988	thioredoxin-related transmembrane protein 3
Add2	-0.631349	7.04558	0.00552081	0.0394408	FALSE	NS	3.53054	3.84451	3.70891	4.41202	4.21375	3.97069	10.5557	13.3653	12.0765	20.2887	17.5551	14.6782	11519	adducin 2
Slc33a1	0.317192	5.22527	0.00552707	0.0394588	FALSE	NS	3.79797	3.83307	3.89972	3.43733	3.55167	3.43234	12.9093	13.2518	13.9257	9.83277	10.7263	9.79535	11416	solute carrier family 33 (acetyl-CoA transporter), member 1
Trnt1	0.329438	4.24688	0.00553762	0.0394828	FALSE	NS	2.26722	2.14409	2.33269	1.92743	1.89834	1.96923	3.81395	3.42012	4.03744	2.80378	2.72783	2.9156	70047	tRNA nucleotidyl transferase, CCA-adding, 1
Sbk1	-1.13203	4.01751	0.00553791	0.0394828	TRUE	Reduced	1.75396	1.71159	1.61638	2.03546	1.94508	3.17905	2.37282	2.27521	2.06605	3.09953	2.85059	8.05711	104175	SH3-binding kinase 1
Zdhhc20	0.424765	4.91744	0.00555313	0.0395618	FALSE	NS	2.77843	2.81426	2.94302	2.56441	2.42146	2.24519	5.86104	6.03358	6.6902	4.91515	4.35713	3.74099	75965	zinc finger, DHHC domain containing 20
Pacsin1	-2.01695	5.01965	0.00556294	0.0395618	TRUE	Reduced	2.22278	2.35307	2.12084	2.7071	2.92191	5.00697	3.66791	4.10911	3.34947	5.53009	6.57851	31.155	23969	protein kinase C and casein kinase substrate in neurons 1
Hnrnpdl	0.340518	7.19166	0.00556718	0.0395618	FALSE	NS	5.15178	5.24125	5.35665	4.84456	4.86049	4.81272	34.5501	36.8246	39.9745	27.7314	28.0505	27.1043	50926	heterogeneous nuclear ribonucleoprotein D-like
Gpn3	-0.321442	3.82117	0.00556849	0.0395618	FALSE	NS	3.35316	3.39021	3.45853	3.52026	3.63215	3.69874	9.21884	9.48464	9.99314	10.4737	11.399	11.9847	68080	GPN-loop GTPase 3
Naxe	-0.505515	5.49305	0.00557073	0.0395618	FALSE	NS	4.80687	4.74469	4.89873	4.84413	5.32326	5.45863	26.9906	25.8098	28.8308	27.7229	39.0369	42.9756	246703	NAD(P)HX epimerase
Spr	-0.427056	4.76097	0.00557146	0.0395618	FALSE	NS	4.38104	4.38188	4.36585	4.57306	4.6459	4.88558	19.8365	19.8486	19.6183	22.8028	24.0354	28.5601	20751	sepiapterin reductase
Glns-ps1	-1.50349	3.32919	0.00558218	0.0396114	TRUE	Reduced	2.73694	2.78024	2.592	3.23735	3.18851	4.871	5.66657	5.86965	5.02934	8.43058	8.11671	28.2628	14646	glutamine synthetase pseudogene 1
Zbtb47	-0.271302	6.57763	0.00560073	0.0397163	FALSE	NS	4.00352	3.75661	3.982	4.07408	4.13292	4.0651	15.0391	12.5161	14.8016	15.843	16.5442	15.7385	270210	zinc finger and BTB domain containing 47
Stk11ip	0.372573	3.93995	0.00562575	0.039867	FALSE	NS	2.33657	2.09863	2.26255	1.94508	1.86205	1.85063	4.05102	3.28303	3.79839	2.85059	2.63525	2.60657	71728	serine/threonine kinase 11 interacting protein
Lifr	0.542034	5.39401	0.00563785	0.0399002	FALSE	NS	2.59899	2.59232	2.65135	1.9508	2.31443	2.04921	5.05863	5.03067	5.28255	2.86588	3.97407	3.13881	16880	LIF receptor alpha
Gpcpd1	-0.619651	3.61132	0.00563799	0.0399002	FALSE	NS	1.4516	1.72697	1.64603	1.76768	1.89423	2.28447	1.7351	2.31033	2.12971	2.40505	2.71724	3.87186	74182	glycerophosphocholine phosphodiesterase 1
Khnyn	0.56435	5.09761	0.00564937	0.039954	FALSE	NS	3.13507	2.87787	3.00135	2.4998	2.46689	2.39956	7.78519	6.35062	7.00749	4.65608	4.5285	4.27642	219094	KH and NYN domain containing
Naxd	-0.399568	5.45205	0.00565565	0.0399716	FALSE	NS	4.80025	4.79055	4.94367	4.94841	5.10045	5.38139	26.8625	26.6758	29.7746	29.8759	33.3075	40.6832	69225	NAD(P)HX dehydratase
Noct	-0.439427	3.37144	0.00567337	0.0400701	FALSE	NS	2.022	2.05843	2.04497	2.12557	2.26736	2.54193	3.06145	3.16533	3.12665	3.36376	3.8144	4.82367	12457	nocturnin
Gm22988	1.60956	-0.338379	0.00574732	0.0405653	TRUE	Elevated	3.37272	2.26314	2.71537	1.59421	1.75287	1.29548	9.35835	3.80035	5.56761	2.01929	2.37029	1.45458	115487892	predicted gene, 22988
Ctnnd2	-0.447572	5.69808	0.00575244	0.0405743	FALSE	NS	3.10981	2.92544	3.16405	3.53981	3.27218	3.33981	7.63268	6.59703	7.96343	10.6302	8.66103	9.12474	18163	catenin delta 2
Cchcr1	0.507153	3.79817	0.0057613	0.0405927	FALSE	NS	2.24861	2.11015	2.42108	1.75517	2.00974	1.66069	3.75224	3.31735	4.35571	2.37565	3.02711	2.16167	240084	coiled-coil alpha-helical rod protein 1
Fto	-0.400481	6.28687	0.00576274	0.0405927	FALSE	NS	4.13788	4.02971	4.17226	4.24524	4.28631	4.67791	16.6046	15.3329	17.0291	17.9646	18.5123	24.5972	26383	FTO alpha-ketoglutarate dependent dioxygenase
Zfp654	0.443344	3.99369	0.00577481	0.0406286	FALSE	NS	1.92726	2.00245	2.04281	1.63633	1.6849	1.52018	2.80331	3.00681	3.12046	2.10875	2.21517	1.86827	72020	zinc finger protein 654
Pabpn1	0.397254	7.21231	0.00577572	0.0406286	FALSE	NS	6.67825	6.51933	6.67206	6.28301	6.22124	5.89877	101.412	90.7303	100.974	76.8706	73.6072	58.6634	54196	poly(A) binding protein, nuclear 1
Tspyl1	-0.386122	5.53959	0.00577937	0.0406286	FALSE	NS	4.06619	4.05218	4.12854	4.18671	4.24516	4.64052	15.7512	15.5893	16.491	17.2107	17.9636	23.9423	22110	testis-specific protein, Y-encoded-like 1
Pold1	0.545634	3.92194	0.00578983	0.0406591	FALSE	NS	2.31905	2.09937	2.42567	1.80599	1.85374	1.76192	3.99002	3.28523	4.37279	2.49668	2.61437	2.3915	18971	polymerase (DNA directed), delta 1, catalytic subunit
Erap1	0.554919	5.52442	0.0057914	0.0406591	FALSE	NS	3.44734	3.51946	3.5636	3.16851	2.92897	2.66499	9.9082	10.4674	10.8236	7.9912	6.61569	5.34223	80898	endoplasmic reticulum aminopeptidase 1
Tmlhe	-0.391426	4.40244	0.00579756	0.0406751	FALSE	NS	2.94747	2.97002	2.9507	3.29117	3.22563	3.16048	6.71393	6.83546	6.73124	8.78907	8.35433	7.94127	192289	trimethyllysine hydroxylase, epsilon
Pias1	0.437831	5.64167	0.0058054	0.0406751	FALSE	NS	3.30231	3.16736	3.2678	2.74401	2.92229	2.69084	8.86493	7.98401	8.63178	5.69931	6.58051	5.4569	56469	protein inhibitor of activated STAT 1
Nudc	-0.579556	6.86241	0.00580599	0.0406751	FALSE	NS	6.21597	6.00912	6.21826	6.27633	6.64497	6.93905	73.3351	63.4058	73.4532	76.5109	99.0771	121.705	18221	nudC nuclear distribution protein
Dnajc13	0.497202	6.73213	0.00580907	0.0406751	FALSE	NS	3.96868	3.75618	3.95499	3.48134	3.44318	3.11896	14.6564	12.5121	14.5086	10.1683	9.87676	7.68762	235567	DnaJ heat shock protein family (Hsp40) member C13
Pcsk5	0.960323	5.32285	0.0058214	0.0407121	FALSE	NS	2.62116	2.6588	2.58751	2.16074	1.86706	1.22308	5.15247	5.31508	5.01062	3.47144	2.64788	1.33444	18552	proprotein convertase subtilisin/kexin type 5
Ppp4r3b	0.374865	5.51447	0.00582516	0.0407121	FALSE	NS	2.66692	2.61971	2.67491	2.2702	2.33315	2.22875	5.35074	5.14628	5.38598	3.8239	4.03903	3.68728	104570	protein phosphatase 4 regulatory subunit 3B
Qsox2	0.476111	4.64811	0.00583032	0.0407121	FALSE	NS	3.17362	3.07696	3.13179	2.80004	2.52788	2.57941	8.02306	7.43836	7.76522	5.96458	4.76723	4.97693	227638	quiescin Q6 sulfhydryl oxidase 2
Rc3h2	0.518918	5.19919	0.00583335	0.0407121	FALSE	NS	2.58681	2.49104	2.64433	2.16472	2.16816	1.92185	5.00769	4.62182	5.25203	3.4838	3.49449	2.78909	319817	ring finger and CCCH-type zinc finger domains 2
Lrp5	-0.549133	3.64184	0.00583363	0.0407121	FALSE	NS	1.84822	1.5711	1.82037	2.12127	1.95736	2.18382	2.60054	1.97131	2.53171	3.35076	2.8835	3.54354	16973	low density lipoprotein receptor-related protein 5
Gss	-0.491968	7.88674	0.00584108	0.0407163	FALSE	NS	6.60751	6.54397	6.52523	7.11443	6.94726	6.80152	96.512	92.3107	91.1063	137.567	122.405	110.548	14854	glutathione synthetase
Pitpnb	-0.406215	6.10698	0.00584194	0.0407163	FALSE	NS	4.59113	4.50012	4.62831	4.61445	4.91093	5.09825	23.1028	21.6293	23.7321	23.4956	29.0841	33.2552	56305	phosphatidylinositol transfer protein, beta
Nhlrc2	0.393691	5.86908	0.00587624	0.0409284	FALSE	NS	3.14189	2.99182	3.11452	2.64362	2.75446	2.60954	7.82682	6.95479	7.6609	5.24898	5.748	5.10311	66866	NHL repeat containing 2
Farp2	-0.381541	3.85815	0.00589734	0.0410483	FALSE	NS	2.11791	2.07319	2.3659	2.30746	2.46658	2.50035	3.34065	3.20815	4.15474	3.9501	4.5273	4.65822	227377	FERM, RhoGEF and pleckstrin domain protein 2
Gm2573	-0.99526	0.689812	0.00590553	0.0410782	FALSE	NS	1.45651	1.63263	1.63153	1.92242	2.34379	2.40282	1.74443	2.10077	2.09842	2.79058	4.07635	4.28836	100040052	predicted gene 2573
Camk2n1	-1.06966	5.35553	0.00593193	0.0412335	TRUE	Reduced	3.40157	3.31568	3.33167	3.36958	4.09343	4.94705	9.56755	8.95676	9.06776	9.33582	16.0705	29.8468	66259	calcium/calmodulin-dependent protein kinase II inhibitor 1
Mta2	0.302338	6.09167	0.00593565	0.0412335	FALSE	NS	4.55834	4.28777	4.50654	4.06285	4.12161	4.07493	22.5612	18.532	21.7302	15.7124	16.4072	15.853	23942	metastasis-associated gene family, member 2
Tmem135	-0.271056	5.0013	0.0059499	0.0413053	FALSE	NS	2.01916	2.01268	2.0351	2.11375	2.20171	2.18238	3.05348	3.03531	3.09851	3.32814	3.60023	3.539	72759	transmembrane protein 135
Mcrip2	-0.506409	2.08327	0.00596601	0.0413899	FALSE	NS	2.18536	2.09478	2.19062	2.31858	2.46844	2.6797	3.54841	3.27161	3.56503	3.98842	4.53447	5.40724	68241	MAPK regulated corepressor interacting protein 2
Msrb3	-0.327331	5.52631	0.00597424	0.0414199	FALSE	NS	3.34455	3.3426	3.38165	3.46057	3.76623	3.49093	9.15803	9.14432	9.42267	10.0087	12.6065	10.2428	320183	methionine sulfoxide reductase B3
Peli1	0.404601	4.78389	0.00598351	0.0414466	FALSE	NS	3.11611	3.26899	3.28447	2.92773	2.74196	2.70589	7.67047	8.63971	8.74372	6.60914	5.68977	5.52459	67245	pellino 1
Ces2g	-0.437922	4.85819	0.00598594	0.0414466	FALSE	NS	3.38529	3.21837	3.40575	3.27196	3.80185	3.85481	9.44901	8.30734	9.59818	8.65957	12.9466	13.4682	72361	carboxylesterase 2G
Cubn	-1.0726	6.23207	0.0059909	0.0414538	TRUE	Reduced	2.81181	2.55911	3.04719	3.05935	3.87542	4.01628	6.02163	4.89345	7.26598	7.33594	13.6763	15.1816	65969	cubilin
Kcnab2	-1.59508	4.63037	0.00600288	0.0415095	TRUE	Reduced	1.42389	1.57628	1.71316	1.86348	2.02309	3.63539	1.68308	1.982	2.27879	2.63884	3.06452	11.4269	16498	potassium voltage-gated channel, shaker-related subfamily, beta member 2
Creg1	-0.76847	5.46259	0.00600953	0.0415282	FALSE	NS	4.03425	4.09642	4.15116	4.06247	4.72745	5.24847	15.3844	16.1059	16.7673	15.708	25.4914	37.0142	433375	cellular repressor of E1A-stimulated genes 1
Gm11868	0.461318	2.92442	0.00601526	0.0415398	FALSE	NS	2.54299	2.40292	2.51456	2.01165	2.17036	1.97891	4.82794	4.28871	4.71425	3.03243	3.50136	2.94195	667251	cytochrome b5 reductase 4 pseudogene
Get3	-0.353647	6.15728	0.00601906	0.0415398	FALSE	NS	5.55204	5.43443	5.53235	5.57533	5.78844	5.9363	45.9172	42.2439	45.281	46.6805	54.2705	60.2357	56495	guided entry of tail-anchored proteins factor 3, ATPase
Dixdc1	0.569719	5.79296	0.00603057	0.041592	FALSE	NS	2.58834	2.40547	2.60006	2.1039	1.98053	1.94722	5.01408	4.29807	5.06313	3.29871	2.94639	2.85631	330938	DIX domain containing 1
Stxbp3	-0.337916	4.81005	0.00605403	0.0417079	FALSE	NS	3.61979	3.55284	3.6205	3.86667	3.94846	3.66285	11.2932	10.7358	11.2993	13.5876	14.4385	11.6657	20912	syntaxin binding protein 3
Ascc1	-0.361206	4.7564	0.00605526	0.0417079	FALSE	NS	1.96831	1.92662	2.04015	2.04768	2.14979	2.36176	2.9131	2.80164	3.11289	3.13441	3.43764	4.13998	69090	activating signal cointegrator 1 complex subunit 1
Evi5l	-0.511375	4.78446	0.00607376	0.0417875	FALSE	NS	2.38005	2.41584	2.47346	2.58206	2.5746	3.12442	4.20556	4.3363	4.55373	4.98796	4.95704	7.72057	213027	ecotropic viral integration site 5 like
Socs4	0.637314	4.29211	0.00607473	0.0417875	FALSE	NS	2.0808	2.10428	2.32492	1.7346	1.74697	1.42366	3.23042	3.29982	4.01037	2.32787	2.35653	1.68265	67296	suppressor of cytokine signaling 4
Rbm39	0.363753	7.77903	0.00607899	0.0417896	FALSE	NS	4.97334	4.91831	5.01416	4.59933	4.55842	4.44366	30.4141	29.2385	31.3157	23.2403	22.5625	20.7609	170791	RNA binding motif protein 39
A430005L14Rik	0.461216	4.13866	0.00608361	0.0417942	FALSE	NS	4.20025	4.06892	3.88821	3.35488	3.56626	3.72691	17.3823	15.7829	13.807	9.23106	10.8455	12.2407	97159	RIKEN cDNA A430005L14 gene
Atp13a1	0.361905	5.8235	0.00608936	0.0418031	FALSE	NS	4.17188	4.02468	4.16451	3.76322	3.74877	3.589	17.0244	15.2761	16.9325	12.5782	12.4429	11.0337	170759	ATPase type 13A1
Rap1gap	-1.48313	4.71906	0.00609485	0.0418031	TRUE	Reduced	2.26596	2.1268	2.12081	2.53119	2.84882	4.17834	3.80974	3.36748	3.34939	4.7805	6.20409	17.1053	110351	Rap1 GTPase-activating protein
Wdr90	0.644832	3.68939	0.00609678	0.0418031	FALSE	NS	1.90399	1.62025	1.96375	1.45355	1.36106	1.21612	2.74247	2.07429	2.90075	1.73881	1.56874	1.32322	106618	WD repeat domain 90
Trnp1	-2.62298	4.23204	0.00612493	0.0419689	TRUE	Reduced	2.08983	2.24572	1.78164	2.49365	2.96035	5.51474	3.25697	3.74272	2.43817	4.632	6.78313	44.7195	69539	TMF1-regulated nuclear protein 1
Gm26688	-0.671855	2.52015	0.00613681	0.042023	FALSE	NS	1.94041	2.05002	2.08875	2.08136	2.5212	2.79587	2.83815	3.14111	3.2538	3.23205	4.74058	5.94448	102633805	predicted gene, 26688
Cabp5	-2.79025	3.76577	0.00614362	0.0420424	TRUE	Reduced	1.14452	1.53919	0.747269	1.70103	1.81955	4.43804	1.21073	1.9063	0.678613	2.25132	2.52972	20.6762	29865	calcium binding protein 5
Snap25	-3.37724	5.49769	0.00614905	0.0420523	TRUE	Reduced	1.94912	2.87934	1.49025	3.24145	3.52851	6.55483	2.8614	6.35815	1.80937	8.45745	10.5395	93.0155	20614	synaptosomal-associated protein 25
Pdxk	-0.689329	5.14884	0.00615563	0.0420701	FALSE	NS	2.87273	2.83838	2.91433	3.06975	3.10705	3.9129	6.32452	6.15219	6.53876	7.39627	7.6162	14.0626	216134	pyridoxal (pyridoxine, vitamin B6) kinase
Arrb1	-0.767511	5.88827	0.0061661	0.0421144	FALSE	NS	2.96468	2.64295	2.84215	2.90574	3.3757	3.8633	6.80653	5.24609	6.17087	6.49402	9.37973	13.5535	109689	arrestin, beta 1
Slc10a7	0.495385	3.71849	0.00617907	0.0421757	FALSE	NS	1.85713	1.91022	1.80686	1.49222	1.59473	1.29032	2.62285	2.75867	2.49881	1.81322	2.02039	1.44583	76775	solute carrier family 10 (sodium/bile acid cotransporter family), member 7
Ccdc77	0.435945	3.87884	0.00618382	0.0421771	FALSE	NS	2.59922	2.56566	2.66052	2.18057	2.30047	2.0717	5.05958	4.92026	5.3226	3.53332	3.92617	3.20382	67200	coiled-coil domain containing 77
Tpm3	0.283849	6.6746	0.00618987	0.0421771	FALSE	NS	3.97264	3.8283	4.05499	3.47325	3.69367	3.66436	14.6995	13.2047	15.6216	10.1059	11.9391	11.6789	59069	tropomyosin 3, gamma
Fez2	-0.623603	7.15483	0.00619125	0.0421771	FALSE	NS	4.66889	4.52775	4.75762	4.64866	5.15832	5.59151	24.4376	22.0669	26.0512	24.0834	34.7116	47.2185	225020	fasciculation and elongation protein zeta 2
Fastkd3	0.547425	2.70698	0.00623992	0.0424813	FALSE	NS	1.91423	2.00682	1.94944	1.38777	1.58238	1.57674	2.76914	3.01896	2.86224	1.61673	1.99463	1.98296	69577	FAST kinase domains 3
ND6	1.18184	3.22597	0.0062442	0.0424831	TRUE	Elevated	4.38312	4.76661	4.41703	3.23327	3.65747	3.12686	19.8665	26.2202	20.3629	8.404	11.6185	7.73533	NA	NULL
Smc4	0.611718	4.77561	0.00625352	0.0425032	FALSE	NS	2.28669	2.25909	2.66036	2.00794	1.95243	1.61821	3.87934	3.78688	5.32192	3.02208	2.87025	2.06994	70099	structural maintenance of chromosomes 4
Adam10	0.485216	6.75706	0.0062552	0.0425032	FALSE	NS	4.70799	4.81836	4.74124	4.42054	4.21022	3.96079	25.1365	27.2143	25.7458	20.4149	17.5098	14.571	11487	a disintegrin and metallopeptidase domain 10
Ndn	-0.466206	7.0453	0.00630294	0.0427663	FALSE	NS	6.13701	6.05677	6.09994	6.23417	6.33706	6.80471	69.3758	65.5685	67.5907	74.2788	79.8438	110.795	17984	necdin, MAGE family member
Cetn3	-0.407535	5.93242	0.00630547	0.0427663	FALSE	NS	2.9273	3.0713	2.98742	3.0761	3.37602	3.39331	6.60686	7.40533	6.93055	7.43332	9.38209	9.5072	12626	centrin 3
Sema5a	1.12861	8.54429	0.00630607	0.0427663	TRUE	Elevated	5.4592	5.48277	5.46728	4.80302	4.28467	3.47262	42.993	43.7176	43.24	26.9161	18.4901	10.101	20356	sema domain, seven thrombospondin repeats (type 1 and type 1-like), transmembrane domain (TM) and short cytoplasmic domain, (semaphorin) 5A
Prkar1a	-0.297947	8.04832	0.0063109	0.0427716	FALSE	NS	5.9523	5.86244	5.96677	6.04063	6.04784	6.31366	60.9183	57.1795	61.5428	64.8279	65.1579	78.543	19084	protein kinase, cAMP dependent regulatory, type I, alpha
Sfxn5	-1.45794	3.87814	0.00632408	0.0428335	TRUE	Reduced	1.65471	1.64839	1.50489	1.95762	2.0973	3.44542	2.14861	2.13484	1.83804	2.8842	3.27907	9.89368	94282	sideroflexin 5
Bbx	0.694758	5.57241	0.00633808	0.0429008	FALSE	NS	2.79359	2.68306	2.79727	2.33632	2.19909	1.76048	5.93352	5.42215	5.95125	4.05012	3.5919	2.38811	70508	bobby sox HMG box containing
Tmem160	-0.662029	4.59849	0.00635464	0.0429782	FALSE	NS	4.64254	4.55766	4.5533	4.80363	5.17257	5.409	23.9771	22.55	22.479	26.9278	35.066	41.4884	69094	transmembrane protein 160
Use1	-0.763065	5.88832	0.00635765	0.0429782	FALSE	NS	5.30586	5.12239	5.24921	5.28928	5.86173	6.35973	38.5569	33.8331	37.0339	38.1049	57.1507	81.1237	67023	unconventional SNARE in the ER 1 homolog (S. cerevisiae)
Nsg1	-1.47097	3.57623	0.00636863	0.0430249	TRUE	Reduced	1.67398	1.88564	1.65103	2.00856	2.16069	3.71311	2.19095	2.69517	2.14059	3.0238	3.4713	12.1147	18196	neuron specific gene family member 1
Emc4	-0.39216	5.71315	0.00637338	0.0430294	FALSE	NS	4.82847	4.88798	4.89597	5.04228	5.11479	5.34408	27.4127	28.6093	28.7739	31.9518	33.6502	39.619	68032	ER membrane protein complex subunit 4
Gga2	-0.298726	4.92695	0.00638558	0.0430843	FALSE	NS	2.6741	2.72289	2.91778	2.83431	2.96924	3.06945	5.38239	5.60193	6.55682	6.13202	6.83124	7.39453	74105	golgi associated, gamma adaptin ear containing, ARF binding protein 2
Inf2	0.326762	7.37494	0.00640009	0.0431462	FALSE	NS	4.76488	4.4774	4.84523	4.18569	4.42037	4.31126	26.1876	21.2757	27.7447	17.1977	20.4123	18.8526	70435	inverted formin, FH2 and WH2 domain containing
Defb9	-1.19602	-0.351776	0.00640291	0.0431462	TRUE	Reduced	1.27514	1.90902	1.62848	2.55935	2.62197	2.16364	1.42022	2.75554	2.09187	4.89441	5.15592	3.48044	246079	defensin beta 9
Rnf41	-0.346768	4.90455	0.00641079	0.0431717	FALSE	NS	2.90164	2.85385	2.94946	3.03298	2.99356	3.34788	6.47276	6.22927	6.72461	7.18496	6.96437	9.1815	67588	ring finger protein 41
Tbl1xr1	0.487185	5.44126	0.0064216	0.0432169	FALSE	NS	2.27257	2.24109	2.13185	1.88412	1.80723	1.66381	3.83184	3.72756	3.38279	2.69128	2.49971	2.16853	81004	transducin (beta)-like 1X-linked receptor 1
Rab10os	-0.497445	3.25993	0.00643343	0.043227	FALSE	NS	3.27855	2.93173	3.27212	3.23872	3.61348	3.73316	8.70382	6.63025	8.66062	8.43958	11.2396	12.2982	74173	RAB10, member RAS oncogene family, opposite strand
Brd9	0.346848	5.00586	0.00643354	0.043227	FALSE	NS	3.04865	2.94264	3.22427	2.65662	2.73758	2.70881	7.27439	6.68815	8.3455	5.30553	5.66953	5.53781	105246	bromodomain containing 9
Tax1bp1	-0.330605	6.83751	0.00643537	0.043227	FALSE	NS	4.81517	4.95956	4.84274	5.02931	5.07841	5.23466	27.1521	30.1154	27.6952	31.6567	32.7872	36.6522	52440	Tax1 (human T cell leukemia virus type I) binding protein 1
Nek7	-0.302581	5.94282	0.00644385	0.0432565	FALSE	NS	3.80544	3.86521	3.9582	4.12606	4.0317	4.08248	12.9815	13.5728	14.543	16.461	15.3555	15.9414	59125	NIMA (never in mitosis gene a)-related expressed kinase 7
Rabgef1	-0.461502	3.90452	0.00645788	0.0433231	FALSE	NS	2.28212	2.31237	2.4055	2.48307	2.48173	2.92724	3.86391	3.967	4.29818	4.59085	4.58566	6.60654	56715	RAB guanine nucleotide exchange factor (GEF) 1
Ppp5c	-0.329461	5.85616	0.00647209	0.0433909	FALSE	NS	4.48651	4.45121	4.65432	4.54683	4.74137	4.99105	21.4169	20.8751	24.182	22.374	25.7483	30.802	19060	protein phosphatase 5, catalytic subunit
Ccdc71l	0.572467	3.44273	0.00648572	0.0434481	FALSE	NS	2.18189	1.93965	2.09178	1.47486	1.8227	1.4844	3.53749	2.83613	3.26272	1.77956	2.53744	1.79801	72123	coiled-coil domain containing 71 like
Kif3c	-0.509826	4.83141	0.00648884	0.0434481	FALSE	NS	2.28561	2.17495	2.32995	2.44673	2.38235	2.9444	3.87569	3.5157	4.02788	4.45177	4.21385	6.69756	16570	kinesin family member 3C
Ndufs5-ps	-0.476327	4.66501	0.00649872	0.0434867	FALSE	NS	5.40064	5.40505	5.3005	5.51402	5.82653	5.90851	41.2429	41.3722	38.4104	44.6968	55.7492	59.0675	170658	NADH:ubiquinone oxidoreductase core subunit S5, pseudogene
Gm34039	0.666514	2.58732	0.00651714	0.043553	FALSE	NS	2.44477	2.52405	2.18551	1.79814	2.03318	1.60396	4.44438	4.75195	3.54887	2.47772	3.09306	2.03977	108168966	cadherin-2 pseudogene
Pbx1	0.340246	6.56729	0.00652015	0.043553	FALSE	NS	3.7566	3.55684	3.80581	3.22388	3.37259	3.36467	12.516	10.7684	12.985	8.34294	9.35741	9.30073	18514	pre B cell leukemia homeobox 1
Ppdpf	-0.445149	5.25847	0.0065225	0.043553	FALSE	NS	5.19418	4.85445	5.13662	5.16008	5.53757	5.53617	35.6103	27.9292	34.1785	34.7552	45.4488	45.4039	66496	pancreatic progenitor cell differentiation and proliferation factor
Guk1	-0.838457	5.37014	0.00652511	0.043553	FALSE	NS	4.40288	4.51086	4.47222	4.62608	5.02494	5.73251	20.1543	21.7984	21.1959	23.6939	31.5579	52.1687	14923	guanylate kinase 1
Got1	-1.4336	4.33658	0.00653619	0.0435705	TRUE	Reduced	2.24399	2.14978	2.16423	2.44487	2.62488	4.2379	3.73706	3.43762	3.48226	4.44477	5.16833	17.8684	14718	glutamic-oxaloacetic transaminase 1, soluble
Trim12c	0.482906	4.50903	0.00653659	0.0435705	FALSE	NS	3.08582	3.01041	3.11287	2.60882	2.73529	2.37957	7.49033	7.05791	7.65102	5.10004	5.65891	4.20381	319236	tripartite motif-containing 12C
Tek	2.22667	4.74404	0.00654011	0.0435705	TRUE	Elevated	3.18021	3.20173	3.02875	1.81479	1.62068	0.146028	8.0644	8.2006	7.161	2.51807	2.07521	0.106519	21687	TEK receptor tyrosine kinase
Nudt16l1	-0.345752	5.41287	0.00655206	0.0436226	FALSE	NS	4.98598	4.76851	4.97043	4.91004	5.30428	5.25678	30.6905	26.2562	30.3508	29.0656	38.5137	37.2338	66911	nudix hydrolase 16 like 1
Lgi3	0.733535	3.75716	0.00655767	0.0436325	FALSE	NS	2.20326	1.97585	2.11664	1.34743	1.32095	1.83337	3.60518	2.93359	3.33682	1.54459	1.4983	2.56368	213469	leucine-rich repeat LGI family, member 3
Spice1	0.465336	3.5691	0.00656374	0.0436454	FALSE	NS	2.10347	2.02593	2.05073	1.6967	1.66673	1.62334	3.29741	3.07255	3.14316	2.24159	2.17495	2.08088	212514	spindle and centriole associated protein 1
Atp2a2	0.44958	7.92829	0.00657445	0.0436891	FALSE	NS	5.64967	5.49807	5.59325	5.14509	4.99201	5.03348	49.2018	44.1943	47.2766	34.3855	30.8233	31.7512	11938	ATPase, Ca++ transporting, cardiac muscle, slow twitch 2
Emc7	-0.331599	5.81967	0.00660342	0.0438384	FALSE	NS	3.3266	3.33211	3.35199	3.48266	3.47483	3.72017	9.03242	9.07084	9.21054	10.1785	10.118	12.179	73024	ER membrane protein complex subunit 7
Ppib	0.442189	8.02466	0.00660526	0.0438384	FALSE	NS	8.26049	8.13604	8.11599	7.69024	7.76845	7.46527	305.659	280.314	276.432	205.535	217.04	175.713	19035	peptidylprolyl isomerase B
Mideas	0.689266	4.99622	0.00660937	0.0438384	FALSE	NS	2.66121	2.5817	2.75581	2.06686	2.1015	1.96264	5.32565	4.98644	5.75434	3.18975	3.29155	2.89775	238317	mitotic deacetylase associated SANT domain protein
Hsdl1	-0.438352	4.40209	0.00661523	0.0438498	FALSE	NS	2.74261	2.63472	2.63786	2.75379	2.90798	3.23873	5.6928	5.21053	5.22407	5.74486	6.50569	8.43965	72552	hydroxysteroid dehydrogenase like 1
Ext2	0.350319	6.45258	0.00662137	0.0438629	FALSE	NS	4.37746	4.40009	4.48093	4.01319	4.1458	3.84975	19.7848	20.1135	21.3303	15.147	16.7015	13.4175	14043	exostosin glycosyltransferase 2
Bpnt2	0.321445	6.27459	0.00662973	0.0438908	FALSE	NS	3.86355	3.9995	3.89454	3.53118	3.59366	3.51665	13.556	14.9945	13.8722	10.5609	11.0725	10.445	242291	3'(2'), 5'-bisphosphate nucleotidase 2
Nfatc4	0.827262	4.34945	0.00664516	0.0439654	FALSE	NS	3.01165	3.04652	2.99018	2.61751	2.26389	1.72706	7.06486	7.26218	6.94575	5.13692	3.80284	2.31053	73181	nuclear factor of activated T cells, cytoplasmic, calcineurin dependent 4
Shb	-0.355477	5.11899	0.00668299	0.044188	FALSE	NS	3.67106	3.44884	3.6474	3.74688	3.82068	3.95308	11.7379	9.91951	11.5307	12.4253	13.1299	14.488	230126	src homology 2 domain-containing transforming protein B
Gsr	0.307952	4.28363	0.00669125	0.044215	FALSE	NS	3.04207	3.04205	3.14885	2.742	2.73927	2.73208	7.23672	7.2366	7.86951	5.68995	5.67734	5.64411	14782	glutathione reductase
Txndc16	0.331745	5.54092	0.00669972	0.0442417	FALSE	NS	3.72278	3.70054	3.84773	3.34176	3.35604	3.43158	12.2029	12.0009	13.3973	9.1384	9.23928	9.78966	70561	thioredoxin domain containing 16
Gpnmb	1.22024	4.8461	0.00671362	0.0442417	TRUE	Elevated	2.76114	2.72495	3.00286	2.22758	1.12466	1.8157	5.77934	5.61136	7.01587	3.68349	1.1805	2.52031	93695	glycoprotein (transmembrane) nmb
Slc19a1	-0.33406	3.62678	0.00671489	0.0442417	FALSE	NS	2.23235	2.07714	2.1988	2.32935	2.33486	2.43904	3.69899	3.2197	3.59098	4.02578	4.04502	4.4228	20509	solute carrier family 19 (folate transporter), member 1
Ptpa	-0.312534	6.979	0.00671813	0.0442417	FALSE	NS	5.53615	5.39059	5.51387	5.53063	5.66498	5.90255	45.4032	40.9497	44.6919	45.2259	49.7375	58.8196	110854	protein phosphatase 2 protein activator
Spred1	0.522226	5.14574	0.00672154	0.0442417	FALSE	NS	2.81302	2.86568	2.93702	2.21015	2.18003	2.66352	6.02753	6.28882	6.65826	3.62724	3.53162	5.33579	114715	sprouty protein with EVH-1 domain 1, related sequence
Gm41062	0.574471	2.80502	0.00672231	0.0442417	FALSE	NS	4.46896	4.32382	4.59212	3.43651	4.19623	3.80224	21.1458	19.0263	23.1194	9.82661	17.3312	12.9504	105245634	predicted gene, 41062
Katnip	0.478978	4.26942	0.00673142	0.0442417	FALSE	NS	1.94383	1.93503	2.02844	1.53744	1.59278	1.58602	2.84725	2.82386	3.07965	1.90279	2.0163	2.00219	233865	katanin interacting protein
Ap3m1	0.568129	5.50629	0.00673195	0.0442417	FALSE	NS	3.52162	3.52021	3.53898	3.17221	3.01832	2.55935	10.4845	10.4733	10.6235	8.01424	7.10225	4.89444	55946	adaptor-related protein complex 3, mu 1 subunit
Ndrg4	-2.06812	5.20124	0.00673297	0.0442417	TRUE	Reduced	2.74684	2.71324	2.26362	3.03387	3.19718	5.53995	5.71246	5.55793	3.80195	7.19005	8.17167	45.5256	234593	N-myc downstream regulated gene 4
Rarb	-0.414257	3.8061	0.00674028	0.0442621	FALSE	NS	2.18102	2.00146	2.25185	2.54576	2.3524	2.30645	3.53473	3.00406	3.76293	4.83916	4.10675	3.94666	218772	retinoic acid receptor, beta
Sox2ot	-0.532305	6.40808	0.00675072	0.0443032	FALSE	NS	4.88476	4.81557	4.69262	5.38634	5.34468	4.91972	28.5433	27.1599	24.8594	40.8265	39.6357	29.2679	320478	SOX2 overlapping transcript (non-protein coding)
Usp18	-1.05284	2.42224	0.00676266	0.0443227	TRUE	Reduced	2.01568	1.84626	1.50151	2.27701	2.74334	2.63319	3.04371	2.59566	1.83139	3.84671	5.69619	5.20396	24110	ubiquitin specific peptidase 18
Gm57845	1.46443	0.867528	0.00676835	0.0443227	TRUE	Elevated	1.88305	1.63325	2.50236	1.31572	1.08193	0.701137	2.68854	2.10212	4.66613	1.48926	1.11686	0.625786	118568784	predicted gene, 57845
Ndufb10	-0.547003	5.44667	0.0067703	0.0443227	FALSE	NS	5.77099	5.66046	5.83245	5.84885	6.15703	6.55733	53.606	49.5786	55.9826	56.634	70.3595	93.179	68342	NADH:ubiquinone oxidoreductase subunit B10
Chd2	0.472392	6.08832	0.00677047	0.0443227	FALSE	NS	3.30489	3.23542	3.41929	2.95931	2.81328	2.6952	8.8826	8.41801	9.69818	6.77752	6.02881	5.47644	244059	chromodomain helicase DNA binding protein 2
Tomm34	-0.284706	5.33198	0.00677574	0.0443297	FALSE	NS	4.16274	3.9711	4.189	4.11501	4.41444	4.35703	16.9106	14.6827	17.2395	16.3277	20.3245	19.4925	67145	translocase of outer mitochondrial membrane 34
Gjc1	0.530188	3.16603	0.00679656	0.0444309	FALSE	NS	1.98567	2.06181	1.90689	1.58044	1.71694	1.34387	2.96047	3.17509	2.75	1.99061	2.28739	1.5383	14615	gap junction protein, gamma 1
Ube2e2	-0.345128	4.68085	0.00679961	0.0444309	FALSE	NS	3.56519	3.71756	3.61772	3.72335	3.89232	4.01368	10.8366	12.1552	11.2756	12.2081	13.8493	15.1525	218793	ubiquitin-conjugating enzyme E2E 2
Tnfrsf23	0.666893	4.88089	0.00680809	0.0444588	FALSE	NS	3.05234	3.09631	3.12744	2.74611	2.45992	2.05032	7.29554	7.55227	7.73883	5.70907	4.50188	3.14198	79201	tumor necrosis factor receptor superfamily, member 23
Enoph1	-0.754173	3.91823	0.00682328	0.0444734	FALSE	NS	2.47836	2.18425	2.38888	2.55008	2.63395	3.41474	4.57264	3.5449	4.2375	4.85667	5.20724	9.66445	67870	enolase-phosphatase 1
Kat2a	0.298222	5.90603	0.00682425	0.0444734	FALSE	NS	4.50738	4.3155	4.5885	4.03869	4.22085	4.0632	21.7435	18.9111	23.0589	15.4349	17.6467	15.7164	14534	K(lysine) acetyltransferase 2A
Rex1bd	-0.617178	5.42651	0.0068252	0.0444734	FALSE	NS	5.40502	5.22469	5.39883	5.64868	5.84339	6.08388	41.3714	36.3929	41.19	49.1674	56.4164	66.8312	66462	required for excision 1-B domain containing
Tmem14a	-0.55199	2.55219	0.00682717	0.0444734	FALSE	NS	2.09849	2.27662	2.11668	2.46341	2.38465	2.75965	3.2826	3.84542	3.33696	4.51519	4.22218	5.77232	75712	transmembrane protein 14A
Mllt10	0.444574	5.1124	0.00683935	0.0445253	FALSE	NS	2.37992	2.34753	2.38132	2.04235	1.92715	1.89955	4.20507	4.08952	4.21013	3.11915	2.80303	2.73098	17354	myeloid/lymphoid or mixed-lineage leukemia; translocated to, 10
Mgrn1	-0.313294	6.50946	0.00684765	0.0445514	FALSE	NS	4.12612	4.10119	4.16348	4.23227	4.25097	4.54448	16.4616	16.1625	16.9197	17.7949	18.0401	22.336	17237	mahogunin, ring finger 1
Mfap3	0.585338	5.11704	0.00686046	0.0445514	FALSE	NS	3.27179	3.2072	3.27082	2.76486	2.83901	2.34206	8.65846	8.23558	8.65198	5.79683	6.15531	4.07024	216760	microfibrillar-associated protein 3
Prorp	0.463219	2.79457	0.00686333	0.0445514	FALSE	NS	1.90878	1.83795	1.82255	1.38546	1.606	1.45205	2.75491	2.57502	2.53706	1.61255	2.04406	1.73597	66132	protein only RNase P catalytic subunit
Arf3	-0.284889	6.97415	0.00686543	0.0445514	FALSE	NS	5.00848	5.08203	5.10273	5.25067	5.16515	5.36017	31.1887	32.8721	33.3618	37.0724	34.8809	40.0745	11842	ARF GTPase 3
Leng8	0.567029	7.29339	0.00686844	0.0445514	FALSE	NS	5.0467	4.95647	5.21745	4.55905	4.49948	4.25778	32.0528	30.049	36.2056	22.5727	21.6193	18.1302	232798	leukocyte receptor cluster (LRC) member 8
Rras2	-0.384241	5.12051	0.00686865	0.0445514	FALSE	NS	3.35522	2.97218	3.37845	3.29568	3.61156	3.62072	9.23347	6.84721	9.39959	8.81972	11.2233	11.3011	66922	related RAS viral (r-ras) oncogene 2
Lyrm9	-0.39666	3.97007	0.00688772	0.0446476	FALSE	NS	1.96215	2.02963	2.01044	2.19669	2.23501	2.29583	2.89642	3.083	3.02906	3.58428	3.70765	3.91035	66274	LYR motif containing 9
Zfp787	-0.33719	3.90053	0.00689633	0.044676	FALSE	NS	2.57608	2.35103	2.55046	2.64867	2.64964	2.81419	4.96319	4.10189	4.85822	5.27087	5.2751	6.03326	67109	zinc finger protein 787
Tspan7	-0.781518	6.80236	0.00690924	0.0447008	FALSE	NS	4.12282	4.04273	4.06565	4.34781	4.34383	5.32567	16.4217	15.481	15.7449	19.362	19.3059	39.1038	21912	tetraspanin 7
Ldha	0.36029	9.40644	0.00692163	0.0447008	FALSE	NS	7.33124	7.10453	7.20677	6.79179	6.86268	6.66015	160.036	136.618	146.725	109.798	115.378	100.136	16828	lactate dehydrogenase A
Ralbp1	-0.269331	5.51165	0.00692198	0.0447008	FALSE	NS	3.17989	3.12965	3.31257	3.23236	3.40742	3.47858	8.06235	7.75224	8.93536	8.39804	9.6105	10.1469	19765	ralA binding protein 1
Plekhb1	-1.87442	5.39533	0.00692348	0.0447008	TRUE	Reduced	2.80173	2.83795	2.54179	2.95808	3.54375	5.43735	5.97277	6.15003	4.82312	6.7709	10.662	42.3315	27276	pleckstrin homology domain containing, family B (evectins) member 1
Cd81	0.256242	7.82435	0.00692983	0.0447008	FALSE	NS	7.44009	7.29245	7.3875	6.95934	7.06675	7.08178	172.657	155.763	166.44	123.443	133.061	134.465	12520	CD81 antigen
Mtarc2	-0.509809	5.21689	0.00693233	0.0447008	FALSE	NS	3.71752	3.64145	3.83236	4.02302	4.05467	4.29759	12.1548	11.4792	13.2447	15.2573	15.6179	18.6654	67247	mitochondrial amidoxime reducing component 2
Paqr3	0.426681	4.9455	0.00693333	0.0447008	FALSE	NS	2.04164	1.91507	1.9325	1.6269	1.51711	1.65837	3.11712	2.77132	2.81715	2.08849	1.86217	2.1566	231474	progestin and adipoQ receptor family member III
Tank	0.393008	3.79938	0.006934	0.0447008	FALSE	NS	2.24653	2.13984	2.31991	1.76985	1.87384	1.97428	3.74539	3.40714	3.99301	2.41019	2.66507	2.92933	21353	TRAF family member-associated Nf-kappa B activator
Matn2	0.997327	5.54229	0.00696283	0.0448593	FALSE	NS	4.37484	4.35948	4.42303	3.44123	2.78633	3.7496	19.7471	19.5274	20.4518	9.86212	5.89872	12.4506	17181	matrilin 2
Dcaf15	0.3024	4.70744	0.00697945	0.044939	FALSE	NS	3.44699	3.23619	3.51382	2.9377	3.12378	3.10319	9.90553	8.423	10.4226	6.66191	7.71671	7.59316	212123	DDB1 and CUL4 associated factor 15
Crybg1	0.835115	4.63682	0.00698858	0.0449557	FALSE	NS	2.21694	1.57559	1.89517	0.939284	1.39662	1.52274	3.64905	1.98057	2.71966	0.917577	1.63285	1.87336	11630	crystallin beta-gamma domain containing 1
Vps54	0.546093	5.15398	0.00699055	0.0449557	FALSE	NS	3.42327	3.3586	3.43412	2.99782	2.98306	2.49699	9.72772	9.25745	9.80871	6.98792	6.90662	4.64505	245944	VPS54 GARP complex subunit
Uggt1	0.519626	6.89892	0.00702283	0.0451358	FALSE	NS	4.12089	4.0976	4.13759	3.66161	3.66489	3.30856	16.3985	16.1199	16.601	11.6548	11.6836	8.90775	320011	UDP-glucose glycoprotein glucosyltransferase 1
Plekhg1	0.960232	5.6316	0.00702721	0.0451365	FALSE	NS	2.08652	2.21284	2.14512	1.71017	1.3974	1.04274	3.24723	3.63586	3.4233	2.27198	1.63426	1.06014	213783	pleckstrin homology domain containing, family G (with RhoGef domain) member 1
Pttg1ip	-0.324046	5.10674	0.00703732	0.0451739	FALSE	NS	3.534	3.3884	3.5762	3.59324	3.64471	3.90943	10.5835	9.47155	10.9273	11.069	11.5074	14.0264	108705	pituitary tumor-transforming 1 interacting protein
Mcrs1	-0.30085	5.73355	0.00704948	0.0452246	FALSE	NS	4.73402	4.55294	4.75108	4.75016	4.92182	4.9914	25.6123	22.4732	25.9289	25.9118	29.3121	30.8099	51812	microspherule protein 1
Wdr75	0.364832	4.66898	0.00707643	0.0452999	FALSE	NS	3.34654	3.32965	3.46559	3.08553	3.00124	2.83981	9.17207	9.05368	10.0471	7.4886	7.00689	6.15925	73674	WD repeat domain 75
Zmym5	0.338092	5.88703	0.00707978	0.0452999	FALSE	NS	3.51438	3.49696	3.50947	3.17303	3.12863	3.07569	10.427	10.2899	10.3882	8.01938	7.74606	7.43094	219105	zinc finger, MYM-type 5
Psmc3	-0.418162	7.37708	0.00707987	0.0452999	FALSE	NS	6.55051	6.3322	6.45567	6.65385	6.78313	6.89468	92.7345	79.5717	86.7711	99.6955	109.135	117.989	19182	proteasome (prosome, macropain) 26S subunit, ATPase 3
Tmem168	0.329107	3.50085	0.00708138	0.0452999	FALSE	NS	1.89591	1.83482	1.92096	1.59008	1.62771	1.56538	2.72158	2.56727	2.78674	2.01067	2.09021	1.95955	101118	transmembrane protein 168
Fam219b	-0.360252	4.06715	0.00708266	0.0452999	FALSE	NS	2.17663	2.16508	2.12435	2.23631	2.36287	2.51929	3.52097	3.4849	3.36007	3.7119	4.14394	4.73298	78323	family with sequence similarity 219, member B
Ddrgk1	-0.665289	5.54752	0.00709433	0.0453471	FALSE	NS	4.25048	4.06154	4.2496	4.2793	4.71546	5.13344	18.0336	15.6973	18.0221	18.4177	25.272	34.1009	77006	DDRGK domain containing 1
Etv3	0.286968	4.8133	0.00710476	0.0453863	FALSE	NS	2.58855	2.52901	2.73316	2.23345	2.35133	2.35632	5.01494	4.77177	5.64909	3.70256	4.10294	4.12064	27049	ets variant 3
Bche	-0.574827	4.1639	0.00711583	0.0454103	FALSE	NS	1.72796	1.90025	2.01324	1.97083	2.28275	2.48749	2.31259	2.73277	3.03688	2.91994	3.86605	4.60802	12038	butyrylcholinesterase
Fn3k	-0.812045	3.43352	0.00711711	0.0454103	FALSE	NS	1.4917	1.66749	1.46698	1.98363	1.92351	2.26934	1.8122	2.17661	1.76443	2.95487	2.79344	3.82102	63828	fructosamine 3 kinase
Kazn	0.380391	5.31639	0.00712382	0.0454256	FALSE	NS	2.23836	2.1677	2.29798	1.96441	1.88931	1.77988	3.71862	3.49306	3.91769	2.90252	2.70459	2.43397	71529	kazrin, periplakin interacting protein
Yaf2	-0.350331	5.20938	0.00713562	0.0454734	FALSE	NS	3.86256	3.89096	4.00456	4.20893	4.03592	4.25356	13.5461	13.8353	15.0506	17.4932	15.4033	18.0743	67057	YY1 associated factor 2
Polm	0.464229	3.48578	0.00714016	0.045475	FALSE	NS	2.17214	1.90744	2.14326	1.63953	1.75981	1.63357	3.5069	2.75144	3.4176	2.11564	2.38654	2.1028	54125	polymerase (DNA directed), mu
Zfp143	0.495617	3.65742	0.00714663	0.0454887	FALSE	NS	2.58685	2.33436	2.42108	1.99434	2.03251	1.95992	5.00787	4.04326	4.35573	2.98433	3.09115	2.89041	20841	zinc finger protein 143
Jag1	1.07708	7.56304	0.00715589	0.0455202	TRUE	Elevated	4.49027	4.25197	4.48432	3.70719	3.46977	2.53972	21.4753	18.0533	21.3828	12.061	10.0791	4.81475	16449	jagged 1
Rsph3b	-0.426378	3.73476	0.00716847	0.0455728	FALSE	NS	3.12245	2.96837	3.0714	3.31191	3.29101	3.47261	7.70868	6.82651	7.40591	8.93079	8.78799	10.1009	100037282	radial spoke 3B homolog (Chlamydomonas)
Cend1	-2.29735	3.13686	0.00718248	0.0456345	TRUE	Reduced	1.6108	1.85151	1.3889	1.86999	2.30582	4.59152	2.05422	2.60878	1.61879	2.65531	3.94449	23.1094	57754	cell cycle exit and neuronal differentiation 1
Oard1	-0.40224	4.16168	0.00718985	0.045638	FALSE	NS	2.71422	2.73367	2.93025	2.91405	2.98034	3.2957	5.56239	5.65145	6.6224	6.53731	6.89174	8.81986	106821	O-acyl-ADP-ribose deacylase 1
Stab1	0.985741	5.90235	0.00719168	0.045638	FALSE	NS	3.60876	3.24269	3.59654	2.95167	2.58172	1.90978	11.1996	8.46559	11.0967	6.73646	4.98652	2.75752	192187	stabilin 1
Cdk2	0.658853	3.97872	0.00725359	0.0460033	FALSE	NS	3.14466	2.88994	3.25265	2.70115	2.46962	2.16408	7.84374	6.4124	8.53114	5.5032	4.53897	3.48179	12566	cyclin dependent kinase 2
Tardbp	0.351103	7.40538	0.00727178	0.046091	FALSE	NS	4.76366	4.69254	4.68006	4.38475	4.35989	4.12492	26.1647	24.858	24.6354	19.8902	19.5332	16.4472	230908	TAR DNA binding protein
1700003F12Rik	2.1067	1.45717	0.00730353	0.0462644	TRUE	Elevated	2.21541	2.31018	1.52774	1.01415	0.912242	0.293389	3.64414	3.95944	1.88333	1.01971	0.881969	0.225516	75480	RIKEN cDNA 1700003F12 gene
Azi2	0.353698	5.17523	0.00733608	0.0464244	FALSE	NS	2.77962	2.73652	2.77275	2.42612	2.29028	2.47204	5.86672	5.66461	5.83411	4.37447	3.8915	4.54829	27215	5-azacytidine induced gene 2
Cnp	-0.906509	2.6595	0.00733757	0.0464244	FALSE	NS	1.52227	1.35991	1.75181	1.67926	1.92751	2.64765	1.87242	1.56669	2.36781	2.20263	2.80399	5.26647	12799	2',3'-cyclic nucleotide 3' phosphodiesterase
Cystm1	-1.33026	2.7207	0.00734725	0.0464463	TRUE	Reduced	2.4146	2.06395	2.29909	2.14716	3.2393	4.0426	4.33172	3.1813	3.92146	3.42954	8.44334	15.4795	66060	cysteine-rich transmembrane module containing 1
Snord69	1.93023	-1.83861	0.0073522	0.0464463	TRUE	Elevated	2.06594	2.84471	3.44397	1.26791	1.5501	1.12657	3.18708	6.18363	9.88271	1.40813	1.92837	1.18339	100217431	small nucleolar RNA, C/D box 69
Bcl7b	-0.716444	4.30622	0.00735729	0.0464463	FALSE	NS	3.54656	3.40486	3.42412	3.50113	4.01442	4.48236	10.6848	9.59167	9.73404	10.3226	15.1608	21.3525	12054	B cell CLL/lymphoma 7B
Mrpl27	-0.371084	4.60969	0.00736231	0.0464463	FALSE	NS	3.22596	3.24681	3.30798	3.31708	3.43374	3.77964	8.35642	8.49267	8.90381	8.96645	9.80583	12.7336	94064	mitochondrial ribosomal protein L27
Zkscan3	0.344123	5.22334	0.00736301	0.0464463	FALSE	NS	3.977	3.7369	3.87824	3.55044	3.49321	3.35786	14.7469	12.3327	13.7051	10.7162	10.2606	9.25219	72739	zinc finger with KRAB and SCAN domains 3
Rnf19a	0.346405	5.08531	0.0073718	0.046474	FALSE	NS	3.42892	3.14003	3.38211	2.92344	3.05761	2.82422	9.7698	7.81543	9.42596	6.58652	7.32595	6.08229	30945	ring finger protein 19A
Wwtr1	0.458675	4.65864	0.00737662	0.0464767	FALSE	NS	2.86699	2.80772	3.03806	2.52565	2.58549	2.19627	6.29543	6.00176	7.21385	4.75832	5.00218	3.58293	97064	WW domain containing transcription regulator 1
Coro2b	-0.443139	6.89722	0.0073829	0.0464885	FALSE	NS	4.28117	4.43261	4.24558	4.55872	4.4927	4.92395	18.4429	20.5947	17.9691	22.5675	21.5133	29.3568	235431	coronin, actin binding protein, 2B
Ap5m1	0.415846	4.04832	0.00739378	0.0465293	FALSE	NS	2.10495	1.93093	1.97963	1.62209	1.63405	1.68896	3.30182	2.81302	2.94393	2.07821	2.10382	2.22425	74385	adaptor-related protein complex 5, mu 1 subunit
Vps25	-0.300742	5.9189	0.00741649	0.0466444	FALSE	NS	5.29471	5.38019	5.41641	5.47672	5.552	5.69838	38.2524	40.6485	41.7073	43.5304	45.9158	50.9256	28084	vacuolar protein sorting 25
Zcchc17	-0.441115	4.81632	0.00742785	0.0466557	FALSE	NS	3.49795	3.54212	3.51704	3.67828	3.74019	4.10213	10.2977	10.6489	10.4481	11.8019	12.3632	16.1737	619605	zinc finger, CCHC domain containing 17
Tmem229a	0.924484	3.78985	0.00742836	0.0466557	FALSE	NS	2.15019	2.21558	2.17981	1.76195	1.5103	1.01109	3.43887	3.64468	3.53094	2.39156	1.84868	1.01543	319832	transmembrane protein 229A
Isyna1	-0.379032	5.34342	0.00743152	0.0466557	FALSE	NS	4.78657	4.3514	4.58732	4.84226	4.78102	4.97221	26.5994	19.4128	23.0393	27.6857	26.4936	30.3895	71780	myo-inositol 1-phosphate synthase A1
Dock1	0.521547	5.95234	0.00746408	0.0467188	FALSE	NS	3.58274	3.43894	3.70868	3.05138	3.14147	2.89511	10.9815	9.8449	12.0744	7.29003	7.82422	6.43899	330662	dedicator of cytokinesis 1
Xbp1	0.469133	5.87802	0.00746457	0.0467188	FALSE	NS	4.95488	4.78466	4.69731	3.98426	4.21751	4.60958	30.0146	26.5629	24.9437	14.8264	17.6037	23.4131	22433	X-box binding protein 1
Ppia	-0.397792	9.36653	0.00746699	0.0467188	FALSE	NS	9.54004	9.58419	9.51753	9.85679	9.84515	9.88455	743.454	766.591	731.928	926.237	918.783	944.252	268373	peptidylprolyl isomerase A
Cplx2	-1.56002	4.65841	0.00746932	0.0467188	TRUE	Reduced	1.68498	1.82424	1.5795	2.02776	2.08274	3.781	2.21537	2.54121	1.98866	3.0777	3.2361	12.7466	12890	complexin 2
Exoc3	-0.340054	5.60155	0.00747227	0.0467188	FALSE	NS	2.96854	2.83517	2.98571	3.11778	2.97261	3.35117	6.82745	6.13628	6.92117	7.6805	6.84953	9.20474	211446	exocyst complex component 3
Lsr	0.939798	3.91786	0.00747537	0.0467188	FALSE	NS	3.26434	3.4357	3.31311	2.79374	2.63835	1.70533	8.60867	9.82052	8.93904	5.93425	5.22618	2.26105	54135	lipolysis stimulated lipoprotein receptor
Smim45	-1.37046	3.04555	0.00747605	0.0467188	TRUE	Reduced	2.0145	1.86586	1.83357	2.29193	2.39657	3.71511	3.04041	2.64485	2.56419	3.89712	4.26551	12.1329	76505	small integral membrane protein 45
Rps6kb2	0.386837	4.08834	0.00747695	0.0467188	FALSE	NS	3.28751	2.88857	3.14701	2.68917	2.73238	2.69703	8.76425	6.40537	7.85818	5.44944	5.6455	5.48467	58988	ribosomal protein S6 kinase, polypeptide 2
Cops4	-0.270384	6.13567	0.00748529	0.0467433	FALSE	NS	4.0383	3.92886	4.03595	4.03431	4.18778	4.30245	15.4304	14.2302	15.4037	15.3851	17.2241	18.7317	26891	COP9 signalosome subunit 4
Snora65	0.767467	1.63203	0.00748998	0.0467449	FALSE	NS	5.07329	4.48114	4.78449	4.27095	3.72389	3.92606	32.6675	21.3335	26.5598	18.3057	12.213	14.2006	104367	small nucleolar RNA, H/ACA box 65
Ssh3	0.400307	5.10581	0.00750575	0.0468157	FALSE	NS	4.08935	3.77879	4.33188	3.48966	3.75458	3.62983	16.0222	12.7256	19.1385	10.2329	12.4971	11.3791	245857	slingshot protein phosphatase 3
Uhrf2	0.321474	5.04287	0.00754308	0.0469955	FALSE	NS	3.46606	3.54327	3.51473	3.23979	3.07047	3.11128	10.0506	10.6582	10.4298	8.44658	7.40045	7.64148	109113	ubiquitin-like, containing PHD and RING finger domains 2
Dis3	0.659702	3.9709	0.00754347	0.0469955	FALSE	NS	2.58147	2.52106	2.71053	2.18199	2.04037	1.77758	4.98548	4.74004	5.5456	3.53779	3.11351	2.42851	72662	DIS3 homolog, exosome endoribonuclease and 3'-5' exoribonuclease
Ogt	0.656923	8.45814	0.0075513	0.0470103	FALSE	NS	6.52814	6.39367	6.54995	5.87507	5.87716	5.48303	91.2923	83.0791	92.6982	57.6912	57.7763	43.7257	108155	O-linked N-acetylglucosamine (GlcNAc) transferase (UDP-N-acetylglucosamine:polypeptide-N-acetylglucosaminyl transferase)
Letmd1	0.309293	4.4608	0.00755475	0.0470103	FALSE	NS	1.96203	1.82449	1.84781	1.55202	1.65896	1.60097	2.89609	2.54183	2.59952	1.93228	2.1579	2.03348	68614	LETM1 domain containing 1
Cyb5r3	-0.336097	7.57601	0.007585	0.0471537	FALSE	NS	5.18454	5.06061	5.28488	5.24454	5.51043	5.50707	35.3666	32.373	37.9859	36.911	44.5833	44.4771	109754	cytochrome b5 reductase 3
Tollip	-0.323975	5.93307	0.0075881	0.0471537	FALSE	NS	3.98479	3.96409	4.05493	4.0751	4.15838	4.43283	14.8322	14.6066	15.6209	15.855	16.8565	20.5981	54473	toll interacting protein
Ifi30	-0.834731	4.2322	0.0075964	0.0471537	FALSE	NS	4.02135	4.08991	4.29634	5.31884	4.80454	4.19617	15.2385	16.0289	18.6485	38.9144	26.9454	17.3304	65972	interferon gamma inducible protein 30
Olfml2a	-0.75004	4.99971	0.00759809	0.0471537	FALSE	NS	3.64239	3.79735	4.07759	4.37342	4.47286	4.5796	11.4873	12.9032	15.884	19.7267	21.2057	22.911	241327	olfactomedin-like 2A
Pmvk	-0.378055	4.31796	0.00760011	0.0471537	FALSE	NS	2.90088	2.59242	2.6165	2.83912	2.98027	3.06699	6.4688	5.03108	5.1326	6.15585	6.89134	7.38025	68603	phosphomevalonate kinase
Nid1	0.987918	11.8111	0.007614	0.0472122	FALSE	NS	9.58678	9.77474	9.74032	8.94898	8.8455	7.84473	767.967	874.972	854.317	493.21	459.003	228.879	18073	nidogen 1
Atp5f1b	-0.310442	9.42759	0.00762197	0.0472339	FALSE	NS	8.4069	8.32373	8.38582	8.60135	8.54561	8.64433	338.414	319.4	333.491	387.388	372.667	399.132	11947	ATP synthase F1 subunit beta
B3galnt2	0.482493	3.84039	0.00763168	0.0472443	FALSE	NS	2.45882	2.38673	2.44827	2.06064	2.1019	1.77602	4.49766	4.22969	4.4576	3.1717	3.29274	2.42479	97884	UDP-GalNAc:betaGlcNAc beta 1,3-galactosaminyltransferase, polypeptide 2
Uggt2	0.638238	5.47394	0.00764195	0.0472443	FALSE	NS	2.33589	2.45891	2.39852	2.00746	1.88884	1.59773	4.04863	4.49803	4.27261	3.02073	2.70337	2.02667	66435	UDP-glucose glycoprotein glucosyltransferase 2
Dock6	0.629701	5.10657	0.00764205	0.0472443	FALSE	NS	2.77263	2.50725	2.81141	2.09682	2.24572	2.01165	5.83352	4.68535	6.01971	3.27766	3.74274	3.03244	319899	dedicator of cytokinesis 6
Specc1	-0.739562	5.81388	0.00764241	0.0472443	FALSE	NS	2.43672	2.16474	2.41264	2.26697	2.92471	3.31689	4.41411	3.48385	4.32447	3.81312	6.59321	8.96514	432572	sperm antigen with calponin homology and coiled-coil domains 1
Mpc1	-0.658405	3.96882	0.00764601	0.0472443	FALSE	NS	3.21675	3.03177	3.22898	3.37819	3.45272	4.10917	8.29688	7.17814	8.37608	9.39769	9.94894	16.2577	55951	mitochondrial pyruvate carrier 1
Ddit3	-0.901242	4.23982	0.00765777	0.0472893	FALSE	NS	2.55029	2.39184	2.38262	2.78644	2.78515	3.67926	4.85751	4.24826	4.21483	5.89924	5.89309	11.8106	13198	DNA-damage inducible transcript 3
Zfp207	0.364248	7.12216	0.00766893	0.0473305	FALSE	NS	4.39462	4.36678	4.32696	3.96613	4.0442	3.79814	20.0335	19.6315	19.0699	14.6287	15.4977	12.9109	22680	zinc finger protein 207
Psmf1	-0.340356	4.93611	0.00770101	0.0475008	FALSE	NS	3.12709	3.12799	3.24216	3.17985	3.3803	3.60725	7.73673	7.74214	8.46212	8.06211	9.41292	11.1868	228769	proteasome (prosome, macropain) inhibitor subunit 1
Psph	-0.349873	3.99274	0.00777907	0.0479543	FALSE	NS	2.20283	2.10511	2.37332	2.35915	2.46103	2.50412	3.60381	3.3023	4.18132	4.13068	4.50609	4.67305	100678	phosphoserine phosphatase
Txn2	-0.451836	6.15285	0.00778462	0.0479605	FALSE	NS	5.65829	5.58791	5.74309	5.65759	6.01417	6.34186	49.5029	47.0983	52.5602	49.4783	63.6318	80.113	56551	thioredoxin 2
Sox2	-0.248464	6.00322	0.00779031	0.0479676	FALSE	NS	4.72354	4.71636	4.80065	4.83443	4.97232	4.90936	25.4197	25.2884	26.8703	27.5304	30.392	29.0515	20674	SRY (sex determining region Y)-box 2
Papola	0.426322	6.99321	0.00780535	0.0480322	FALSE	NS	4.62156	4.56645	4.64361	4.26384	4.17761	3.89632	23.6166	22.694	23.9957	18.2107	17.0962	13.8905	18789	poly (A) polymerase alpha
Bach1	0.527407	3.63238	0.00781196	0.0480449	FALSE	NS	1.65965	1.62303	1.79147	1.36098	1.29567	1.23251	2.1594	2.08022	2.46166	1.5686	1.45491	1.34976	12013	BTB and CNC homology 1, basic leucine zipper transcription factor 1
Mindy4	0.415776	3.50409	0.00782594	0.0481029	FALSE	NS	1.9665	1.77234	1.87898	1.62616	1.55036	1.39541	2.9082	2.41607	2.67815	2.08691	1.92891	1.63063	330323	MINDY lysine 48 deubiquitinase 4
Atp6v1c1	-0.534645	5.51936	0.0078747	0.0483238	FALSE	NS	4.1626	4.43072	4.23507	4.42752	4.55615	5.08996	16.9088	20.5665	17.8314	20.5187	22.5255	33.0589	66335	ATPase, H+ transporting, lysosomal V1 subunit C1
Tmem128	0.329072	4.31594	0.00787539	0.0483238	FALSE	NS	3.9649	4.01281	4.04563	3.67062	3.67515	3.51929	14.6154	15.1427	15.5142	11.7341	11.7741	10.466	66309	transmembrane protein 128
Ccdc124	-0.609368	5.05127	0.00788076	0.0483238	FALSE	NS	4.45758	4.39146	4.38613	4.61339	4.85978	5.22837	20.9718	19.9875	19.9102	23.4776	28.0362	36.4883	234388	coiled-coil domain containing 124
Dimt1	0.600343	3.44903	0.00788221	0.0483238	FALSE	NS	2.05654	1.8868	2.10638	1.58666	1.60735	1.39816	3.15987	2.69813	3.30611	2.00353	2.04692	1.63565	66254	DIM1 rRNA methyltransferase and ribosome maturation factor
Tecr	-0.353808	7.66613	0.0078853	0.0483238	FALSE	NS	7.2811	7.2042	7.20987	7.37589	7.45005	7.66763	154.536	146.462	147.043	165.098	173.859	202.323	106529	trans-2,3-enoyl-CoA reductase
Mettl26	-0.550797	4.77039	0.00788932	0.0483238	FALSE	NS	4.79194	4.90332	4.86441	5.02012	5.33034	5.5418	26.7024	28.9258	28.1295	31.4494	39.234	45.5852	68347	methyltransferase like 26
Ncoa3	0.466053	5.89932	0.00790549	0.0483729	FALSE	NS	3.36491	3.28735	3.45066	2.89238	2.92779	2.81813	9.30242	8.76317	9.93331	6.42495	6.60942	6.05249	17979	nuclear receptor coactivator 3
Retreg2	-0.386063	6.56904	0.00790649	0.0483729	FALSE	NS	5.19602	5.06954	5.10744	5.21931	5.30616	5.69904	35.657	32.5803	33.474	36.2537	38.5653	50.9496	227298	reticulophagy regulator family member 2
Sdr39u1	-0.730641	4.3917	0.00792909	0.0484831	FALSE	NS	3.1072	3.07691	3.07022	3.25118	3.40612	4.18975	7.61708	7.43806	7.39903	8.52143	9.60097	17.2491	654795	short chain dehydrogenase/reductase family 39U, member 1
Ube2e3	-0.397084	5.68552	0.00794305	0.0485403	FALSE	NS	3.09205	3.16095	3.13032	3.16302	3.38459	3.65366	7.52704	7.94416	7.75626	7.95703	9.44391	11.5852	22193	ubiquitin-conjugating enzyme E2E 3
Snrnp48	0.425237	4.24997	0.00795125	0.0485624	FALSE	NS	2.85979	2.81617	2.92613	2.44223	2.57197	2.28816	6.25909	6.04288	6.60071	4.43481	4.94623	3.88434	67797	small nuclear ribonucleoprotein 48 (U11/U12)
Dusp3	-0.40222	5.3364	0.00796545	0.048621	FALSE	NS	3.27319	3.00452	3.30883	3.39338	3.30374	3.72834	8.6678	7.02511	8.90961	9.50777	8.87472	12.2539	72349	dual specificity phosphatase 3 (vaccinia virus phosphatase VH1-related)
Heatr1	0.58672	4.5849	0.00797173	0.0486312	FALSE	NS	2.34069	2.34212	2.59053	1.96789	2.06124	1.65461	4.06545	4.07046	5.02321	2.91195	3.17345	2.14838	217995	HEAT repeat containing 1
Pnpla6	0.40313	5.69188	0.00799454	0.0487422	FALSE	NS	3.1704	2.822	3.10483	2.57809	2.59774	2.67913	8.00299	6.0714	7.60293	4.97148	5.05339	5.4047	50767	patatin-like phospholipase domain containing 6
Gfm2	0.301918	4.76847	0.00800995	0.0487697	FALSE	NS	2.23316	2.2143	2.24486	1.98784	1.90463	1.91122	3.70161	3.64058	3.7399	2.96643	2.74413	2.76126	320806	G elongation factor, mitochondrial 2
Khk	-0.570879	3.42889	0.00801668	0.0487697	FALSE	NS	2.88714	2.57153	2.6005	2.8296	3.01937	3.44161	6.39805	4.9444	5.06496	6.10879	7.10814	9.86496	16548	ketohexokinase
Pnisr	0.566801	7.13927	0.00802825	0.0487697	FALSE	NS	4.63011	4.55146	4.68526	4.18746	4.04688	3.72494	23.7628	22.4491	24.7278	17.2201	15.5285	12.2227	66625	PNN interacting serine/arginine-rich
Selenoo	-0.424611	4.40892	0.00802983	0.0487697	FALSE	NS	3.27602	3.15684	3.15541	3.42192	3.37242	3.70266	8.6868	7.91876	7.90989	9.71771	9.3562	12.02	223776	selenoprotein O
Uqcrc1	-0.362734	6.51859	0.00803176	0.0487697	FALSE	NS	5.70051	5.57075	5.71168	5.91468	5.76022	6.10955	51.0025	46.5295	51.4068	59.3246	53.1999	68.049	22273	ubiquinol-cytochrome c reductase core protein 1
Castor1	-0.582408	3.12357	0.00803309	0.0487697	FALSE	NS	2.18349	2.04635	2.1612	2.23314	2.63821	2.68793	3.54251	3.13059	3.47286	3.70156	5.22559	5.44387	71962	cytosolic arginine sensor for mTORC1 subunit 1
Med22	-0.277215	5.51149	0.0080354	0.0487697	FALSE	NS	3.80793	3.77522	3.79188	3.80001	4.01486	4.09493	13.0056	12.6917	12.8507	12.9289	15.1656	16.0882	20933	mediator complex subunit 22
Prkcb	-0.935549	5.40671	0.00803597	0.0487697	FALSE	NS	2.29596	2.19976	2.11608	2.56714	2.48833	3.48118	3.91079	3.59403	3.33513	4.92634	4.61128	10.1671	18751	protein kinase C, beta
C1qa	1.35229	3.69083	0.00806759	0.0489335	TRUE	Elevated	4.1396	3.68959	4.15707	2.49707	2.05469	3.30815	16.6256	11.9026	16.8403	4.64539	3.15455	8.90493	12259	complement component 1, q subcomponent, alpha polypeptide
B3gnt2	-0.788471	2.89629	0.00808441	0.0490074	FALSE	NS	1.54243	1.69011	1.67737	1.88082	1.79194	2.63585	1.91285	2.22681	2.19845	2.68284	2.46281	5.21542	53625	UDP-GlcNAc:betaGal beta-1,3-N-acetylglucosaminyltransferase 2
Slc1a5	0.743158	3.89335	0.00809298	0.0490312	FALSE	NS	2.92327	2.83818	2.86755	2.37751	2.38727	1.71073	6.58562	6.1512	6.29823	4.19638	4.23165	2.27326	20514	solute carrier family 1 (neutral amino acid transporter), member 5
Oaz2	-0.243762	6.11006	0.00811622	0.0490855	FALSE	NS	5.15261	5.16272	5.30519	5.27624	5.36848	5.44376	34.5705	34.8206	38.5385	37.7532	40.3117	42.5245	18247	ornithine decarboxylase antizyme 2
Tpd52	-0.342235	6.74176	0.00812512	0.0490855	FALSE	NS	3.9469	3.89828	3.9807	4.06237	4.17308	4.31416	14.4218	13.9108	14.7874	15.7069	17.0394	18.8926	21985	tumor protein D52
Slc16a3	1.23096	6.89943	0.00812554	0.0490855	TRUE	Elevated	5.58845	5.58294	5.39186	4.69696	4.53022	2.9697	47.116	46.9328	40.9867	24.9374	22.1064	6.83371	80879	solute carrier family 16 (monocarboxylic acid transporters), member 3
Mlh1	0.444092	4.40338	0.00813166	0.0490855	FALSE	NS	2.40983	2.39682	2.59738	2.12492	2.12772	1.88364	4.31412	4.2664	5.05186	3.36179	3.37026	2.69006	17350	mutL homolog 1
Hdhd2	-0.313274	5.1871	0.00813324	0.0490855	FALSE	NS	3.26996	3.20083	3.373	3.30719	3.45576	3.68726	8.64623	8.19487	9.36036	8.89837	9.97206	11.8818	76987	haloacid dehalogenase-like hydrolase domain containing 2
Chga	-2.98624	3.29475	0.00813933	0.0490855	TRUE	Reduced	1.37384	1.72738	0.721342	2.03915	2.29619	4.8553	1.59159	2.31125	0.648715	3.11005	3.9116	27.9462	12652	chromogranin A
Igfbp5	1.38527	9.24145	0.00814026	0.0490855	TRUE	Elevated	6.94272	7.32599	7.19594	6.19841	6.02165	4.1318	122.018	159.451	145.621	72.4356	63.9679	16.5306	16011	insulin-like growth factor binding protein 5
Stau2	-0.34661	4.90899	0.00814139	0.0490855	FALSE	NS	1.94331	1.8418	1.98491	1.96839	2.06303	2.31726	2.84588	2.58456	2.95839	2.9133	3.17864	3.98384	29819	staufen double-stranded RNA binding protein 2
Cyc1	-0.293512	5.97211	0.00814375	0.0490855	FALSE	NS	5.33291	5.11252	5.34204	5.38144	5.39816	5.61755	39.3056	33.5957	39.5615	40.6844	41.1704	48.0966	66445	cytochrome c-1
Nsg2	-1.45564	4.64035	0.00815983	0.0491544	TRUE	Reduced	2.31061	2.23453	2.08598	2.38668	2.82078	4.27486	3.96094	3.70609	3.24565	4.22954	6.06543	18.358	18197	neuron specific gene family member 2
Pkp2	-0.401578	5.06912	0.00816753	0.0491727	FALSE	NS	3.49666	3.50759	3.64196	3.95534	3.94767	3.58359	10.2875	10.3733	11.4836	14.5123	14.43	10.9886	67451	plakophilin 2
Midn	0.495487	5.86517	0.00817792	0.0491756	FALSE	NS	4.08953	3.66244	4.07144	3.55615	3.35812	3.30824	16.0243	11.6621	15.8122	10.7627	9.25402	8.90559	59090	midnolin
Tmem53	-0.735792	1.71478	0.00817879	0.0491756	FALSE	NS	1.67043	1.74147	1.38281	1.96112	2.22317	2.04765	2.1831	2.34375	1.60776	2.89364	3.66918	3.13432	68777	transmembrane protein 53
Smarca2	-0.48092	6.39894	0.00818197	0.0491756	FALSE	NS	3.34354	3.43121	3.46153	3.58234	3.59277	4.10567	9.15095	9.78691	10.016	10.9782	11.0651	16.216	67155	SWI/SNF related BAF chromatin remodeling complex subunit ATPase 2
Gprasp2	-0.906095	4.03772	0.00819312	0.0492146	FALSE	NS	2.12807	2.19303	2.13805	2.29204	2.47625	3.45763	3.37131	3.57266	3.40165	3.89749	4.5645	9.98628	245607	G protein-coupled receptor associated sorting protein 2
Ndufv1	-0.488055	5.59231	0.00822712	0.0493722	FALSE	NS	4.84762	4.5935	4.89638	4.96701	4.92314	5.5527	27.7924	23.1425	28.7823	30.2765	29.3397	45.9386	17995	NADH:ubiquinone oxidoreductase core subunit V1
Slc17a7	-2.87305	4.42362	0.0082287	0.0493722	TRUE	Reduced	1.70952	2.19342	1.04684	2.25901	2.62289	5.36975	2.27052	3.57388	1.06601	3.78662	5.15982	40.3482	72961	solute carrier family 17 (sodium-dependent inorganic phosphate cotransporter), member 7
P2ry2	-0.468779	4.91141	0.00824234	0.0494188	FALSE	NS	3.36338	3.45414	3.5155	3.49265	3.90353	3.9716	9.29148	9.95975	10.4359	10.2562	13.9651	14.6881	18442	purinergic receptor P2Y, G-protein coupled 2
Emc2	-0.301215	5.04656	0.00825348	0.0494188	FALSE	NS	4.52027	4.63276	4.64607	4.79613	4.87478	4.75661	21.9475	23.8084	24.0384	26.7831	28.3396	26.0322	66736	ER membrane protein complex subunit 2
Swt1	0.492116	3.79446	0.008255	0.0494188	FALSE	NS	2.22548	2.46058	2.38049	2.05789	1.73596	1.92907	3.67666	4.50436	4.20715	3.16377	2.33102	2.80809	66875	SWT1 RNA endoribonuclease homolog (S. cerevisiae)
Recql	0.376984	3.79892	0.00825644	0.0494188	FALSE	NS	1.68189	1.66474	1.8394	1.4852	1.32225	1.45375	2.20848	2.17056	2.5786	1.79956	1.50056	1.73919	19691	RecQ protein-like
Unc119	-0.827467	5.90344	0.00826094	0.0494188	FALSE	NS	5.18233	4.94314	5.07593	5.14252	5.5254	6.43665	35.3108	29.7634	32.7292	34.3225	45.0587	85.6216	22248	unc-119 lipid binding chaperone
Exo5	0.419143	2.8949	0.00826643	0.0494188	FALSE	NS	2.38422	2.32625	2.41192	1.88471	2.004	2.05578	4.22061	4.01501	4.32183	2.69278	3.0111	3.15768	73172	exonuclease 5
Pik3r3	-0.371178	5.74931	0.00826921	0.0494188	FALSE	NS	3.33537	3.33674	3.44299	3.57889	3.55304	3.76282	9.09361	9.10319	9.87532	10.9496	10.7374	12.5744	18710	phosphoinositide-3-kinase regulatory subunit 3
Sgsm2	-0.259067	5.59572	0.00827617	0.0494324	FALSE	NS	3.33492	3.2324	3.34277	3.35199	3.4114	3.61411	9.09044	8.39831	9.14552	9.21059	9.63979	11.2449	97761	small G protein signaling modulator 2
Wdr55	0.351175	3.53186	0.00830033	0.0495487	FALSE	NS	3.24601	3.1176	3.30242	2.8226	2.83644	2.86242	8.48738	7.67946	8.86569	6.07434	6.14255	6.27234	67936	WD repeat domain 55
Minar2	-0.784466	4.2109	0.00830531	0.0495505	FALSE	NS	3.37192	3.05253	3.07654	3.95998	3.36548	4.01823	9.35258	7.29668	7.43591	14.5623	9.30645	15.2035	225583	membrane integral NOTCH2 associated receptor 2
Tnfaip3	0.793346	3.74847	0.00833708	0.0496862	FALSE	NS	2.20809	2.02216	2.4168	1.30916	1.36711	1.97716	3.62065	3.06192	4.33985	1.47797	1.57953	2.93717	21929	tumor necrosis factor, alpha-induced protein 3
Limch1	-0.503234	7.48984	0.00833747	0.0496862	FALSE	NS	4.17939	4.12968	4.18687	4.53518	4.69232	4.45384	17.1185	16.5048	17.2127	22.186	24.854	20.9149	77569	LIM and calponin homology domains 1
Ndufb2	-0.505064	4.99223	0.00835234	0.0497133	FALSE	NS	4.84584	4.8861	4.76568	4.99898	5.26752	5.44356	27.757	28.5709	26.2028	30.9773	37.5195	42.5185	68198	NADH:ubiquinone oxidoreductase subunit B2
Ireb2	0.47867	6.15152	0.00835294	0.0497133	FALSE	NS	3.43297	3.4526	3.57352	3.09668	3.04923	2.77696	9.8001	9.94806	10.9052	7.55447	7.2777	5.85404	64602	iron responsive element binding protein 2
Rtl8a	-0.433542	3.94842	0.00835613	0.0497133	FALSE	NS	3.60587	3.39129	3.63174	3.75499	3.73386	4.0902	11.1752	9.49254	11.3954	12.501	12.3047	16.0323	66158	retrotransposon Gag like 8A
Trim39	0.389984	4.57888	0.00836368	0.0497302	FALSE	NS	3.24855	2.88637	3.016	2.62293	2.6719	2.65121	8.50413	6.39409	7.08921	5.16002	5.37266	5.28194	79263	tripartite motif-containing 39
Syvn1	0.253938	5.33855	0.00837118	0.0497357	FALSE	NS	3.66991	3.5873	3.72228	3.3227	3.2996	3.42993	11.7278	11.0194	12.1983	9.00535	8.84644	9.77733	74126	synovial apoptosis inhibitor 1, synoviolin
Trmt112	-0.367413	5.06837	0.00837401	0.0497357	FALSE	NS	4.96991	4.77941	5.01961	4.98059	5.21584	5.38373	30.3394	26.4628	31.4378	30.5723	36.1641	40.7507	67674	tRNA methyltransferase 11-2
Sprtn	0.488762	3.86186	0.00838761	0.0497885	FALSE	NS	2.3041	2.01401	2.28343	1.76505	1.93667	1.60644	3.93861	3.03902	3.86833	2.39885	2.8282	2.04499	244666	SprT-like N-terminal domain
Gm8566	-0.803254	1.50706	0.00840425	0.0498593	FALSE	NS	2.09239	1.99494	1.84921	2.19701	2.60388	2.80202	3.26454	2.98599	2.60304	3.58528	5.07919	5.97416	667310	Sod1 pseudogene
Mrpl30	-0.464562	5.60424	0.00841346	0.0498792	FALSE	NS	4.132	4.24044	4.04605	4.35153	4.51443	4.64687	16.533	17.9016	15.519	19.4146	21.8549	24.0523	107734	mitochondrial ribosomal protein L30
Ogfod1	-0.472657	4.24746	0.00842092	0.0498792	FALSE	NS	2.03942	2.07065	1.90718	2.17302	2.19103	2.54658	3.11081	3.20076	2.75075	3.50967	3.56632	4.84248	270086	2-oxoglutarate and iron-dependent oxygenase domain containing 1
Xpc	-0.356497	4.4709	0.0084265	0.0498792	FALSE	NS	2.78454	2.84283	2.80257	2.7934	3.11612	3.21424	5.89019	6.17427	5.97681	5.93262	7.67051	8.28077	22591	xeroderma pigmentosum, complementation group C
Tspan6	0.542467	4.73751	0.0084295	0.0498792	FALSE	NS	3.64889	3.74762	3.72525	3.41508	3.11284	2.81564	11.5437	12.4322	12.2255	9.66698	7.65084	6.04032	56496	tetraspanin 6
Xrcc1	0.283868	5.0115	0.00843121	0.0498792	FALSE	NS	3.2516	3.07919	3.37317	2.81228	3.01275	2.9086	8.52425	7.4514	9.36154	6.02393	7.07101	6.50891	22594	X-ray repair complementing defective repair in Chinese hamster cells 1
Tmub1	-0.33677	3.78246	0.00843666	0.0498834	FALSE	NS	3.47714	3.35369	3.45561	3.4764	3.64435	3.84469	10.1359	9.22257	9.97089	10.1301	11.5043	13.367	64295	transmembrane and ubiquitin-like domain containing 1
Tecpr1	-0.596385	5.00875	0.00845793	0.0499398	FALSE	NS	2.69547	2.53047	2.70668	2.6616	2.96467	3.52159	5.47764	4.77759	5.52817	5.32734	6.80646	10.4843	70381	tectonin beta-propeller repeat containing 1
Pgrmc1	-0.502264	6.47249	0.00846052	0.0499398	FALSE	NS	5.42902	5.58845	5.5857	5.67377	5.74546	6.34406	42.0822	47.1163	47.0245	50.0477	52.6483	80.2368	53328	progesterone receptor membrane component 1
Mpp2	-0.938809	4.99156	0.00846151	0.0499398	FALSE	NS	2.72669	2.70095	2.74465	2.89341	3.01827	4.18231	5.61933	5.50231	5.70225	6.43023	7.10193	17.1551	50997	membrane protein, palmitoylated 2 (MAGUK p55 subfamily member 2)
Serhl	-0.455568	3.63531	0.00846509	0.0499398	FALSE	NS	3.12101	3.08165	3.37015	3.21419	3.57596	3.75815	7.69999	7.46581	9.3399	8.28045	10.9253	12.5306	68607	serine hydrolase-like
Dcakd	0.338431	6.29919	0.00847627	0.0499778	FALSE	NS	5.00288	4.79271	5.12426	4.45214	4.63221	4.62074	31.0639	26.7173	33.8783	20.889	23.799	23.6026	68087	dephospho-CoA kinase domain containing
Gm3226	-0.441028	3.91151	0.00849756	0.0500754	FALSE	NS	3.12334	3.27431	3.3741	3.24633	3.73163	3.73522	7.71405	8.67536	9.36825	8.48949	12.2841	12.3172	100041240	tubulin, alpha 1B pseudogene
Puf60	-0.367377	6.8996	0.00852804	0.050227	FALSE	NS	5.3188	5.12255	5.34071	5.32802	5.46058	5.7974	38.9132	33.8371	39.5243	39.1693	43.0352	54.615	67959	poly-U binding splicing factor 60
Gnai2	-0.425224	8.51665	0.00853794	0.0502573	FALSE	NS	7.30729	7.07284	7.25243	7.26182	7.53716	7.81882	157.385	133.628	151.475	152.471	184.742	224.787	14678	G protein subunit alpha i2
Sh3bgrl2	-0.336216	5.54992	0.00855431	0.0503257	FALSE	NS	3.80712	3.80467	3.95516	3.99119	4.10388	4.18038	12.9977	12.974	14.5104	14.9026	16.1946	17.1309	212531	SH3 domain binding glutamic acid-rich protein like 2
Pde3b	0.365325	4.33629	0.00856069	0.0503351	FALSE	NS	2.24746	2.27002	2.21524	1.99983	1.8751	1.82383	3.74845	3.82329	3.64358	2.99954	2.66828	2.54019	18576	phosphodiesterase 3B, cGMP-inhibited
Aftph	-0.327231	5.16852	0.00857311	0.0503802	FALSE	NS	3.1666	3.16942	3.31175	3.40222	3.26078	3.62186	7.97926	7.99684	8.92968	9.57234	8.585	11.3108	216549	aftiphilin
Prpf4	0.413283	4.75343	0.00860472	0.0505378	FALSE	NS	2.68067	2.64188	2.75189	2.26099	2.40321	2.17548	5.41154	5.24144	5.73597	3.7932	4.28979	3.51735	70052	pre-mRNA processing factor 4
Capzb	-0.296661	7.28648	0.00862701	0.0506175	FALSE	NS	6.19683	6.06988	6.31017	6.25643	6.43218	6.51607	72.3551	66.1763	78.3505	75.4494	85.3536	90.5236	12345	capping actin protein of muscle Z-line subunit beta
Sap30l	-0.378343	5.36469	0.00863445	0.0506175	FALSE	NS	3.00857	2.67521	2.96907	2.88242	3.21773	3.3173	7.04766	5.38734	6.83034	6.37386	8.30325	8.96794	50724	SAP30-like
Fndc10	-0.447016	3.54616	0.00863451	0.0506175	FALSE	NS	2.64325	2.46644	2.54208	2.77482	2.65543	3.11247	5.24736	4.52677	4.82426	5.84393	5.30035	7.64862	230991	fibronectin type III domain containing 10
Gatm	1.47473	2.65755	0.00863746	0.0506175	FALSE	NS	2.27975	1.27742	1.80293	0.911653	0.536576	1.19445	3.85595	1.42404	2.48928	0.8812	0.450526	1.28857	67092	glycine amidinotransferase (L-arginine:glycine amidinotransferase)
AU022754	0.904439	3.37776	0.00864591	0.0506253	FALSE	NS	2.63033	2.48786	2.72163	1.92283	2.11729	1.38243	5.19167	4.60946	5.59618	2.79165	3.3388	1.60708	105975	expressed sequence AU022754
Zxdc	-0.376718	4.43765	0.00864836	0.0506253	FALSE	NS	2.04579	1.83754	2.12252	2.17953	2.25565	2.25171	3.12898	2.574	3.35454	3.53007	3.7755	3.76247	80292	ZXD family zinc finger C
Lclat1	0.418982	4.24097	0.0086782	0.0507718	FALSE	NS	2.3076	2.51777	2.53527	2.08973	2.10497	1.98031	3.95059	4.72696	4.79685	3.25668	3.30188	2.94577	225010	lysocardiolipin acyltransferase 1
Cys1	-0.905237	4.76257	0.0086875	0.0507981	FALSE	NS	3.03393	2.74847	3.05989	2.90294	3.69744	4.21466	7.19036	5.72002	7.33912	6.4795	11.973	17.5668	12879	cystin 1
Gkap1	-0.317815	4.88633	0.00871014	0.0509023	FALSE	NS	3.66056	3.51016	3.64507	3.77524	3.93214	3.75144	11.6456	10.3937	11.5105	12.6918	14.2648	12.4678	56278	G kinase anchoring protein 1
Gucd1	0.362088	4.06359	0.0087164	0.0509107	FALSE	NS	2.80977	2.79776	2.80088	2.2792	2.596	2.4035	6.01174	5.95359	5.96866	3.85408	5.04606	4.29083	68778	guanylyl cyclase domain containing 1
Scx	-0.932617	4.23361	0.00873102	0.0509679	FALSE	NS	3.28041	3.1558	3.44427	3.36744	4.04247	4.59783	8.71632	7.91234	9.88503	9.32049	15.478	23.2151	20289	scleraxis scleraxis bHLH transcription factor
Slc26a11	0.363258	3.52331	0.00874426	0.051017	FALSE	NS	2.19748	2.17748	2.28637	1.95703	1.84891	1.83112	3.58677	3.52364	3.87827	2.88262	2.60229	2.55813	268512	solute carrier family 26, member 11
Srrm2	0.751991	9.0711	0.00876337	0.0511003	FALSE	NS	5.924	5.6965	6.06894	5.30081	5.13643	4.7351	59.7156	50.8583	66.1326	38.4188	34.1739	25.6322	75956	serine/arginine repetitive matrix 2
Agps	0.437542	5.19519	0.00877881	0.0511363	FALSE	NS	2.7217	2.7275	2.77571	2.32054	2.47625	2.11097	5.59651	5.62307	5.84813	3.99518	4.56448	3.31981	228061	alkylglycerone phosphate synthase
Vamp2	-0.945482	6.81012	0.00877923	0.0511363	FALSE	NS	5.47307	5.44078	5.378	5.62173	5.82738	7.01204	43.4178	42.4347	40.5852	48.2391	55.7829	128.073	22318	vesicle-associated membrane protein 2
Prkaa1	0.419602	4.54111	0.0088074	0.0512722	FALSE	NS	2.65513	2.58576	2.55186	2.17494	2.29658	2.09593	5.29902	5.00332	4.86391	3.51567	3.91292	3.27501	105787	protein kinase, AMP-activated, alpha 1 catalytic subunit
Akip1	-0.612348	3.82408	0.00883571	0.0514086	FALSE	NS	3.14655	3.05502	3.13788	3.06613	3.69838	3.90166	7.85535	7.31097	7.80231	7.37521	11.9814	13.9457	57373	A kinase interacting protein 1
Cab39l	-0.408878	4.49463	0.00884323	0.0514241	FALSE	NS	2.85297	2.83272	3.00178	2.97931	3.11771	3.42197	6.22486	6.12415	7.00985	6.88607	7.68008	9.71805	69008	calcium binding protein 39-like
Cox14	-0.355327	5.37707	0.00886643	0.0515306	FALSE	NS	5.64583	5.61586	5.73387	5.92761	5.87271	5.99153	49.0683	48.039	52.2191	59.8678	57.5951	62.6254	66379	cytochrome c oxidase assembly protein 14
Msmo1	-0.524155	4.62564	0.00890397	0.0517204	FALSE	NS	3.24095	3.5566	3.26449	3.93813	3.55481	3.77782	8.45415	10.7664	8.6097	14.3284	10.7518	12.7163	66234	methylsterol monoxygenase 1
Gigyf1	0.397847	5.9956	0.00893565	0.0518149	FALSE	NS	3.76875	3.5283	3.81521	3.09801	3.3421	3.35626	12.6304	10.5378	13.0764	7.56237	9.14081	9.24085	57330	GRB10 interacting GYF protein 1
Cltb	-0.74727	6.85527	0.00893727	0.0518149	FALSE	NS	5.44778	5.14986	5.27318	5.43095	5.80077	6.44381	42.646	34.5027	37.6711	42.14	54.745	86.052	74325	clathrin light chain B
Macroh2a2	0.382436	5.06992	0.00893902	0.0518149	FALSE	NS	3.74909	3.86148	3.99475	3.55247	3.52489	3.21528	12.4459	13.5352	14.9418	10.7328	10.5106	8.28741	404634	macroH2A.2 histone
Obsl1	0.729631	5.70745	0.00893987	0.0518149	FALSE	NS	3.29768	3.08413	3.39877	2.85446	2.64255	2.03601	8.83335	7.48039	9.54704	6.23231	5.24432	3.1011	98733	obscurin-like 1
BC004004	-0.483126	5.87844	0.00895195	0.0518565	FALSE	NS	4.22372	4.12815	3.99413	4.30838	4.43778	4.73054	17.6839	16.4863	14.9351	18.8131	20.6723	25.5481	80748	cDNA sequence BC004004
Aip	-0.606531	5.16211	0.00896657	0.0519128	FALSE	NS	3.82075	3.62825	3.91347	3.87918	4.24363	4.63798	13.1306	11.3655	14.0686	13.7146	17.9436	23.8985	11632	aryl-hydrocarbon receptor-interacting protein
Nfu1	-0.403042	4.51286	0.00897362	0.0519251	FALSE	NS	3.45654	3.35502	3.4761	3.58711	3.60726	3.94802	9.97794	9.23202	10.1279	11.0179	11.1869	14.4337	56748	NFU1 iron-sulfur cluster scaffold
Zfpm1	0.626237	4.3774	0.00899429	0.0520162	FALSE	NS	2.82452	2.57452	2.9548	2.52582	2.12151	1.87433	6.08379	4.95674	6.75324	4.75902	3.35148	2.66631	22761	zinc finger protein, multitype 1
Vps37a	0.515274	5.93498	0.00900242	0.0520348	FALSE	NS	3.20206	2.97066	3.17694	2.76306	2.63885	2.36162	8.20269	6.83895	8.04384	5.78837	5.22835	4.13947	52348	vacuolar protein sorting 37A
Fam118a	0.37307	3.77375	0.00900902	0.0520354	FALSE	NS	2.16938	2.07977	2.10843	1.61441	1.92067	1.79901	3.49831	3.22741	3.31222	2.06187	2.78599	2.47981	73225	family with sequence similarity 118, member A
Mpdu1	-0.496291	5.15814	0.00901239	0.0520354	FALSE	NS	4.60922	4.60213	4.68398	4.74654	4.97708	5.32221	23.407	23.2873	24.705	25.8443	30.4955	39.0079	24070	mannose-P-dolichol utilization defect 1
Eif3h	-0.347839	7.32655	0.00901731	0.0520354	FALSE	NS	6.82502	6.78051	6.88912	6.97404	7.10484	7.19825	112.38	108.935	117.531	124.717	136.648	145.855	68135	eukaryotic translation initiation factor 3, subunit H
Tsku	0.411921	5.16368	0.00903222	0.0520775	FALSE	NS	3.74375	3.80087	3.79139	3.43509	3.42925	3.07727	12.3962	12.9372	12.8459	9.81599	9.77227	7.44016	244152	tsukushi, small leucine rich proteoglycan
Zfp292	0.593124	5.55688	0.00903445	0.0520775	FALSE	NS	2.74501	2.77737	2.79239	2.35703	2.14396	2.12637	5.70395	5.85602	5.92778	4.12314	3.41974	3.36617	30046	zinc finger protein 292
Slc25a3	-0.262151	7.9512	0.00904065	0.0520848	FALSE	NS	7.13663	7.06427	7.22529	7.22268	7.31459	7.41818	139.715	132.831	148.634	148.363	158.189	170.038	18674	solute carrier family 25 (mitochondrial carrier, phosphate carrier), member 3
Pi4k2a	-0.32364	5.51845	0.0090545	0.0521361	FALSE	NS	3.56694	3.4683	3.57522	3.57534	3.70761	3.97072	10.851	10.0678	10.9193	10.9202	12.0648	14.6785	84095	phosphatidylinositol 4-kinase type 2 alpha
Cemip2	0.729382	5.85043	0.00906249	0.0521437	FALSE	NS	3.57007	3.70983	3.66137	2.99622	3.25555	2.36207	10.8767	12.0849	11.6527	6.97908	8.5503	4.14106	83921	cell migration inducing hyaluronidase 2
Wbp2	-0.418871	7.15145	0.00906569	0.0521437	FALSE	NS	6.14451	6.12465	6.24221	6.20126	6.38994	6.8516	69.7426	68.7756	74.6992	72.581	82.8616	114.488	22378	WW domain binding protein 2
Gm16008	0.715463	2.79544	0.00907613	0.0521754	FALSE	NS	2.52636	2.48468	2.31417	1.87688	1.78958	1.8248	4.76115	4.5971	3.97318	2.6728	2.45714	2.54259	100038526	predicted gene 16008
Gm5331	0.884442	0.0498526	0.0090898	0.0522256	FALSE	NS	1.89113	1.93092	2.11126	1.04796	1.47102	1.39578	2.70926	2.81297	3.3207	1.06761	1.77218	1.6313	384622	predicted gene 5331
Cep295	0.516568	4.60058	0.00910389	0.0522576	FALSE	NS	1.72476	1.78676	1.8988	1.44774	1.47943	1.26818	2.30526	2.4504	2.72903	1.72781	1.78839	1.40857	319675	centrosomal protein 295
Pradc1	-0.694946	1.98972	0.00911012	0.0522576	FALSE	NS	1.73516	1.6685	1.73183	1.71715	2.24017	2.44565	2.32915	2.17884	2.32149	2.28786	3.72452	4.44771	73327	protease-associated domain containing 1
Bphl	-0.397643	4.2061	0.00911021	0.0522576	FALSE	NS	3.7727	3.6262	3.91653	3.82163	4.07889	4.27499	12.6677	11.348	14.1006	13.1392	15.8993	18.3598	68021	biphenyl hydrolase like
Atp5f1d	-0.387975	6.82273	0.00912825	0.0523327	FALSE	NS	5.66775	5.47776	5.56453	5.75334	5.86075	5.99095	49.8348	43.5625	46.3249	52.9421	57.1113	62.5999	66043	ATP synthase F1 subunit delta
Krt19	0.816363	5.73162	0.00914158	0.0523806	FALSE	NS	5.50736	5.41924	6.0491	4.07896	5.1188	5.03035	44.4863	41.791	65.2156	15.9001	33.7465	31.6802	16669	keratin 19
P4ha1	0.727015	8.98361	0.00916496	0.0524862	FALSE	NS	7.15573	7.24414	6.96516	6.67333	6.411	5.70233	141.59	150.601	123.946	101.064	84.095	51.068	18451	procollagen-proline, 2-oxoglutarate 4-dioxygenase (proline 4-hydroxylase), alpha 1 polypeptide
Slc38a4	0.859167	7.0914	0.00918156	0.0525528	FALSE	NS	5.3512	5.47437	5.47279	4.85996	4.71591	3.71587	39.82	43.4579	43.4092	28.0398	25.2802	12.1398	69354	solute carrier family 38, member 4
Vti1b	-0.482648	6.21893	0.00919354	0.0525929	FALSE	NS	3.92054	3.85804	3.83702	3.87216	4.33256	4.49	14.1426	13.5006	13.2909	13.6432	19.148	21.4711	53612	vesicle transport through interaction with t-SNAREs 1B
Lamp2	0.344368	7.6181	0.0092166	0.0526962	FALSE	NS	5.01192	5.1607	5.12305	4.81545	4.59616	4.63121	31.2656	34.7705	33.8491	27.1576	23.1871	23.7818	16784	lysosomal-associated membrane protein 2
Prkar1b	-2.03215	4.09768	0.00922918	0.0527396	FALSE	NS	1.82459	1.82363	1.66579	1.84901	2.27315	4.52875	2.54207	2.5397	2.17287	2.60252	3.83379	22.0828	19085	protein kinase, cAMP dependent regulatory, type I beta
Proser2	-0.451861	5.74012	0.00923828	0.0527631	FALSE	NS	3.83937	3.71448	4.03389	4.06144	4.37384	4.18499	13.3142	12.1272	15.3803	15.6961	19.7328	17.189	227545	proline and serine rich 2
Prkaca	-0.287799	6.6724	0.00924825	0.0527914	FALSE	NS	5.26903	5.19929	5.30836	5.27455	5.43635	5.64801	37.5599	35.7403	38.6256	37.7076	42.3017	49.1443	18747	protein kinase, cAMP dependent, catalytic, alpha
Gde1	-0.511462	5.50756	0.00925414	0.0527966	FALSE	NS	4.76744	4.7348	4.78779	5.00605	4.89348	5.55408	26.2359	25.6267	26.6228	31.1345	28.7225	45.9833	56209	glycerophosphodiester phosphodiesterase 1
Esrra	-0.397831	4.15698	0.00928238	0.0529291	FALSE	NS	3.15571	2.89549	3.17295	3.18232	3.2217	3.63266	7.91174	6.44099	8.01891	8.07767	8.32887	11.4034	26379	estrogen related receptor, alpha
Aurkaip1	-0.386642	5.23748	0.00929535	0.0529641	FALSE	NS	4.68026	4.65924	4.66848	4.75638	4.93237	5.17668	24.6389	24.2681	24.4303	26.0279	29.5345	35.1691	66077	aurora kinase A interacting protein 1
Lrrn2	-1.08153	3.01643	0.00930186	0.0529641	FALSE	NS	1.68277	1.78342	1.70726	2.374	2.10376	2.8826	2.21044	2.4424	2.2654	4.18377	3.29829	6.37476	16980	leucine rich repeat protein 2, neuronal
Hspb8	-1.28834	2.84744	0.00930571	0.0529641	FALSE	NS	2.17097	1.26682	2.10134	1.96534	2.7623	3.49382	3.50327	1.4063	3.29106	2.90504	5.78476	10.2654	80888	heat shock protein 8
Thoc2l	0.566768	5.01711	0.00930857	0.0529641	FALSE	NS	2.21697	2.15042	2.23789	1.82187	1.78333	1.52778	3.64917	3.43958	3.71707	2.5354	2.4422	1.88342	100042165	THO complex subunit 2-like
Zcchc2	0.567868	5.57423	0.00933099	0.0530631	FALSE	NS	3.17357	2.92418	3.08483	2.61276	2.61212	2.25626	8.02274	6.59043	7.48451	5.11672	5.11403	3.77751	227449	zinc finger, CCHC domain containing 2
Bcar3	0.431767	6.60407	0.00934323	0.0531041	FALSE	NS	4.67304	4.57014	4.75153	4.35111	4.22435	3.89198	24.5108	22.7547	25.9372	19.4087	17.6921	13.8458	29815	breast cancer anti-estrogen resistance 3
Amigo1	-0.675982	4.81125	0.00941978	0.0534914	FALSE	NS	2.47977	2.48322	2.42869	2.63181	2.68513	3.45029	4.57807	4.59145	4.38406	5.19805	5.43139	9.93051	229715	adhesion molecule with Ig like domain 1
Zfp367	0.397756	3.81322	0.00942149	0.0534914	FALSE	NS	2.49273	2.34455	2.57655	2.14177	2.19207	1.91745	4.62842	4.07901	4.96513	3.41304	3.56961	2.77754	238673	zinc finger protein 367
Tuba1b	-0.373474	8.0492	0.00943465	0.0534987	FALSE	NS	7.29072	7.10949	7.43876	7.29694	7.54922	7.83023	155.576	137.093	172.496	156.252	186.301	226.58	22143	tubulin, alpha 1B
Brd8	0.32167	5.97559	0.00943584	0.0534987	FALSE	NS	3.7352	3.65697	3.88355	3.39743	3.44094	3.31978	12.317	11.6141	13.7593	9.53727	9.85988	8.98514	78656	bromodomain containing 8
Ltbp3	-0.290572	7.78421	0.00943796	0.0534987	FALSE	NS	5.43286	5.36065	5.55466	5.70123	5.66143	5.58509	42.1971	40.0881	46.0024	51.0286	49.6128	47.0043	16998	latent transforming growth factor beta binding protein 3
Npc1	0.375702	6.09081	0.00945688	0.0535552	FALSE	NS	3.93862	3.88076	4.06296	3.54857	3.5848	3.46837	14.3335	13.7308	15.7137	10.7011	10.9986	10.0684	18145	NPC intracellular cholesterol transporter 1
Ap1s2	0.547724	4.12845	0.00946114	0.0535552	FALSE	NS	2.2063	2.00748	2.30608	1.94787	1.61923	1.51021	3.61489	3.0208	3.94538	2.85805	2.07211	1.84852	108012	adaptor-related protein complex 1, sigma 2 subunit
Agrn	0.614044	7.16743	0.00946314	0.0535552	FALSE	NS	4.09096	3.94501	4.14872	3.59585	3.4549	3.14815	16.0412	14.4016	16.7374	11.0909	9.96549	7.86517	11603	agrin
Cep95	0.421981	4.36914	0.00948783	0.0536662	FALSE	NS	2.94189	2.90353	3.16315	2.69872	2.61802	2.37214	6.68415	6.48254	7.95783	5.49225	5.13906	4.17707	320162	centrosomal protein 95
Cst3	-0.505941	10.5116	0.00950596	0.0537399	FALSE	NS	10.7665	10.6473	10.7185	11.05	11.142	11.2063	1740.96	1602.84	1683.96	2119.21	2258.9	2361.77	13010	cystatin C
Gm9347	-0.760022	3.8905	0.00955329	0.0539787	FALSE	NS	2.96022	2.83701	2.93425	2.87872	3.80096	3.71919	6.78245	6.14539	6.64357	6.35497	12.938	12.1701	668771	3-phosphoglycerate dehydrogenase pseudogene
Amfr	-0.276988	7.68411	0.00957153	0.0540528	FALSE	NS	5.37534	5.32462	5.34852	5.54345	5.45233	5.61402	40.5088	39.0746	39.7441	45.6384	42.7838	47.9765	23802	autocrine motility factor receptor
Atp1a3	-2.90001	6.03939	0.00959212	0.0541401	FALSE	NS	2.53624	3.16924	1.96072	3.41135	3.6432	6.55489	4.80076	7.99573	2.89256	9.63941	11.4944	93.0195	232975	ATPase, Na+/K+ transporting, alpha 3 polypeptide
Cald1	0.358025	8.24072	0.00960639	0.0541765	FALSE	NS	5.32486	5.08347	5.26445	4.92222	4.79879	4.64741	39.0815	32.9061	37.4377	29.3205	26.8343	24.0616	109624	caldesmon 1
Tmem192	-0.638544	3.2894	0.0096123	0.0541765	FALSE	NS	2.96642	2.86779	2.65574	3.06802	3.30176	3.57926	6.81596	6.29948	5.3017	7.38621	8.86116	10.9526	73067	transmembrane protein 192
Tbcb	-0.477631	6.22594	0.00961584	0.0541765	FALSE	NS	5.47551	5.39553	5.43777	5.63661	5.76488	6.04556	43.4931	41.0935	42.3442	48.7497	53.3754	65.0536	66411	tubulin folding cofactor B
Habp4	-0.584089	5.72063	0.00961907	0.0541765	FALSE	NS	4.18409	4.35451	4.26516	4.37	4.65702	5.13817	17.1776	19.4569	18.2284	19.6776	24.2292	34.2163	56541	hyaluronic acid binding protein 4
Rpp25l	-0.579216	3.33414	0.00962578	0.0541854	FALSE	NS	3.76824	3.17706	3.57843	3.73642	4.01281	4.17802	12.6255	8.04461	10.9458	12.3283	15.1427	17.1013	69961	ribonuclease P/MRP 25 subunit-like
Wdr3	0.409239	4.46238	0.00967226	0.054414	FALSE	NS	3.19592	2.97975	3.18616	2.71804	2.74696	2.6127	8.16363	6.88847	8.10188	5.57979	5.71301	5.11646	269470	WD repeat domain 3
Tob2	-0.38034	5.29569	0.00967668	0.054414	FALSE	NS	3.06429	2.85232	2.9349	3.03591	3.11931	3.46057	7.36455	6.22162	6.64703	7.2016	7.6897	10.0087	57259	transducer of ERBB2, 2
Skic2	0.315886	6.03829	0.00968884	0.0544534	FALSE	NS	4.35597	4.10841	4.45116	3.96068	3.89863	3.93101	19.4775	16.2486	20.8742	14.5698	13.9143	14.2529	108077	SKI2 subunit of superkiller complex
Smad7	0.574596	4.56765	0.00970393	0.0545092	FALSE	NS	3.06935	2.70472	3.25777	2.51194	2.57954	2.27358	7.39394	5.51932	8.56506	4.70385	4.9775	3.83522	17131	SMAD family member 7
Slc27a4	-0.446723	4.90507	0.00972487	0.0545977	FALSE	NS	3.11324	2.98887	2.95437	3.08407	3.20376	3.68649	7.65323	6.9385	6.75094	7.48003	8.21358	11.8749	26569	solute carrier family 27 (fatty acid transporter), member 4
Mak16	0.313989	4.47358	0.00973587	0.0546305	FALSE	NS	3.88307	3.63624	3.79835	3.41764	3.49212	3.31173	13.7543	11.4342	12.9129	9.6859	10.2521	8.92956	67920	MAK16 homolog
Eipr1	-0.461495	3.74459	0.00974862	0.054673	FALSE	NS	2.6126	2.46215	2.88099	2.78428	2.99775	3.14814	5.11606	4.51036	6.36657	5.88893	6.98755	7.86514	380752	EARP complex and GARP complex interacting protein 1
Ctsf	-0.328748	6.57033	0.00977337	0.0547827	FALSE	NS	5.51181	5.53632	5.5452	5.71646	5.69968	5.89373	44.6268	45.4087	45.6952	51.5806	50.9728	58.4554	56464	cathepsin F
Pepd	0.261559	6.35946	0.00980611	0.054924	FALSE	NS	5.45229	5.21625	5.46899	5.0157	5.09224	5.02445	42.7827	36.1748	43.2926	31.35	33.1128	31.5469	18624	peptidase D
Ino80c	-0.429383	3.9517	0.00980896	0.054924	FALSE	NS	2.93853	2.81333	3.03217	3.08418	3.13121	3.46132	6.6663	6.02904	7.18041	7.48068	7.7617	10.0144	225280	INO80 complex subunit C
Gm22357	0.899405	1.01562	0.00985118	0.0551311	FALSE	NS	4.91045	4.75136	5.22661	3.80864	4.3026	3.9355	29.0741	25.934	36.4425	13.0125	18.7339	14.3004	115487638	predicted gene, 22357
Helb	0.423945	3.86758	0.0098618	0.0551613	FALSE	NS	2.19429	2.19856	2.37803	1.76055	2.07641	1.75828	3.57665	3.5902	4.19827	2.38827	3.21755	2.38295	117599	helicase (DNA) B
Rpl32l	0.881919	5.15948	0.00987259	0.0551851	FALSE	NS	6.56853	6.24911	6.1793	5.5096	5.66608	4.88466	93.9129	75.0621	71.4692	44.557	49.7761	28.5412	621697	ribosomal protein L32-like
Norad	-0.252245	7.15665	0.0098765	0.0551851	FALSE	NS	4.90568	4.82563	4.90374	4.9768	4.97325	5.1683	28.9749	27.357	28.9346	30.4895	30.4122	34.9596	347740	non-coding RNA activated by DNA damage
Amy1	-1.78182	2.92657	0.00988775	0.0552188	FALSE	NS	1.76896	2.05093	1.65999	2.20947	3.01011	3.97231	2.40809	3.14374	2.16015	3.62504	7.05623	14.6959	11722	amylase 1, salivary
Ears2	0.313101	4.1465	0.00990946	0.0553108	FALSE	NS	1.8552	1.74936	1.84935	1.55626	1.59966	1.47478	2.61802	2.3621	2.60337	1.94091	2.03072	1.77942	67417	glutamyl-tRNA synthetase 2, mitochondrial
Rtn4r	-0.506887	2.40495	0.00994459	0.0554502	FALSE	NS	1.69225	1.8089	1.81548	1.85399	2.26782	2.10918	2.23161	2.50376	2.51976	2.61499	3.81595	3.31446	65079	reticulon 4 receptor
Cln5	0.322907	4.75945	0.00994494	0.0554502	FALSE	NS	3.76533	3.74443	3.62805	3.26407	3.45411	3.31069	12.598	12.4025	11.3638	8.60688	9.95953	8.92238	211286	ceroid-lipofuscinosis, neuronal 5
Traf3ip1	0.374326	3.44996	0.00995097	0.0554546	FALSE	NS	2.11265	2.00672	2.08314	1.58649	1.82813	1.77726	3.32486	3.01868	3.23728	2.00319	2.55077	2.42774	74019	TRAF3 interacting protein 1
Btbd17	1.35581	5.29924	0.00999085	0.0556475	FALSE	NS	3.40264	3.27092	3.30687	2.73787	2.03668	1.07273	9.5754	8.65264	8.89619	5.67086	3.103	1.10341	72014	BTB domain containing 17
Otub1	-0.276342	6.55335	0.0100453	0.0558939	FALSE	NS	5.78695	5.67899	5.79104	5.80006	5.97386	6.04646	54.2136	50.2327	54.3704	54.7176	61.8509	65.0944	107260	OTU domain, ubiquitin aldehyde binding 1
Reln	-1.28902	6.6771	0.0100457	0.0558939	FALSE	NS	3.21965	3.05015	3.21035	4.35047	3.83865	4.53409	8.31562	7.28296	8.25578	19.3997	13.307	22.1685	19699	reelin
Ndufs7	-0.471072	5.16916	0.0100592	0.0559192	FALSE	NS	4.86074	4.85208	4.80027	4.96728	5.11874	5.51467	28.0556	27.8816	26.8628	30.2824	33.7451	44.7175	75406	NADH:ubiquinone oxidoreductase core subunit S7
Iqce	0.456423	4.83931	0.0100617	0.0559192	FALSE	NS	2.65211	2.47645	2.68931	2.27788	2.06781	2.14941	5.28585	4.56527	5.45007	3.84966	3.1925	3.43645	74239	IQ motif containing E
Mul1	-0.391056	4.31383	0.0100681	0.0559192	FALSE	NS	2.04393	2.07954	2.0783	2.26612	2.15672	2.48262	3.12367	3.22672	3.22311	3.81026	3.45901	4.58912	68350	mitochondrial ubiquitin ligase activator of NFKB 1
Yipf1	-0.433292	4.90064	0.0100714	0.0559192	FALSE	NS	3.95258	3.92548	3.88214	3.91589	4.27554	4.51453	14.4827	14.1946	13.7448	14.0939	18.3672	21.8565	230584	Yip1 domain family, member 1
Nyap1	0.530188	5.03081	0.0100856	0.0559686	FALSE	NS	3.34808	3.14033	3.30305	3.04075	2.578	2.48144	9.18294	7.81723	8.86999	7.22921	4.97112	4.58456	243300	neuronal tyrosine-phosphorylated phosphoinositide 3-kinase adaptor 1
Enho	-1.90315	2.15009	0.010103	0.0560361	FALSE	NS	1.49031	1.70167	1.28213	1.53544	2.16911	3.93069	1.8095	2.25278	1.43198	1.89877	3.49746	14.2495	69638	energy homeostasis associated
Fam53c	-0.289091	5.47079	0.0101158	0.0560774	FALSE	NS	3.43883	3.19766	3.41857	3.35839	3.5553	3.69493	9.84401	8.1747	9.6928	9.25596	10.7558	11.9505	66306	family with sequence similarity 53, member C
Drg1	-0.298374	5.53418	0.0101364	0.0561621	FALSE	NS	2.80135	2.70521	2.87579	2.83946	3.05508	3.04069	5.97092	5.52153	6.34007	6.15752	7.31136	7.22887	13494	developmentally regulated GTP binding protein 1
Cdca4	0.565511	3.02484	0.010159	0.0562483	FALSE	NS	2.14333	2.03161	2.15345	1.53051	1.88436	1.46889	3.41781	3.08861	3.4489	1.88887	2.69188	1.76808	71963	cell division cycle associated 4
Nrn1l	-1.26935	1.30559	0.0101654	0.0562483	FALSE	NS	1.7162	1.87218	2.10688	2.08121	2.50371	3.56154	2.28571	2.66086	3.30759	3.23162	4.67143	10.8068	234700	neuritin 1-like
Dedd2	-0.534357	3.90536	0.0101768	0.0562483	FALSE	NS	1.9293	1.64098	1.75603	1.85931	2.07332	2.37119	2.80871	2.11877	2.37768	2.62835	3.20854	4.17367	67379	death effector domain-containing DNA binding protein 2
2500002B13Rik	0.737031	1.47664	0.0101774	0.0562483	FALSE	NS	2.35046	1.7938	2.39017	1.7436	1.59367	1.45503	4.09986	2.46728	4.2422	2.3487	2.01816	1.74162	78353	RIKEN cDNA 2500002B13 gene
Smagp	-0.710994	2.76606	0.0101813	0.0562483	FALSE	NS	2.38326	2.28912	2.32414	2.24653	2.97065	3.20582	4.21714	3.88757	4.00768	3.74539	6.83887	8.22672	207818	small cell adhesion glycoprotein
Atp1b3	-0.300595	10.0205	0.0101839	0.0562483	FALSE	NS	8.78937	8.66389	8.71448	8.77625	9.04899	8.98717	441.449	404.593	419.068	437.445	528.684	506.467	11933	ATPase, Na+/K+ transporting, beta 3 polypeptide
Lmf1	0.419168	4.41124	0.0102009	0.0563131	FALSE	NS	2.19333	2.12646	2.29877	1.93953	1.88418	1.63487	3.57361	3.36643	3.92037	2.8358	2.69143	2.10559	76483	lipase maturation factor 1
Ptpn3	0.439476	4.28183	0.0102077	0.0563212	FALSE	NS	2.07212	1.94266	2.18703	1.56995	1.74804	1.74284	3.20504	2.84415	3.55368	1.96895	2.35902	2.34692	545622	protein tyrosine phosphatase, non-receptor type 3
Nfxl1	0.598558	3.94781	0.0102147	0.05633	FALSE	NS	2.67244	2.55388	2.55488	2.24541	2.09997	1.7517	5.37508	4.8721	4.87618	3.74173	3.287	2.36755	100978	nuclear transcription factor, X-box binding-like 1
Tusc2	-0.596835	4.82771	0.0102304	0.0563871	FALSE	NS	4.03363	3.92706	3.94418	4.02285	4.31673	4.90405	15.3773	14.2112	14.3927	15.2554	18.9281	28.941	80385	tumor suppressor 2, mitochondrial calcium regulator
Aplp2	-0.321633	9.14605	0.0102369	0.0563935	FALSE	NS	7.18621	7.24417	7.23931	7.4456	7.29599	7.62262	144.635	150.605	150.095	173.321	156.149	196.078	11804	amyloid beta precursor-like protein 2
Cygb	-2.34245	3.60445	0.0102561	0.0564699	FALSE	NS	1.79667	1.91668	1.81898	1.92693	2.48775	4.97652	2.47418	2.77553	2.52831	2.80244	4.60902	30.4835	114886	cytoglobin
Rad23a	-0.25511	6.13488	0.0103065	0.0566959	FALSE	NS	4.3147	4.25861	4.43956	4.44466	4.43924	4.61487	18.9001	18.1412	20.699	20.7759	20.6942	23.5027	19358	RAD23 homolog A, nucleotide excision repair protein
Cdca7	0.827853	5.19355	0.0103112	0.0566959	FALSE	NS	4.06919	3.74906	3.9239	3.29325	3.38451	2.36796	15.786	12.4456	14.1779	8.80321	9.4433	4.1621	66953	cell division cycle associated 7
Pih1d1	-0.420347	4.84188	0.0103132	0.0566959	FALSE	NS	2.52002	2.40739	2.5754	2.65466	2.81766	2.87492	4.73591	4.30512	4.96034	5.29697	6.05018	6.33564	68845	PIH1 domain containing 1
Ssr3	0.393654	8.02592	0.0103208	0.0567083	FALSE	NS	6.61544	6.74773	6.64724	6.38028	6.196	5.98619	97.0495	106.466	99.2348	82.302	72.3132	62.3901	67437	signal sequence receptor, gamma
Aldh1a1	-0.340474	10.3319	0.0103267	0.0567111	FALSE	NS	8.56338	8.66808	8.81088	8.8992	9.02179	8.89359	377.299	405.774	448.094	476.449	518.793	474.594	11668	aldehyde dehydrogenase family 1, subfamily A1
Metrn	-0.791275	4.22745	0.0103401	0.0567528	FALSE	NS	3.63547	3.52264	3.3652	3.82436	3.84913	4.68604	11.4276	10.4927	9.30447	13.1659	13.4114	24.7417	70083	meteorin, glial cell differentiation regulator
Dck	0.495418	3.50782	0.0103451	0.0567528	FALSE	NS	2.35069	2.49021	2.39718	2.01086	1.85505	2.01758	4.1007	4.6186	4.26772	3.03022	2.61763	3.04905	13178	deoxycytidine kinase
Dhrs7	-0.604725	3.59776	0.0103572	0.0567897	FALSE	NS	3.09244	2.94145	3.20117	3.49061	3.24049	3.84994	7.52936	6.68185	8.19703	10.2403	8.45117	13.4194	66375	dehydrogenase/reductase 7
Atp1b2	-1.75239	5.91967	0.0103628	0.0567911	FALSE	NS	3.28098	3.50967	2.91674	3.83156	3.81515	5.85519	8.72019	10.3898	6.55136	13.2368	13.0759	56.888	11932	ATPase, Na+/K+ transporting, beta 2 polypeptide
Git1	-0.295472	6.03075	0.0103721	0.0568125	FALSE	NS	4.20335	3.94613	4.30958	4.24177	4.29946	4.52103	17.422	14.4136	18.8296	17.9191	18.691	21.9597	216963	GIT ArfGAP 1
Arl13b	0.482991	3.56189	0.0103786	0.0568188	FALSE	NS	2.27188	2.19048	2.40716	1.80334	1.95719	1.81204	3.82951	3.56458	4.30431	2.49027	2.88305	2.51138	68146	ADP-ribosylation factor-like 13B
Usp7	0.284003	6.9151	0.0103968	0.056882	FALSE	NS	4.62498	4.53253	4.71667	4.25911	4.3111	4.24921	23.675	22.1434	25.2942	18.1478	18.8505	18.0169	252870	ubiquitin specific peptidase 7
Arl2	-0.383213	5.41282	0.0104009	0.056882	FALSE	NS	5.46613	5.42429	5.49022	5.55414	5.77867	5.91492	43.2046	41.9412	43.9491	45.9853	53.8975	59.3348	56327	ADP-ribosylation factor-like 2
Ndufaf3	-0.513588	3.85028	0.0104101	0.0569028	FALSE	NS	3.42719	3.08393	3.3387	3.44262	3.57102	3.9795	9.75687	7.47922	9.11696	9.87255	10.8846	14.7742	66706	NADH:ubiquinone oxidoreductase complex assembly factor 3
Plekhb2	-0.851334	5.80195	0.0104362	0.057016	FALSE	NS	3.00712	3.04527	3.13346	3.10011	3.45468	4.41706	7.03956	7.25503	7.77538	7.57483	9.96385	20.3632	226971	pleckstrin homology domain containing, family B (evectins) member 2
2310030G06Rik	0.424098	6.21842	0.0104572	0.057101	FALSE	NS	6.4004	5.86753	6.2129	5.62828	5.73848	5.64973	83.4718	57.3853	73.177	48.4631	52.3895	49.2039	66952	RIKEN cDNA 2310030G06 gene
Gng2	0.481839	4.73197	0.0104871	0.0572348	FALSE	NS	2.76606	3.03099	2.8542	2.24612	2.31441	2.66013	5.80249	7.1737	6.23101	3.74406	3.97403	5.3209	14702	guanine nucleotide binding protein (G protein), gamma 2
Rrp12	0.312419	4.38644	0.0105125	0.0573236	FALSE	NS	1.99768	1.87117	2.10368	1.67951	1.76225	1.67293	2.99356	2.65829	3.29803	2.20319	2.39226	2.18861	107094	ribosomal RNA processing 12 homolog
Incenp	0.520998	4.19741	0.0105152	0.0573236	FALSE	NS	2.93835	2.66308	3.07089	2.47622	2.54988	2.09303	6.66533	5.33383	7.40291	4.56439	4.85585	3.26642	16319	inner centromere protein
Pggt1b	0.352864	5.20668	0.0105196	0.0573236	FALSE	NS	2.28121	2.27563	2.34334	2.02865	2.05711	1.78258	3.86084	3.84209	4.07477	3.08022	3.16153	2.44041	225467	protein geranylgeranyltransferase type I, beta subunit
4930523C07Rik	0.392757	5.1759	0.0105325	0.057364	FALSE	NS	3.14345	3.08488	3.43681	2.70593	3.03255	2.66059	7.83635	7.48481	9.82886	5.52477	7.18254	5.32293	67647	RIKEN cDNA 4930523C07 gene
Rpia	0.400603	2.60197	0.0105494	0.0574084	FALSE	NS	2.34135	2.42353	2.25203	1.86749	2.00637	2.02621	4.06778	4.36483	3.76353	2.64898	3.01771	3.07333	19895	ribose 5-phosphate isomerase A
Surf1	-0.558727	4.71313	0.0105515	0.0574084	FALSE	NS	4.16268	4.1192	4.11768	4.11909	4.51612	5.00754	16.9098	16.3782	16.3598	16.3768	21.8817	31.1678	20930	surfeit gene 1
Cep85	0.348605	4.23237	0.0105574	0.0574108	FALSE	NS	2.63885	2.54879	2.79629	2.30022	2.32706	2.29352	5.22835	4.85142	5.94654	3.92534	4.01783	3.90249	70012	centrosomal protein 85
Ccm2	-0.36611	4.24446	0.0105791	0.0574993	FALSE	NS	2.41424	2.20525	2.36466	2.36728	2.55679	2.73977	4.33038	3.61156	4.1503	4.15969	4.88397	5.67966	216527	cerebral cavernous malformation 2
Fut11	0.561396	4.48036	0.0105851	0.0575021	FALSE	NS	3.22791	3.19718	3.26607	2.92291	2.70305	2.29714	8.36909	8.17167	8.62022	6.58376	5.51178	3.91484	73068	fucosyltransferase 11
Atic	-0.266176	5.15655	0.010595	0.0575175	FALSE	NS	3.82692	3.848	3.85069	3.97273	4.02762	4.0382	13.1912	13.4001	13.4269	14.7004	15.3093	15.4293	108147	5-aminoimidazole-4-carboxamide ribonucleotide formyltransferase/IMP cyclohydrolase
Heph	-0.49926	6.04731	0.0105988	0.0575175	FALSE	NS	3.59899	3.66955	3.76444	4.22472	4.14931	3.76881	11.1173	11.7246	12.5897	17.6968	16.7446	12.6309	15203	hephaestin
Tmem33	0.270619	6.12294	0.0106248	0.0575918	FALSE	NS	3.6807	3.72341	3.73615	3.42617	3.37745	3.36149	11.8233	12.2086	12.3258	9.74926	9.39233	9.27805	67878	transmembrane protein 33
Slc6a11	-2.35723	3.99365	0.0106293	0.0575918	FALSE	NS	1.34571	1.85958	0.983268	1.87439	1.94291	4.39619	1.54154	2.62903	0.976939	2.66647	2.84481	20.0564	243616	solute carrier family 6 (neurotransmitter transporter, GABA), member 11
Hagh	-0.414596	5.35892	0.0106312	0.0575918	FALSE	NS	3.34674	3.15748	3.32411	3.34518	3.50961	3.84294	9.17349	7.92267	9.01515	9.16244	10.3893	13.3497	14651	hydroxyacyl glutathione hydrolase
Slc39a3	-0.606937	4.4562	0.0106343	0.0575918	FALSE	NS	2.5924	2.58946	2.54643	2.69263	2.75522	3.49904	5.03102	5.01873	4.84188	5.4649	5.75156	10.3062	106947	solute carrier family 39 (zinc transporter), member 3
Rrp1b	0.426423	4.08587	0.0106725	0.0577694	FALSE	NS	2.30405	2.13094	2.15098	1.74123	1.88269	1.81969	3.93843	3.38002	3.44129	2.34319	2.68763	2.53006	72462	ribosomal RNA processing 1B
Ndufa5	-0.560571	4.7249	0.0106873	0.0578198	FALSE	NS	5.10033	5.15644	4.88139	5.38791	5.43678	5.71796	33.3046	34.6651	28.4744	40.8719	42.3146	51.6352	68202	NADH:ubiquinone oxidoreductase subunit A5
Yif1a	-0.286908	4.61936	0.0106995	0.0578447	FALSE	NS	4.00077	3.96241	3.90557	4.0295	4.14891	4.26415	15.0086	14.5885	13.9863	15.3305	16.7397	18.2149	68090	Yip1 interacting factor homolog A (S. cerevisiae)
Marcks	0.471994	6.53376	0.0107029	0.0578447	FALSE	NS	4.46582	4.38767	4.65048	4.0505	3.7744	4.07998	21.0977	19.9325	24.1151	15.57	12.6838	15.9121	17118	myristoylated alanine rich protein kinase C substrate
C1ql1	-1.93468	3.62666	0.0107174	0.0578679	FALSE	NS	2.3601	2.49632	2.15302	2.60038	2.92495	5.09643	4.13407	4.64246	3.44759	5.06448	6.59449	33.2121	23829	complement component 1, q subcomponent-like 1
Furin	0.237249	6.48421	0.0107181	0.0578679	FALSE	NS	4.42065	4.22573	4.44682	4.08313	4.06014	4.03732	20.4164	17.7098	20.8085	15.949	15.6811	15.4193	18550	furin, paired basic amino acid cleaving enzyme
Atf5	-0.624465	5.83722	0.0107307	0.0579061	FALSE	NS	4.64	4.50994	4.50723	4.58309	5.03383	5.49356	23.9332	21.7839	21.7412	22.9688	31.7593	44.0534	107503	activating transcription factor 5
Pcp4	-0.54866	7.7627	0.0107695	0.0580611	FALSE	NS	7.92548	7.84604	7.81195	8.26365	8.26875	8.44126	242.112	229.088	223.715	306.332	307.42	346.594	18546	Purkinje cell protein 4
Desi2	0.410094	3.98232	0.0107717	0.0580611	FALSE	NS	2.11288	2.08173	2.27471	1.86519	1.8076	1.68463	3.32554	3.23315	3.839	2.64315	2.50061	2.21458	78825	desumoylating isopeptidase 2
Cdon	-0.468557	5.99751	0.0107831	0.0580611	FALSE	NS	2.01728	1.99938	2.05068	2.39757	2.159	2.39011	3.0482	2.99827	3.14301	4.26915	3.46607	4.24196	57810	cell adhesion molecule-related/down-regulated by oncogenes
Nat8f1	-0.559823	2.30158	0.0107843	0.0580611	FALSE	NS	1.66002	1.69775	1.7222	1.88248	1.92413	2.27801	2.1602	2.24394	2.29939	2.68709	2.79508	3.85008	66116	N-acetyltransferase 8 (GCN5-related) family member 1
Cdk14	-0.730222	5.13835	0.0107869	0.0580611	FALSE	NS	2.31082	2.34695	2.39482	2.39598	2.69754	3.4136	3.96165	4.08747	4.25913	4.26335	5.48695	9.65603	18647	cyclin dependent kinase 14
Sgce	-0.637555	4.13765	0.0108052	0.0581302	FALSE	NS	3.18341	3.17078	3.32033	3.15003	3.73094	4.1589	8.08452	8.00535	8.9889	7.87676	12.2778	16.863	20392	sarcoglycan, epsilon
Lrif1	0.547504	3.30467	0.0108182	0.0581493	FALSE	NS	2.08389	1.64282	1.81095	1.26764	1.37424	1.62447	3.23949	2.12276	2.50872	1.40768	1.59232	2.08328	321000	ligand dependent nuclear receptor interacting factor 1
Dpy30	-0.355606	4.96618	0.0108198	0.0581493	FALSE	NS	4.66088	4.61142	4.78875	4.7856	4.98341	5.07217	24.2967	23.4442	26.6412	26.581	30.6341	32.6414	66310	dpy-30, histone methyltransferase complex regulatory subunit
Ubb-ps	-0.431448	7.91162	0.0108356	0.058205	FALSE	NS	8.15084	8.18641	8.31942	8.2491	8.5897	8.8216	283.215	290.31	318.444	303.246	384.264	451.445	218963	ubiquitin B, pseudogene
Ubr7	-0.227008	5.00715	0.0108429	0.0582146	FALSE	NS	3.41565	3.37446	3.48859	3.5431	3.52066	3.60407	9.67116	9.37085	10.2246	10.6568	10.4769	11.16	66622	ubiquitin protein ligase E3 component n-recognin 7 (putative)
Asf1b	0.683606	1.99339	0.0108675	0.0583169	FALSE	NS	1.94183	1.90225	2.18757	1.48157	1.71233	1.19415	2.84193	2.73797	3.55537	1.79252	2.2769	1.28811	66929	anti-silencing function 1B histone chaperone
Rnf181	-0.419576	5.82604	0.0108814	0.0583619	FALSE	NS	4.75598	4.55746	4.71408	4.60122	5.0331	5.30399	26.0204	22.5468	25.247	23.2719	31.7426	38.5056	66510	ring finger protein 181
Dennd2b	-0.377772	5.17088	0.0109003	0.0584335	FALSE	NS	2.05901	1.77898	2.05353	2.09178	2.22067	2.25855	3.16699	2.43184	3.15121	3.26273	3.66111	3.78511	76954	DENN domain containing 2B
Taf2	0.393898	5.065	0.0109247	0.0585205	FALSE	NS	3.02165	3.02816	3.29531	2.76731	2.73561	2.59759	7.12095	7.15768	8.8172	5.80839	5.6604	5.05275	319944	TATA-box binding protein associated factor 2
Cnot6l	0.37685	4.50867	0.0109276	0.0585205	FALSE	NS	1.91712	1.92568	1.94014	1.60493	1.56849	1.63472	2.77668	2.79917	2.83743	2.04181	1.96594	2.10526	231464	CCR4-NOT transcription complex, subunit 6-like
Hdgfl3	-0.331057	5.24846	0.0109566	0.0586464	FALSE	NS	2.38521	2.35764	2.33422	2.45226	2.45986	2.75913	4.22422	4.12532	4.04279	4.47272	4.50163	5.76987	29877	HDGF like 3
Gm7172	-0.864031	3.01091	0.0109876	0.0587824	FALSE	NS	2.37514	2.05847	2.0967	2.43119	3.09452	2.88978	4.18787	3.16544	3.27729	4.39338	7.5417	6.41157	636070	tubulin, alpha 1B pseudogene
Ptpn23	0.34279	5.83911	0.0110123	0.0588847	FALSE	NS	3.51426	3.41078	3.51961	3.00512	3.08464	3.20346	10.4261	9.63526	10.4685	7.02846	7.4834	8.21162	104831	protein tyrosine phosphatase, non-receptor type 23
Cfap20	-0.30949	4.52536	0.0110261	0.0589285	FALSE	NS	4.2382	4.03656	4.15656	4.23886	4.33715	4.49467	17.8723	15.4106	16.834	17.881	19.2122	21.544	14894	cilia and flagella associated protein 20
Pdha1	-0.321444	5.59919	0.0110317	0.0589285	FALSE	NS	4.08692	4.03661	4.20047	4.34085	4.13787	4.49709	15.9936	15.4112	17.3852	19.264	16.6045	21.5818	18597	pyruvate dehydrogenase E1 alpha 1
Ifitm3	0.658224	4.85961	0.0110715	0.0591114	FALSE	NS	6.06748	5.77674	6.25792	5.09889	5.01658	5.72905	66.0646	53.8243	75.5282	33.2703	31.3698	52.0416	66141	interferon induced transmembrane protein 3
Ubxn6	-0.469278	5.95069	0.0110811	0.0591326	FALSE	NS	4.02234	3.79723	3.97752	4.13216	4.19569	4.53813	15.2497	12.9021	14.7527	16.5349	17.3244	22.2334	66530	UBX domain protein 6
Tirap	0.65194	3.68974	0.0111035	0.0592222	FALSE	NS	2.18296	1.89259	1.89432	1.59568	1.34627	1.4928	3.54083	2.71302	2.71747	2.02238	1.54254	1.81434	117149	toll-interleukin 1 receptor (TIR) domain-containing adaptor protein
Cd63-ps	0.591633	2.71783	0.0111093	0.0592232	FALSE	NS	3.0894	3.05689	3.2518	2.20803	2.79874	2.59558	7.51144	7.32178	8.52554	3.62044	5.95834	5.04432	626721	CD63 antigen, pseudogene
Folr2	0.544061	1.85427	0.0111168	0.0592335	FALSE	NS	2.22525	1.87217	2.25739	1.59938	1.81118	1.58248	3.67592	2.66082	3.78125	2.03014	2.5093	1.99485	14276	folate receptor beta
Cxadr	0.404034	7.06177	0.0111259	0.0592523	FALSE	NS	3.97183	3.91697	3.99536	3.67981	3.53152	3.2762	14.6906	14.1051	14.9487	11.8155	10.5636	8.68803	13052	coxsackie virus and adenovirus receptor
Osbpl1a	-0.584669	4.29204	0.0111746	0.059457	FALSE	NS	1.68976	1.70517	1.84701	1.86026	1.88509	2.51841	2.22603	2.26067	2.59754	2.63073	2.69377	4.7295	64291	oxysterol binding protein-like 1A
Acp6	0.405462	4.62892	0.0111774	0.059457	FALSE	NS	4.00992	3.75027	4.01078	3.52732	3.62299	3.24063	15.1104	12.4568	15.12	10.53	11.3205	8.45206	66659	acid phosphatase 6, lysophosphatidic
Bglap	1.36779	0.856669	0.0111855	0.059457	FALSE	NS	2.57833	2.07003	2.62608	1.98132	1.32442	0.594707	4.97246	3.19896	5.17347	2.94854	1.50432	0.510165	12096	bone gamma carboxyglutamate protein
Snrk	-0.308091	4.64607	0.0111869	0.059457	FALSE	NS	1.95606	1.91002	2.01863	2.01327	2.12881	2.24774	2.88001	2.75814	3.052	3.03697	3.37356	3.74938	20623	SNF related kinase
Yes1	0.412251	4.62619	0.0111957	0.0594592	FALSE	NS	2.84638	2.81553	2.86344	2.53613	2.46735	2.25163	6.19196	6.03977	6.27748	4.80031	4.53028	3.7622	22612	YES proto-oncogene 1, Src family tyrosine kinase
Zfp580	-0.345632	3.78101	0.0112007	0.0594592	FALSE	NS	3.13582	3.04225	3.05549	3.31261	3.36391	3.25646	7.78971	7.23777	7.31372	8.9356	9.29526	8.55635	68992	zinc finger protein 580
Srsf2	0.302424	7.85896	0.0112042	0.0594592	FALSE	NS	6.27549	6.15743	6.35734	5.89066	5.99851	5.7451	76.4658	70.3792	80.9879	58.3287	62.9338	52.635	20382	serine and arginine-rich splicing factor 2
Tro	0.374137	5.16716	0.011226	0.0595454	FALSE	NS	2.62498	2.63862	2.64595	2.2759	2.10872	2.39004	5.16875	5.22736	5.25907	3.843	3.31309	4.24173	56191	trophinin
Chfr	0.385153	5.39578	0.0112369	0.0595728	FALSE	NS	3.72569	3.6494	3.63497	3.3721	3.32833	2.99578	12.2295	11.5481	11.4233	9.35389	9.04447	6.97662	231600	checkpoint with forkhead and ring finger domains
Mocs1	-0.295639	3.6529	0.0112767	0.0597542	FALSE	NS	2.55766	2.32503	2.5732	2.61898	2.66912	2.70223	4.88751	4.01077	4.95128	5.14316	5.36042	5.50806	56738	molybdenum cofactor synthesis 1
Utp20	0.628111	4.95379	0.0112837	0.059761	FALSE	NS	2.39953	2.44062	2.57237	2.06344	2.00839	1.63001	4.27632	4.42874	4.94786	3.17981	3.02332	2.09515	70683	UTP20 small subunit processome component
Zfp622	-0.365329	4.90827	0.0112986	0.05981	FALSE	NS	3.44114	3.27718	3.56121	3.46375	3.71847	3.85805	9.8614	8.69458	10.804	10.033	12.1635	13.5007	52521	zinc finger protein 622
Slc7a6os	0.308686	4.1694	0.0113541	0.0600505	FALSE	NS	3.78847	3.81896	3.94763	3.44857	3.56204	3.45904	12.818	13.1131	14.4296	9.91752	10.8109	9.99703	66432	solute carrier family 7, member 6 opposite strand
[truncated: 8,569 more rows]
