# Supplementary material for: Transcriptome Changes Driving Multiple Regulatory Pathways Involved in TGF-β-Induced Anterior Subcapsular Cataract
Source: Cells. 2026 Jul 14;15(14):1263. doi: 10.3390/cells15141263 (PMC13406664; doi:10.3390/cells15141263)
Supplement: Supplementary file 1 [file cells-15-01263-s001.zip › Table S4_List of all 10566 genes expressed in 0VE918.xlsx]

## Sheet: data_2FPKM_918
Supplementary Table S4. List of all 10566 genes expressed in 0VE918
							log2FPKM							FPKM
Gene	logFC	logCPM	PValue	FDR	significant	category	918R4	918TGR2	918TGR3	TG918	WTM10	WTM10R2	WTM10R3	918R4	918TGR2	918TGR3	TG918	WTM10	WTM10R2	WTM10R3	Entrez	Gene_description
Tgfb1	3.8315	8.73846	1.41356e-11	1.49356e-07	TRUE	Elevated	8.43469	8.35421	8.26866	8.26504	4.48442	4.84326	4.58356	345.015	326.242	307.401	306.627	21.3844	27.7055	22.9767	21803	transforming growth factor, beta 1
Gja1	-3.04954	7.78353	3.42569e-10	1.80979e-06	TRUE	Reduced	4.17601	4.69705	4.30216	3.98386	7.38049	7.39927	7.32162	17.0761	24.9389	18.7278	14.822	165.628	167.812	158.966	14609	gap junction protein, alpha 1
Bcl3	4.91803	3.8131	6.43344e-10	1.89084e-06	TRUE	Elevated	2.9203	3.55507	3.3422	3.46554	0.467325	0.410024	0.317124	6.57003	10.7539	9.14152	10.0467	0.382544	0.328708	0.245844	12051	B cell leukemia/lymphoma 3
Myl9	2.33632	6.93548	9.5367e-10	1.89084e-06	TRUE	Elevated	6.84992	6.97642	7.02495	6.72846	4.60912	4.84609	4.60068	114.354	124.925	129.233	105.04	23.4053	27.7621	23.2629	98932	myosin, light polypeptide 9, regulatory
Serpina3n	4.37251	9.75767	9.99168e-10	1.89084e-06	TRUE	Elevated	9.04219	9.04262	9.48086	9.37533	5.065	4.64862	5.24422	526.193	526.352	713.533	663.134	32.4747	24.0826	36.9024	20716	serine (or cysteine) peptidase inhibitor, clade A, member 3N
Cfi	4.16412	5.7889	1.41064e-09	1.89084e-06	TRUE	Elevated	4.54206	4.53373	4.93294	4.20085	1.08626	1.27577	1.31641	22.2968	22.1626	29.5467	17.39	1.12323	1.42127	1.49046	12630	complement component factor i
BC048679	-1.81307	3.81504	1.56817e-09	1.89084e-06	TRUE	Reduced	3.32611	3.62091	3.42521	3.31054	5.2095	5.25796	5.18248	9.02902	11.3028	9.74216	8.92136	36.0011	37.2651	35.3146	210321	cDNA sequence BC048679
Car9	3.37808	5.60888	1.59443e-09	1.89084e-06	TRUE	Elevated	4.59975	4.50252	4.9258	4.40511	1.76421	1.94225	1.57658	23.2473	21.667	29.3958	20.1871	2.39689	2.84306	1.98262	230099	carbonic anhydrase 9
Cilp	3.18198	5.22323	1.71805e-09	1.89084e-06	TRUE	Elevated	3.54333	3.58593	3.43218	2.9834	1.10458	1.1731	0.957678	10.6587	11.0081	9.79417	6.90848	1.15036	1.25496	0.942182	214425	cartilage intermediate layer protein, nucleotide pyrophosphohydrolase
Serpina3m	4.95758	2.02773	1.78955e-09	1.89084e-06	TRUE	Elevated	1.86499	2.16487	2.26827	2.25689	0.170079	0.18533	0.116525	2.64266	3.48427	3.81745	3.77959	0.12512	0.137077	0.0841202	20717	serine (or cysteine) peptidase inhibitor, clade A, member 3M
Tgfbi	5.12176	6.25372	2.30014e-09	2.20939e-06	TRUE	Elevated	5.20216	5.17746	5.67936	5.57583	1.21438	1.30379	1.0417	35.8135	35.1885	50.2458	46.6973	1.32041	1.46877	1.05865	21810	transforming growth factor, beta induced
Sbno2	2.14896	6.24565	2.83953e-09	2.3551e-06	TRUE	Elevated	3.30219	3.69606	3.57116	3.34411	1.75263	1.79339	1.78575	8.8641	11.9606	10.8857	9.15494	2.36972	2.46629	2.44797	216161	strawberry notch 2
Spry1	1.93921	5.34328	2.89763e-09	2.3551e-06	TRUE	Elevated	4.21926	4.71513	4.62349	4.45033	2.66267	2.84017	2.91714	17.6261	25.2661	23.6495	20.8616	5.33202	6.16104	6.55348	24063	sprouty RTK signaling antagonist 1
Jak3	2.19815	5.20666	3.77477e-09	2.84887e-06	TRUE	Elevated	3.38521	3.69773	3.4731	3.24065	1.69472	1.85521	1.60118	9.44839	11.9756	10.1047	8.45223	2.23715	2.61805	2.03392	16453	Janus kinase 3
Gjb3	8.06886	2.23912	4.31402e-09	2.90434e-06	TRUE	Elevated	1.93949	1.77708	2.38667	2.7967	0.0306121	0.0279737	0	2.8357	2.42733	4.2295	5.94852	0.0214454	0.0195791	0	14620	gap junction protein, beta 3
Klhl29	2.68088	5.72656	4.39801e-09	2.90434e-06	TRUE	Elevated	3.27927	3.55301	3.46393	2.97322	1.3472	1.15151	1.43504	8.70866	10.7372	10.0343	6.85284	1.54419	1.22147	1.70389	208439	kelch-like 29
Lrig1	-1.34909	7.04974	5.05239e-09	3.13797e-06	TRUE	Reduced	2.78156	2.95815	2.78693	2.67854	4.0076	4.20388	4.08071	5.87596	6.77124	5.90161	5.40209	15.0845	17.4287	15.9207	16206	leucine-rich repeats and immunoglobulin-like domains 1
Nampt	1.95128	6.73026	5.46653e-09	3.13797e-06	TRUE	Elevated	4.64045	5.2245	5.12174	4.86639	3.14676	3.26416	3.25012	23.941	36.388	33.8174	28.1695	7.85665	8.60749	8.51442	59027	nicotinamide phosphoribosyltransferase
Alpl	-2.72379	4.28966	5.64277e-09	3.13797e-06	TRUE	Reduced	1.28987	1.63147	1.30832	1.09858	3.3675	3.40132	3.83866	1.44506	2.0983	1.47653	1.14144	9.3209	9.56575	13.3071	11647	alkaline phosphatase, liver/bone/kidney
Synm	1.6537	6.93732	6.17319e-09	3.2613e-06	TRUE	Elevated	4.29387	4.56794	4.60239	4.43983	3.05097	2.95865	3.07618	18.6148	22.7184	23.2916	20.7031	7.28768	6.77398	7.43377	233335	synemin, intermediate filament protein
Niban1	-2.49635	6.03578	8.98526e-09	4.38304e-06	TRUE	Reduced	2.24636	2.14131	2.34463	1.89331	4.63025	4.18513	4.48518	3.74485	3.41162	4.0793	2.71488	23.7653	17.1907	21.3962	63913	niban apoptosis regulator 1
Gjb2	4.81452	2.00301	9.4509e-09	4.38304e-06	TRUE	Elevated	1.61831	1.79412	1.82133	1.82546	0.024716	0.17147	0.15856	2.07015	2.46803	2.53407	2.54421	0.0172794	0.126205	0.116173	14619	gap junction protein, beta 2
Selenop	-2.63826	5.15123	9.54098e-09	4.38304e-06	TRUE	Reduced	2.54511	2.57197	2.62332	2.8569	4.95259	4.99148	5.52056	4.83654	4.94622	5.16166	6.24455	29.9656	30.8116	44.9044	20363	selenoprotein P
Prkcq	-1.96184	4.93035	1.1063e-08	4.8705e-06	TRUE	Reduced	2.0469	2.3694	2.22599	1.86395	3.60771	4.07476	3.99915	3.13218	4.16725	3.67832	2.64003	11.1907	15.851	14.9906	18761	protein kinase C, theta
Prrt4	-1.78084	6.11909	1.20521e-08	5.0937e-06	TRUE	Reduced	3.21789	3.43969	3.127	2.95657	4.75507	5.16359	4.86554	8.30422	9.85051	7.73616	6.76276	26.0035	34.8422	28.1524	101359	proline-rich transmembrane protein 4
Dgkg	1.70125	5.34368	1.4836e-08	5.89631e-06	TRUE	Elevated	1.68107	2.02103	2.00535	1.73258	0.882201	0.831572	0.965431	2.20665	3.05873	3.01487	2.32321	0.843185	0.779623	0.952647	110197	diacylglycerol kinase, gamma
Spon2	-2.1005	6.8962	1.50672e-08	5.89631e-06	TRUE	Reduced	4.54136	4.56887	4.36726	4.57342	6.8334	6.72198	6.34593	22.2855	22.7338	19.6384	22.8088	113.04	104.564	80.342	100689	spondin 2, extracellular matrix protein
Cpxm2	4.04598	5.96486	1.61946e-08	5.93159e-06	TRUE	Elevated	4.45402	3.87732	4.46089	4.47991	1.38453	0.976587	1.10628	20.9176	13.6957	21.0223	21.3144	1.61087	0.967804	1.15289	55987	carboxypeptidase X, M14 family member 2
Plekha7	-1.47333	5.02226	1.62802e-08	5.93159e-06	TRUE	Reduced	1.31021	1.3033	1.39674	1.17888	2.28841	2.3722	2.55016	1.47977	1.46793	1.63305	1.26401	3.88518	4.17731	4.857	233765	pleckstrin homology domain containing, family A member 7
P2rx6	-2.10348	4.42417	1.74078e-08	6.06446e-06	TRUE	Reduced	2.33149	2.57826	2.24974	2.00854	3.92435	4.30808	4.4506	4.03323	4.9722	3.75596	3.02374	14.1826	18.8089	20.8657	18440	purinergic receptor P2X, ligand-gated ion channel, 6
Gal	6.95044	5.83551	1.79631e-08	6.06446e-06	TRUE	Elevated	6.62538	6.8512	7.06059	7.47426	0.560166	1.10773	1.4241	97.7272	114.456	132.49	176.818	0.474439	1.15507	1.68347	14419	galanin and GMAP prepropeptide
Kcnk1	-1.6519	5.09123	1.83667e-08	6.06446e-06	TRUE	Reduced	2.09283	2.2398	2.03168	2.10447	3.40602	3.49673	3.86982	3.26584	3.72332	3.08882	3.30038	9.60017	10.2881	13.6195	16525	potassium channel, subfamily K, member 1
Sdc3	1.78537	7.53978	2.19915e-08	6.73592e-06	TRUE	Elevated	5.09566	5.44695	5.2638	5.12363	3.80911	3.49159	3.51055	33.1938	42.621	37.4204	33.8631	13.017	10.2479	10.3967	20970	syndecan 3
Lrtm2	-1.44145	5.98901	2.21225e-08	6.73592e-06	TRUE	Reduced	2.72919	2.89868	2.73087	2.44282	4.0203	4.10728	4.10578	5.63083	6.45743	5.63858	4.43703	15.2268	16.2351	16.2172	211187	leucine-rich repeats and transmembrane domains 2
Cgn	-1.86977	4.73776	2.23128e-08	6.73592e-06	TRUE	Reduced	1.81615	1.7472	1.80307	1.45989	3.26245	3.23815	3.3863	2.52141	2.35706	2.48963	1.75088	8.5961	8.43586	9.45631	70737	cingulin
Col18a1	-2.73454	7.7065	2.32669e-08	6.81855e-06	TRUE	Reduced	3.03464	3.00604	3.57614	2.86731	6.03813	5.63342	5.72635	7.1944	7.03354	10.9269	6.29706	64.714	48.6398	51.9425	12822	collagen, type XVIII, alpha 1
Pxdc1	3.19361	3.36113	2.48523e-08	6.81855e-06	TRUE	Elevated	2.82999	3.14141	2.84815	3.01195	0.536899	0.881225	1.03602	6.11067	7.82389	6.20074	7.06656	0.450851	0.841938	1.05057	66895	PX domain containing 1
Timp1	3.33628	5.97932	2.48656e-08	6.81855e-06	TRUE	Elevated	6.59887	6.59689	6.72351	7.21514	3.73818	3.81456	3.43064	95.9299	95.7972	104.677	147.584	12.3446	13.0701	9.78266	21857	tissue inhibitor of metalloproteinase 1
B4galt5	1.33095	5.03546	2.51679e-08	6.81855e-06	TRUE	Elevated	3.20294	3.39946	3.28276	3.10455	2.27214	2.20283	2.10191	8.20835	9.5521	8.73218	7.60125	3.83039	3.60382	3.29277	56336	UDP-Gal:betaGlcNAc beta 1,4-galactosyltransferase, polypeptide 5
Tmcc3	1.71827	6.42104	2.59719e-08	6.86047e-06	TRUE	Elevated	3.84137	4.06698	4.11674	3.61368	2.4148	2.35336	2.6296	13.334	15.7603	16.3486	11.2413	4.33247	4.11014	5.18854	319880	transmembrane and coiled coil domains 3
Nbl1	-2.75156	6.62981	2.94821e-08	7.59775e-06	TRUE	Reduced	3.42276	3.04396	3.44839	3.45353	5.66686	5.98036	6.47607	9.72394	7.24752	9.91614	9.95509	49.8037	62.1347	88.0207	17965	NBL1, DAN family BMP antagonist
Tmem114	2.65712	6.03049	3.09987e-08	7.61226e-06	TRUE	Elevated	5.99359	5.71828	5.81264	5.82052	2.89544	3.6736	3.51767	62.7161	51.647	55.2056	55.5132	6.44073	11.7604	10.4531	74720	transmembrane protein 114
Wfdc1	-3.61898	5.00253	3.20673e-08	7.61226e-06	TRUE	Reduced	2.4115	2.45965	3.10554	2.51746	6.28283	5.74559	6.27685	4.32025	4.50083	7.60715	4.72573	76.861	52.6533	76.539	67866	WAP four-disulfide core domain 1
Tnfrsf21	-2.87098	4.25014	3.21589e-08	7.61226e-06	TRUE	Reduced	1.31874	1.14688	1.50312	1.31667	3.7238	3.26264	3.94694	1.49449	1.21434	1.83455	1.4909	12.2122	8.59737	14.4222	94185	tumor necrosis factor receptor superfamily, member 21
Col9a3	-2.70088	5.33386	3.24202e-08	7.61226e-06	TRUE	Reduced	2.21372	2.00251	2.65336	2.27994	4.95257	4.54837	4.9253	3.63869	3.00697	5.29129	3.85659	29.9651	22.3989	29.3853	12841	collagen, type IX, alpha 3
Hunk	-1.69009	5.36662	3.50783e-08	8.05734e-06	TRUE	Reduced	1.89798	2.25412	2.10243	1.71835	3.59556	3.4226	3.44088	2.72692	3.77043	3.29431	2.29059	11.0885	9.72272	9.85947	26559	hormonally upregulated Neu-associated kinase
Cdsn	3.11272	2.80575	3.97733e-08	8.94137e-06	TRUE	Elevated	2.17785	2.15163	2.5384	2.45456	0.636933	0.591409	0.523346	3.52479	3.4433	4.80943	4.48145	0.55502	0.506718	0.437285	386463	corneodesmosin
Slc41a1	-1.351	6.0067	4.22136e-08	9.29226e-06	TRUE	Reduced	3.12353	3.31273	3.23699	2.98083	4.29395	4.41899	4.74459	7.7152	8.93641	8.42827	6.89438	18.6159	20.3918	25.808	98396	solute carrier family 41, member 1
Serpina3g	4.03446	1.64115	4.34326e-08	9.36549e-06	TRUE	Elevated	1.58946	1.84059	1.73569	1.67456	0.149073	0.110372	0.307843	2.00936	2.58157	2.33039	2.19221	0.108857	0.0795066	0.237856	20715	serine (or cysteine) peptidase inhibitor, clade A, member 3G
Ngfr	1.11039	7.52872	4.67374e-08	9.80517e-06	TRUE	Elevated	5.72948	6.15553	5.96739	5.88017	4.92557	4.886	4.98553	52.0574	70.2851	61.5694	57.8991	29.391	28.5686	30.6806	18053	nerve growth factor receptor (TNFR superfamily, member 16)
Nt5e	2.58423	3.89722	4.85792e-08	9.80517e-06	TRUE	Elevated	2.40434	2.5059	2.88671	2.90962	0.981616	0.910164	1.03784	4.29394	4.68005	6.39584	6.51418	0.974676	0.879259	1.05315	23959	5' nucleotidase, ecto
Atp1a2	-3.65856	7.32724	4.86595e-08	9.80517e-06	TRUE	Reduced	2.729	2.21891	2.94522	2.14467	6.0817	5.67265	6.31549	5.62995	3.65543	6.70194	3.42192	66.7291	50.0079	78.644	98660	ATPase, Na+/K+ transporting, alpha 2 polypeptide
Fads2	-1.29021	6.29967	4.91836e-08	9.80517e-06	TRUE	Reduced	4.04297	4.22705	4.2538	4.01092	5.24831	5.41335	5.68845	15.4837	17.727	18.0775	15.1215	37.01	41.6167	50.5695	56473	fatty acid desaturase 2
Bst1	-3.17502	4.52515	5.15421e-08	1.00851e-05	TRUE	Reduced	1.66083	2.04646	1.869	1.55708	3.92509	4.6104	5.10811	2.16198	3.13091	2.65279	1.94259	14.1904	23.4269	33.4902	12182	bone marrow stromal cell antigen 1
Syne4	2.08327	2.87322	5.30634e-08	1.0194e-05	TRUE	Elevated	2.63661	2.80427	2.78222	2.35064	1.26759	1.21017	1.16061	5.21871	5.98507	5.87909	4.1005	1.4076	1.31365	1.23552	233066	spectrin repeat containing, nuclear envelope family member 4
Smim1	-2.46519	3.60522	5.88463e-08	1.09659e-05	TRUE	Reduced	1.24909	0.872103	1.19481	0.972083	2.80903	2.85774	3.08587	1.37691	0.830328	1.28914	0.96167	6.00814	6.24878	7.4906	68859	small integral membrane protein 1
Mia	-2.65912	1.42761	5.95093e-08	1.09659e-05	TRUE	Reduced	1.31925	1.29152	1.19956	1.4541	3.17933	3.54039	3.6383	1.49537	1.44786	1.2967	1.73985	8.05886	10.635	11.4519	12587	MIA SH3 domain containing
Tns2	-1.58634	5.16493	6.01954e-08	1.09659e-05	TRUE	Reduced	2.17264	2.34202	2.15503	1.81929	3.34909	3.60467	3.69401	3.50849	4.07011	3.45378	2.52909	9.19007	11.1651	11.9421	209039	tensin 2
Csad	-0.932368	6.37011	7.07398e-08	1.26684e-05	FALSE	NS	4.0268	4.28087	4.12667	4.03599	5.03651	5.1815	5.05362	15.3	18.4388	16.4683	15.4042	31.8201	35.2899	32.2116	246277	cysteine sulfinic acid decarboxylase
Zim1	7.30008	5.07876	7.73911e-08	1.36286e-05	TRUE	Elevated	2.78925	3.75793	3.26989	2.10255	0.0933265	0.101937	0.0161144	5.91272	12.5285	8.6457	3.29467	0.0668272	0.0732136	0.0112323	22776	zinc finger, imprinted 1
Kng2	5.24781	2.65207	8.523e-08	1.47629e-05	TRUE	Elevated	1.17229	1.76966	1.5946	1.96721	0.110183	0.100921	0.0379856	1.25369	2.40974	2.02012	2.91011	0.0793653	0.0724582	0.0266793	385643	kininogen 2
Gm36169	-3.21736	3.22405	8.76299e-08	1.49338e-05	TRUE	Reduced	1.55358	1.11319	1.64402	1.64914	4.50939	4.10509	4.14535	1.93544	1.16324	2.12535	2.13646	21.7752	16.209	16.696	102639986	predicted gene, 36169
Pdzd2	-1.92467	5.22115	8.96345e-08	1.5033e-05	TRUE	Reduced	1.12087	1.41842	1.24137	0.919671	2.58648	2.7576	2.45294	1.17478	1.67293	1.36422	0.891683	5.00631	5.76272	4.4753	68070	PDZ domain containing 2
Fn1	2.51578	5.73699	9.77748e-08	1.59751e-05	TRUE	Elevated	3.00037	3.25221	3.63454	3.43743	1.38589	1.38252	1.53186	7.00204	8.52822	11.4196	9.83352	1.61334	1.60724	1.89159	14268	fibronectin 1
Col23a1	-3.06903	6.21365	9.82758e-08	1.59751e-05	TRUE	Reduced	2.10387	1.67755	2.18925	1.60592	4.88545	4.28715	4.809	3.29862	2.19885	3.56069	2.0439	28.5575	18.5236	27.0319	237759	collagen, type XXIII, alpha 1
Map3k21	-1.60254	3.91078	1.02994e-07	1.63373e-05	TRUE	Reduced	1.31576	1.32628	1.38134	1.04299	2.41132	2.61105	2.38374	1.48933	1.50756	1.6051	1.06049	4.31961	5.10947	4.21887	234878	mitogen-activated protein kinase kinase kinase 21
Chrdl1	-2.11116	6.23545	1.03596e-07	1.63373e-05	TRUE	Reduced	2.66866	2.64604	2.57042	2.38461	4.05936	4.5995	4.92938	5.3584	5.25947	4.93981	4.22204	15.672	23.2431	29.4713	83453	chordin-like 1
Lbp	3.1376	3.36387	1.06587e-07	1.65618e-05	TRUE	Elevated	1.81194	2.09788	2.45381	2.02809	0.445653	0.475615	0.528494	2.51114	3.2808	4.47862	3.07865	0.361931	0.390511	0.442422	16803	lipopolysaccharide binding protein
Glycam1	3.9928	8.05117	1.21655e-07	1.86291e-05	TRUE	Elevated	9.17475	9.12771	9.18954	9.6705	5.64	5.75953	4.69728	576.931	558.392	582.887	813.911	48.8667	53.1739	24.9431	14663	glycosylation dependent cell adhesion molecule 1
Aebp1	2.15244	6.12565	1.30477e-07	1.96707e-05	TRUE	Elevated	3.99982	4.36115	4.32088	4.58805	2.60264	2.31813	2.49142	14.998	19.5511	18.9855	23.0515	5.07398	3.98684	4.62331	11568	AE binding protein 1
Tha1	1.55033	3.50461	1.33672e-07	1.96707e-05	TRUE	Elevated	2.62503	2.93963	2.98314	2.78159	1.48855	1.76167	1.79346	5.16898	6.67215	6.90704	5.87609	1.80608	2.3909	2.46646	71776	threonine aldolase 1
Fbln7	-2.15204	3.62899	1.36105e-07	1.96707e-05	TRUE	Reduced	1.43982	1.54089	1.58688	1.09039	3.03369	3.06706	3.35763	1.71288	1.90974	2.00399	1.12932	7.18904	7.38062	9.25053	70370	fibulin 7
Sap30	1.17105	4.09251	1.38204e-07	1.96707e-05	TRUE	Elevated	4.03514	4.2106	4.23671	4.11905	3.18019	3.16212	3.11281	15.3945	17.5147	17.8528	16.3763	8.06424	7.95141	7.65066	60406	sin3 associated polypeptide
Creb3l1	-1.25666	4.40876	1.38629e-07	1.96707e-05	TRUE	Reduced	2.73664	2.8502	2.75166	2.91326	3.89028	4.06157	4.1288	5.66515	6.21101	5.73494	6.5332	13.8283	15.6976	16.4942	26427	cAMP responsive element binding protein 3-like 1
Tmem140	-2.57648	3.69206	1.39627e-07	1.96707e-05	TRUE	Reduced	1.32518	1.18793	1.24628	1.34124	2.75416	3.57806	3.53627	1.50565	1.27826	1.3723	1.53368	5.74661	10.9427	10.6018	68487	transmembrane protein 140
Tst	-1.56453	6.14793	1.45477e-07	2.01599e-05	TRUE	Reduced	5.30634	5.34885	4.93443	5.28112	6.62064	6.92667	6.99714	38.5701	39.7534	29.5782	37.8843	97.4036	120.657	126.746	22117	thiosulfate sulfurtransferase, mitochondrial
Sgk1	-2.74003	5.04098	1.48185e-07	2.01599e-05	TRUE	Reduced	1.91648	1.653	2.14633	1.87822	3.99327	4.1004	4.86174	2.775	2.14487	3.42699	2.67621	14.9255	16.1531	28.0757	20393	serum/glucocorticoid regulated kinase 1
Gm32016	3.15283	5.30308	1.48824e-07	2.01599e-05	TRUE	Elevated	3.44315	4.22073	3.65361	3.02474	1.39319	1.04229	1.24305	9.87656	17.6451	11.5848	7.13837	1.62659	1.05949	1.36698	102634433	predicted gene, 32016
Uaca	-1.84562	6.69606	1.54935e-07	2.07221e-05	TRUE	Reduced	3.2117	3.24606	3.32365	3.15961	4.49755	5.26479	5.28288	8.2644	8.4877	9.01196	7.93588	21.589	37.4468	37.9319	72565	uveal autoantigen with coiled-coil domains and ankyrin repeats
Plxdc1	1.08483	4.71934	1.70715e-07	2.25472e-05	TRUE	Elevated	2.71515	2.91948	2.91101	2.82766	1.89206	2.10463	2.09345	5.56661	6.56571	6.52144	6.09921	2.71166	3.30089	3.26769	72324	plexin domain containing 1
Rhoj	-2.56258	4.09458	1.76033e-07	2.29625e-05	TRUE	Reduced	1.80147	1.44622	1.91706	1.45438	4.08261	3.65859	3.85524	2.48574	1.72493	2.77652	1.74038	15.943	11.6283	13.4724	80837	ras homolog family member J
Fam107a	-3.70266	4.16224	1.87571e-07	2.39302e-05	TRUE	Reduced	1.10384	0.763837	1.27747	0.599802	3.9115	3.40821	4.06116	1.14927	0.698001	1.42414	0.515509	14.048	9.61629	15.6929	268709	family with sequence similarity 107, member A
Tafa4	1.62688	3.57124	1.87981e-07	2.39302e-05	TRUE	Elevated	2.43589	2.62103	2.3105	2.23695	1.17507	1.32704	1.41057	4.41099	5.15191	3.96055	3.71401	1.25803	1.50888	1.65843	320701	TAFA chemokine like family member 4
Serpina3h	3.31624	5.78156	1.96771e-07	2.4751e-05	TRUE	Elevated	5.16177	5.14734	5.56307	5.68767	2.25312	1.99169	2.92678	34.7971	34.4407	46.2772	50.5417	3.76714	2.97702	6.60411	546546	serine (or cysteine) peptidase inhibitor, clade A, member 3H
Slc6a13	-4.76863	4.18182	2.00197e-07	2.48856e-05	TRUE	Reduced	0.611028	0.492322	1.05187	0.460816	3.7677	3.86934	4.75828	0.527347	0.406707	1.07322	0.37632	12.6204	13.6146	26.0635	14412	solute carrier family 6 (neurotransmitter transporter, GABA), member 13
Tgfbr3	-1.90612	4.25889	2.15546e-07	2.64821e-05	TRUE	Reduced	1.29797	1.40504	1.40596	1.09349	2.39779	2.77163	3.08418	1.45882	1.64825	1.64994	1.1339	4.26993	5.82881	7.48069	21814	transforming growth factor, beta receptor III
Ip6k3	1.98678	2.42585	2.22134e-07	2.65672e-05	TRUE	Elevated	1.70974	1.96266	1.83469	1.97357	0.856764	0.743801	0.723556	2.27102	2.89781	2.56696	2.92739	0.810972	0.674582	0.651247	271424	inositol hexaphosphate kinase 3
Suox	-0.916668	4.11637	2.22249e-07	2.65672e-05	FALSE	NS	2.51696	2.66031	2.69043	2.53714	3.37223	3.51878	3.54297	4.72375	5.32169	5.45508	4.80439	9.35485	10.462	10.6558	211389	sulfite oxidase
Scara3	1.90845	5.46253	2.23782e-07	2.65672e-05	TRUE	Elevated	3.30991	3.74712	3.67884	3.46711	1.98595	1.6974	2.29236	8.91702	12.4275	11.8068	10.0587	2.96123	2.24317	3.89857	219151	scavenger receptor class A, member 3
Unc93a	2.95157	3.20103	2.33976e-07	2.74688e-05	TRUE	Elevated	1.88372	2.12712	2.06028	1.68728	0.512087	0.616851	0.280792	2.69026	3.36844	3.17068	2.22048	0.426111	0.533524	0.214862	381058	unc-93 homolog A
Tvp23a	1.00657	5.11868	2.49621e-07	2.89835e-05	TRUE	Elevated	3.14732	3.3786	3.39036	3.28187	2.51602	2.45667	2.53515	7.86011	9.40063	9.48574	8.72618	4.72	4.4895	4.79636	383103	trans-golgi network vesicle protein 23A
Vsnl1	-1.86762	5.11736	2.65627e-07	3.05067e-05	TRUE	Reduced	3.46693	3.46776	3.13425	3.21652	4.80623	5.06882	5.55795	10.0573	10.0637	7.78019	8.29542	26.9781	32.5634	46.1095	26950	visinin-like 1
Col5a3	3.95663	4.12218	2.89017e-07	3.26051e-05	TRUE	Elevated	2.02716	2.16743	2.58652	2.48459	0.283905	0.305431	0.455502	3.07603	3.49221	5.00646	4.59676	0.217486	0.235788	0.37126	53867	collagen, type V, alpha 3
Steap2	-1.60963	4.74084	2.9007e-07	3.26051e-05	TRUE	Reduced	1.099	1.32689	1.34815	1.03085	2.10634	2.40129	2.6073	1.14206	1.50862	1.54586	1.04323	3.30597	4.28276	5.0936	74051	six transmembrane epithelial antigen of prostate 2
Apln	2.67507	2.84921	3.19868e-07	3.55761e-05	TRUE	Elevated	1.56886	1.84128	1.83972	2.0688	0.586187	0.482778	0.473019	1.96671	2.58328	2.5794	3.19538	0.501274	0.397432	0.388011	30878	apelin
Fcgrt	-1.03624	5.35006	3.38181e-07	3.68642e-05	TRUE	Reduced	3.94566	3.89956	4.05874	4.04162	4.97955	5.03335	5.17191	14.4086	13.924	15.6649	15.4683	30.5495	31.7483	35.0495	14132	Fc fragment of IgG receptor and transporter
Zic2	-2.48379	3.71427	3.38428e-07	3.68642e-05	TRUE	Reduced	1.47983	1.09215	1.45755	1.13551	3.51658	2.91052	3.34898	1.78916	1.13191	1.74641	1.19696	10.4444	6.5189	9.18929	22772	zinc finger protein of the cerebellum 2
Otulinl	-1.30671	4.95113	3.50159e-07	3.75781e-05	TRUE	Reduced	2.72556	2.95899	2.88587	2.72496	3.80219	4.30712	4.10811	5.61418	6.77578	6.39151	5.61144	12.9499	18.7957	16.2451	223433	OTU deubiquitinase with linear linkage specificity like
Pals2	1.55899	6.07327	3.52095e-07	3.75781e-05	TRUE	Elevated	4.6933	4.78958	4.7663	4.85757	3.63348	3.25473	3.24934	24.8717	26.6572	26.2144	27.9918	11.4105	8.5449	8.50929	56524	protein associated with LIN7 2, MAGUK family member
Bdh2	-2.15878	2.73418	3.57825e-07	3.78078e-05	TRUE	Reduced	1.77482	1.57241	1.70944	1.8314	3.21075	3.60453	3.86913	2.42196	1.97402	2.27033	2.55883	8.25833	11.1638	13.6125	69772	3-hydroxybutyrate dehydrogenase, type 2
Crabp2	2.31024	1.38946	3.77024e-07	3.94419e-05	TRUE	Elevated	2.25348	1.99466	2.24321	2.24085	0.835633	0.848503	0.764005	3.76833	2.98523	3.73449	3.72676	0.78464	0.800631	0.698198	12904	cellular retinoic acid binding protein II
Ntrk2	-2.5817	6.39218	3.90232e-07	4.04234e-05	TRUE	Reduced	1.00523	0.679067	1.13161	0.842013	2.91924	2.42748	2.85159	1.00726	0.601104	1.19102	0.792549	6.56448	4.37954	6.21794	18212	neurotrophic tyrosine kinase, receptor, type 2
Best2	-4.16223	3.91099	3.98066e-07	4.08346e-05	TRUE	Reduced	1.31762	0.818464	0.948423	0.407514	4.44486	3.84036	4.09676	1.49254	0.763527	0.929762	0.326398	20.7789	13.324	16.1099	212989	bestrophin 2
Peg3	2.57532	8.11018	4.15571e-07	4.19123e-05	TRUE	Elevated	4.60912	5.45268	5.11317	4.29929	2.80701	2.63277	2.39745	23.4052	42.7947	33.6113	18.6886	5.99834	5.20217	4.26872	18616	paternally expressed 3
Gas1	-1.20906	6.08541	4.16505e-07	4.19123e-05	TRUE	Reduced	3.94761	3.83621	3.75846	3.82306	5.16608	4.90677	5.14772	14.4294	13.2828	12.5334	13.1533	34.9041	28.9974	34.4501	14451	growth arrest specific 1
Ivd	-1.09762	4.85087	4.27507e-07	4.26136e-05	TRUE	Reduced	2.45874	2.82099	2.67632	2.47317	3.45465	3.60763	3.87224	4.49735	6.06645	5.39224	4.55264	9.96358	11.19	13.6441	56357	isovaleryl coenzyme A dehydrogenase
Pck2	-1.22663	3.65159	4.38016e-07	4.32531e-05	TRUE	Reduced	1.62738	1.75152	1.73282	1.67368	2.55578	2.68601	2.88705	2.0895	2.36714	2.32378	2.19028	4.87986	5.43531	6.39758	74551	phosphoenolpyruvate carboxykinase 2 (mitochondrial)
Lama3	-2.82529	6.4549	4.72342e-07	4.62108e-05	TRUE	Reduced	2.07502	1.84363	1.78528	1.21678	3.72416	4.4494	4.47132	3.2135	2.58913	2.44685	1.32427	12.2155	20.8476	21.182	16774	laminin, alpha 3
Itga7	2.48517	4.77478	4.8586e-07	4.68413e-05	TRUE	Elevated	2.42974	2.38571	2.73154	2.70778	0.906569	0.993901	0.967888	4.38798	4.22603	5.64163	5.53317	0.874582	0.991562	0.955975	16404	integrin alpha 7
Slc6a9	-2.29956	5.57482	4.87653e-07	4.68413e-05	TRUE	Reduced	2.71994	2.27981	2.51785	2.11356	4.44862	4.20056	4.98943	5.58846	3.85613	4.72728	3.32759	20.8357	17.3864	30.7663	14664	solute carrier family 6 (neurotransmitter transporter, glycine), member 9
Sema3d	-1.94807	4.01752	5.38017e-07	5.12134e-05	TRUE	Reduced	0.966044	1.37497	0.996422	0.931965	2.24541	2.51221	2.61191	0.953477	1.59362	0.995046	0.907873	3.7417	4.70494	5.11312	108151	sema domain, immunoglobulin domain (Ig), short basic domain, secreted, (semaphorin) 3D
Rin2	-1.49683	4.90824	5.49089e-07	5.18007e-05	TRUE	Reduced	2.10159	1.95558	2.26351	1.73829	3.39034	3.30445	3.35294	3.29182	2.87872	3.80157	2.33639	9.48565	8.87956	9.21729	74030	Ras and Rab interactor 2
Sbspon	-2.18073	4.91701	5.68292e-07	5.31378e-05	TRUE	Reduced	2.77021	2.7536	2.28861	2.45043	4.23783	4.45522	5.10798	5.82205	5.74396	3.88585	4.4658	17.8675	20.9358	33.4871	226866	somatomedin B and thrombospondin, type 1 domain containing
Bmp7	-1.01125	6.57507	5.88811e-07	5.45734e-05	TRUE	Reduced	4.09945	4.58492	4.19943	4.15859	5.20611	5.36124	5.39257	16.1418	22.9993	17.3719	16.8591	35.9144	40.1051	41.0072	12162	bone morphogenetic protein 7
Cyp39a1	-1.11425	4.36766	6.04242e-07	5.54937e-05	TRUE	Reduced	2.38877	2.55524	2.35135	2.23563	3.19927	3.47061	3.56908	4.23711	4.87767	4.10301	3.70968	8.18491	10.0856	10.8686	56050	cytochrome P450, family 39, subfamily a, polypeptide 1
Lrrc75a	1.10321	4.509	6.13785e-07	5.54937e-05	TRUE	Elevated	2.9939	3.37819	3.34854	3.29092	2.34222	2.4283	2.38353	6.96623	9.39765	9.1862	8.78733	4.07081	4.38258	4.21813	192976	leucine rich repeat containing 75A
Aass	-2.44951	3.62402	6.14495e-07	5.54937e-05	TRUE	Reduced	1.05363	1.1957	1.31884	1.03201	2.32069	3.15555	3.39471	1.07574	1.29056	1.49466	1.04487	3.99572	7.91079	9.51745	30956	aminoadipate-semialdehyde synthase
Pla2g5	-0.931114	7.50967	6.61918e-07	5.92697e-05	FALSE	NS	5.47016	5.50051	5.53054	5.31195	6.26133	6.46782	6.62063	43.3283	44.2709	45.2229	38.7243	75.7094	87.5134	97.4031	18784	phospholipase A2, group V
Rflna	1.14192	4.04441	6.7093e-07	5.95718e-05	TRUE	Elevated	3.37967	3.71446	3.7754	3.72635	2.65554	2.77761	2.71328	9.40836	12.1269	12.6933	12.2356	5.30084	5.85718	5.5581	73121	refilin A
Serpina3i	3.82866	2.45013	6.84335e-07	5.99915e-05	TRUE	Elevated	1.85056	1.94508	2.36173	2.35636	0.30604	0.187378	0.467803	2.6064	2.85058	4.13985	4.12076	0.236309	0.138692	0.383002	628900	serine (or cysteine) peptidase inhibitor, clade A, member 3I
Hpn	3.76452	2.52017	6.87012e-07	5.99915e-05	TRUE	Elevated	2.12809	2.42323	2.35381	2.16686	0.622694	0.360974	0.120659	3.37138	4.36371	4.11172	3.49045	0.539747	0.284293	0.0872311	15451	hepsin
4930578M01Rik	-1.35948	2.39384	7.08268e-07	6.13407e-05	TRUE	Reduced	2.046	2.15571	2.19845	2.00069	3.22978	3.40831	3.30612	3.12958	3.45589	3.58987	3.00191	8.38123	9.61705	8.89105	75951	RIKEN cDNA 4930578M01 gene
Lamc2	1.45558	4.46337	7.61378e-07	6.49089e-05	TRUE	Elevated	2.07043	2.48138	2.50533	2.54052	1.4502	1.45749	1.3307	3.20013	4.58432	4.67781	4.81799	1.73246	1.74629	1.51524	16782	laminin, gamma 2
Hmgcs2	-2.23765	8.24881	7.61755e-07	6.49089e-05	TRUE	Reduced	5.05688	5.62925	5.30678	4.82887	6.79528	7.6985	7.8657	32.2868	48.4964	38.5821	27.4206	110.067	206.72	232.245	15360	3-hydroxy-3-methylglutaryl-Coenzyme A synthase 2
Nudt4	-0.970593	8.23208	7.70935e-07	6.51656e-05	FALSE	NS	6.02208	6.09974	6.0743	5.88035	6.96666	6.92931	7.27525	63.9872	67.5811	66.3823	57.9064	124.076	120.88	153.906	71207	nudix hydrolase 4
Chst8	3.0894	2.90404	7.90792e-07	6.58447e-05	TRUE	Elevated	1.72669	1.80196	2.17852	2.33911	0.480777	0.329121	0.588728	2.30966	2.48693	3.52689	4.0599	0.395495	0.256248	0.50392	68947	carbohydrate sulfotransferase 8
Susd2	-1.71517	7.34535	7.91884e-07	6.58447e-05	TRUE	Reduced	4.75202	5.0562	4.6591	4.54263	6.64155	6.74056	6.07923	25.9464	32.2712	24.2656	22.306	98.8404	105.933	66.613	71733	sushi domain containing 2
Shc2	2.71306	4.9074	7.97925e-07	6.58447e-05	TRUE	Elevated	3.51041	3.75804	3.65901	3.56545	1.38103	1.09718	1.90681	10.3956	12.5295	11.632	10.8388	1.60454	1.13937	2.74978	216148	SHC (Src homology 2 domain containing) transforming protein 2
Ltbp4	1.54733	3.71427	8.03896e-07	6.58447e-05	TRUE	Elevated	1.5751	2.11624	1.93038	1.82955	0.938487	0.891584	1.07728	1.97956	3.33562	2.81155	2.55426	0.916517	0.855212	1.11005	108075	latent transforming growth factor beta binding protein 4
Arhgef4	2.18496	3.69865	8.63274e-07	7.01643e-05	TRUE	Elevated	1.55367	2.08089	2.05489	1.40756	0.727327	0.630567	0.599218	1.93564	3.2307	3.15511	1.65289	0.655569	0.548173	0.514895	226970	Rho guanine nucleotide exchange factor 4
Fmod	-2.26775	6.2715	9.01933e-07	7.27467e-05	TRUE	Reduced	3.50639	2.68897	3.45648	3.36804	5.56908	5.38804	5.63496	10.364	5.44854	9.97748	9.3248	46.4745	40.8756	48.6928	14264	fibromodulin
Fam174b	0.955577	4.5866	9.14882e-07	7.32322e-05	FALSE	NS	3.36148	3.57414	3.44927	3.41694	2.57244	2.62171	2.84901	9.27796	10.9104	9.9228	9.68078	4.94817	5.15481	6.20504	100038347	family with sequence similarity 174, member B
5031439G07Rik	-0.807746	6.40154	9.35176e-07	7.42937e-05	FALSE	NS	3.19067	3.5476	3.24794	3.14346	4.02578	4.19207	4.10021	8.13036	10.6932	8.50009	7.83638	15.2884	17.2785	16.1508	223739	RIKEN cDNA 5031439G07 gene
Cd44	1.07055	8.19818	9.70155e-07	7.64974e-05	TRUE	Elevated	5.87502	6.05964	6.13238	5.66857	4.98094	4.92931	5.01269	57.6891	65.7013	69.1504	49.8639	30.5801	29.4698	31.2828	12505	CD44 antigen
Ptgds	-1.94452	8.63084	1.013e-06	7.87537e-05	TRUE	Reduced	7.90123	7.57959	7.62605	8.15261	9.8543	9.5638	10.1463	238.061	190.287	196.547	283.563	924.632	755.818	1132.29	19215	prostaglandin D2 synthase (brain)
Gclm	0.892509	6.41972	1.01368e-06	7.87537e-05	FALSE	NS	5.40602	5.71394	5.60537	5.20176	4.66895	4.74064	4.69593	41.4009	51.4887	47.6837	35.8033	24.4387	25.7346	24.9188	14630	glutamate-cysteine ligase, modifier subunit
Chrm1	-1.37771	4.3194	1.04641e-06	8.07031e-05	TRUE	Reduced	1.44833	1.52041	1.44946	1.10302	2.45875	2.45888	2.41237	1.72892	1.86873	1.73106	1.14804	4.49739	4.4979	4.3235	12669	cholinergic receptor, muscarinic 1, CNS
Opalin	11.6081	2.78813	1.1154e-06	8.5032e-05	TRUE	Elevated	2.27919	2.58005	2.72778	3.21741	0	0	0	3.85404	4.97961	5.62436	8.30116	0	0	0	226115	oligodendrocytic myelin paranodal and inner loop protein
Gm40376	4.53797	3.21986	1.11863e-06	8.5032e-05	TRUE	Elevated	4.28524	4.10765	3.90571	4.07545	1.16017	0.961245	0.11506	18.4978	16.2395	13.9877	15.859	1.23483	0.946989	0.08302	105244841	predicted gene, 40376
Rgmb	-0.763159	5.36097	1.18115e-06	8.87941e-05	FALSE	NS	2.552	2.62968	2.62475	2.52961	3.16471	3.33938	3.45224	4.86446	5.18888	5.16776	4.77414	7.96754	9.12174	9.94529	68799	repulsive guidance molecule family member B
Stra6	1.42249	4.40878	1.18899e-06	8.87941e-05	TRUE	Elevated	2.25312	2.79341	2.62269	2.3492	1.34199	1.4984	1.68781	3.76713	5.93266	5.15899	4.0954	1.535	1.8253	2.22168	20897	stimulated by retinoic acid gene 6
Dusp15	-1.51283	5.6947	1.19552e-06	8.87941e-05	TRUE	Reduced	3.03061	3.1526	2.92519	3.21234	4.66541	4.76059	4.20258	7.17154	7.89257	6.59575	8.26852	24.3763	26.107	17.412	252864	dual specificity phosphatase-like 15
Abca4	1.47225	6.61653	1.20322e-06	8.87941e-05	TRUE	Elevated	3.73284	3.5116	3.61198	3.79917	2.61319	2.35776	2.38765	12.2953	10.4051	11.2269	12.9208	5.11855	4.12572	4.23306	11304	ATP-binding cassette, sub-family A member 4
Notum	-2.86982	3.43931	1.21191e-06	8.87941e-05	TRUE	Reduced	0.866464	0.891133	1.05832	0.885389	3.46429	2.51676	2.81896	0.823188	0.854632	1.0825	0.847263	10.0371	4.72294	6.05651	77583	notum palmitoleoyl-protein carboxylesterase
Snx31	2.7592	3.80172	1.223e-06	8.87941e-05	TRUE	Elevated	2.81366	2.86519	3.23583	2.77342	0.562803	1.25462	1.17092	6.03067	6.28633	8.42065	5.83725	0.477136	1.38604	1.25156	66696	sorting nexin 31
Krt17	3.6988	1.92369	1.22864e-06	8.87941e-05	TRUE	Elevated	2.22629	2.14926	2.19676	2.80663	0.27975	0.643086	0.318773	3.67929	3.43599	3.5845	5.99647	0.213985	0.561666	0.247269	16667	keratin 17
Gldc	-1.45546	6.41803	1.23535e-06	8.87941e-05	TRUE	Reduced	3.80087	3.9836	3.94628	3.48983	5.30767	4.93445	5.53952	12.9372	14.8192	14.4151	10.2342	38.6065	29.5786	45.5117	104174	glycine decarboxylase
H19	4.34176	3.68528	1.27821e-06	9.12536e-05	TRUE	Elevated	2.3665	2.63288	3.13816	3.44846	0.40795	0.582328	0.315132	4.15687	5.20262	7.804	9.9167	0.326799	0.497264	0.244125	14955	H19, imprinted maternally expressed transcript
Anpep	2.6509	3.85925	1.33324e-06	9.31053e-05	TRUE	Elevated	1.87258	2.59455	2.65781	2.4566	0.811692	0.967541	0.574969	2.66187	5.04	5.31074	4.4892	0.755269	0.955504	0.489645	16790	alanyl aminopeptidase, membrane
Ptp4a3	1.28314	5.81393	1.34434e-06	9.31053e-05	TRUE	Elevated	3.86222	4.18638	4.14951	4.23001	3.18647	2.80647	3.02618	13.5427	17.2065	16.747	17.7654	8.10378	5.99569	7.14649	19245	protein tyrosine phosphatase 4a3
Slc22a23	-1.15393	4.81176	1.34521e-06	9.31053e-05	TRUE	Reduced	1.80364	1.83478	1.6263	1.48135	2.64686	2.69971	2.58905	2.491	2.56717	2.0872	1.79209	5.26303	5.49673	5.01704	73102	solute carrier family 22, member 23
Calr	1.05041	9.43767	1.36462e-06	9.31053e-05	TRUE	Elevated	8.57596	8.94913	8.67374	8.63845	7.83724	7.74085	7.65227	380.612	493.262	407.373	397.503	227.688	212.909	200.17	12317	calreticulin
Gfap	1.90846	7.7907	1.36668e-06	9.31053e-05	TRUE	Elevated	5.38353	5.08063	5.09616	5.20889	3.80642	3.35559	3.17202	40.745	32.8393	33.2057	35.9856	12.991	9.23609	8.01311	14580	glial fibrillary acidic protein
Msx1	-1.35091	5.43768	1.3706e-06	9.31053e-05	TRUE	Reduced	3.94254	3.81782	3.77904	3.72243	4.82486	5.41003	5.29079	14.3753	13.1019	12.7279	12.1997	27.3418	41.5187	38.146	17701	msh homeobox 1
Gpc1	1.35337	7.20514	1.37452e-06	9.31053e-05	TRUE	Elevated	4.29661	4.78448	4.64468	4.59742	3.58345	3.43751	3.12165	18.6521	26.5595	24.0143	23.2081	10.9874	9.83409	7.70381	14733	glypican 1
Entrep2	1.36777	4.75339	1.37727e-06	9.31053e-05	TRUE	Elevated	2.98219	3.11578	3.16587	2.86165	2.08052	2.0551	1.78663	6.90185	7.66851	7.97474	6.26847	3.22961	3.15574	2.45007	70638	endosomal transmembrane epsin interactor 2
Ifi27	-1.54159	5.01387	1.38345e-06	9.31053e-05	TRUE	Reduced	3.84087	3.53066	4.08486	3.6736	5.1434	5.27087	5.62269	13.3291	10.5567	15.9694	11.7603	34.3442	37.6091	48.2718	52668	interferon, alpha-inducible protein 27
Lrrn1	-2.39684	3.47483	1.45366e-06	9.72115e-05	TRUE	Reduced	1.08997	0.966244	1.10825	0.998594	3.25536	2.43358	2.51172	1.12869	0.953747	1.15584	0.998052	8.54905	4.40233	4.70298	16979	leucine rich repeat protein 1, neuronal
Fam117a	-1.07531	3.90017	1.48565e-06	9.87258e-05	TRUE	Reduced	1.31289	1.4026	1.42511	1.10224	2.08353	2.07354	2.1711	1.48438	1.64377	1.68536	1.14688	3.23842	3.20919	3.50367	215512	family with sequence similarity 117, member A
Itprid2	-1.13256	4.51943	1.55279e-06	0.000102166	TRUE	Reduced	1.71008	1.78815	1.99298	1.68927	2.52697	2.76313	2.96103	2.2718	2.45371	2.9806	2.22494	4.76361	5.78869	6.7868	70599	ITPR interacting domain containing 2
Col27a1	1.66193	5.20934	1.55676e-06	0.000102166	TRUE	Elevated	2.43539	2.50703	2.59718	2.13362	1.49427	1.2082	1.16534	4.40911	4.6845	5.05102	3.38817	1.81721	1.31049	1.24287	373864	collagen, type XXVII, alpha 1
Adgra2	-1.53869	4.52263	1.67242e-06	0.000109079	TRUE	Reduced	1.71464	1.57277	1.7583	1.48168	2.94071	2.56166	3.15774	2.28215	1.97475	2.383	1.79273	6.67789	4.90389	7.9243	78560	adhesion G protein-coupled receptor A2
Rmc1	0.732827	5.13933	1.69093e-06	0.00010961	FALSE	NS	3.88351	4.01641	3.9404	3.86451	3.37023	3.27607	3.34075	13.7588	15.183	14.3525	13.5657	9.34049	8.68714	9.13131	76482	regulator of MON1-CCZ1
Dab2	1.53959	3.62964	1.73735e-06	0.000111932	TRUE	Elevated	1.62346	1.88226	1.76724	1.279	0.797247	0.867047	0.823343	2.08113	2.68652	2.40401	1.42671	0.737782	0.823926	0.769501	13132	disabled 2, mitogen-responsive phosphoprotein
Igf2r	1.4066	6.97632	1.77301e-06	0.000113337	TRUE	Elevated	3.79591	4.39327	4.27721	3.73467	2.73086	3.09909	2.74003	12.8894	20.0138	18.3896	12.3121	5.63851	7.56879	5.68082	16004	insulin-like growth factor 2 receptor
Slc6a6	-2.00901	9.67557	1.78062e-06	0.000113337	TRUE	Reduced	5.52834	5.44347	5.91526	5.10718	7.73475	7.03955	7.86568	45.1526	42.5157	59.349	33.468	212.006	130.557	232.242	21366	solute carrier family 6 (neurotransmitter transporter, taurine), member 6
Hspa5	1.09289	9.39973	1.79529e-06	0.000113587	TRUE	Elevated	8.09781	8.59243	8.18064	8.17055	7.36396	7.25125	7.15341	272.958	384.993	289.148	287.125	163.73	151.351	141.361	14828	heat shock protein 5
Tns1	-1.21404	6.05004	1.82207e-06	0.000114595	TRUE	Reduced	2.00214	2.20275	2.23355	1.67321	3.1592	3.08912	3.07298	3.00594	3.60356	3.70289	2.18923	7.93337	7.50974	7.41511	21961	tensin 1
Ntng2	1.77319	4.71922	1.85756e-06	0.000116136	TRUE	Elevated	3.73552	4.47616	4.12666	4.06619	2.68239	2.81387	2.23311	12.32	21.2566	16.4682	15.7511	5.41917	6.03167	3.70146	171171	netrin G2
Rspo1	-1.59505	6.52059	1.89079e-06	0.000117518	TRUE	Reduced	4.8271	4.96832	4.89313	4.86958	5.9371	6.6743	6.86957	27.3859	30.305	28.7153	28.234	60.2695	101.132	115.935	192199	R-spondin 1
Phyhd1	-1.06172	3.86755	1.91299e-06	0.000117604	TRUE	Reduced	2.71628	2.74019	2.62632	2.39163	3.58553	3.61252	3.7062	5.57176	5.68159	5.1745	4.24749	11.0047	11.2314	12.052	227696	phytanoyl-CoA dioxygenase domain containing 1
Tcirg1	1.04673	4.0838	1.91443e-06	0.000117604	TRUE	Elevated	2.37899	2.53524	2.40942	2.44551	1.58293	1.69548	1.85003	4.20173	4.79673	4.31261	4.44717	1.99578	2.23884	2.60508	27060	T cell, immune regulator 1, ATPase, H+ transporting, lysosomal V0 protein A3
Ism2	-2.95678	3.16599	1.99324e-06	0.000121737	TRUE	Reduced	0.811385	0.493176	1.12629	0.821832	3.21406	2.41228	2.94188	0.754896	0.40754	1.18296	0.767649	8.2796	4.32315	6.68411	217738	isthmin 2
Iqgap2	-2.0433	5.23147	2.04858e-06	0.000124398	TRUE	Reduced	1.75876	1.86504	2.11416	1.48414	3.96533	3.1569	3.50217	2.38406	2.64278	3.32938	1.79751	14.6201	7.91909	10.3308	544963	IQ motif containing GTPase activating protein 2
Bmp4	-2.54115	3.22981	2.13613e-06	0.000128973	TRUE	Reduced	1.48969	0.860396	1.29003	1.30782	3.58196	2.91784	3.21845	1.80829	0.815537	1.44533	1.47567	10.9751	6.55715	8.30784	12159	bone morphogenetic protein 4
Ror2	1.94958	3.069	2.18457e-06	0.000131149	TRUE	Elevated	1.69952	1.98172	2.0143	1.49671	0.858438	0.561539	0.817335	2.24792	2.94965	3.03984	1.82199	0.813075	0.475842	0.762148	26564	receptor tyrosine kinase-like orphan receptor 2
Ctf1	-1.05794	3.48283	2.2312e-06	0.000133191	TRUE	Reduced	2.20443	2.38138	2.1653	2.30116	3.06611	3.34575	3.2792	3.60893	4.21036	3.4856	3.92852	7.37515	9.16652	8.70817	13019	cardiotrophin 1
Sptssa	0.723755	7.05782	2.26703e-06	0.00013457	FALSE	NS	6.67802	6.77654	6.81682	6.64402	5.93741	6.23334	6.11443	101.396	108.633	111.737	99.0115	60.283	74.2355	68.283	104725	serine palmitoyltransferase, small subunit A
Eef2k	1.00211	3.92257	2.30079e-06	0.000135811	TRUE	Elevated	1.73177	1.74407	1.79842	1.50578	1.06106	1.14597	1.17976	2.32136	2.34978	2.47838	1.83978	1.08647	1.21294	1.26539	13631	eukaryotic elongation factor-2 kinase
Crhbp	-2.84496	5.73659	2.31865e-06	0.000136104	TRUE	Reduced	3.20191	2.45524	3.8843	2.943	6.07202	5.65106	6.23945	8.20176	4.48406	13.7669	6.6901	66.2758	49.2502	74.5547	12919	corticotropin releasing hormone binding protein
Optc	-3.056	8.02997	2.42826e-06	0.000141499	TRUE	Reduced	3.66777	3.05264	4.15308	3.40956	7.20317	6.37965	6.14621	11.7089	7.29731	16.7911	9.62626	146.357	82.2659	69.8261	269120	opticin
Six3	-0.661975	6.50038	2.43733e-06	0.000141499	FALSE	NS	4.1932	4.37104	4.3348	4.01479	4.89038	4.94771	4.99752	17.2928	19.6926	19.1792	15.1648	28.6587	29.8609	30.945	20473	sine oculis-related homeobox 3
Lipa	-0.733758	6.01479	2.46599e-06	0.00014219	FALSE	NS	3.91723	4.22763	4.13493	3.8836	4.84988	4.7184	4.8881	14.1079	17.7345	16.5686	13.7598	27.8377	25.3256	28.6118	16889	lysosomal acid lipase A
Igfbp4	-2.33208	5.90661	2.49507e-06	0.00014219	TRUE	Reduced	2.93152	2.46857	3.27538	2.91381	4.83013	4.87959	5.70007	6.62916	4.53493	8.68252	6.53607	27.4455	28.4376	50.9865	16010	insulin-like growth factor binding protein 4
Egln1	0.853352	7.23733	2.49757e-06	0.00014219	FALSE	NS	5.41492	5.67652	5.68118	5.56002	4.94702	4.78411	4.76138	41.6631	50.1448	50.3105	46.1773	29.8462	26.5525	26.1217	112405	egl-9 family hypoxia-inducible factor 1
Fat4	-3.23251	6.35542	2.50307e-06	0.00014219	TRUE	Reduced	0.890499	1.61382	1.3064	0.57598	3.60099	3.90543	3.51124	0.853818	2.06061	1.47323	0.49069	11.1341	13.9848	10.4022	329628	FAT atypical cadherin 4
Bambi	-1.9929	3.72507	2.54007e-06	0.000143521	TRUE	Reduced	0.966221	0.811667	1.1665	1.03956	2.70479	2.12564	2.26212	0.953717	0.755239	1.24467	1.0556	5.51963	3.36396	3.79696	68010	BMP and activin membrane-bound inhibitor
Wfdc2	-2.74848	2.43015	2.57138e-06	0.000144517	TRUE	Reduced	1.90313	1.33213	1.70433	1.7331	3.85381	3.60525	4.59156	2.74025	1.51774	2.25877	2.32442	13.4582	11.17	23.1101	67701	WAP four-disulfide core domain 2
Selenbp1	-1.39946	4.72913	2.58982e-06	0.000144783	TRUE	Reduced	3.1392	3.59104	3.40874	3.4346	4.32067	4.8713	5.09726	7.81037	11.0507	9.6202	9.81227	18.9826	28.2691	33.2317	20341	selenium binding protein 1
Oxct1	-1.05301	5.27702	2.7156e-06	0.000151016	TRUE	Reduced	2.9746	3.28304	3.17854	2.79928	4.16802	3.90018	4.21609	6.8604	8.73407	8.05391	5.96091	16.9762	13.9304	17.5853	67041	3-oxoacid CoA transferase 1
Manf	1.07179	6.55333	2.91246e-06	0.000161116	TRUE	Elevated	7.00175	7.16589	6.80218	7.16418	5.85554	6.15052	6.18408	127.156	142.598	110.599	142.428	56.9018	70.0383	71.7101	74840	mesencephalic astrocyte-derived neurotrophic factor
Slc13a4	-3.28739	5.06883	2.94111e-06	0.000161853	TRUE	Reduced	1.9251	1.13626	2.05224	1.17341	4.65264	4.01583	4.76919	2.79762	1.1981	3.1475	1.25544	24.1527	15.1765	26.269	243755	solute carrier family 13 (sodium/sulfate symporters), member 4
Penk	-3.55864	5.69513	3.01165e-06	0.000164876	TRUE	Reduced	3.08315	1.93015	3.23872	2.98838	5.87803	5.94683	7.00142	7.47463	2.81095	8.43953	6.93582	57.8115	60.6842	127.126	18619	preproenkephalin
Sox3	2.43109	2.1056	3.05238e-06	0.000165452	TRUE	Elevated	1.72712	1.81511	1.6053	2.0022	0.623659	0.697521	0.381814	2.31067	2.51888	2.04258	3.0061	0.540778	0.621716	0.302979	20675	SRY (sex determining region Y)-box 3
Thrsp	-2.71604	3.08496	3.05349e-06	0.000165452	TRUE	Reduced	2.26709	1.78158	1.6308	1.68709	3.69059	4.17549	4.80685	3.81352	2.43803	2.09684	2.22006	11.9116	17.0695	26.9902	21835	thyroid hormone responsive
Tlcd1	-1.00949	2.663	3.282e-06	0.000176926	TRUE	Reduced	1.69631	1.81961	1.85566	1.64235	2.53781	2.54947	2.71142	2.24071	2.52985	2.61917	2.12174	4.80706	4.85418	5.54967	68385	TLC domain containing 1
Podxl2	-1.44936	7.12867	3.31124e-06	0.000177597	TRUE	Reduced	4.62204	4.47873	4.50358	4.70663	6.0155	5.721	6.4289	23.6247	21.2962	21.6837	25.1118	63.6912	51.7463	85.1575	319655	podocalyxin-like 2
Mical2	1.58938	4.62486	3.3556e-06	0.000179067	TRUE	Elevated	1.81302	1.94892	2.05229	1.86619	0.779106	0.960742	1.19744	2.51378	2.86084	3.14764	2.64569	0.716067	0.94631	1.29333	320878	microtubule associated monooxygenase, calponin and LIM domain containing 2
Zfp467	-1.90765	5.07887	3.39076e-06	0.000179989	TRUE	Reduced	2.31875	2.00054	2.20201	1.64095	3.44342	3.59996	4.18245	3.98899	3.0015	3.6012	2.1187	9.87862	11.1254	17.1569	68910	zinc finger protein 467
Gm266	4.07375	2.01198	3.41953e-06	0.000179989	TRUE	Elevated	2.20494	2.64427	2.22909	2.05321	0.495971	0.425836	0	3.61055	5.25179	3.68839	3.15029	0.410269	0.343351	0	212539	predicted gene 266
Litaf	1.44611	5.72824	3.43357e-06	0.000179989	TRUE	Elevated	4.52086	4.75417	4.81178	4.69787	3.67861	3.44628	3.05247	21.957	25.9867	27.0861	24.9537	11.8048	9.9002	7.29633	56722	LPS-induced TN factor
Kctd6	-1.15236	4.38666	3.44101e-06	0.000179989	TRUE	Reduced	1.69687	1.66015	1.74447	1.54591	2.29099	2.64588	2.85808	2.24198	2.16049	2.35071	1.91988	3.89393	5.25877	6.25049	71393	potassium channel tetramerisation domain containing 6
Slc4a5	-2.32546	5.05214	3.48522e-06	0.000181403	TRUE	Reduced	1.64594	1.21933	1.93832	1.09096	3.57726	3.29819	3.43079	2.12953	1.32838	2.8326	1.13016	10.9361	8.83681	9.78381	232156	solute carrier family 4, sodium bicarbonate cotransporter, member 5
Prelp	-2.13003	5.74914	3.52509e-06	0.000181868	TRUE	Reduced	2.62402	2.21713	3.07105	2.54078	4.5753	4.2687	5.06853	5.16467	3.64966	7.40383	4.81904	22.8397	18.2756	32.5567	116847	proline arginine-rich end leucine-rich repeat
Tacr1	1.40819	8.91215	3.5291e-06	0.000181868	TRUE	Elevated	6.43368	6.93565	6.70094	6.16737	5.19231	5.54562	5.02946	85.443	121.416	103.036	70.8727	35.5629	45.7087	31.6602	21336	tachykinin receptor 1
2810032G03Rik	2.18971	1.89634	3.54578e-06	0.000181868	TRUE	Elevated	1.68826	1.65083	1.51274	1.99234	0.554187	0.532239	0.752327	2.22269	2.14015	1.85352	2.97883	0.468341	0.446172	0.684508	72669	RIKEN cDNA 2810032G03 gene
Cybrd1	-1.81482	4.79614	3.60435e-06	0.000182802	TRUE	Reduced	1.40559	2.25146	1.95253	1.44758	3.34548	3.42439	3.26104	1.64926	3.76163	2.87052	1.7275	9.16459	9.73603	8.58671	73649	cytochrome b reductase 1
Dhcr24	-0.988576	5.55325	3.60975e-06	0.000182802	FALSE	NS	3.08975	3.2543	3.38622	3.03399	4.09933	4.00706	4.41178	7.51346	8.54207	9.45575	7.19072	16.1405	15.0785	20.2852	74754	24-dehydrocholesterol reductase
Nfkbie	1.22759	3.54205	3.6159e-06	0.000182802	TRUE	Elevated	2.36686	2.59715	2.59124	2.58137	1.47977	1.80277	1.69959	4.15817	5.05089	5.02617	4.98508	1.78904	2.4889	2.24809	18037	nuclear factor of kappa light polypeptide gene enhancer in B cells inhibitor, epsilon
BC021767	-1.50691	2.55983	3.63972e-06	0.00018313	TRUE	Reduced	1.2368	1.34531	1.35371	0.99408	2.38744	2.51477	2.11162	1.35676	1.54085	1.55569	0.991809	4.23228	4.71505	3.32177	545551	cingulin pseudogene
Meis1	-0.978238	4.29002	3.70633e-06	0.000185282	FALSE	NS	1.99953	2.40328	2.25075	1.97121	2.91319	3.01528	3.19229	2.9987	4.29005	3.7593	2.92097	6.53283	7.08516	8.14059	17268	Meis homeobox 1
Ltbp2	-2.39052	6.34833	3.71757e-06	0.000185282	TRUE	Reduced	1.94911	1.5672	2.45009	1.65219	4.13333	3.70686	4.32842	2.86137	1.9633	4.4645	2.1431	16.5492	12.058	19.0902	16997	latent transforming growth factor beta binding protein 2
Aldh2	-1.10843	6.05755	3.75008e-06	0.000185442	TRUE	Reduced	3.44409	3.66597	3.53188	3.37615	4.34165	4.48215	4.98414	9.88365	11.693	10.5665	9.38299	19.2753	21.3492	30.6501	11669	aldehyde dehydrogenase 2, mitochondrial
Prkar2b	-0.976689	4.79669	3.75588e-06	0.000185442	FALSE	NS	2.50245	2.79831	2.59515	2.27738	3.24577	3.56244	3.60005	4.66646	5.95626	5.04253	3.84796	8.4858	10.8141	11.1261	19088	protein kinase, cAMP dependent regulatory, type II beta
Fbln1	-1.81798	8.26946	3.79775e-06	0.000186637	TRUE	Reduced	5.08807	4.86631	5.56285	4.77675	7.26269	6.6067	6.96702	33.0143	28.1678	46.2699	26.4122	152.564	96.4577	124.107	14114	fibulin 1
Endod1	-1.7202	5.01145	3.87026e-06	0.00018932	TRUE	Reduced	2.17611	2.18979	2.32903	2.39021	3.29346	3.80092	4.31439	3.51932	3.5624	4.02468	4.24234	8.80458	12.9377	18.8958	71946	endonuclease domain containing 1
Snx33	-1.17146	4.11666	4.00621e-06	0.000195067	TRUE	Reduced	1.59971	2.02128	1.79229	1.53286	2.44669	2.78328	2.90654	2.03082	3.05943	2.46364	1.8936	4.45165	5.88416	6.49818	235406	sorting nexin 33
Fig4	-1.30993	4.71042	4.0734e-06	0.000197429	TRUE	Reduced	2.35079	2.77237	2.725	2.26946	3.5255	3.86545	3.89597	4.10103	5.83231	5.61161	3.82143	10.5154	13.5752	13.8869	103199	FIG4 phosphoinositide 5-phosphatase
Slc5a3	-1.27917	6.64331	4.13891e-06	0.000199688	TRUE	Reduced	2.6445	2.89835	2.79859	2.20434	3.58733	3.98224	4.00315	5.25278	6.45573	5.95759	3.60862	11.0197	14.8043	15.035	53881	solute carrier family 5 (inositol transporters), member 3
Abi3bp	-1.04709	6.83359	4.29332e-06	0.000206197	TRUE	Reduced	3.60583	3.95935	3.80723	3.23741	4.72261	4.80372	4.66863	11.1748	14.5554	12.9988	8.431	25.4027	26.9295	24.433	320712	ABI family member 3 binding protein
Tagln2	1.57195	6.80149	4.38698e-06	0.000209742	TRUE	Elevated	6.53957	6.54947	6.73661	6.70307	5.42897	5.24657	4.75181	92.0268	92.6674	105.641	103.189	42.0808	36.9642	25.9424	21346	transgelin 2
Ildr2	-1.48982	4.9063	4.84029e-06	0.000230147	TRUE	Reduced	1.55275	1.46488	1.65351	1.21573	2.66129	2.35438	2.91449	1.93376	1.7604	2.14598	1.32258	5.32598	4.11373	6.53959	100039795	immunoglobulin-like domain containing receptor 2
Whrn	1.58799	5.68758	4.85735e-06	0.000230147	TRUE	Elevated	3.74784	4.10572	3.66732	3.70255	2.82897	2.29005	2.23496	12.4342	16.2165	11.705	12.019	6.10568	3.89074	3.70751	73750	whirlin
Igfbp3	4.19593	3.61108	5.02513e-06	0.000237034	TRUE	Elevated	1.73865	2.94807	2.92897	2.96329	0.560807	0.249246	0.382712	2.33723	6.71714	6.61568	6.79902	0.475094	0.188586	0.303791	16009	insulin-like growth factor binding protein 3
Dhx32	1.18347	7.9328	5.07076e-06	0.000238123	TRUE	Elevated	6.54967	6.22877	6.51106	6.63056	5.4424	5.40573	5.40106	92.6799	73.9974	90.206	98.0825	42.4836	41.3922	41.2554	101437	DEAH-box helicase 32 (putative)
Col9a2	-2.09589	6.05078	5.10314e-06	0.000238583	TRUE	Reduced	3.26583	2.83087	3.86577	2.93608	5.57632	5.10005	5.30313	8.61862	6.11504	13.5785	6.65328	46.7133	33.298	38.4822	12840	collagen, type IX, alpha 2
Steap1	-1.16157	2.8994	5.1454e-06	0.000239499	TRUE	Reduced	2.1459	2.41329	2.35536	2.47069	3.17983	3.59729	3.46947	3.42569	4.32686	4.11723	4.54307	8.062	11.1029	10.0768	70358	six transmembrane epithelial antigen of the prostate 1
Flnc	2.1289	4.71493	5.2551e-06	0.000243497	TRUE	Elevated	2.24048	2.53249	2.57999	2.25912	0.680719	1.13179	1.23031	3.72554	4.78568	4.97934	3.78698	0.602939	1.19131	1.34618	68794	filamin C, gamma
Slc18b1	-1.7249	3.19335	5.29643e-06	0.000243497	TRUE	Reduced	1.23559	1.52436	1.29629	1.23947	2.09338	2.69264	3.03409	1.35477	1.87659	1.45596	1.36112	3.26747	5.46496	7.1913	76306	solute carrier family 18, subfamily B, member 1
St3gal5	-0.695894	5.86878	5.30449e-06	0.000243497	FALSE	NS	3.3254	3.57866	3.47163	3.4054	3.9356	4.23633	4.32001	9.0241	10.9477	10.0934	9.59563	14.3015	17.8479	18.9735	20454	ST3 beta-galactoside alpha-2,3-sialyltransferase 5
Add3	-0.992172	6.23342	5.34281e-06	0.000243497	FALSE	NS	3.27589	3.54785	3.5533	3.05843	4.26045	4.19928	4.60989	8.68595	10.6953	10.7395	7.33063	18.1657	17.37	23.4183	27360	adducin 3
Slco3a1	-1.19647	4.44176	5.34652e-06	0.000243497	TRUE	Reduced	1.81852	1.83112	1.9128	1.61618	2.90545	2.4925	2.98186	2.52719	2.55813	2.76539	2.06561	6.49252	4.62754	6.90004	108116	solute carrier organic anion transporter family, member 3a1
R3hdml	-1.69929	9.05244	5.51128e-06	0.00024922	TRUE	Reduced	7.70338	7.86172	7.18802	8.14428	9.42214	9.52476	9.70636	207.424	231.602	144.818	281.926	685.034	735.613	834.423	100043899	R3H domain containing-like
Il33	-2.56941	5.66971	5.51935e-06	0.00024922	TRUE	Reduced	2.62639	2.05497	3.06758	2.413	5.09516	4.47862	5.37702	5.17477	3.15534	7.38364	4.32581	33.1818	21.2946	40.5571	77125	interleukin 33
Ap3b2	-0.993031	6.45244	5.73346e-06	0.000257786	FALSE	NS	3.87233	4.26302	4.06928	3.6588	4.71196	5.14985	5.11597	13.645	18.1998	15.7871	11.6302	25.2084	34.5025	33.6784	11775	adaptor-related protein complex 3, beta 2 subunit
Ddr2	-2.05448	4.59839	6.00991e-06	0.000268293	TRUE	Reduced	1.06245	1.16856	1.20901	0.575199	2.25195	2.49687	2.6279	1.08848	1.24788	1.31178	0.489883	3.76325	4.64461	5.18124	18214	discoidin domain receptor family, member 2
Stat3	0.904592	7.45892	6.01794e-06	0.000268293	FALSE	NS	5.21564	5.60406	5.4527	4.97205	4.40084	4.55828	4.61818	36.159	47.6397	42.7953	30.3861	20.1244	22.5603	23.5591	20848	signal transducer and activator of transcription 3
Cfb	2.16992	3.32833	6.17732e-06	0.000273678	TRUE	Elevated	2.22479	2.10489	2.35668	2.11116	1.07733	0.55156	0.978759	3.67442	3.30165	4.1219	3.32038	1.11013	0.465669	0.97077	14962	complement factor B
Dtx4	-0.877715	4.74316	6.20433e-06	0.000273678	FALSE	NS	1.96297	2.10652	2.1563	1.95051	2.66425	2.72217	3.06523	2.89864	3.30651	3.45772	2.86512	5.33899	5.59865	7.37	207521	deltex 4, E3 ubiquitin ligase
Bcl6	-0.932495	5.29314	6.22791e-06	0.000273678	FALSE	NS	2.48309	2.58619	2.35242	2.27453	3.07576	3.42916	3.38504	4.59095	5.00511	4.1068	3.8384	7.4313	9.77156	9.44717	12053	B cell leukemia/lymphoma 6
Cavin2	-1.03258	4.87454	6.24232e-06	0.000273678	TRUE	Reduced	2.66026	3.03248	3.10017	2.90631	3.6505	4.04809	4.09696	5.32146	7.18214	7.57518	6.49699	11.5577	15.5423	16.1123	20324	caveolae associated 2
F11r	-0.914585	5.07704	6.30228e-06	0.000275165	FALSE	NS	3.26521	3.25392	3.4202	3.39331	4.0486	4.26978	4.45662	8.61449	8.53953	9.70487	9.50725	15.5481	18.29	20.9572	16456	F11 receptor
Synpo	0.940949	6.56143	6.48854e-06	0.000282131	FALSE	NS	3.54457	3.88432	3.70993	3.30405	2.79004	2.97555	2.78449	10.6687	13.7672	12.0858	8.87682	5.91648	6.86556	5.88996	104027	synaptopodin
Phka1	-0.829443	5.25391	6.60736e-06	0.000285147	FALSE	NS	2.19896	2.59782	2.54582	2.24311	3.26156	3.14543	3.11762	3.59147	5.05372	4.83939	3.73418	8.59021	7.84851	7.67953	18679	phosphorylase kinase alpha 1
Atp1b1	-1.19768	6.75997	6.61187e-06	0.000285147	TRUE	Reduced	4.90929	4.74746	4.67972	4.55101	5.78938	5.75546	6.33353	29.05	25.8614	24.6293	22.4418	54.3064	53.0213	79.6458	11931	ATPase, Na+/K+ transporting, beta 1 polypeptide
Dock9	-1.47017	5.82929	6.72704e-06	0.000288935	TRUE	Reduced	1.2811	1.48438	1.4075	0.883799	2.40239	2.45354	2.23363	1.43023	1.79798	1.65278	0.845228	4.28677	4.47758	3.70315	105445	dedicator of cytokinesis 9
Tnxb	-2.58828	5.52739	6.81928e-06	0.000291711	TRUE	Reduced	1.05713	1.68759	0.992888	0.650471	3.10113	3.27567	2.89595	1.08079	2.22119	0.990165	0.56968	7.58092	8.68445	6.44335	81877	tenascin XB
Glce	-0.782508	5.42266	6.89529e-06	0.000292914	FALSE	NS	1.95981	2.2324	2.15723	1.87477	2.58766	2.7741	2.90376	2.89011	3.69915	3.46057	2.66744	5.01121	5.84047	6.48375	93683	glucuronyl C5-epimerase
Gstm2	-1.21862	7.02486	6.90287e-06	0.000292914	TRUE	Reduced	6.19781	6.48195	6.45945	5.86436	7.12599	7.8186	7.65017	72.4052	88.3842	87.0008	57.257	138.681	224.752	199.877	14863	glutathione S-transferase, mu 2
Ecrg4	-1.30782	4.71582	6.95686e-06	0.000294002	TRUE	Reduced	4.36999	4.1981	4.09807	4.28763	5.1354	5.68357	5.88328	19.6774	17.355	16.1255	18.5301	34.1487	50.3954	58.0259	78896	ECRG4 augurin precursor
Galnt10	-0.796596	7.51814	6.98415e-06	0.000294002	FALSE	NS	4.82538	5.10951	4.84689	4.66619	5.469	5.83589	5.84573	27.352	33.5235	27.7779	24.39	43.2928	56.1186	56.5096	171212	polypeptide N-acetylgalactosaminyltransferase 10
Ube2l6	0.88958	4.86882	7.06175e-06	0.000295601	FALSE	NS	4.51059	4.50704	4.54625	4.63134	3.74083	3.82849	3.81124	21.7942	21.7381	22.3646	23.784	12.3691	13.2066	13.0377	56791	ubiquitin-conjugating enzyme E2L 6
6530402F18Rik	1.34472	3.80952	7.0781e-06	0.000295601	TRUE	Elevated	2.08924	2.50525	2.2312	1.97894	1.43478	1.39763	1.12392	3.25524	4.67746	3.69523	2.94202	1.7034	1.63468	1.17939	76220	RIKEN cDNA 6530402F18 gene
Rnf152	1.69127	6.07434	7.15445e-06	0.000296923	TRUE	Elevated	2.80044	3.50648	3.37168	2.49278	1.85288	1.74212	1.75251	5.96651	10.3647	9.35086	4.6286	2.6122	2.34526	2.36945	320311	ring finger protein 152
Gpr153	0.757982	6.18199	7.16595e-06	0.000296923	FALSE	NS	4.11345	4.38995	4.40233	4.26818	3.67369	3.51919	3.78642	16.3089	19.9656	20.1462	18.2686	11.7612	10.4652	12.7983	100129	G protein-coupled receptor 153
Spp1	6.55437	5.22694	7.21836e-06	0.00029786	TRUE	Elevated	4.14005	4.39904	5.63929	6.39866	0.537022	0.156227	0.897839	16.6311	20.0981	48.8421	83.3702	0.450975	0.114369	0.863272	20750	secreted phosphoprotein 1
Dcbld2	-0.733115	5.62247	7.2567e-06	0.00029786	FALSE	NS	1.8479	2.16493	1.9304	1.7824	2.42489	2.67194	2.62714	2.59976	3.48444	2.81161	2.43999	4.36987	5.37286	5.17801	73379	discoidin, CUB and LCCL domain containing 2
Dpysl2	-0.812727	5.57643	7.27313e-06	0.00029786	FALSE	NS	2.8098	2.89799	2.84621	2.73466	3.41115	3.54985	3.87659	6.01186	6.45387	6.1911	5.656	9.63793	10.7114	13.6882	12934	dihydropyrimidinase-like 2
Eif1a	0.772992	5.27315	7.3901e-06	0.000301482	FALSE	NS	3.63173	3.88823	3.88635	3.80513	3.27506	3.15594	3.08746	11.3954	13.8073	13.7879	12.9784	8.68034	7.91318	7.49996	13664	eukaryotic translation initiation factor 1A
Adra2a	1.1592	4.71441	7.45028e-06	0.000302047	TRUE	Elevated	2.89421	3.39083	3.15792	2.84561	2.24051	2.32258	1.94829	6.43438	9.48916	7.92539	6.18812	3.72564	4.00225	2.85916	11551	adrenergic receptor, alpha 2a
Tulp3	-0.776956	5.96665	7.46113e-06	0.000302047	FALSE	NS	3.34381	3.72893	3.62083	3.30013	4.1005	4.38055	4.42115	9.15281	12.2593	11.3021	8.85005	16.1544	19.8294	20.424	22158	TUB like protein 3
Cyp4v3	-0.881768	5.60095	7.51503e-06	0.000303068	FALSE	NS	3.48894	3.96005	3.77962	3.55041	4.54337	4.79911	4.46315	10.2273	14.563	12.7334	10.716	22.318	26.8404	21.0568	102294	cytochrome P450, family 4, subfamily v, polypeptide 3
Acsl1	-0.974498	4.31817	7.66053e-06	0.000306853	FALSE	NS	1.48909	1.59264	1.72638	1.6497	2.16727	2.46231	2.57637	1.80712	2.01601	2.30898	2.13767	3.49171	4.51098	4.96437	14081	acyl-CoA synthetase long-chain family member 1
Ltbp3	-0.690674	7.78421	7.67396e-06	0.000306853	FALSE	NS	4.68749	5.0508	4.94901	4.89416	5.70123	5.66143	5.58509	24.7676	32.1469	29.8887	28.7364	51.0286	49.6128	47.0043	16998	latent transforming growth factor beta binding protein 3
Stim1	-1.17504	4.69379	7.69884e-06	0.000306853	TRUE	Reduced	1.69619	1.81423	1.93468	1.54289	2.58923	2.52732	3.04231	2.24045	2.51672	2.82294	1.91378	5.01776	4.76501	7.23806	20866	stromal interaction molecule 1
5930430L01Rik	-1.04981	3.54724	7.74524e-06	0.000306853	TRUE	Reduced	1.61901	1.56849	1.64413	1.35289	2.15026	2.48181	2.51396	2.07164	1.96594	2.1256	1.55424	3.43907	4.58597	4.71187	319982	RIKEN cDNA 5930430L01 gene
Grb10	-1.49422	3.41876	7.76514e-06	0.000306853	TRUE	Reduced	1.13932	1.04822	0.996641	1.04902	1.907	1.96677	2.35326	1.20278	1.06798	0.995348	1.06913	2.7503	2.90893	4.10979	14783	growth factor receptor bound protein 10
Gramd1a	0.868784	6.69016	7.78313e-06	0.000306853	FALSE	NS	4.58819	4.72383	4.6726	4.72519	4.075	3.88319	3.8245	23.0538	25.425	24.5031	25.4498	15.8537	13.7556	13.1674	52857	GRAM domain containing 1A
Hs6st1	-0.595927	6.80467	7.90083e-06	0.000310335	FALSE	NS	4.4893	4.77709	4.61622	4.60353	5.21292	5.38227	5.24162	21.4603	26.4188	23.5257	23.3109	36.089	40.7086	36.8342	50785	heparan sulfate 6-O-sulfotransferase 1
Flrt3	0.856346	3.8921	8.06277e-06	0.000315523	FALSE	NS	2.03125	2.37243	2.38221	2.18815	1.63498	1.76512	1.61815	3.08758	4.17814	4.21334	3.55721	2.10583	2.39902	2.06982	71436	fibronectin leucine rich transmembrane protein 3
Ptpn13	-1.31187	4.96891	8.43595e-06	0.000328403	TRUE	Reduced	1.62855	1.97237	1.82573	1.436	2.46575	2.82584	3.10503	2.09202	2.92413	2.54486	1.7057	4.52413	6.09029	7.60414	19249	protein tyrosine phosphatase, non-receptor type 13
Meis2	-0.832882	5.69469	8.47368e-06	0.000328403	FALSE	NS	2.51686	2.72354	2.52663	2.26172	3.11154	3.29855	3.48637	4.72336	5.6049	4.76224	3.79562	7.64303	8.83926	10.2073	17536	Meis homeobox 2
Mtss2	-0.758972	7.25352	8.50858e-06	0.000328403	FALSE	NS	3.64887	3.92554	3.73423	3.38953	4.50378	4.46198	4.44503	11.5435	14.1952	12.308	9.47974	21.6867	21.0388	20.7815	244654	MTSS I-BAR domain containing 2
Reln	-3.17676	6.6771	8.51622e-06	0.000328403	TRUE	Reduced	1.62401	1.34494	2.13021	0.75523	4.35047	3.83865	4.53409	2.08231	1.54019	3.37782	0.6879	19.3997	13.307	22.1685	19699	reelin
Gpx3	-3.14011	6.47403	8.57249e-06	0.000328718	TRUE	Reduced	3.82234	2.90315	4.21996	4.24965	6.68723	6.49858	7.67964	13.1462	6.4806	17.6353	18.0228	102.052	89.4206	204.022	14778	glutathione peroxidase 3
Oat	0.699456	9.23128	8.5866e-06	0.000328718	FALSE	NS	8.07405	8.38684	8.24535	8.03767	7.49492	7.68998	7.5326	268.483	333.726	302.458	261.772	179.382	205.497	184.156	18242	ornithine aminotransferase
Cyb561a3	0.721378	4.46011	8.67685e-06	0.000330973	FALSE	NS	2.32624	2.53843	2.47499	2.38666	1.9202	1.8743	2.00873	4.01497	4.80957	4.55962	4.22946	2.78475	2.66624	3.02427	225912	cytochrome b561 family, member A3
Tsc22d3	-1.09185	4.33438	8.74752e-06	0.000332469	TRUE	Reduced	1.96191	2.0878	2.16465	1.98506	2.91569	2.82651	3.27805	2.89577	3.25099	3.48359	2.95878	6.5459	6.09358	8.70047	14605	TSC22 domain family, member 3
Jam2	-1.05997	5.45342	8.9067e-06	0.000337305	TRUE	Reduced	2.79472	2.92266	2.74181	2.60208	3.44327	3.75874	4.11128	5.93897	6.58245	5.68909	5.07162	9.87746	12.5361	16.283	67374	junction adhesion molecule 2
Nxpe4	1.93886	6.40162	9.0899e-06	0.000343014	TRUE	Elevated	4.09653	4.59835	4.44588	4.01249	2.96987	2.67426	2.05011	16.1072	23.2238	20.7943	15.1391	6.83467	5.38313	3.14136	244853	neurexophilin and PC-esterase domain family, member 4
Piezo2	1.51923	6.66209	9.45215e-06	0.000355414	TRUE	Elevated	3.37892	3.73226	3.60249	2.90018	1.83796	2.28571	2.43259	9.40294	12.2899	11.1467	6.46519	2.57504	3.87605	4.3986	667742	piezo-type mechanosensitive ion channel component 2
Fuca2	-0.771152	5.3312	9.53536e-06	0.000357272	FALSE	NS	2.52015	2.56887	2.57889	2.55536	3.22013	3.28993	3.38485	4.73642	4.93346	4.97481	4.87814	8.31872	8.78067	9.44581	66848	fucosidase, alpha-L- 2, plasma
Slc22a5	-0.870416	4.11282	9.77278e-06	0.000364874	FALSE	NS	1.9606	2.10096	2.21349	1.95549	2.61166	3.00283	2.87557	2.89225	3.28994	3.63797	2.87847	5.11209	7.01571	6.33893	20520	solute carrier family 22 (organic cation transporter), member 5
F5	-2.54765	4.47817	9.84689e-06	0.000366346	TRUE	Reduced	0.664155	0.735694	1.20426	0.507979	2.44981	2.1838	2.75603	0.58464	0.665199	1.30419	0.422056	4.46346	3.54349	5.75537	14067	coagulation factor V
Upp1	1.34285	2.66942	9.91402e-06	0.000367549	TRUE	Elevated	2.36	2.31938	2.53897	2.45158	1.5881	1.51284	1.38182	4.13369	3.99118	4.81173	4.47015	2.00652	1.85371	1.60598	22271	uridine phosphorylase 1
Osmr	2.02457	4.89843	9.98932e-06	0.000368907	TRUE	Elevated	2.71188	2.865	3.00472	2.42193	0.902476	1.24249	1.7222	5.55174	6.28537	7.0262	4.35886	0.869272	1.36607	2.29938	18414	oncostatin M receptor
Elmod1	-1.6602	6.33228	1.00205e-05	0.000368907	TRUE	Reduced	4.30189	4.06952	4.03976	3.65944	5.09248	5.75248	6.15288	18.7242	15.7899	15.4471	11.6358	33.1185	52.91	70.1543	270162	ELMO/CED-12 domain containing 1
Ccl7	3.82341	1.44195	1.00833e-05	0.00036993	TRUE	Elevated	2.02981	2.47649	2.77758	2.82957	0.500679	0.130527	0.647616	3.08351	4.56542	5.857	6.10864	0.414879	0.0946932	0.566578	20306	C-C motif chemokine ligand 7
Defb9	-3.50105	-0.351776	1.02497e-05	0.000374736	TRUE	Reduced	0.152342	0.293336	0.799428	0.441103	2.55935	2.62197	2.16364	0.111372	0.22547	0.740411	0.357642	4.89441	5.15592	3.48044	246079	defensin beta 9
Ldhb	-2.7504	4.76333	1.03113e-05	0.000375688	TRUE	Reduced	3.39989	2.51643	2.9671	2.78677	4.97955	5.14472	6.38387	9.55526	4.72165	6.8196	5.90082	30.5496	34.3765	82.5094	16832	lactate dehydrogenase B
Csdc2	-0.594343	6.27447	1.04682e-05	0.000380091	FALSE	NS	4.52727	4.70275	4.75853	4.56351	5.12512	5.3558	5.39982	22.0592	25.0418	26.0683	22.6458	33.8991	39.9503	41.2189	105859	cold shock domain containing C2, RNA binding
7530428D23Rik	-1.79865	4.88095	1.05894e-05	0.000383177	TRUE	Reduced	5.64447	4.95471	4.86211	5.26157	6.58911	7.2369	7.34673	49.0214	30.0111	28.0832	37.3609	95.2763	149.843	161.774	319506	RIKEN cDNA 7530428D23 gene
Fancc	0.91525	4.91341	1.06541e-05	0.000384203	FALSE	NS	2.44022	2.60425	2.52283	2.26039	1.89137	1.90233	1.6409	4.42725	5.08074	4.74707	3.7912	2.70989	2.73816	2.11861	14088	Fanconi anemia, complementation group C
Sesn1	-1.16258	5.76881	1.07551e-05	0.000386524	TRUE	Reduced	3.59246	3.57514	3.66099	3.42464	4.2687	4.91927	4.95935	11.0625	10.9186	11.6493	9.73792	18.2755	29.2584	30.111	140742	sestrin 1
Ecm1	2.95508	5.83807	1.08602e-05	0.000388564	TRUE	Elevated	4.86346	5.08825	5.394	5.83133	3.03681	2.85404	1.92787	28.1103	33.0186	41.0491	55.9385	7.20675	6.2302	2.80494	13601	extracellular matrix protein 1
Aldh6a1	-0.707035	5.25747	1.08854e-05	0.000388564	FALSE	NS	2.96793	3.31731	3.22478	2.90577	3.74879	3.76171	3.95924	6.82413	8.96803	8.34882	6.49419	12.4431	12.564	14.5543	104776	aldehyde dehydrogenase family 6, subfamily A1
Pvr	0.970393	3.60495	1.09736e-05	0.000389643	FALSE	NS	2.26802	2.68409	2.54223	2.64626	1.90584	1.79443	1.84756	3.8166	5.42675	4.82491	5.2604	2.74726	2.46878	2.5989	52118	poliovirus receptor
Cd247	1.55157	4.16664	1.10201e-05	0.000389643	TRUE	Elevated	1.63228	1.98392	2.0302	1.80379	0.983712	1.14636	0.745243	2.10002	2.95567	3.08461	2.49137	0.977547	1.21355	0.676257	12503	CD247 antigen
Pdgfa	1.06765	4.58987	1.1051e-05	0.000389643	TRUE	Elevated	2.29589	2.29563	2.35769	2.33257	1.76263	1.53267	1.46886	3.91055	3.90969	4.1255	4.03703	2.39316	1.89321	1.76804	18590	platelet derived growth factor, alpha
Src	-0.794854	5.74978	1.10631e-05	0.000389643	FALSE	NS	3.02894	3.36001	3.21376	3.17626	3.70128	4.06541	4.2065	7.16212	9.26746	8.27765	8.03962	12.0076	15.7422	17.4621	20779	Rous sarcoma oncogene
Rnpep	-0.967836	4.18286	1.12439e-05	0.000394696	FALSE	NS	2.67715	2.77729	2.7161	2.7192	3.45062	3.55077	3.93561	5.39593	5.85564	5.57096	5.58509	9.93303	10.7189	14.3015	215615	arginyl aminopeptidase (aminopeptidase B)
Dennd11	-1.15042	6.03517	1.13813e-05	0.000396929	TRUE	Reduced	2.69084	3.10142	3.00095	2.438	3.93027	4.13009	3.69612	5.45689	7.58262	7.00529	4.41889	14.245	16.5098	11.9611	243780	DENN domain containing 11
Aifm3	-1.28356	3.24723	1.13827e-05	0.000396929	TRUE	Reduced	1.16582	1.36375	1.09117	0.892007	1.97188	1.95214	2.15618	1.24361	1.57354	1.13047	0.855756	2.9228	2.86948	3.45734	72168	apoptosis-inducing factor, mitochondrion-associated 3
Cldn1	-2.6728	2.79749	1.18024e-05	0.000410212	TRUE	Reduced	0.680461	0.523441	0.971682	0.449053	2.79868	1.86542	2.12776	0.602651	0.437379	0.961125	0.365144	5.95805	2.64373	3.37039	12737	claudin 1
Syt9	-1.94591	3.72433	1.1864e-05	0.000411001	TRUE	Reduced	1.61309	1.33754	1.39074	1.10282	2.79596	2.44404	3.34943	2.05907	1.52719	1.62213	1.14774	5.94495	4.44163	9.19249	60510	synaptotagmin IX
Heph	-1.15635	6.04731	1.19839e-05	0.000413798	TRUE	Reduced	2.81525	3.26058	3.03528	2.60575	4.22472	4.14931	3.76881	6.0384	8.58366	7.19806	5.08709	17.6968	16.7446	12.6309	15203	hephaestin
Slc19a1	-0.719285	3.62678	1.20382e-05	0.00041432	FALSE	NS	1.7803	1.83014	1.78858	1.63431	2.32935	2.33486	2.43904	2.43498	2.55571	2.45474	2.10438	4.02578	4.04502	4.4228	20509	solute carrier family 19 (folate transporter), member 1
Cdon	-1.08752	5.99751	1.20869e-05	0.000414644	TRUE	Reduced	1.41931	1.64762	1.63348	1.17046	2.39757	2.159	2.39011	1.67458	2.13317	2.10261	1.25083	4.26915	3.46607	4.24196	57810	cell adhesion molecule-related/down-regulated by oncogenes
Gm7694	-0.822564	4.41578	1.21682e-05	0.00041608	FALSE	NS	2.15614	2.37348	2.45699	2.11422	3.04229	3.13538	2.92822	3.45721	4.18189	4.49068	3.32955	7.23799	7.78704	6.61172	665574	predicted gene 7694
Lrrn2	-2.59968	3.01643	1.2224e-05	0.000416641	TRUE	Reduced	1.07158	0.475425	0.893756	0.569023	2.374	2.10376	2.8826	1.10174	0.390328	0.858007	0.483519	4.18377	3.29829	6.37476	16980	leucine rich repeat protein 2, neuronal
Dpysl3	-0.925687	5.07265	1.22945e-05	0.000417698	FALSE	NS	2.39343	2.28043	2.52018	2.36201	3.37978	3.22692	3.15306	4.25403	3.85822	4.73655	4.14085	9.40913	8.36267	7.89543	22240	dihydropyrimidinase-like 3
Lpl	-1.34634	5.24298	1.23849e-05	0.000419418	TRUE	Reduced	2.66132	2.36894	2.83052	2.65572	3.79232	4.10152	3.86073	5.32612	4.16561	6.11328	5.30159	12.8549	16.1664	13.5277	16956	lipoprotein lipase
Inhbb	0.911051	4.99481	1.2585e-05	0.000424833	FALSE	NS	2.82884	3.26026	3.21442	3.01799	2.38279	2.52539	2.22208	6.10504	8.58157	8.28188	7.10036	4.21545	4.75728	3.66566	16324	inhibin beta-B
Thbd	2.11081	3.05196	1.27104e-05	0.00042764	TRUE	Elevated	1.34865	1.59806	1.78983	2.02404	0.778248	0.514412	0.618424	1.54674	2.02735	2.45773	3.06721	0.715047	0.428412	0.535197	21824	thrombomodulin
Anxa1	-0.834115	10.2434	1.27799e-05	0.00042764	FALSE	NS	9.27341	9.44223	9.21725	9.27763	10.0374	10.3396	10.2807	617.836	694.654	594.206	619.647	1049.9	1294.77	1242.94	16952	annexin A1
Atp1b3	-0.684556	10.0205	1.27895e-05	0.00042764	FALSE	NS	8.03152	8.3419	8.18348	8.13134	8.77625	9.04899	8.98717	260.654	323.462	289.719	279.4	437.445	528.684	506.467	11933	ATPase, Na+/K+ transporting, beta 3 polypeptide
Lingo3	0.978283	5.70445	1.28417e-05	0.000427799	FALSE	NS	3.40775	3.85238	3.50965	3.59471	2.98833	2.67632	2.70176	9.61293	13.4438	10.3897	11.0813	6.93555	5.39224	5.50595	237403	leucine rich repeat and Ig domain containing 3
Rax	-2.19919	3.86746	1.28753e-05	0.000427799	TRUE	Reduced	2.09388	1.58008	2.58821	2.10769	4.00521	3.74733	4.55754	3.26895	1.98985	5.01354	3.30999	15.0579	12.4295	22.5482	19434	retina and anterior neural fold homeobox
Lurap1	-1.00412	2.26722	1.29515e-05	0.000428983	TRUE	Reduced	1.64077	1.82232	1.73586	1.62008	2.36813	2.57125	2.66292	2.11833	2.5365	2.33079	2.07392	4.16271	4.94323	5.33312	68075	leucine rich adaptor protein 1
Hsp90b1	1.04914	9.65838	1.30903e-05	0.000432225	TRUE	Elevated	8.18657	8.59388	8.39909	8.55784	7.61675	7.48421	7.31115	290.343	385.38	336.582	375.848	195.278	178.049	157.809	22027	heat shock protein 90, beta (Grp94), member 1
Ak3	-0.988885	5.52795	1.33161e-05	0.000438312	FALSE	NS	2.23893	2.53744	2.39885	2.06108	2.89705	3.25379	3.48066	3.72048	4.80559	4.27384	3.17298	6.449	8.53869	10.1631	56248	adenylate kinase 3
Slc7a4	-1.289	5.68685	1.3414e-05	0.00043964	TRUE	Reduced	3.12896	3.49973	3.18977	3.02127	3.93057	4.53815	4.87244	7.74802	10.3116	8.12466	7.11884	14.2482	22.2337	28.2921	224022	solute carrier family 7 (cationic amino acid transporter, y+ system), member 4
Rap2b	1.21056	7.55739	1.34397e-05	0.00043964	TRUE	Elevated	5.38752	5.80298	5.75054	5.17645	4.33848	4.76866	4.1787	40.8605	54.8305	52.8375	35.1632	19.2308	26.259	17.1098	74012	RAP2B, member of RAS oncogene family
Nxph4	1.13538	6.99404	1.36792e-05	0.000446095	TRUE	Elevated	6.3316	6.29307	6.47128	6.27512	4.86532	5.45931	5.55003	79.5383	77.4154	87.7258	76.4461	28.1478	42.9964	45.8518	104080	neurexophilin 4
P3h3	-0.814613	4.26382	1.378e-05	0.000446798	FALSE	NS	2.35958	2.44414	2.41509	2.3218	2.89279	3.15631	3.37428	4.13222	4.44202	4.33352	3.99956	6.42706	7.91544	9.36956	14789	prolyl 3-hydroxylase 3
Pdgfrl	-1.23375	3.93569	1.37854e-05	0.000446798	TRUE	Reduced	2.56443	2.76992	2.64554	2.84926	4.14101	3.90844	3.5497	4.91521	5.82071	5.2573	6.20631	16.6428	14.0162	10.7102	68797	platelet-derived growth factor receptor-like
Amotl2	-1.07223	6.1379	1.41575e-05	0.000457457	TRUE	Reduced	3.24305	3.6811	3.52029	3.17378	4.17604	4.43062	4.80738	8.46794	11.8269	10.474	8.02405	17.0765	20.565	27.0004	56332	angiomotin-like 2
Sft2d2	-0.655423	5.97198	1.43736e-05	0.000463023	FALSE	NS	3.1529	3.32779	3.28603	2.91788	3.83547	3.78736	3.91902	7.89444	9.04068	8.75423	6.55735	13.2755	12.8073	14.1266	108735	SFT2 domain containing 2
Fst	2.33698	4.14104	1.46803e-05	0.000471467	TRUE	Elevated	2.60081	2.86296	3.25508	3.78744	1.47438	1.5549	1.30489	5.06626	6.27506	8.5472	12.8081	1.77864	1.93814	1.47065	14313	follistatin
Abat	-1.51715	6.46453	1.47859e-05	0.000473417	TRUE	Reduced	3.57696	3.95834	3.54485	2.87768	4.72014	5.03011	5.32216	10.9336	14.5446	10.6709	6.34966	25.3575	31.6748	39.0063	268860	4-aminobutyrate aminotransferase
Olfml2a	-1.60507	4.99971	1.51047e-05	0.000482165	TRUE	Reduced	2.88386	3.11046	3.31717	2.213	4.37342	4.47286	4.5796	6.3812	7.63656	8.96709	3.6364	19.7267	21.2057	22.911	241327	olfactomedin-like 2A
Zic1	-1.98431	4.34615	1.51726e-05	0.000482874	TRUE	Reduced	1.33386	1.03269	1.393	0.991241	3.13693	2.37462	2.38902	1.52077	1.04584	1.62623	0.987894	7.79648	4.18598	4.238	22771	zinc finger protein of the cerebellum 1
Nr1d2	-1.09426	5.93198	1.57209e-05	0.000498818	TRUE	Reduced	2.34537	2.40218	2.33694	2.00543	2.9892	3.16207	3.62637	4.08191	4.286	4.0523	3.01507	6.94032	7.95116	11.3494	353187	nuclear receptor subfamily 1, group D, member 2
Vcan	-2.58689	5.9232	1.59573e-05	0.000504803	TRUE	Reduced	0.878681	1.15918	1.56585	0.732134	3.41915	2.50527	3.10565	0.838694	1.2333	1.96052	0.661094	9.69713	4.67754	7.60781	13003	versican
Stom	-1.15483	4.59058	1.63976e-05	0.000517184	TRUE	Reduced	2.68249	2.61547	2.83126	2.48805	3.65473	3.47432	4.08995	5.41965	5.12821	6.11696	4.61019	11.5946	10.1141	16.0293	13830	stomatin
Tpbg	-1.0322	3.62401	1.69266e-05	0.00053228	TRUE	Reduced	1.44851	1.50671	1.61019	1.65972	2.40409	2.37005	2.38223	1.72927	1.84161	2.05292	2.15954	4.29302	4.16958	4.21341	21983	trophoblast glycoprotein
Mtcl1	-1.22796	5.65943	1.70752e-05	0.000535361	TRUE	Reduced	1.63008	1.9478	1.77877	1.41407	2.38897	2.62478	3.0678	2.09531	2.85786	2.43135	1.66489	4.23783	5.1679	7.38493	68617	microtubule crosslinking factor 1
Suclg2	-0.657135	6.15513	1.73316e-05	0.000540464	FALSE	NS	3.74395	4.01356	3.8187	3.5965	4.33451	4.62517	4.51487	12.398	15.1511	13.1105	11.0963	19.1752	23.6783	21.8618	20917	succinate-Coenzyme A ligase, GDP-forming, beta subunit
Dstn	-0.621755	8.41639	1.73403e-05	0.000540464	FALSE	NS	7.15482	7.28573	7.21938	7.10666	7.71056	7.95065	8.01375	141.5	155.035	148.022	136.822	208.464	246.39	257.451	56431	destrin
Card10	0.954434	4.56219	1.74346e-05	0.000541806	FALSE	NS	2.45525	2.70325	2.6159	2.60337	1.67862	1.87654	2.14617	4.48407	5.51267	5.13006	5.07703	2.20122	2.67193	3.42652	105844	caspase recruitment domain family, member 10
Mgat4a	-1.11282	5.48204	1.76729e-05	0.0005476	TRUE	Reduced	1.99166	2.0677	2.01951	1.60983	2.56606	3.16003	2.91138	2.97694	3.19218	3.05445	2.05216	4.92191	7.93851	6.52339	269181	mannoside acetylglucosaminyltransferase 4, isoenzyme A
Leprot	0.612202	6.0497	1.77395e-05	0.000548058	FALSE	NS	5.03935	5.2127	5.23887	5.21734	4.70037	4.69755	4.60268	31.8849	36.0833	36.7623	36.2028	24.9987	24.9479	23.2965	230514	leptin receptor overlapping transcript
Syt11	0.543812	7.8472	1.80668e-05	0.000556541	FALSE	NS	5.29967	5.48502	5.469	5.26172	4.86758	4.90654	5.0218	38.3876	43.7873	43.2929	37.3651	28.1936	28.9927	31.4871	229521	synaptotagmin XI
Apoe	-1.9778	9.77988	1.81633e-05	0.000557889	TRUE	Reduced	7.39975	6.9819	7.3501	7.49723	8.99959	8.86576	10.0294	167.867	125.404	162.155	179.672	510.854	465.509	1044.08	11816	apolipoprotein E
Pam	-0.971272	8.26332	1.8335e-05	0.00056153	FALSE	NS	5.12731	5.27804	5.2197	5.05781	5.79532	6.19826	6.54923	33.9521	37.8015	36.2637	32.3084	54.5347	72.4283	92.6517	18484	peptidylglycine alpha-amidating monooxygenase
Plpp1	-1.9718	4.31884	1.85191e-05	0.000565527	TRUE	Reduced	2.45145	2.85536	2.56544	2.94618	3.68766	4.70936	5.0988	4.46964	6.23684	4.91938	6.70706	11.8853	25.1613	33.2682	19012	phospholipid phosphatase 1
Vash1	0.880299	4.23371	1.86126e-05	0.000566747	FALSE	NS	1.65009	1.86451	1.91244	1.59509	1.28072	1.12629	1.3189	2.13852	2.64145	2.76444	2.02114	1.4296	1.18296	1.49476	238328	vasohibin 1
Dnase1l1	-0.905587	2.66278	1.87375e-05	0.00056891	FALSE	NS	1.79968	1.88885	1.72106	1.7596	2.41588	2.58955	2.66834	2.48144	2.70339	2.29678	2.38605	4.33644	5.01912	5.35697	69537	deoxyribonuclease 1-like 1
Timp3	-0.822762	7.87884	1.89671e-05	0.000574231	FALSE	NS	5.16762	5.40099	5.29047	5.11029	5.98405	5.92387	6.44027	34.9425	41.2534	38.1372	33.5421	62.2964	59.7105	85.8391	21859	tissue inhibitor of metalloproteinase 3
Foxn3	-0.791757	5.92437	1.93641e-05	0.000581835	FALSE	NS	2.36299	2.81039	2.57147	2.2261	3.25922	3.20176	3.29684	4.14436	6.01475	4.94417	3.67868	8.57468	8.20083	8.82761	71375	forkhead box N3
Tagln	4.46293	3.39022	1.93734e-05	0.000581835	TRUE	Elevated	2.8019	2.85028	3.6617	4.40955	0.918777	0.540355	0.363055	5.97356	6.21138	11.6556	20.2524	0.890512	0.454331	0.286147	21345	transgelin
Eva1a	1.11102	2.87327	1.93835e-05	0.000581835	TRUE	Elevated	1.77084	2.03074	2.24842	1.97194	1.27442	1.34539	1.32559	2.41253	3.08613	3.75161	2.92295	1.41901	1.54099	1.50636	232146	eva-1 homolog A, regulator of programmed cell death
Tpm1	-0.794586	7.02014	1.94763e-05	0.000582964	FALSE	NS	4.07439	4.3138	4.14926	4.26461	4.74206	5.10961	5.25574	15.8466	18.8876	16.7441	18.221	25.761	33.526	37.2064	22003	tropomyosin 1, alpha
Fam162a	0.834778	5.98724	2.06482e-05	0.000616297	FALSE	NS	6.65409	6.57278	6.83291	6.78884	5.82195	6.1543	5.94948	99.7116	94.1925	113.001	109.572	55.5694	70.2246	60.7976	70186	family with sequence similarity 162, member A
Itga2	2.13168	3.82153	2.07842e-05	0.000617695	TRUE	Elevated	1.42856	2.20476	2.01432	1.83182	0.917208	0.736474	0.480864	1.69178	3.60997	3.0399	2.55986	0.888457	0.666099	0.39558	16398	integrin alpha 2
Mapkapk2	-0.47424	5.99149	2.0812e-05	0.000617695	FALSE	NS	4.18021	4.32956	4.26536	4.11962	4.7189	4.7462	4.80642	17.1288	19.1061	18.231	16.3832	25.3348	25.8379	26.9819	17164	MAP kinase-activated protein kinase 2
Ccl2	2.29541	4.03214	2.10476e-05	0.000622937	TRUE	Elevated	4.17472	4.1354	4.28252	4.97731	2.10381	2.36195	2.82043	17.0599	16.5743	18.4611	30.5006	3.29844	4.14066	6.06375	20296	C-C motif chemokine ligand 2
Tspan9	-0.826703	5.15344	2.14175e-05	0.000632114	FALSE	NS	2.58855	2.55975	2.5586	2.44706	3.21473	3.16211	3.58445	5.01494	4.89606	4.89137	4.45305	8.28387	7.95135	10.9958	109246	tetraspanin 9
Prdx6	-1.77545	7.27889	2.17926e-05	0.000641394	TRUE	Reduced	4.98244	4.86303	4.95074	4.86141	5.95343	6.56649	7.39271	30.613	28.1017	29.9258	28.0689	60.9672	93.7788	167.045	11758	peroxiredoxin 6
Cd63	0.922363	8.54361	2.20007e-05	0.000645721	FALSE	NS	8.12594	8.23349	8.14197	8.45298	7.43854	7.53986	7.24936	278.352	299.974	281.473	349.428	172.469	185.091	151.151	12512	CD63 antigen
Isyna1	-0.769691	5.34342	2.21674e-05	0.000648811	FALSE	NS	4.11821	4.05771	4.04985	3.97129	4.84226	4.78102	4.97221	16.3662	15.653	15.5625	14.6847	27.6857	26.4936	30.3895	71780	myo-inositol 1-phosphate synthase A1
Pgs1	0.565356	5.92772	2.24595e-05	0.000655545	FALSE	NS	4.02804	4.34353	4.27587	4.22393	3.6599	3.79661	3.84775	15.3141	19.3018	18.3716	17.6865	11.6397	12.8961	13.3975	74451	phosphatidylglycerophosphate synthase 1
Cthrc1	-0.872131	4.34923	2.27644e-05	0.000662614	FALSE	NS	3.68436	4.00947	3.829	4.14438	4.68905	4.8452	4.97356	11.8559	15.1054	13.2117	16.6841	24.7956	27.7442	30.4189	68588	collagen triple helix repeat containing 1
Bnip3	1.0485	6.49036	2.29895e-05	0.000667327	TRUE	Elevated	5.66783	5.94996	6.02988	6.09859	5.11333	4.71527	5.13889	49.8379	60.8181	64.3395	67.5267	33.615	25.2687	34.234	12176	BCL2/adenovirus E1B interacting protein 3
Hsd17b11	-2.05242	2.92796	2.31939e-05	0.000671414	TRUE	Reduced	1.74129	1.25319	1.55436	1.45518	3.09675	2.60099	3.70495	2.34333	1.38368	1.93703	1.7419	7.55491	5.06704	12.0407	114664	hydroxysteroid (17-beta) dehydrogenase 11
Siae	-1.15902	3.5156	2.34406e-05	0.000674862	TRUE	Reduced	1.38136	1.8792	1.57916	1.32054	2.27425	2.59532	2.53771	1.60514	2.67871	1.98797	1.49759	3.83745	5.04323	4.80666	22619	sialic acid acetylesterase
Colgalt2	-0.781516	6.09441	2.34407e-05	0.000674862	FALSE	NS	3.13052	3.56135	3.31213	3.18117	4.15001	4.11855	4.01164	7.75748	10.8052	8.93234	8.0704	16.7532	16.3703	15.1296	269132	collagen beta(1-O)galactosyltransferase 2
Speg	-0.603586	5.81585	2.38458e-05	0.000684661	FALSE	NS	1.63988	1.90133	1.66994	1.55944	2.18214	2.26297	2.15491	2.1164	2.73557	2.18202	1.9474	3.53828	3.79979	3.45341	11790	SPEG complex locus
Jdp2	-1.07867	4.54207	2.40188e-05	0.000687758	TRUE	Reduced	2.92999	2.96972	2.5374	2.82405	3.58446	4.06095	3.94505	6.62108	6.83383	4.80541	6.08146	10.9958	15.6904	14.402	81703	Jun dimerization protein 2
Acadsb	-0.674619	5.8075	2.42789e-05	0.000692722	FALSE	NS	3.29617	3.49713	3.60747	3.21089	3.90587	4.13158	4.27496	8.82304	10.2912	11.1887	8.25925	13.9894	16.5279	18.3593	66885	acyl-Coenzyme A dehydrogenase, short/branched chain
Pef1	-0.710098	5.7082	2.43851e-05	0.000692722	FALSE	NS	4.61369	4.83529	4.68088	4.85854	5.31596	5.53322	5.70551	23.4827	27.5474	24.6498	28.0111	38.8347	45.3091	51.1832	67898	penta-EF hand domain containing 1
Pik3ip1	-1.36971	3.93635	2.43923e-05	0.000692722	TRUE	Reduced	2.39416	2.26096	2.42925	2.33521	3.07809	3.63769	4.02674	4.25671	3.79309	4.38612	4.04626	7.44494	11.4467	15.2993	216505	phosphoinositide-3-kinase interacting protein 1
Ptprk	-0.697991	5.6999	2.44544e-05	0.000692722	FALSE	NS	2.61268	2.8223	2.68293	2.36396	3.30696	3.24822	3.35514	5.1164	6.07288	5.42158	4.14781	8.89678	8.50192	9.2329	19272	protein tyrosine phosphatase receptor type K
Fads1	-0.695679	7.29113	2.48036e-05	0.000699218	FALSE	NS	5.10815	5.08992	5.27427	4.98035	5.75679	5.85183	6.02397	33.491	33.058	37.7002	30.5672	53.0714	56.7531	64.0721	76267	fatty acid desaturase 1
Tmem176a	0.629496	6.55414	2.48161e-05	0.000699218	FALSE	NS	6.33551	6.4391	6.45396	6.54847	5.91548	5.86485	5.95108	79.7568	85.7686	86.6668	92.6019	59.3584	57.2767	60.8661	66058	transmembrane protein 176A
Laptm4a	-0.563306	8.65786	2.49234e-05	0.000700374	FALSE	NS	6.29808	6.55363	6.40612	6.41513	7.04949	7.02879	7.10192	77.6886	92.9378	83.8075	84.339	131.468	129.58	136.369	17775	lysosomal-associated protein transmembrane 4A
Shisa2	-2.48301	4.08209	2.50148e-05	0.000701078	TRUE	Reduced	1.48776	1.39231	1.8044	1.22005	4.24268	2.934	3.03982	1.80453	1.62499	2.49283	1.32954	17.931	6.64224	7.22388	219134	shisa family member 2
Rtl8c	-0.788849	4.84515	2.51328e-05	0.000702522	FALSE	NS	4.52662	4.51652	4.52392	4.63996	5.2679	5.28409	5.6315	22.0488	21.888	22.0058	23.9326	37.5296	37.9644	48.5735	72865	retrotransposon Gag like 8C
Msn	1.22658	5.98326	2.54694e-05	0.000709175	TRUE	Elevated	4.17082	4.19508	4.64999	4.43456	3.21679	3.1683	3.54285	17.0112	17.3167	24.1064	20.6239	8.29714	7.98985	10.6548	17698	moesin
Sod3	-2.22709	4.58159	2.55051e-05	0.000709175	TRUE	Reduced	2.82271	1.84442	2.49559	2.43795	4.34032	4.09098	5.03876	6.07491	2.59109	4.63958	4.41873	19.2566	16.0415	31.8713	20657	superoxide dismutase 3, extracellular
Mal2	2.42695	4.15928	2.56495e-05	0.000710175	TRUE	Elevated	3.24823	2.67935	3.18183	2.95236	1.74424	0.998309	0.939866	8.50198	5.40568	8.07458	6.74017	2.35018	0.997657	0.91835	105853	mal, T cell differentiation protein 2
Car2	1.71197	8.78549	2.56754e-05	0.000710175	TRUE	Elevated	8.21336	8.16831	8.42516	8.17074	5.89278	6.52362	7.21808	295.802	286.679	342.736	287.163	58.416	91.0036	147.887	12349	carbonic anhydrase 2
Dcbld1	0.759019	3.67614	2.62378e-05	0.000723835	FALSE	NS	2.15368	2.50695	2.52326	2.36617	1.8536	1.88099	1.87769	3.44962	4.68419	4.74879	4.1557	2.61401	2.68329	2.67487	66686	discoidin, CUB and LCCL domain containing 1
Tnc	3.77535	5.44901	2.67305e-05	0.000735506	TRUE	Elevated	3.09033	3.20425	3.582	3.23281	0.326975	0.401834	1.30137	7.51691	8.21667	10.9754	8.40096	0.25438	0.321186	1.46462	21923	tenascin C
Slc25a29	-1.17665	3.13565	2.72825e-05	0.000748746	TRUE	Reduced	2.03458	1.82617	1.87031	1.83662	2.59308	2.87073	3.22287	3.09703	2.54596	2.65612	2.57172	5.03384	6.31434	8.33643	214663	solute carrier family 25 (mitochondrial carrier, palmitoylcarnitine transporter), member 29
Rcan1	-1.01093	7.28691	2.74751e-05	0.000751495	TRUE	Reduced	5.45108	5.68376	5.47576	5.46292	6.07034	6.70734	6.91565	42.746	50.4023	43.5009	43.1066	66.1979	103.499	119.73	54720	regulator of calcineurin 1
Bicdl1	-1.67011	4.29705	2.75249e-05	0.000751495	TRUE	Reduced	1.94844	1.28868	1.73014	1.51052	3.21817	2.75764	3.09226	2.85956	1.44304	2.3176	1.84912	8.30607	5.76289	7.52834	75665	BICD family like cargo adaptor 1
Pja1	-0.594536	7.17658	2.76978e-05	0.000754158	FALSE	NS	5.1013	5.33097	5.1606	5.05512	5.62956	5.80424	6.02765	33.3278	39.2515	34.768	32.2464	48.5069	54.8792	64.2384	18744	praja ring finger ubiquitin ligase 1
Pcp4l1	-1.38818	6.14275	2.77652e-05	0.000754158	TRUE	Reduced	4.74505	5.02809	4.53094	5.02093	5.6576	6.51439	6.55738	25.8165	31.6292	22.118	31.4677	49.4785	90.4172	93.1817	66425	Purkinje cell protein 4-like 1
Krt4	1.33798	4.44549	2.79643e-05	0.000757617	TRUE	Elevated	3.18401	3.5297	3.3021	3.46778	2.22072	2.64682	1.95625	8.08832	10.5491	8.86351	10.0638	3.66127	5.26287	2.88052	16682	keratin 4
Fam120aos	-0.86527	3.02241	2.80893e-05	0.000757708	FALSE	NS	2.3326	2.22586	2.40965	2.21605	3.00921	3.02475	3.25974	4.03713	3.6779	4.31345	3.64619	7.05124	7.13845	8.57813	68128	family with sequence similarity 120A, opposite strand
Ano10	-0.552769	5.18777	2.81111e-05	0.000757708	FALSE	NS	3.20221	3.38868	3.39661	3.3584	3.86758	3.97218	3.92919	8.20368	9.47354	9.53129	9.25601	13.5967	14.6944	14.2336	102566	anoctamin 10
Lrrtm3	1.82557	4.59229	2.88671e-05	0.00077418	TRUE	Elevated	2.92482	3.41127	2.93606	2.99384	1.99926	1.76651	1.15282	6.59381	9.63883	6.65316	6.96591	2.99794	2.40229	1.22348	216028	leucine rich repeat transmembrane neuronal 3
Mpp1	-1.61838	2.67502	2.88687e-05	0.00077418	TRUE	Reduced	1.13565	1.19265	1.17746	1.19981	1.83448	2.26303	2.81027	1.19717	1.28572	1.26178	1.2971	2.56642	3.79997	6.01418	17524	membrane protein, palmitoylated
Samd14	-1.21971	6.51649	2.90679e-05	0.0007759	TRUE	Reduced	4.08726	4.02105	4.03197	3.62086	4.71929	5.12924	5.62735	15.9976	15.2351	15.3585	11.3023	25.3419	33.999	48.4311	217125	sterile alpha motif domain containing 14
Ogfrl1	-1.44412	5.03092	2.90893e-05	0.0007759	TRUE	Reduced	2.39273	2.16485	2.37736	2.09746	3.25937	3.25832	4.08965	4.25151	3.4842	4.19584	3.27955	8.57562	8.56865	16.0257	70155	opioid growth factor receptor-like 1
Daam1	-1.17603	6.56778	2.91532e-05	0.0007759	TRUE	Reduced	3.14975	3.59254	3.31969	2.6355	4.41657	4.44352	4.21818	7.875	11.0632	8.9845	5.21391	20.356	20.7586	17.6122	208846	dishevelled associated activator of morphogenesis 1
Fxyd5	3.35054	1.6997	2.97889e-05	0.000790828	TRUE	Elevated	2.10699	2.15218	2.58118	2.81972	0.147337	0.576114	0.80984	3.30791	3.44499	4.98429	6.06027	0.107523	0.490828	0.753018	18301	FXYD domain-containing ion transport regulator 5
Amph	0.747329	7.29387	3.00306e-05	0.000793571	FALSE	NS	5.51061	5.82903	5.62855	5.42558	4.976	4.71904	5.13589	44.589	55.8479	48.4723	41.9797	30.4722	25.3374	34.1606	218038	amphiphysin
Stard5	-1.22911	2.86567	3.00424e-05	0.000793571	TRUE	Reduced	1.26217	1.42903	1.50995	1.69846	2.29946	2.58979	2.4572	1.39855	1.69266	1.848	2.24555	3.92273	5.02013	4.4915	170460	StAR related lipid transfer domain containing 5
Gfra2	-1.7136	2.77863	3.02963e-05	0.000798281	TRUE	Reduced	0.875919	1.05716	0.951407	0.718112	1.70639	1.6816	2.49449	0.835177	1.08083	0.933757	0.645028	2.26342	2.20783	4.6353	14586	glial cell line derived neurotrophic factor family receptor alpha 2
Abhd14b	-1.47179	3.4635	3.05091e-05	0.000801888	TRUE	Reduced	2.21862	1.72966	1.99964	2.05389	2.95545	3.22632	3.69802	3.65447	2.3165	2.99901	3.15223	6.75671	8.35875	11.9782	76491	abhydrolase domain containing 14b
A430005L14Rik	0.889976	4.13866	3.07893e-05	0.000805567	FALSE	NS	4.32696	4.29452	4.24669	4.34331	3.35488	3.56626	3.72691	19.0699	18.6237	17.9837	19.2987	9.23106	10.8455	12.2407	97159	RIKEN cDNA A430005L14 gene
Rgma	-1.55828	3.81709	3.08016e-05	0.000805567	TRUE	Reduced	1.50415	1.61818	1.62989	1.6217	2.25913	2.80321	3.36412	1.83658	2.06988	2.0949	2.07737	3.78701	5.9799	9.29675	244058	repulsive guidance molecule family member A
Rab32	-1.36611	2.44222	3.15419e-05	0.000822501	TRUE	Reduced	1.33659	1.1249	1.25136	1.3321	2.16302	2.30779	2.35897	1.52553	1.18087	1.38066	1.51769	3.4785	3.95125	4.13004	67844	RAB32, member RAS oncogene family
Ttc39aos1	1.07618	3.51238	3.1668e-05	0.000822501	TRUE	Elevated	2.74258	2.584	2.66388	2.50471	1.79114	1.99842	1.75337	5.69267	4.99601	5.33736	4.67534	2.46089	2.99563	2.37145	102635290	Ttc39a opposite strand RNA 1
Drd4	1.11372	3.25257	3.16826e-05	0.000822501	TRUE	Elevated	3.26781	3.49772	3.18897	3.55341	2.49736	2.58634	2.39048	8.63185	10.2958	8.1196	10.7404	4.64651	5.00571	4.24334	13491	dopamine receptor D4
BC043934	-1.30084	3.62734	3.23833e-05	0.000837828	TRUE	Reduced	1.6143	2.23919	2.02883	1.51968	3.09388	3.05777	2.77758	2.06162	3.72132	3.08074	1.86728	7.53792	7.32686	5.857	270185	cDNA sequence BC043934
Aldh3a1	-4.113	8.31888	3.24316e-05	0.000837828	TRUE	Reduced	5.1881	3.94418	4.16373	5.26924	6.91503	8.97927	9.77522	35.4563	14.3928	16.9229	37.5654	119.679	503.696	875.261	11670	aldehyde dehydrogenase family 3, subfamily A1
Pdyn	-2.16786	4.1642	3.28852e-05	0.000847477	TRUE	Reduced	1.79098	1.99593	2.28986	1.84911	3.40683	3.26175	4.68054	2.4605	2.98874	3.8901	2.60277	9.60618	8.59149	24.6439	18610	prodynorphin
Eps8l2	-2.45574	3.20067	3.32692e-05	0.000851783	TRUE	Reduced	1.14808	0.762844	1.0018	1.00509	1.90338	2.79435	3.28488	1.21618	0.696832	1.00249	1.00707	2.74088	5.93716	8.74649	98845	EPS8-like 2
St6galnac4	0.643017	4.71674	3.33708e-05	0.000851783	FALSE	NS	2.86204	3.07607	3.14033	2.96549	2.58551	2.42926	2.58307	6.27041	7.43311	7.81728	6.81093	5.00228	4.38617	4.99213	20448	ST6 (alpha-N-acetyl-neuraminyl-2,3-beta-galactosyl-1,3)-N-acetylgalactosaminide alpha-2,6-sialyltransferase 4
Tmprss5	2.24197	4.6753	3.33871e-05	0.000851783	TRUE	Elevated	3.80733	4.38919	4.20608	4.20224	2.78052	2.16903	1.53242	12.9998	19.9546	17.4568	17.4077	5.87101	3.49722	1.89271	80893	transmembrane protease, serine 5 (spinesin)
Prkch	1.06835	3.13491	3.33885e-05	0.000851783	TRUE	Elevated	1.70335	1.82386	1.90635	1.78574	1.04296	1.09405	1.37336	2.25657	2.54027	2.74859	2.44796	1.06044	1.13472	1.59073	18755	protein kinase C, eta
Hyou1	0.714592	7.41491	3.34554e-05	0.000851783	FALSE	NS	5.17603	5.64179	5.203	5.12017	4.70442	4.75152	4.57884	35.1525	48.9284	35.8347	33.7797	25.0718	25.937	22.8983	12282	hypoxia up-regulated 1
Cubn	-2.00855	6.23207	3.3622e-05	0.000852087	TRUE	Reduced	2.20474	1.88311	2.15082	1.31891	3.05935	3.87542	4.01628	3.60991	2.68868	3.4408	1.49477	7.33594	13.6763	15.1816	65969	cubilin
Pcx	-1.14086	4.03267	3.3697e-05	0.000852087	TRUE	Reduced	1.84559	1.7095	1.93715	1.62731	2.55141	2.56641	3.07767	2.59401	2.27047	2.82949	2.08937	4.86206	4.92333	7.44247	18563	pyruvate carboxylase
Stat1	1.21751	7.67841	3.37695e-05	0.000852087	TRUE	Elevated	5.53584	5.44604	5.34297	5.33501	4.65411	4.22192	4.00118	45.3932	42.5936	39.5878	39.3643	24.1783	17.6606	15.0131	20846	signal transducer and activator of transcription 1
Mt1	-2.65638	4.50734	3.37899e-05	0.000852087	TRUE	Reduced	2.86796	2.38186	2.47618	3.61598	5.58857	5.25895	5.66552	6.3003	4.21207	4.56422	11.2608	47.1202	37.2916	49.7563	17748	metallothionein 1
Tmem268	1.4627	4.35479	3.39097e-05	0.000852561	TRUE	Elevated	1.73053	1.87993	1.63966	1.6914	1.17198	0.830999	0.718048	2.31849	2.68057	2.11593	2.2297	1.25321	0.778916	0.644955	230279	transmembrane protein 268
Mab21l2	-1.67055	4.69774	3.39701e-05	0.000852561	TRUE	Reduced	2.97537	2.38108	2.80783	2.43718	4.19613	3.73603	4.71267	6.86457	4.20925	6.00231	4.41583	17.3299	12.3247	25.2214	23937	mab-21-like 2
Tgm2	2.52955	3.88645	3.4086e-05	0.000853443	TRUE	Elevated	2.63319	2.6885	2.88414	2.94153	0.696302	0.742626	1.57393	5.20397	5.44642	6.38265	6.68227	0.620346	0.673219	1.97715	21817	transglutaminase 2, C polypeptide
Bmp2k	1.16805	5.18882	3.42951e-05	0.000856647	TRUE	Elevated	1.93308	2.41918	2.13356	1.87264	1.52551	1.3317	1.14652	2.81868	4.34867	3.38798	2.66202	1.87888	1.51699	1.21379	140780	BMP2 inducible kinase
Ctsl	-0.785288	11.2717	3.51368e-05	0.000875604	FALSE	NS	8.81447	9.12573	8.8774	8.97029	9.85663	9.90912	9.67095	449.214	557.622	469.289	500.564	926.13	960.482	814.164	13039	cathepsin L
Lhx2	-2.18984	3.71788	3.52465e-05	0.000876269	TRUE	Reduced	1.51688	0.890451	1.33007	1.30763	2.84584	2.44194	3.51009	1.86172	0.853755	1.51414	1.47534	6.18924	4.43371	10.3931	16870	LIM homeobox protein 2
Flrt2	1.06097	6.94175	3.56661e-05	0.00088462	TRUE	Elevated	4.16557	4.33814	4.2921	3.72858	3.32931	3.39362	2.95763	16.9458	19.226	18.5908	12.2561	9.05131	9.50948	6.76846	399558	fibronectin leucine rich transmembrane protein 2
Itsn2	0.759689	5.60696	3.64061e-05	0.000900801	FALSE	NS	2.27518	2.54748	2.59687	2.10685	1.79096	1.91527	1.89631	3.84059	4.84611	5.04973	3.30749	2.46045	2.77185	2.72259	20403	intersectin 2
Trpm1	-1.1802	6.82273	3.6489e-05	0.000900801	TRUE	Reduced	3.05762	2.97912	2.86916	2.54123	3.84173	3.72401	4.40585	7.326	6.88504	6.3064	4.82087	13.3376	12.2142	20.1978	17364	transient receptor potential cation channel, subfamily M, member 1
Rapgef3	-1.17144	5.1349	3.66277e-05	0.000902118	TRUE	Reduced	1.68141	1.79035	1.64502	1.26619	2.21123	2.55362	2.84293	2.20741	2.45898	2.12752	1.40525	3.63068	4.87106	6.17475	223864	Rap guanine nucleotide exchange factor (GEF) 3
Stk35	-1.04322	8.24407	3.73282e-05	0.00091648	TRUE	Reduced	5.15102	5.37678	5.1346	4.60062	5.83941	6.25103	6.42826	34.5314	40.55	34.1292	23.2619	56.2581	75.1636	85.1193	67333	serine/threonine kinase 35
Nat8f4	-1.10875	3.44362	3.73843e-05	0.00091648	TRUE	Reduced	1.18486	1.29286	1.26824	1.24067	2.105	1.71269	2.27207	1.27342	1.45014	1.40868	1.36309	3.30198	2.27771	3.83015	75541	N-acetyltransferase 8 (GCN5-related) family member 4
Slc6a15	-2.44482	4.65613	3.78808e-05	0.000926502	TRUE	Reduced	1.48968	2.00232	1.62017	1.48302	4.2332	3.87028	2.68223	1.80826	3.00645	2.0741	1.79533	17.807	13.6241	5.41848	103098	solute carrier family 6 (neurotransmitter transporter), member 15
Gstt1	-1.93959	3.78095	3.82102e-05	0.000932399	TRUE	Reduced	2.97048	2.50954	2.87449	2.66142	3.93946	4.36747	5.27661	6.83796	4.6944	6.33346	5.32654	14.3425	19.6414	37.763	14871	glutathione S-transferase, theta 1
Necab2	-2.41788	4.86912	3.84581e-05	0.000934716	TRUE	Reduced	3.20204	2.35596	2.49052	1.99812	5.00354	4.44748	5.10894	8.20261	4.11933	4.61981	2.9948	31.0787	20.8185	33.5099	117148	N-terminal EF-hand calcium binding protein 2
Tmem185a	-0.621232	5.1748	3.85601e-05	0.000934716	FALSE	NS	3.55864	3.66327	3.60699	3.477	4.06523	4.14568	4.47054	10.7831	11.6694	11.1846	10.1348	15.74	16.7001	21.1701	236848	transmembrane protein 185A
Naprt	0.751477	4.69883	3.85705e-05	0.000934716	FALSE	NS	3.67961	4.0033	3.96421	3.96798	3.10812	3.39042	3.37805	11.8137	15.0366	14.6079	14.6488	7.62258	9.48618	9.39669	223646	nicotinate phosphoribosyltransferase
Cmtm6	-0.643978	4.28366	3.91457e-05	0.000946485	FALSE	NS	2.15748	2.45132	2.51662	2.30291	2.96543	3.04127	2.90395	3.46136	4.46916	4.7224	3.93451	6.81059	7.23214	6.48472	67213	CKLF-like MARVEL transmembrane domain containing 6
Adora1	-2.13249	4.52157	3.97814e-05	0.00095489	TRUE	Reduced	1.67444	0.97696	1.57506	1.18148	3.01463	2.52875	3.55762	2.19195	0.968314	1.97948	1.26809	7.08154	4.77072	10.7747	11539	adenosine A1 receptor
Lrrfip1	0.536205	5.25929	3.98081e-05	0.00095489	FALSE	NS	2.04966	2.27192	2.26439	2.05279	1.77913	1.89256	1.79187	3.14009	3.82967	3.80452	3.14909	2.4322	2.71294	2.46263	16978	leucine rich repeat (in FLII) interacting protein 1
Tef	-1.05214	7.42112	3.98127e-05	0.00095489	TRUE	Reduced	4.20913	4.22861	4.20616	3.73914	4.80223	5.14513	5.56189	17.4958	17.7474	17.4578	12.3534	26.9007	34.3867	46.2385	21685	thyrotroph embryonic factor
Cyp2d22	-2.07813	3.83065	3.99116e-05	0.00095489	TRUE	Reduced	1.79642	1.47349	1.91787	1.56776	2.61824	3.37458	4.09761	2.47356	1.77692	2.77864	1.96445	5.14002	9.37171	16.12	56448	cytochrome P450, family 2, subfamily d, polypeptide 22
Opn4	-1.25725	3.01797	3.99452e-05	0.00095489	TRUE	Reduced	1.28635	1.67721	1.33651	1.40624	2.49025	2.60312	2.05786	1.4391	2.19808	1.5254	1.65046	4.61875	5.07601	3.16367	30044	opsin 4 (melanopsin)
Gne	-0.841582	3.6943	4.02934e-05	0.000961038	FALSE	NS	1.38751	1.44475	1.31547	1.16496	1.79849	1.89498	2.1546	1.61626	1.72215	1.48884	1.24227	2.47856	2.71917	3.45244	50798	glucosamine (UDP-N-acetyl)-2-epimerase/N-acetylmannosamine kinase
Vit	0.745737	10.3399	4.11348e-05	0.000978896	FALSE	NS	8.57923	8.86885	8.73799	8.74685	8.16628	8.13077	7.90534	381.476	466.508	425.969	428.6	286.274	279.289	238.742	74199	vitrin
Limk2	-0.817007	7.23231	4.14329e-05	0.000983774	FALSE	NS	4.25448	4.27067	4.31667	4.10438	4.75643	5.14574	5.36444	18.0865	18.3018	18.9273	16.2005	26.029	34.4016	40.1963	16886	LIM domain kinase 2
Gpc4	-0.763335	5.64416	4.15841e-05	0.000985151	FALSE	NS	2.57433	3.0933	2.68223	2.7316	3.47494	3.61887	3.48356	4.95593	7.53446	5.41849	5.64194	10.1188	11.2854	10.1855	14735	glypican 4
Crybg1	1.62199	4.63682	4.19981e-05	0.000992733	TRUE	Elevated	2.45805	2.2825	2.53759	2.27239	0.939284	1.39662	1.52274	4.49472	3.86519	4.80619	3.83124	0.917577	1.63285	1.87336	11630	crystallin beta-gamma domain containing 1
Tmem35a	1.12273	6.09111	4.21586e-05	0.000994303	TRUE	Elevated	5.025	5.40271	5.30834	5.38533	4.42984	4.48761	3.84395	31.5593	41.3037	38.6251	40.7971	20.5533	21.434	13.3597	67564	transmembrane protein 35A
Hs3st5	1.65611	3.1661	4.28011e-05	0.00100721	TRUE	Elevated	2.2149	2.3148	2.20348	2.34752	0.891935	0.982945	1.60108	3.64251	3.97534	3.60588	4.0895	0.855663	0.976496	2.0337	319415	heparan sulfate (glucosamine) 3-O-sulfotransferase 5
Bmp1	0.905809	8.70206	4.34096e-05	0.00101898	FALSE	NS	5.95687	6.48313	6.3777	6.40467	5.5591	5.65559	5.27131	61.1149	88.4575	82.1533	83.7225	46.1473	49.4084	37.621	12153	bone morphogenetic protein 1
Il3ra	1.08442	4.03365	4.34944e-05	0.00101898	TRUE	Elevated	2.46199	2.86846	2.61113	3.00028	1.92849	2.09467	1.81513	4.50977	6.30286	5.10982	7.00157	2.80656	3.2713	2.51892	16188	interleukin 3 receptor, alpha chain
Stk10	-1.04167	4.91848	4.38877e-05	0.00102528	TRUE	Reduced	2.00206	2.55084	2.27775	1.81797	2.92118	3.30009	3.11277	3.0057	4.85974	3.84919	2.52584	6.57464	8.84978	7.65043	20868	serine/threonine kinase 10
Mapk9	-0.611643	5.59577	4.40133e-05	0.00102528	FALSE	NS	2.99431	3.27551	3.1303	2.86217	3.61843	3.57347	3.88042	6.96852	8.68335	7.75615	6.27109	11.2816	10.9048	13.7273	26420	mitogen-activated protein kinase 9
Rerg	1.37349	2.21376	4.41468e-05	0.00102528	TRUE	Elevated	1.71075	1.83059	1.70737	1.33177	0.840468	1.07834	0.791513	2.27331	2.55682	2.26564	1.51711	0.790631	1.11161	0.730889	232441	RAS-like, estrogen-regulated, growth-inhibitor
Ralbp1	-0.499507	5.51165	4.42334e-05	0.00102528	FALSE	NS	2.72441	2.94892	2.95941	2.79816	3.23236	3.40742	3.47858	5.60891	6.72172	6.77808	5.95555	8.39804	9.6105	10.1469	19765	ralA binding protein 1
Cdip1	-0.674485	6.59018	4.42481e-05	0.00102528	FALSE	NS	4.08258	4.28713	4.13627	3.74214	4.61273	4.79588	4.95546	15.9425	18.5233	16.5849	12.3812	23.4664	26.7781	30.0272	66626	cell death inducing Trp53 target 1
Sh3bp2	1.29034	3.51787	4.45511e-05	0.00102695	TRUE	Elevated	2.25088	2.06726	2.38603	2.14741	1.1553	1.53953	1.39857	3.75972	3.19089	4.22717	3.43032	1.22731	1.90701	1.6364	24055	SH3-domain binding protein 2
Axin2	-0.921079	4.31864	4.45699e-05	0.00102695	FALSE	NS	1.89686	1.92043	2.04686	1.58407	2.39547	2.75577	2.80949	2.72401	2.78535	3.13207	1.99815	4.26149	5.75413	6.01037	12006	axin 2
Slc24a3	-1.66642	5.57719	4.46121e-05	0.00102695	TRUE	Reduced	3.06509	3.03128	2.7772	2.58271	3.93663	4.14712	5.10833	7.36919	7.17533	5.85521	4.99062	14.3125	16.7178	33.4953	94249	solute carrier family 24 (sodium/potassium/calcium exchanger), member 3
Kcnk5	-1.03035	3.37579	4.48227e-05	0.00102956	TRUE	Reduced	1.18381	1.67286	1.23436	1.35157	2.19016	2.19413	2.03816	1.27176	2.18846	1.35277	1.55189	3.56356	3.57615	3.10721	16529	potassium channel, subfamily K, member 5
Ece1	0.967856	8.53407	4.49774e-05	0.00103087	FALSE	NS	6.0134	6.63963	6.37119	6.02499	5.5565	5.48075	5.12628	63.597	98.7077	81.7787	64.1184	46.0624	43.6549	33.9273	230857	endothelin converting enzyme 1
Tmem37	-0.670424	5.84881	4.66564e-05	0.00106704	FALSE	NS	5.04988	5.16775	5.05536	5.12784	5.55426	6.02131	5.91718	32.1256	34.9457	32.2518	33.9651	45.9893	63.9525	59.4296	170706	transmembrane protein 37
Sct	2.82679	1.71412	4.69094e-05	0.00107051	TRUE	Elevated	2.83456	3.29607	3.44251	4.04867	0.84819	1.41167	1.59338	6.13325	8.82237	9.87172	15.549	0.800241	1.66045	2.01756	20287	secretin
Folr1	-0.670687	8.82024	4.74821e-05	0.00108124	FALSE	NS	7.44775	7.61365	7.29892	7.55827	8.16013	8.31859	8.23406	173.58	194.856	156.469	187.48	285.05	318.26	300.091	14275	folate receptor alpha
Pgf	0.9889	5.26096	4.77453e-05	0.00108379	FALSE	NS	4.44049	4.66939	4.56122	4.77646	3.87219	3.93778	3.42299	20.7131	24.4465	22.6082	26.4069	13.6436	14.3246	9.72563	18654	placental growth factor
Nherf1	-0.753966	4.29488	4.7799e-05	0.00108379	FALSE	NS	2.91813	3.16581	3.10554	3.04306	3.60786	3.74303	4.07456	6.55864	7.97434	7.60717	7.24237	11.192	12.3895	15.8487	26941	NHERF family PDZ scaffold protein 1
C4b	1.69691	8.1831	4.81468e-05	0.00108934	TRUE	Elevated	5.34799	5.23763	5.73682	4.97184	3.53074	3.33711	4.35505	39.7293	36.7299	52.3279	30.3814	10.5574	9.10579	19.4644	12268	complement C4B (Chido blood group)
Irak2	-0.667727	5.64157	4.84351e-05	0.00109352	FALSE	NS	3.49143	3.76397	3.59266	3.39087	4.05128	4.23126	4.48312	10.2467	12.5853	11.0642	9.48946	15.5789	17.7817	21.3642	108960	interleukin-1 receptor-associated kinase 2
Slc29a1	0.698153	5.95017	4.86994e-05	0.00109714	FALSE	NS	3.53405	4.01238	3.6159	3.64053	3.13339	3.27623	3.02506	10.5839	15.1379	11.2601	11.4712	7.77497	8.68822	7.14016	63959	solute carrier family 29 (nucleoside transporters), member 1
Sdc1	1.1618	6.98511	4.90739e-05	0.00110322	TRUE	Elevated	5.26724	5.66833	5.52172	5.75605	4.75792	4.55612	4.16738	37.512	49.8556	44.9412	53.0436	26.0568	22.5249	16.9683	20969	syndecan 1
Wfs1	0.62912	5.72683	4.98525e-05	0.00111835	FALSE	NS	3.86806	4.32743	4.09183	4.01312	3.64699	3.44716	3.60716	13.6016	19.0765	16.0516	15.1462	11.5272	9.9068	11.1861	22393	wolframin ER transmembrane glycoprotein
Ntn4	-1.96981	4.86966	5.01043e-05	0.00112161	TRUE	Reduced	2.96139	2.65379	2.74876	2.89058	3.6783	4.71145	5.35217	6.78874	5.29318	5.7214	6.4157	11.8021	25.1992	39.8474	57764	netrin 4
Dzip1	0.823818	5.78821	5.03017e-05	0.00112365	FALSE	NS	2.38699	2.826	2.45943	2.21211	1.95218	1.9536	1.79029	4.23064	6.09103	4.50001	3.63351	2.8696	2.8734	2.45883	66573	DAZ interacting protein 1
Apcdd1	-1.52578	3.31626	5.05193e-05	0.00112613	TRUE	Reduced	1.10161	1.06253	1.33073	1.27785	2.50549	2.01686	2.3572	1.14594	1.08859	1.5153	1.42478	4.67844	3.04703	4.12374	494504	adenomatosis polyposis coli down-regulated 1
Cp	0.767942	10.5097	5.12008e-05	0.00113892	FALSE	NS	7.32202	7.66146	7.69169	7.52731	7.00783	6.80586	6.78795	159.01	201.456	205.742	183.478	127.696	110.884	109.504	12870	ceruloplasmin
Cyria	-0.821506	5.17832	5.13152e-05	0.00113907	FALSE	NS	1.76983	2.12559	1.91889	1.53847	2.3948	2.6336	2.61478	2.41015	3.36383	2.78132	1.90487	4.25904	5.20573	5.1253	76820	CYFIP related Rac1 interactor A
Csf1	0.936913	4.85773	5.17058e-05	0.00114533	FALSE	NS	2.46696	2.96829	2.95064	2.51109	2.11737	1.87629	2.12292	4.52877	6.82607	6.73091	4.70052	3.33902	2.6713	3.35575	12977	colony stimulating factor 1 (macrophage)
Ccdc126	-0.743489	3.1174	5.2308e-05	0.00115625	FALSE	NS	1.68944	1.8092	1.75601	1.74445	2.16909	2.39572	2.54904	2.22531	2.50449	2.37763	2.35067	3.49739	4.26238	4.85245	57895	coiled-coil domain containing 126
Adamts5	-0.720393	5.29834	5.24745e-05	0.00115751	FALSE	NS	2.04086	2.29026	2.2189	1.78575	2.70312	2.79768	2.72031	3.11489	3.89145	3.65538	2.44798	5.51208	5.95321	5.59016	23794	ADAM metallopeptidase with thrombospondin type 1 motif 5
Nr1d1	-1.94633	5.64515	5.2888e-05	0.0011642	TRUE	Reduced	3.43757	3.14588	3.31845	2.8287	4.2996	4.79248	5.83813	9.83454	7.85125	8.97594	6.10436	18.6929	26.7127	56.2073	217166	nuclear receptor subfamily 1, group D, member 1
Asph	-0.720347	7.14944	5.31105e-05	0.00116574	FALSE	NS	2.4611	2.80183	2.72979	2.31398	3.12415	3.3141	3.3924	4.50635	5.97324	5.6336	3.97255	7.71893	8.94592	9.50061	65973	aspartate-beta-hydroxylase
Mfap4	-1.01448	7.24687	5.31788e-05	0.00116574	TRUE	Reduced	5.7854	5.86834	5.73143	6.04905	7.24483	6.67153	6.86567	54.1543	57.4178	52.129	65.2135	150.674	100.937	115.62	76293	microfibrillar-associated protein 4
Mthfd1	-0.652859	5.01247	5.40886e-05	0.00117995	FALSE	NS	2.57665	2.98123	2.87825	2.79748	3.27476	3.52243	3.58329	4.96555	6.8966	6.35258	5.95226	8.67831	10.491	10.9861	108156	methylenetetrahydrofolate dehydrogenase (NADP+ dependent), methenyltetrahydrofolate cyclohydrolase, formyltetrahydrofolate synthase
Megf10	2.2579	4.53805	5.40917e-05	0.00117995	TRUE	Elevated	2.18182	2.56957	2.57361	2.0516	0.80888	0.49965	1.35935	3.53726	4.93631	4.95296	3.14565	0.751851	0.41387	1.5657	70417	multiple EGF-like-domains 10
Slc36a4	-0.684093	4.63795	5.41995e-05	0.00117995	FALSE	NS	2.10489	2.12485	2.24291	1.82539	2.59747	2.70147	2.79809	3.30164	3.36157	3.73352	2.54402	5.05223	5.50466	5.95518	234967	solute carrier family 36 (proton/amino acid symporter), member 4
Gnl3	0.605165	4.53445	5.43373e-05	0.00117995	FALSE	NS	3.71197	3.71769	3.74397	3.81544	3.26098	3.26912	3.29799	12.1043	12.1563	12.3982	13.0787	8.58631	8.64056	8.83544	30877	guanine nucleotide binding protein nucleolar 3
E2f5	0.702394	4.6818	5.43855e-05	0.00117995	FALSE	NS	2.00851	2.4878	2.34643	2.19102	1.83294	1.80872	1.74123	3.02366	4.60921	4.08566	3.56628	2.56261	2.50331	2.34321	13559	E2F transcription factor 5
Tceal6	-1.9335	2.75162	5.48805e-05	0.00118825	TRUE	Reduced	2.09529	1.75537	2.16523	1.73801	3.35079	3.24843	4.20226	3.27313	2.37613	3.48539	2.33574	9.20209	8.50328	17.408	66104	transcription elongation factor A (SII)-like 6
Reck	-0.912421	4.472	5.58349e-05	0.00120645	FALSE	NS	1.91343	2.27377	2.1621	1.79721	2.76686	2.7905	2.98895	2.76704	3.83585	3.47566	2.47547	5.80624	5.91868	6.93895	53614	reversion-inducing-cysteine-rich protein with kazal motifs
Dtx1	-0.70938	4.6154	5.60543e-05	0.00120858	FALSE	NS	2.27448	2.62566	2.39975	2.2652	2.98552	2.92574	3.26459	3.83823	5.17166	4.27713	3.80721	6.92009	6.59864	8.61035	14357	deltex 1, E3 ubiquitin ligase
Nr2f1	-1.48768	3.36523	5.61626e-05	0.00120858	TRUE	Reduced	1.42639	1.25142	1.57876	1.32745	2.60101	2.11828	2.86247	1.68772	1.38075	1.98713	1.5096	5.0671	3.34175	6.27262	13865	nuclear receptor subfamily 2, group F, member 1
Cyb5b	-0.468135	5.75951	5.62782e-05	0.00120861	FALSE	NS	3.40222	3.57363	3.53801	3.35809	3.83811	3.96504	4.12489	9.57229	10.9061	10.6158	9.25386	13.3016	14.617	16.4468	66427	cytochrome b5 type B
Chst12	-0.890473	4.40399	5.65187e-05	0.00121131	FALSE	NS	3.02745	3.32784	3.30097	3.21367	3.68465	4.18815	4.40372	7.15365	9.04107	8.85581	8.27705	11.8585	17.2288	20.1667	59031	carbohydrate sulfotransferase 12
Pdk2	-0.70166	6.97312	5.67792e-05	0.00121429	FALSE	NS	5.16459	5.37297	5.24492	4.75965	5.79685	5.90038	6.03951	34.8672	40.4405	36.9208	26.0893	54.5938	58.73	64.7771	18604	pyruvate dehydrogenase kinase, isoenzyme 2
Slc41a2	0.901299	4.05184	5.68962e-05	0.00121429	FALSE	NS	1.86611	1.98159	2.07525	1.81527	1.17775	1.32296	1.61329	2.64549	2.94928	3.21419	2.51926	1.26224	1.50178	2.0595	338365	solute carrier family 41, member 2
Gpc3	-2.35638	3.24661	5.70025e-05	0.00121429	TRUE	Reduced	1.16012	0.86575	1.80085	1.00624	2.61928	2.7761	3.68162	1.23476	0.822286	2.48424	1.00867	5.14442	5.84999	11.8315	14734	glypican 3
Tmem95	1.43063	1.65352	5.75604e-05	0.00122371	TRUE	Elevated	1.79708	2.04212	2.09627	1.63873	1.18641	1.04017	0.924239	2.47516	3.1185	3.27602	2.11392	1.27586	1.05647	0.897683	100503361	transmembrane protein 95
Osbpl2	-0.629086	5.40516	5.79391e-05	0.00122929	FALSE	NS	2.98989	3.07785	3.05779	2.97404	3.49639	3.558	3.92177	6.94412	7.44357	7.32697	6.85735	10.2854	10.7778	14.1555	228983	oxysterol binding protein-like 2
Aqp4	-1.70439	5.50033	5.81014e-05	0.00123026	TRUE	Reduced	2.46221	2.29859	2.47299	1.67835	3.39443	3.52425	4.35411	4.51059	3.91976	4.55194	2.20061	9.51535	10.5055	19.4512	11829	aquaporin 4
Nfix	-0.727355	7.52537	5.84567e-05	0.0012339	FALSE	NS	4.0918	4.42309	4.28854	3.95711	4.67022	5.09865	5.11551	16.0512	20.4528	18.5424	14.5313	24.461	33.2646	33.6673	18032	nuclear factor I/X
Pcca	-0.657192	4.1822	5.85067e-05	0.0012339	FALSE	NS	2.11717	2.50543	2.49496	2.1933	2.96588	2.93033	2.95903	3.33843	4.67818	4.63713	3.5735	6.81301	6.62283	6.77602	110821	propionyl-Coenzyme A carboxylase, alpha polypeptide
Dll1	-1.4104	3.77996	5.88672e-05	0.00123703	TRUE	Reduced	1.28237	1.60687	1.8395	1.05125	2.59697	2.49048	2.64218	1.43238	2.0459	2.57887	1.07233	5.05013	4.61966	5.24273	13388	delta like canonical Notch ligand 1
Slc39a1	0.645109	7.28408	5.88895e-05	0.00123703	FALSE	NS	5.91385	6.233	6.18784	6.1305	5.67622	5.60179	5.40006	59.2901	74.2177	71.8997	69.0589	50.1342	47.5632	41.2261	30791	solute carrier family 39 (zinc transporter), member 1
Plekhm1	0.696348	6.03301	5.91793e-05	0.00124065	FALSE	NS	3.52125	3.72377	3.58093	3.46204	3.02884	3.20135	2.80757	10.4816	12.212	10.9665	10.0199	7.16155	8.19821	6.00105	353047	pleckstrin homology domain containing, family M (with RUN domain) member 1
Slc22a8	-1.38585	4.83532	6.05964e-05	0.00126563	TRUE	Reduced	1.9253	2.3318	2.46454	1.75045	3.55911	2.95274	3.53706	2.79817	4.03434	4.51951	2.36463	10.7869	6.74216	10.6081	19879	solute carrier family 22 (organic anion transporter), member 8
Gpnmb	2.29672	4.8461	6.07019e-05	0.00126563	TRUE	Elevated	3.2101	3.51282	3.60775	4.07415	2.22758	1.12466	1.8157	8.25416	10.4147	11.191	15.8438	3.68349	1.1805	2.52031	93695	glycoprotein (transmembrane) nmb
1600014C10Rik	-0.595334	3.98245	6.07302e-05	0.00126563	FALSE	NS	2.1253	2.35844	2.13307	2.12424	2.65655	2.69612	2.86561	3.36293	4.12814	3.38651	3.35974	5.30525	5.48057	6.28843	72244	RIKEN cDNA 1600014C10 gene
Gm36277	3.48017	2.46041	6.1029e-05	0.00126695	TRUE	Elevated	2.47344	2.91677	2.43232	2.25669	1.02699	0.424533	0.0345343	4.55365	6.55155	4.39762	3.77894	1.03777	0.342138	0.0242262	102640138	predicted gene, 36277
Bcam	-1.14534	4.86171	6.10332e-05	0.00126695	TRUE	Reduced	3.11908	2.56801	3.0176	2.85392	3.99037	3.81046	4.25662	7.68831	4.92991	7.09818	6.22964	14.8936	13.0302	18.1149	57278	basal cell adhesion molecule
Mrps6	-0.858617	5.50302	6.12346e-05	0.00126757	FALSE	NS	5.51591	5.39721	5.38857	5.50839	6.04379	6.47896	6.59861	44.7568	41.1426	40.8909	44.5188	64.9725	88.1991	95.9127	121022	mitochondrial ribosomal protein S6
Frmd4b	0.860012	6.55632	6.13028e-05	0.00126757	FALSE	NS	3.84711	4.43647	4.04898	3.74233	3.40887	3.3735	3.14187	13.3911	20.6526	15.5526	12.383	9.62116	9.36397	7.82668	232288	FERM domain containing 4B
Ifi35	-1.13481	3.15045	6.15004e-05	0.00126917	TRUE	Reduced	2.2368	2.14722	2.22691	2.54731	3.20896	3.1749	3.61691	3.71351	3.42972	3.68129	4.84544	8.24687	8.0311	11.2687	70110	interferon-induced protein 35
Col11a1	-2.42868	4.15611	6.25397e-05	0.0012881	TRUE	Reduced	0.783212	0.775198	0.974257	0.498309	2.88295	2.2209	1.485	0.720958	0.711424	0.964629	0.412557	6.37659	3.66185	1.79917	12814	collagen, type XI, alpha 1
Pde3b	0.686641	4.33629	6.26903e-05	0.00128869	FALSE	NS	2.27581	2.48043	2.5043	2.20679	1.99983	1.8751	1.82383	3.84271	4.58065	4.67373	3.61648	2.99954	2.66828	2.54019	18576	phosphodiesterase 3B, cGMP-inhibited
Gatd3a	-0.611429	5.00911	6.30417e-05	0.0012934	FALSE	NS	4.17861	4.4751	4.32534	4.37466	4.81978	4.97147	5.2163	17.1086	21.2402	19.0474	19.7445	27.2422	30.3734	36.1761	28295	glutamine amidotransferase like class 1 domain containing 3A
Clstn3	-1.29846	4.49722	6.53135e-05	0.00133493	TRUE	Reduced	2.13935	2.14996	1.84022	1.79991	2.84909	2.84356	3.58347	3.40562	3.43815	2.58065	2.48199	6.20545	6.1779	10.9876	232370	calsyntenin 3
Glul	-2.37142	8.06613	6.53187e-05	0.00133493	TRUE	Reduced	5.42595	4.94731	5.4451	4.97566	6.80519	6.87676	8.56768	41.9907	29.8523	42.5652	30.4647	110.832	116.52	378.428	14645	glutamate-ammonia ligase
Dnajb11	0.794238	6.84275	6.56128e-05	0.00133835	FALSE	NS	5.16197	5.50851	5.3594	5.43145	4.86038	4.69576	4.44048	34.8021	44.5224	40.0526	42.1547	28.0483	24.9159	20.7129	67838	DnaJ heat shock protein family (Hsp40) member B11
Tom1l2	-0.984565	6.05261	6.61772e-05	0.00134726	FALSE	NS	2.80048	2.90647	2.80808	2.58824	3.34596	3.59991	4.15174	5.96673	6.49784	6.00351	5.01363	9.16798	11.1249	16.7746	216810	target of myb1-like 2 (chicken)
Minar2	-1.44238	4.2109	6.63146e-05	0.00134746	TRUE	Reduced	2.72247	2.11684	2.49215	2.42774	3.95998	3.36548	4.01823	5.60002	3.33742	4.62616	4.38049	14.5623	9.30645	15.2035	225583	membrane integral NOTCH2 associated receptor 2
Cdc42bpa	-0.790405	8.27275	6.7172e-05	0.00136226	FALSE	NS	3.85427	4.23267	4.06975	3.52277	4.56929	4.88233	4.82676	13.4627	17.8001	15.7925	10.4937	22.7407	28.4935	27.3791	226751	CDC42 binding protein kinase alpha
Ociad2	-1.7009	3.6144	6.83055e-05	0.0013826	TRUE	Reduced	2.07099	1.4222	1.64163	1.81368	3.56359	2.75309	3.20256	3.20174	1.67993	2.12018	2.51537	10.8235	5.74158	8.20591	433904	OCIA domain containing 2
Plpp3	-1.64872	4.99151	6.89179e-05	0.00139233	TRUE	Reduced	2.55129	2.29807	2.80761	2.49948	3.8689	3.53339	4.68107	4.86158	3.91799	6.00123	4.65481	13.6101	10.5786	24.6533	67916	phospholipid phosphatase 3
Clec11a	-1.48377	4.25046	6.90921e-05	0.00139318	TRUE	Reduced	2.47532	2.65178	2.65903	2.48012	3.18786	4.13566	4.35682	4.56089	5.28443	5.31607	4.57944	8.11257	16.5775	19.4896	20256	C-type lectin domain family 11, member a
Lypd6	-0.623268	5.51861	6.96735e-05	0.00139975	FALSE	NS	3.15653	3.547	3.49666	3.34527	3.8284	4.08988	4.19398	7.91685	10.6883	10.2875	9.16312	13.2057	16.0285	17.3026	320343	LY6/PLAUR domain containing 6
Tnfrsf25	1.68143	4.8541	6.96827e-05	0.00139975	TRUE	Elevated	3.85565	3.76507	3.85975	3.2488	1.99447	2.7864	2.01644	13.4766	12.5956	13.5178	8.50575	2.9847	5.89906	3.04583	85030	tumor necrosis factor receptor superfamily, member 25
Col2a1	-1.76163	5.53927	7.03051e-05	0.00140957	TRUE	Reduced	1.83156	1.66864	2.62073	1.72438	3.86468	3.29568	3.49153	2.55921	2.17914	5.15061	2.30437	13.5675	8.81969	10.2475	12824	collagen, type II, alpha 1
Tm4sf1	1.93154	3.19375	7.07982e-05	0.00141677	TRUE	Elevated	2.01311	1.45576	2.16689	2.09429	0.565467	0.951106	1.01218	3.03652	1.74301	3.49054	3.27015	0.479867	0.933354	1.01696	17112	transmembrane 4 superfamily member 1
Gm33088	-1.56326	0.841093	7.16247e-05	0.0014306	TRUE	Reduced	1.24981	1.84024	1.16567	1.65028	2.48053	2.86967	2.8608	1.3781	2.58069	1.24338	2.13894	4.58102	6.30896	6.26421	102635851	predicted gene, 33088
Gm5148	1.22021	3.25466	7.24438e-05	0.00144423	TRUE	Elevated	3.39186	3.51629	3.29959	3.10972	1.88789	2.32957	2.74179	9.49667	10.4422	8.84637	7.63215	2.70094	4.02657	5.68902	381438	predicted gene 5148
Trim47	1.50067	5.24297	7.33442e-05	0.00145942	TRUE	Elevated	4.13555	4.32237	4.26657	4.42344	2.27552	3.22954	3.29673	16.5762	19.0062	18.2471	20.458	3.84172	8.37971	8.82688	217333	tripartite motif-containing 47
Col1a1	3.17244	4.96755	7.35453e-05	0.00145946	TRUE	Elevated	2.471	2.47565	3.21373	3.63599	1.15891	0.779288	0.689073	4.54429	4.56216	8.27744	11.432	1.23288	0.716283	0.612248	12842	collagen, type I, alpha 1
Lrig3	0.873989	5.05289	7.3622e-05	0.00145946	FALSE	NS	3.05943	3.54352	3.29027	2.8725	2.30709	2.7265	2.50821	7.3364	10.6602	8.78298	6.32332	3.94884	5.61847	4.68913	320398	leucine-rich repeats and immunoglobulin-like domains 3
Insig1	-1.07563	6.38963	7.42193e-05	0.00146854	TRUE	Reduced	4.13362	5.03834	4.52941	4.43953	5.87677	5.46348	5.66246	16.5526	31.8618	22.0933	20.6985	57.7604	43.1235	49.649	231070	insulin induced gene 1
Dcakd	0.621667	6.29919	7.49068e-05	0.0014787	FALSE	NS	4.93232	5.15281	5.02072	5.21959	4.45214	4.63221	4.62074	29.5335	34.5756	31.4629	36.2608	20.889	23.799	23.6026	68087	dephospho-CoA kinase domain containing
Mcam	1.29599	3.46136	7.50698e-05	0.0014787	TRUE	Elevated	1.82425	2.42425	2.34112	2.07256	1.53043	1.36099	1.06039	2.54123	4.36751	4.06697	3.20633	1.88873	1.56861	1.08549	84004	melanoma cell adhesion molecule
Marcks	0.910637	6.53376	7.51525e-05	0.0014787	FALSE	NS	4.79326	4.70169	4.5442	4.94474	4.0505	3.7744	4.07998	26.7278	25.0225	22.3314	29.7976	15.57	12.6838	15.9121	17118	myristoylated alanine rich protein kinase C substrate
Tgif1	0.624472	5.68179	7.56907e-05	0.00148652	FALSE	NS	3.37074	3.68154	3.57546	3.45653	2.92397	3.22486	2.94635	9.34412	11.8308	10.9212	9.97789	6.5893	8.34931	6.70795	21815	TGFB-induced factor homeobox 1
Sema3b	-0.51808	5.92893	7.6319e-05	0.00149216	FALSE	NS	3.45889	3.82022	3.62766	3.7373	4.15277	4.26121	4.26952	9.99585	13.1254	11.3605	12.3365	16.7872	18.1758	18.2865	20347	sema domain, immunoglobulin domain (Ig), short basic domain, secreted, (semaphorin) 3B
Phldb2	1.19204	5.24126	7.63711e-05	0.00149216	TRUE	Elevated	1.62035	1.85772	1.79984	1.36006	1.06752	1.12869	0.790879	2.0745	2.62435	2.48181	1.56695	1.09583	1.1866	0.730129	208177	pleckstrin homology like domain, family B, member 2
Inpp5f	-0.601116	5.32751	7.651e-05	0.00149216	FALSE	NS	2.7036	2.85409	2.78585	2.39478	3.18138	3.32545	3.35474	5.51426	6.23049	5.89644	4.25898	8.07175	9.02445	9.23007	101490	inositol polyphosphate-5-phosphatase F
Nupr1	0.875811	10.9049	7.65428e-05	0.00149216	FALSE	NS	11.784	11.6861	11.7938	11.9907	10.9587	11.2165	10.9117	3525.52	3294.12	3549.58	4068.71	1989.26	2378.53	1925.45	56312	nuclear protein transcription regulator 1
Crtc3	-0.821612	4.98658	7.72497e-05	0.00150317	FALSE	NS	2.12481	2.55442	2.34247	2.00941	2.75001	3.04528	3.24113	3.36145	4.87433	4.07172	3.02616	5.72721	7.25509	8.45534	70461	CREB regulated transcription coactivator 3
Gsr	0.539002	4.28363	7.79821e-05	0.00151463	FALSE	NS	2.94839	3.32504	3.13903	3.11512	2.742	2.73927	2.73208	6.71886	9.0216	7.80931	7.66454	5.68995	5.67734	5.64411	14782	glutathione reductase
AF357359	3.46444	0.754182	7.84955e-05	0.0015218	TRUE	Elevated	5.53809	6.98446	6.52401	4.83905	2.36569	3.10181	3.19308	45.4657	125.628	91.0283	27.6219	4.15398	7.58493	8.14564	100303647	snoRNA AF357359
Zdhhc2	0.875988	4.46234	7.96917e-05	0.00154217	FALSE	NS	1.92498	2.21365	2.00014	2.11414	1.67004	1.47822	1.3408	2.79733	3.63847	3.0004	3.32933	2.18224	1.78605	1.53292	70546	zinc finger, DHHC domain containing 2
Acad8	-0.512537	4.90292	8.10468e-05	0.00156552	FALSE	NS	3.10645	3.18107	3.07246	3.09949	3.51801	3.75552	3.68905	7.61258	8.06982	7.41206	7.57116	10.4559	12.5059	11.8977	66948	acyl-Coenzyme A dehydrogenase family, member 8
Tsnax	0.465934	7.0695	8.16606e-05	0.0015745	FALSE	NS	5.90279	6.02943	6.00531	5.90603	5.44258	5.57942	5.73121	58.8296	64.3189	63.2359	58.9643	42.4891	46.816	52.1211	53424	translin-associated factor X
Slc20a1	-0.628434	5.63219	8.19708e-05	0.0015776	FALSE	NS	2.58511	2.84288	2.63365	2.48583	3.15145	3.11161	3.48491	5.0006	6.17452	5.20596	4.60155	7.88548	7.64349	10.196	20515	solute carrier family 20, member 1
4930581F22Rik	1.22482	2.3885	8.26223e-05	0.0015847	TRUE	Elevated	1.71666	1.71531	1.89184	1.34723	0.885494	1.1682	0.926825	2.28674	2.28366	2.71108	1.54422	0.847398	1.24731	0.901088	78934	RIKEN cDNA 4930581F22 gene
P2ry2	-0.832942	4.91141	8.26397e-05	0.0015847	FALSE	NS	2.94881	3.30873	2.80161	2.79083	3.49265	3.90353	3.9716	6.72114	8.90895	5.97217	5.92026	10.2562	13.9651	14.6881	18442	purinergic receptor P2Y, G-protein coupled 2
Smarca2	-0.849822	6.39894	8.33402e-05	0.00159524	FALSE	NS	2.94462	3.10269	3.04695	2.62985	3.58234	3.59277	4.10567	6.69875	7.59021	7.26461	5.18961	10.9782	11.0651	16.216	67155	SWI/SNF related BAF chromatin remodeling complex subunit ATPase 2
Fam171a1	0.784585	5.92547	8.42926e-05	0.00161055	FALSE	NS	3.71417	4.14753	4.00542	3.85399	3.37084	3.4535	2.99731	12.1243	16.7227	15.0602	13.46	9.34484	9.9549	6.98508	269233	family with sequence similarity 171, member A1
Slc38a3	-0.761401	7.19309	8.4557e-05	0.00161269	FALSE	NS	4.71091	5.35475	5.04005	4.65246	5.80904	5.7932	5.72373	25.1893	39.9206	31.9009	24.1495	55.0655	54.4533	51.8463	76257	solute carrier family 38, member 3
Chd3	-1.07771	6.11068	8.5581e-05	0.00162928	TRUE	Reduced	2.79176	2.81835	2.81567	2.3238	3.45136	3.52099	4.13531	5.92475	6.05355	6.04045	4.00648	9.93865	10.4796	16.5732	216848	chromodomain helicase DNA binding protein 3
Crocc	0.635717	6.34937	8.6487e-05	0.00164356	FALSE	NS	3.26488	3.78463	3.3876	3.33417	3.00517	2.96555	2.89338	8.61231	12.7812	9.46572	9.08521	7.02873	6.81122	6.4301	230872	ciliary rootlet coiled-coil, rootletin
Fam171b	-1.96008	4.58838	8.75415e-05	0.00165732	TRUE	Reduced	1.85893	1.64681	1.54458	1.19105	2.62745	2.9017	3.82715	2.62738	2.13141	1.91719	1.28319	5.17935	6.47307	13.1934	241520	family with sequence similarity 171, member B
Efnb1	-0.466032	5.87073	8.75845e-05	0.00165732	FALSE	NS	3.81729	4.02005	3.86953	3.63346	4.29679	4.42236	4.34379	13.0967	15.224	13.6165	11.4102	18.6546	20.4418	19.3054	13641	ephrin B1
Tmem123	0.480431	7.28069	8.76812e-05	0.00165732	FALSE	NS	5.67375	5.94531	5.80641	5.73644	5.44558	5.37123	5.38583	50.0469	60.6193	54.9634	52.3138	42.5796	40.3905	40.8114	71929	transmembrane protein 123
Pms2	0.875162	5.12412	8.7864e-05	0.00165781	FALSE	NS	2.15287	2.10196	2.24601	2.45119	1.64019	1.6821	1.67611	3.44711	3.29292	3.74371	4.46865	2.11707	2.20894	2.19565	18861	PMS1 homolog2, mismatch repair system component
Lratd2	0.78136	4.40941	8.97262e-05	0.00168992	FALSE	NS	2.08212	2.2461	2.35575	1.98072	1.45432	1.65144	1.85085	3.23428	3.744	4.11861	2.94691	1.74028	2.14146	2.60711	399603	LRAT domain containing 1
Cdc42ep1	-0.689432	5.0762	9.01805e-05	0.00169546	FALSE	NS	3.35583	3.54861	3.53841	3.34243	3.83648	4.23141	4.38729	9.23777	10.7014	10.619	9.14313	13.2855	17.7837	19.9269	104445	CDC42 effector protein 1
Higd1a	0.7155	6.29691	9.15833e-05	0.00171641	FALSE	NS	5.37991	5.54588	5.50132	5.70171	5.04244	4.83197	4.88531	40.6402	45.717	44.2962	51.0457	31.9553	27.4819	28.5546	56295	HIG1 domain family, member 1A
Col9a1	-2.83538	7.56371	9.16196e-05	0.00171641	TRUE	Reduced	3.38701	3.699	4.24891	3.12108	7.25223	6.35657	4.85546	9.46146	11.987	18.0129	7.70039	151.454	80.944	27.9493	12839	collagen, type IX, alpha 1
Podxl	-0.655838	5.93003	9.18006e-05	0.00171675	FALSE	NS	3.12525	3.44061	3.35459	2.8796	3.85705	3.9922	3.7905	7.72555	9.85741	9.22895	6.35948	13.4907	14.9137	12.8374	27205	podocalyxin-like
Vsx2	-2.46864	5.36244	9.2065e-05	0.00171866	TRUE	Reduced	2.81951	1.92733	2.58312	2.43095	4.30942	3.91825	5.64658	6.05923	2.80351	4.99235	4.39249	18.8273	14.1185	49.0944	12677	visual system homeobox 2
Ostc	0.612079	6.06184	9.47152e-05	0.00176501	FALSE	NS	6.10272	6.10905	6.00962	6.25951	5.53034	5.65602	5.64325	67.723	68.025	63.4284	75.6128	45.2166	49.4235	48.979	66357	oligosaccharyltransferase complex subunit (non-catalytic)
Tnfrsf12a	1.18747	4.89752	9.53815e-05	0.0017743	TRUE	Elevated	5.15112	5.11605	5.32461	5.64231	4.03656	4.37356	4.38521	34.5338	33.6805	39.0743	48.9466	15.4106	19.7287	19.8968	27279	tumor necrosis factor receptor superfamily, member 12a
Ncam1	-0.692149	7.51265	9.56555e-05	0.00177627	FALSE	NS	3.80508	4.15918	3.96589	3.58764	4.35794	4.70769	4.7753	12.9779	16.8665	14.6262	11.0223	19.5055	25.1309	26.3848	17967	neural cell adhesion molecule 1
Akr1b1	-0.706343	6.61942	9.66679e-05	0.00179192	FALSE	NS	5.61508	5.79949	5.71404	5.84871	6.58259	6.69453	6.26529	48.0127	54.6955	51.4925	56.6285	94.8422	102.575	75.9203	11677	aldo-keto reductase family 1 member B
Lin52	-0.969982	3.83744	9.71e-05	0.00179372	FALSE	NS	2.00689	2.19888	2.13113	1.81351	2.50408	2.88622	3.23596	3.01914	3.59122	3.38059	2.51497	4.67289	6.39329	8.42154	217708	lin-52 DREAM MuvB core complex component
Lrp5	-0.906298	3.64184	9.74263e-05	0.00179372	FALSE	NS	1.35096	1.47063	1.60746	1.15444	2.12127	1.95736	2.18382	1.55082	1.77144	2.04714	1.22598	3.35076	2.8835	3.54354	16973	low density lipoprotein receptor-related protein 5
Map4k5	-0.699785	5.71639	9.74757e-05	0.00179372	FALSE	NS	3.13422	3.58197	3.37322	2.93944	3.8199	4.10034	4.02953	7.78002	10.9751	9.36191	6.67114	13.1222	16.1525	15.3309	399510	mitogen-activated protein kinase kinase kinase kinase 5
Chp1	-0.536665	5.15714	9.75004e-05	0.00179372	FALSE	NS	3.39014	3.65211	3.60947	3.34625	3.93969	4.13477	4.15056	9.48417	11.5718	11.2056	9.17003	14.3449	16.5666	16.76	56398	calcineurin-like EF hand protein 1
Tmem200c	-1.26492	3.46391	9.7614e-05	0.00179372	TRUE	Reduced	1.8255	1.76713	1.54714	1.42357	2.38341	2.46303	3.11737	2.5443	2.40375	1.92238	1.68249	4.21769	4.51373	7.67804	622645	transmembrane protein 200C
Pdia6	1.22679	8.86284	9.86983e-05	0.0018105	TRUE	Elevated	7.90822	8.10914	7.97409	8.19038	7.21168	7.01872	6.3609	239.221	275.118	250.444	291.113	147.228	128.672	81.1907	71853	protein disulfide isomerase associated 6
Msrb3	-0.538144	5.52631	9.90114e-05	0.00181309	FALSE	NS	2.98263	3.19356	2.99764	2.90083	3.46057	3.76623	3.49093	6.90426	8.14865	6.98693	6.46857	10.0087	12.6065	10.2428	320183	methionine sulfoxide reductase B3
Pcyt1b	-0.73449	5.98385	9.98997e-05	0.00182542	FALSE	NS	3.31343	3.3981	3.34905	3.01577	3.69511	4.21555	4.13036	8.94124	9.54214	9.18979	7.0879	11.9521	17.5784	16.5131	236899	phosphate cytidylyltransferase 1, choline, beta isoform
Gpx1	0.70763	6.77425	0.00010003	0.00182542	FALSE	NS	6.8815	6.87409	6.84479	7.13701	6.29635	6.4213	6.26553	116.907	116.303	113.944	139.752	77.5939	84.7044	75.9332	14775	glutathione peroxidase 1
Dio3	-1.80862	3.45851	0.000101127	0.00184226	TRUE	Reduced	1.61924	1.20066	2.07209	1.25954	3.14565	2.78401	3.25408	2.07212	1.29845	3.20496	1.39419	7.84986	5.88766	8.54059	107585	deiodinase, iodothyronine type III
Gng2	0.891135	4.73197	0.000101831	0.00184843	FALSE	NS	3.04729	2.97681	3.25577	3.1019	2.24612	2.31441	2.66013	7.26656	6.87244	8.55175	7.58547	3.74406	3.97403	5.3209	14702	guanine nucleotide binding protein (G protein), gamma 2
Nol9	0.526855	5.52078	0.000101984	0.00184843	FALSE	NS	3.53952	3.74564	3.66074	3.44356	3.21878	3.22325	3.14553	10.6279	12.4138	11.6471	9.87963	8.31002	8.33891	7.8491	74035	nucleolar protein 9
Slc16a2	-1.51019	4.11828	0.000101991	0.00184843	TRUE	Reduced	1.26721	0.763201	1.17166	1.10111	2.30334	1.80853	2.27908	1.40695	0.697252	1.25271	1.1452	3.93598	2.50285	3.85369	20502	solute carrier family 16 (monocarboxylic acid transporters), member 2
Ndufa4l2	1.37142	6.28365	0.000103956	0.00188082	TRUE	Elevated	6.25354	5.64037	6.20173	5.75645	4.42259	5.10632	4.62097	75.2961	48.8792	72.605	53.0584	20.4454	33.4474	23.6066	407790	Ndufa4, mitochondrial complex associated like 2
Fam107b	-0.688183	6.56684	0.000104649	0.00189011	FALSE	NS	4.23471	4.53149	4.3634	4.08662	4.67622	5.1704	5.25322	17.8267	22.1267	19.5833	15.9901	24.5672	35.0119	37.1397	66540	family with sequence similarity 107, member B
Fbln2	2.94894	6.72348	0.000104951	0.00189233	TRUE	Elevated	4.58385	4.82925	5.40414	5.3095	3.07452	2.37505	1.41525	22.9815	27.4283	41.3457	38.6568	7.42409	4.18753	1.66707	14115	fibulin 2
Gm7466	0.747599	3.40532	0.000105317	0.00189571	FALSE	NS	3.62597	3.83732	3.80183	3.9336	3.05411	3.18284	3.35185	11.346	13.2939	12.9465	14.2803	7.30576	8.0809	9.2096	665053	phosphoglycerate kinase 1 pseudogene
Rab38	-1.10283	3.20258	0.000105748	0.00190023	TRUE	Reduced	2.22344	2.08465	2.07695	2.40703	3.38268	2.96009	3.25137	3.67004	3.24173	3.21914	4.3038	9.43008	6.78171	8.52271	72433	RAB38, member RAS oncogene family
Hdac11	-0.97518	5.82638	0.000106638	0.00191114	FALSE	NS	3.84061	3.97044	3.91265	3.93483	4.5418	4.71079	5.39705	13.3264	14.6755	14.06	14.2933	22.2926	25.1872	41.138	232232	histone deacetylase 11
Srebf2	-0.508269	6.85313	0.000106717	0.00191114	FALSE	NS	4.06702	4.31885	4.25617	4.00172	4.60467	4.64404	4.91807	15.7609	18.9574	18.1089	15.0191	23.33	24.0032	29.2333	20788	sterol regulatory element binding factor 2
Pon3	-0.902626	4.49297	0.000107926	0.00192951	FALSE	NS	1.42956	1.3587	1.51012	1.2703	2.23542	2.14471	1.8203	1.69365	1.56454	1.84834	1.41211	3.709	3.42204	2.53155	269823	paraoxonase 3
Ubtd2	-0.464638	5.18243	0.000109002	0.00194547	FALSE	NS	3.24503	3.53628	3.46308	3.27619	3.92321	3.91885	3.80519	8.48092	10.6018	10.0278	8.68793	14.1706	14.1249	12.979	327900	ubiquitin domain containing 2
1700025G04Rik	-0.593415	6.27562	0.000109716	0.00195212	FALSE	NS	2.61462	2.93189	2.73911	2.37165	3.14916	3.33979	3.28788	5.12462	6.63108	5.67659	4.17534	7.8714	9.12457	8.76674	69399	RIKEN cDNA 1700025G04 gene
Cys1	-1.57429	4.76257	0.000109745	0.00195212	TRUE	Reduced	2.49002	2.10734	2.23933	2.11453	2.90294	3.69744	4.21466	4.61785	3.30895	3.72178	3.33048	6.4795	11.973	17.5668	12879	cystin 1
Tprkb	-0.839024	5.5081	0.00011003	0.0019539	FALSE	NS	3.31198	3.50778	3.45345	3.4461	4.08891	4.01097	4.68395	8.93131	10.3749	9.95447	9.89882	16.0171	15.1221	24.7045	69786	Tp53rk binding protein
Ccnjl	-0.657957	4.20809	0.000111103	0.00196966	FALSE	NS	2.57039	2.80853	2.58844	2.37714	3.24717	3.32822	3.10702	4.9397	6.00572	5.01448	4.19507	8.49503	9.04368	7.616	380694	cyclin J-like
Fbxo6	-1.29585	2.39578	0.000111663	0.00197519	TRUE	Reduced	1.28744	1.07813	1.43863	1.37712	2.03308	2.10437	2.61667	1.44094	1.1113	1.71063	1.59749	3.09277	3.3001	5.13333	50762	F-box protein 6
Tbcd	-0.451591	6.36927	0.000111789	0.00197519	FALSE	NS	4.05168	4.21067	4.03622	3.96708	4.62876	4.57259	4.51945	15.5836	17.5155	15.4067	14.6391	23.7398	22.7951	21.9346	108903	tubulin-specific chaperone d
Epm2a	-0.522143	4.33177	0.000113793	0.00200724	FALSE	NS	2.20916	2.42076	2.37773	2.24015	2.73158	2.72184	2.97994	3.62405	4.35453	4.19719	3.72445	5.64183	5.59712	6.88955	13853	epilepsy, progressive myoclonic epilepsy, type 2 gene alpha
Cbs	-0.958532	2.37062	0.000113999	0.00200752	FALSE	NS	0.905345	1.19242	1.25208	1.07339	1.70072	1.77491	1.79915	0.872992	1.28535	1.38184	1.10437	2.25063	2.42217	2.48014	12411	cystathionine beta-synthase
Rdh10	-0.850807	5.23849	0.000114955	0.00202098	FALSE	NS	3.85245	3.66198	3.85351	3.41918	4.44606	4.40104	4.88145	13.4445	11.658	13.4552	9.69732	20.797	20.1273	28.4755	98711	retinol dehydrogenase 10 (all-trans)
Rab11fip1	-0.823755	5.56707	0.000117518	0.00206262	FALSE	NS	2.13083	2.6267	2.39014	1.96583	2.99136	3.23236	2.9087	3.37968	5.17613	4.2421	2.90638	6.95222	8.39802	6.5094	75767	RAB11 family interacting protein 1 (class I)
Plscr1	-1.48482	2.04939	0.000118557	0.00207741	TRUE	Reduced	1.33	1.18722	1.2197	1.26281	2.06332	2.00747	2.8375	1.51402	1.27713	1.32898	1.39963	3.17946	3.02076	6.14779	22038	phospholipid scramblase 1
Scd1	-1.75506	3.95798	0.000119253	0.00208614	TRUE	Reduced	1.2367	1.47215	1.68151	1.34124	2.0144	2.90081	3.32711	1.35659	1.77435	2.20763	1.53369	3.04012	6.46844	9.03601	20249	stearoyl-Coenzyme A desaturase 1
Ino80c	-0.756318	3.9517	0.000119651	0.00208964	FALSE	NS	2.37903	2.41049	2.68474	2.53573	3.08418	3.13121	3.46132	4.20188	4.31656	5.42965	4.79872	7.48068	7.7617	10.0144	225280	INO80 complex subunit C
Gsta4	-0.801665	5.65917	0.000121774	0.0021232	FALSE	NS	5.26891	5.45823	5.28568	5.22859	5.72291	6.20557	6.52572	37.5567	42.9633	38.0076	36.4942	51.8163	72.8011	91.1374	14860	glutathione S-transferase, alpha 4
Ccni	-0.56937	7.00931	0.000121975	0.00212321	FALSE	NS	5.14785	5.25205	5.24231	5.02477	5.54738	5.79267	6.05072	34.4532	37.1088	36.8523	31.5542	45.7656	54.433	65.29	12453	cyclin I
Cdkn1a	2.06854	3.26812	0.000122439	0.0021252	TRUE	Elevated	2.48516	2.80595	3.27303	3.57897	1.2677	1.36921	1.91095	4.59895	5.99318	8.66674	10.9503	1.40778	1.5833	2.76056	12575	cyclin dependent kinase inhibitor 1A
Tmem47	-0.651761	4.35696	0.000122491	0.0021252	FALSE	NS	2.0817	2.30717	2.37687	2.31973	2.98919	2.78262	2.87185	3.23306	3.9491	4.1941	3.99238	6.94026	5.88101	6.32004	192216	transmembrane protein 47
Mmp2	1.85227	4.32878	0.000122931	0.00212932	TRUE	Elevated	2.7332	2.91335	3.40072	3.57133	2.05328	1.85436	1.27938	5.64927	6.53368	9.56133	10.8872	3.15049	2.6159	1.42734	17390	matrix metallopeptidase 2
Sun2	-0.957585	4.54338	0.000123209	0.00213065	FALSE	NS	2.08475	2.13523	2.3505	2.3569	2.8384	2.97971	3.46625	3.24201	3.39308	4.10001	4.12267	6.15227	6.88827	10.0521	223697	Sad1 and UNC84 domain containing 2
Lamb2	-1.14015	6.73294	0.000124729	0.00215259	TRUE	Reduced	3.52069	3.78336	3.8702	3.27927	4.18068	4.79601	5.2109	10.4772	12.7691	13.6233	8.70862	17.1347	26.7807	36.0372	16779	laminin, beta 2
Tubb6	0.668017	7.02146	0.000125087	0.00215259	FALSE	NS	6.35158	6.32878	6.44496	6.56486	5.89652	5.87348	5.79094	80.6613	79.3807	86.1219	93.6719	58.5701	57.6263	54.3666	67951	tubulin, beta 6 class V
Dennd2b	-0.671792	5.17088	0.000125089	0.00215259	FALSE	NS	1.67943	1.78611	1.67704	1.39475	2.09178	2.22067	2.25855	2.20302	2.44885	2.19772	1.62943	3.26273	3.66111	3.78511	76954	DENN domain containing 2B
Gtf3c1	-0.578882	7.22413	0.000125584	0.00215759	FALSE	NS	4.06621	4.44523	4.25544	3.85052	4.65129	4.84766	4.87947	15.7514	20.7845	18.0992	13.4252	24.1292	27.7934	28.4351	233863	general transcription factor III C 1
Sdc2	-0.462941	8.06968	0.000126099	0.00216292	FALSE	NS	5.89901	6.25522	6.09862	5.98097	6.52657	6.65137	6.62068	58.6732	75.3854	67.5278	62.1615	91.1919	99.5221	97.4063	15529	syndecan 2
Lrp10	-0.422939	6.76109	0.000127031	0.00217539	FALSE	NS	4.59808	4.8728	4.71268	4.67258	5.10442	5.2497	5.26097	23.2192	28.2994	25.2215	24.5028	33.402	37.0466	37.345	65107	low-density lipoprotein receptor-related protein 10
Arhgap1	-0.542193	6.49227	0.000127333	0.00217702	FALSE	NS	4.21611	4.66789	4.55087	4.16723	4.86425	5.09364	5.06285	17.5856	24.4199	22.4395	16.9664	28.1264	33.146	32.4249	228359	Rho GTPase activating protein 1
Pkp4	-0.633122	7.2649	0.000129321	0.00220676	FALSE	NS	4.49092	4.7219	4.6289	4.42115	5.44314	5.08309	5.21456	21.4854	25.3897	23.7422	20.4239	42.506	32.8972	36.1312	227937	plakophilin 4
Fbxo17	-0.784999	2.44372	0.00012949	0.00220676	FALSE	NS	1.47365	1.77803	1.44504	1.48765	2.20572	2.14134	2.17703	1.77724	2.42958	1.7227	1.80433	3.61305	3.41171	3.52222	50760	F-box protein 17
Igsf10	1.57231	5.17462	0.000130412	0.00221889	TRUE	Elevated	1.43437	2.03907	1.80798	1.23475	0.88321	0.961119	0.56699	1.70263	3.1098	2.50152	1.3534	0.844475	0.94682	0.48143	242050	immunoglobulin superfamily, member 10
Clu	0.697606	13.4084	0.000132253	0.00224488	FALSE	NS	12.3047	12.505	12.4169	12.4798	11.6945	11.8023	11.9459	5058.1	5811.54	5467.24	5711.17	3313.36	3570.47	3944.32	12759	clusterin
Slc48a1	-1.01147	5.71462	0.000132564	0.00224488	TRUE	Reduced	4.09444	3.82699	3.94882	3.94368	4.69658	4.76787	5.45608	16.0824	13.1918	14.4423	14.3874	24.9304	26.244	42.898	67739	solute carrier family 48 (heme transporter), member 1
Rian	2.62642	5.97868	0.000132576	0.00224488	TRUE	Elevated	4.19787	4.87482	4.87762	4.55554	1.59298	1.59001	3.23508	17.352	28.3405	28.3975	22.5155	2.01672	2.01051	8.41578	75745	RNA imprinted and accumulated in nucleus
Adamtsl1	1.76184	5.04464	0.000132962	0.0022478	TRUE	Elevated	2.24638	2.37121	2.36705	1.77659	0.87415	0.773982	1.50987	3.74491	4.17373	4.15885	2.42616	0.832927	0.709983	1.84784	77739	ADAMTS-like 1
Nfkbia	0.985219	4.91314	0.000134337	0.00226741	FALSE	NS	4.03227	4.77097	4.34901	4.2756	3.2152	3.51094	3.80963	15.362	26.3027	19.379	18.3679	8.28691	10.3999	13.0221	18035	nuclear factor of kappa light polypeptide gene enhancer in B cells inhibitor, alpha
Iqsec2	-0.787389	4.56312	0.000136935	0.00230759	FALSE	NS	1.42386	1.65782	1.46282	1.17054	1.81854	2.13772	2.14652	1.68303	2.15539	1.75647	1.25096	2.52725	3.40065	3.4276	245666	IQ motif and Sec7 domain 2
Ptgfrn	0.565401	6.95377	0.000140324	0.00235753	FALSE	NS	3.4211	3.81778	3.74949	3.49982	3.18542	3.31854	3.04595	9.71156	13.1016	12.4496	10.3123	8.09716	8.97658	7.2589	19221	prostaglandin F2 receptor negative regulator
Meis3	-1.03239	3.14096	0.000140345	0.00235753	TRUE	Reduced	1.76845	1.37642	1.75048	1.52629	2.30555	2.37005	2.68034	2.40688	1.59623	2.36471	1.88045	3.94355	4.16958	5.41005	17537	Meis homeobox 3
Alas1	-0.719951	4.31594	0.00014235	0.00238384	FALSE	NS	2.62247	2.39489	2.46257	2.41212	3.02691	3.15593	3.32009	5.15803	4.25938	4.51199	4.32254	7.1506	7.91309	8.98724	11655	aminolevulinic acid synthase 1
Rabep2	-0.493806	4.45312	0.000142459	0.00238384	FALSE	NS	2.79391	2.83012	2.71187	2.67376	3.23975	3.28163	3.25761	5.93509	6.11133	5.55169	5.38089	8.44633	8.72451	8.56395	70314	rabaptin, RAB GTPase binding effector protein 2
Lfng	0.49423	7.3012	0.000142588	0.00238384	FALSE	NS	6.17992	6.26378	6.17642	6.02029	5.75968	5.84061	5.6658	71.5008	75.8397	71.3247	63.9063	53.1796	56.3058	49.7665	16848	LFNG O-fucosylpeptide 3-beta-N-acetylglucosaminyltransferase
Cyth1	-0.522261	6.13653	0.000144126	0.00240214	FALSE	NS	3.09408	3.17374	3.22674	2.88843	3.45884	3.71565	3.75503	7.5391	8.02381	8.36153	6.40465	9.99553	12.1378	12.5013	19157	cytohesin 1
Gng12	-0.560448	4.73009	0.000144137	0.00240214	FALSE	NS	2.30877	2.35361	2.58335	2.25837	2.90021	2.86529	2.99596	3.95462	4.11101	4.99328	3.78449	6.46537	6.28681	6.97765	14701	guanine nucleotide binding protein (G protein), gamma 12
Arl6ip1	0.527191	7.68709	0.000144466	0.00240382	FALSE	NS	6.53588	6.71632	6.63885	6.69353	6.11867	6.10253	6.3965	91.7889	104.151	98.6536	102.503	68.4871	67.7137	83.2442	54208	ADP-ribosylation factor-like 6 interacting protein 1
Cnksr3	-0.760659	4.41416	0.000145229	0.0024094	FALSE	NS	2.17888	2.75874	2.52785	2.26917	3.1695	3.30113	2.99886	3.52801	5.76805	4.76711	3.82047	7.99733	8.85684	6.99367	215748	Cnksr family member 3
St3gal2	-0.42086	5.45365	0.000145257	0.0024094	FALSE	NS	2.34547	2.6396	2.52133	2.35754	2.89552	2.92058	2.85661	4.08225	5.23158	4.7411	4.12495	6.44111	6.57151	6.24309	20444	ST3 beta-galactoside alpha-2,3-sialyltransferase 2
Emp2	-1.36051	5.43848	0.000145586	0.00241108	TRUE	Reduced	3.18611	3.03801	3.23369	3.2566	3.68597	4.6828	4.96821	8.10152	7.21358	8.40668	8.55728	11.8702	24.6841	30.3026	13731	epithelial membrane protein 2
Gpsm3	-0.84669	4.18835	0.000146322	0.00241946	FALSE	NS	3.39196	3.48147	3.33602	3.50739	3.89906	4.42635	4.51645	9.49737	10.1693	9.09814	10.3718	13.9188	20.5013	21.8869	106512	G-protein signalling modulator 3 (AGS3-like, C. elegans)
Ivns1abp	0.513342	10.2194	0.000148281	0.00244802	FALSE	NS	7.862	8.03676	8.09978	7.83727	7.52395	7.49596	7.57714	231.647	261.607	273.333	227.693	183.05	179.513	189.961	117198	influenza virus NS1A binding protein
Mapk13	-1.34721	1.79498	0.000149544	0.00246193	TRUE	Reduced	1.30369	0.987427	1.3957	0.91016	1.93843	2.0351	2.37078	1.46859	0.982646	1.63116	0.879254	2.8329	3.0985	4.17222	26415	mitogen-activated protein kinase 13
Tapbp	-0.395185	6.67584	0.000149589	0.00246193	FALSE	NS	4.86081	4.97745	4.89961	4.86698	5.31052	5.38852	5.40415	28.0569	30.5036	28.849	28.1815	38.6849	40.8897	41.346	21356	TAP binding protein
Slc39a14	0.624413	4.7532	0.000150775	0.00247455	FALSE	NS	1.83687	2.01639	2.12021	1.69764	1.53734	1.53251	1.56279	2.57233	3.0457	3.34759	2.2437	1.90259	1.89289	1.95424	213053	solute carrier family 39 (zinc transporter), member 14
Snrk	-0.539162	4.64607	0.000150825	0.00247455	FALSE	NS	1.5862	1.86539	1.74912	1.49902	2.01327	2.12881	2.24774	2.00257	2.64366	2.36153	1.82651	3.03697	3.37356	3.74938	20623	SNF related kinase
Zcchc24	0.742977	6.46201	0.000152143	0.00249232	FALSE	NS	4.1665	4.71609	4.47023	4.05504	3.86721	3.739	3.60102	16.9573	25.2837	21.1653	15.6222	13.593	12.3522	11.1343	71918	zinc finger, CCHC domain containing 24
Slc3a2	-0.539307	9.22542	0.000153495	0.00251057	FALSE	NS	5.44375	5.95077	5.64438	5.53343	6.16582	6.36464	6.24779	42.5242	60.8529	49.0182	45.3156	70.7952	81.4041	74.9929	17254	solute carrier family 3 (activators of dibasic and neutral amino acid transport), member 2
Tmem267	0.848578	3.96425	0.000153924	0.0025137	FALSE	NS	2.64011	3.19484	2.81267	2.96985	2.07993	2.217	2.50525	5.23379	8.15681	6.02584	6.83455	3.22785	3.64925	4.67747	633640	transmembrane protein 267
Cldn2	-1.8245	4.4794	0.00015441	0.00251774	TRUE	Reduced	2.1255	1.34327	2.23817	1.56694	3.5006	2.90766	3.83097	3.36355	1.53725	3.71797	1.96276	10.3184	6.50401	13.231	12738	claudin 2
Sorbs3	-0.989556	4.55906	0.000155607	0.00253335	FALSE	NS	2.12595	2.32036	2.39686	1.9615	2.76904	2.99106	3.47921	3.36489	3.99457	4.26656	2.89466	5.81656	6.95059	10.1518	20410	sorbin and SH3 domain containing 3
Adra2c	0.931177	5.9376	0.000156692	0.00254709	FALSE	NS	4.4182	4.43338	4.45064	4.39072	3.7833	3.81804	3.1979	20.3801	20.6063	20.8664	19.9767	12.7685	13.104	8.17621	11553	adrenergic receptor, alpha 2c
Polr2m	-0.451319	7.02305	0.000159296	0.00258543	FALSE	NS	5.26195	5.61034	5.46449	5.42834	5.8134	5.95986	6.1223	37.3711	47.8518	43.1546	42.0618	55.2351	61.244	68.6618	28015	polymerase (RNA) II (DNA directed) polypeptide M
Tbc1d10a	-0.684052	3.88618	0.00015954	0.00258543	FALSE	NS	2.00028	2.01698	2.00905	1.89263	2.33598	2.64503	2.76617	3.00079	3.04736	3.02518	2.71312	4.04892	5.2551	5.80299	103724	TBC1 domain family, member 10a
Amotl1	-0.772378	5.57677	0.000161212	0.00260637	FALSE	NS	1.82252	2.14067	2.13897	1.56843	2.55754	2.57377	2.67528	2.53699	3.40968	3.40448	1.96582	4.88703	4.95364	5.38761	75723	angiomotin-like 1
Ggact	-1.25967	3.59642	0.000161325	0.00260637	TRUE	Reduced	2.17441	1.74373	2.2612	2.16272	3.36741	2.82532	3.42597	3.51402	2.34899	3.79389	3.47758	9.3203	6.08772	9.74777	223267	gamma-glutamylamine cyclotransferase
Wnt7a	0.61158	6.37499	0.000165077	0.0026629	FALSE	NS	4.83157	4.85659	4.91937	4.88102	4.52432	4.29652	4.25948	27.4738	27.9721	29.2607	28.4668	22.0121	18.6509	18.1527	22421	wingless-type MMTV integration site family, member 7A
Aldh1l1	-0.949693	3.61448	0.000165463	0.00266506	FALSE	NS	1.88843	1.71347	2.06949	1.8968	2.50312	2.60805	3.01627	2.70231	2.2795	3.19739	2.72386	4.6691	5.09678	7.09074	107747	aldehyde dehydrogenase 1 family, member L1
Proser2	-0.74975	5.74012	0.000169481	0.00272391	FALSE	NS	3.19875	3.86485	3.30215	3.32744	4.06144	4.37384	4.18499	8.18161	13.5692	8.86385	9.03829	15.6961	19.7328	17.189	227545	proline and serine rich 2
Pgghg	-0.44824	5.09184	0.000169632	0.00272391	FALSE	NS	3.14157	3.28685	3.30876	3.11615	3.58256	3.7222	3.78528	7.82481	8.7598	8.90911	7.67072	10.98	12.1976	12.7874	212974	protein glucosylgalactosylhydroxylysine glucosidase
Fzd6	-0.498277	5.84567	0.000171027	0.00274106	FALSE	NS	3.39586	3.65719	3.68525	3.42567	4.004	4.24031	3.99277	9.52583	11.6161	11.8638	9.74557	15.0444	17.8999	14.92	14368	frizzled class receptor 6
Mcfd2	-0.437002	5.49747	0.000171451	0.00274106	FALSE	NS	3.9675	4.03161	3.99269	3.9796	4.33188	4.52036	4.60551	14.6436	15.3544	14.9192	14.7754	19.1384	21.9491	23.3443	193813	multiple coagulation factor deficiency 2
Gm9991	1.06116	4.25497	0.000171478	0.00274106	TRUE	Elevated	4.16234	3.93378	3.66338	3.81746	2.95686	3.32566	2.73034	16.9056	14.2821	11.6703	13.0984	6.76431	9.02591	5.63611	433332	predicted gene 9991
Spsb4	1.1111	3.74243	0.00017251	0.002752	TRUE	Elevated	2.66704	3.22638	2.99359	2.88404	2.34364	2.18085	1.70144	5.35124	8.35917	6.96453	6.38217	4.07581	3.5342	2.25225	211949	splA/ryanodine receptor domain and SOCS box containing 4
Crebrf	-0.677386	4.60231	0.000172684	0.002752	FALSE	NS	1.55804	1.74216	1.74533	1.37557	2.0455	2.07616	2.34737	1.94454	2.34536	2.3527	1.59471	3.12817	3.21682	4.08895	77128	CREB3 regulatory factor
Olfml3	1.68906	8.64853	0.000173455	0.00276012	TRUE	Elevated	7.61049	8.12476	7.80471	7.72734	6.69429	6.379	5.17437	194.428	278.124	222.589	210.915	102.557	82.2283	35.111	99543	olfactomedin-like 3
Enox1	-1.29297	3.51681	0.000173932	0.00276356	TRUE	Reduced	1.55775	1.534	1.49186	1.11049	2.02174	2.28989	2.88035	1.94395	1.89587	1.81251	1.15919	3.06072	3.89018	6.3633	239188	ecto-NOX disulfide-thiol exchanger 1
Cd59a	-0.715716	4.99478	0.000174379	0.00276649	FALSE	NS	3.77473	3.63092	3.58495	3.91955	4.45112	4.4711	4.56385	12.687	11.3885	10.9999	14.1322	20.8736	21.1787	22.6513	12509	CD59a antigen
Vamp8	-0.916865	4.92748	0.000174977	0.00277183	FALSE	NS	4.92632	4.60631	4.87428	4.99208	5.48071	5.87784	6.1196	29.4068	23.3577	28.3294	30.8249	43.6538	57.8037	68.5318	22320	vesicle-associated membrane protein 8
Cpne2	0.856464	3.81268	0.00017561	0.00277768	FALSE	NS	2.38603	2.78168	2.64754	2.61175	1.94321	2.17946	1.84254	4.22715	5.87654	5.26597	5.11244	2.84561	3.52984	2.5864	234577	copine II
Espn	0.589841	7.00738	0.000176005	0.00277977	FALSE	NS	4.93652	5.22741	5.06149	5.10356	4.6947	4.65126	4.41761	29.6226	36.4634	32.3934	33.3815	24.8968	24.1287	20.3714	56226	espin
Parp16	0.678168	3.80766	0.000177025	0.00278899	FALSE	NS	2.16143	2.35492	2.44947	2.14666	1.66025	1.9719	1.84616	3.47357	4.11566	4.46217	3.42802	2.1607	2.92284	2.59543	214424	poly (ADP-ribose) polymerase family, member 16
Gnl2	-0.573321	6.41796	0.000177116	0.00278899	FALSE	NS	3.67548	3.83608	3.86755	3.74692	4.07731	4.58718	4.50449	11.7771	13.2815	13.5965	12.4256	15.8808	23.0368	21.698	230737	guanine nucleotide binding protein nucleolar 2
Mindy1	-0.710871	3.86505	0.000177918	0.00279744	FALSE	NS	2.1055	2.2581	2.05628	2.20078	2.62714	2.7245	3.04863	3.30348	3.7836	3.15912	3.59727	5.17798	5.60932	7.27425	75007	MINDY lysine 48 deubiquitinase 1
Cyb5a	-1.02521	4.82945	0.000181779	0.0028539	TRUE	Reduced	4.56249	4.50611	4.71996	4.71631	5.16039	5.67333	6.15937	22.629	21.7235	25.3541	25.2876	34.7627	50.032	70.4754	109672	cytochrome b5 type A (microsomal)
Glns-ps1	-2.31921	3.32919	0.000182222	0.00285661	TRUE	Reduced	2.14664	1.65446	2.16613	1.61713	3.23735	3.18851	4.871	3.42795	2.14804	3.48817	2.06764	8.43058	8.11671	28.2628	14646	glutamine synthetase pseudogene 1
Arhgef19	0.724647	6.96007	0.000182631	0.00285744	FALSE	NS	4.49581	4.98584	4.68773	4.47727	4.17832	4.09894	3.86621	21.5617	30.6874	24.772	21.2737	17.1051	16.1358	13.5829	213649	Rho guanine nucleotide exchange factor 19
Pxmp2	-1.41955	1.84585	0.000182816	0.00285744	TRUE	Reduced	1.39039	1.95632	1.43142	1.41404	2.30819	2.59418	3.11209	1.62149	2.88072	1.69712	1.66482	3.95262	5.03846	7.64633	19301	peroxisomal membrane protein 2
Acsl3	-1.54361	6.17838	0.000183791	0.00286845	TRUE	Reduced	3.4845	3.30978	3.49536	3.18315	4.50208	4.2219	5.62242	10.1928	8.91613	10.2774	8.0829	21.66	17.6603	48.2625	74205	acyl-CoA synthetase long-chain family member 3
BC034090	-0.824638	6.30358	0.000184472	0.00287483	FALSE	NS	2.72946	2.8064	2.64398	2.26508	3.11451	3.38534	3.70355	5.63206	5.99536	5.25052	3.80681	7.66089	9.44935	12.0281	207792	cDNA sequence BC034090
Lix1	0.68483	8.56174	0.000187333	0.00291512	FALSE	NS	5.89736	6.31435	6.09407	5.92278	5.53574	5.64385	5.18151	58.6049	78.5807	67.312	59.6646	45.3898	48.9999	35.2902	66643	limb and CNS expressed 1
Gm4949	-2.43477	3.1776	0.000188499	0.00292894	TRUE	Reduced	2.29432	1.78811	2.08042	1.70942	3.34773	3.29236	5.12077	3.90523	2.45361	3.22931	2.27029	9.18048	8.79713	33.7941	240219	glutamate-ammonia ligase (glutamine synthetase) pseudogene
Sirpa	-0.402884	6.6568	0.000189078	0.00293363	FALSE	NS	3.37625	3.59385	3.46603	3.29203	3.74345	3.8991	3.99526	9.38374	11.0742	10.0504	8.79492	12.3934	13.9192	14.9475	19261	signal-regulatory protein alpha
Edaradd	2.2861	5.04499	0.000190473	0.00295093	TRUE	Elevated	2.47103	2.96553	2.59325	2.37692	1.47579	1.10373	0.450801	4.54439	6.81114	5.03455	4.19427	1.78136	1.14909	0.366799	171211	EDAR associated via death domain
Ctso	-0.731954	4.36438	0.000190804	0.00295173	FALSE	NS	2.19939	2.40414	2.44145	2.35263	2.78768	2.91447	3.36334	3.59286	4.2932	4.43188	4.10756	5.90516	6.53949	9.29119	229445	cathepsin O
Camsap3	-0.434074	4.2753	0.000195098	0.00301374	FALSE	NS	1.97556	2.07924	2.10582	1.97877	2.34145	2.51396	2.47215	2.93281	3.22584	3.30443	2.94157	4.06811	4.71187	4.54871	69697	calmodulin regulated spectrin-associated protein family, member 3
Eefsec	-0.612829	4.45166	0.000195623	0.003017	FALSE	NS	2.56807	2.94569	2.86365	2.7072	3.22454	3.47321	3.45605	4.93015	6.70441	6.27855	5.53051	8.34724	10.1056	9.97426	65967	eukaryotic elongation factor, selenocysteine-tRNA-specific
Phactr2	-0.7403	4.27169	0.00019588	0.003017	FALSE	NS	1.17799	1.37865	1.20712	0.953045	1.71454	1.71266	1.66574	1.26261	1.60024	1.30876	0.935955	2.28193	2.27764	2.17276	215789	phosphatase and actin regulator 2
Stxbp2	-0.420875	5.47983	0.000196808	0.00302689	FALSE	NS	3.16311	3.48301	3.35965	3.207	3.76129	3.72745	3.80382	7.95757	10.1813	9.26494	8.2343	12.56	12.2457	12.9658	20911	syntaxin binding protein 2
Serhl	-0.735758	3.63531	0.000197311	0.00303022	FALSE	NS	2.75213	2.85349	2.73997	2.8519	3.21419	3.57596	3.75815	5.73712	6.22746	5.68057	6.2195	8.28045	10.9253	12.5306	68607	serine hydrolase-like
Hacd4	-0.619972	5.44989	0.000197715	0.00303045	FALSE	NS	3.23375	3.42265	3.2049	3.06028	3.54191	3.977	4.07269	8.40711	9.72308	8.22086	7.34137	10.6472	14.7469	15.8269	66775	3-hydroxyacyl-CoA dehydratase 4
Phlda1	0.786518	4.655	0.000198142	0.00303045	FALSE	NS	3.65848	4.06556	3.97762	3.71179	2.86707	3.4208	3.31288	11.6274	15.7439	14.7537	12.1026	6.29584	9.70933	8.9375	21664	pleckstrin homology like domain, family A, member 1
Rarres2	-2.15557	4.13915	0.000198243	0.00303045	TRUE	Reduced	3.22553	2.41498	3.4102	3.51783	4.94196	4.66754	6.02487	8.35364	4.33312	9.63095	10.4544	29.7382	24.4137	64.113	71660	retinoic acid receptor responder (tazarotene induced) 2
Gramd4	-0.685281	5.18141	0.00019868	0.00303045	FALSE	NS	2.16334	2.18526	2.12211	1.96381	2.39055	2.92113	2.85397	3.47952	3.54807	3.35331	2.90092	4.24357	6.57437	6.22986	223752	GRAM domain containing 4
Foxi3	-1.76896	1.48422	0.000198985	0.00303045	TRUE	Reduced	1.11207	0.826628	1.20563	0.511321	2.41683	1.96092	1.91797	1.16155	0.773536	1.30638	0.425355	4.33998	2.89309	2.7789	232077	forkhead box I3
Arhgef11	-0.580375	6.22986	0.000199047	0.00303045	FALSE	NS	3.13237	3.43115	3.28091	2.87801	3.66565	3.74488	3.95382	7.76874	9.78648	8.71969	6.35137	11.6902	12.4067	14.496	213498	Rho guanine nucleotide exchange factor 11
6330403K07Rik	0.481439	4.27168	0.000200215	0.00304384	FALSE	NS	3.59372	3.80563	3.78607	3.58061	3.30601	3.41402	3.26413	11.0731	12.9833	12.795	10.9638	8.89024	9.65916	8.60732	103712	RIKEN cDNA 6330403K07 gene
Sh3bgrl	-0.738552	4.19233	0.000203475	0.00308895	FALSE	NS	2.28498	2.65594	2.60847	2.41338	3.03934	3.06954	3.45882	3.87359	5.30257	5.09855	4.32723	7.22113	7.39504	9.99536	56726	SH3-binding domain glutamic acid-rich protein like
Slc35f1	0.507694	5.30494	0.000203981	0.0030922	FALSE	NS	3.16968	3.41679	3.18303	3.06957	2.92421	2.81555	2.76818	7.99846	9.67963	8.08214	7.39525	6.59057	6.03988	5.81247	215085	solute carrier family 35, member F1
Ppt1	-0.436247	7.07101	0.000204865	0.00310115	FALSE	NS	5.28997	5.53399	5.47458	5.2801	5.8209	5.81182	6.07156	38.1237	45.3338	43.4645	37.8569	55.5283	55.1736	66.2546	19063	palmitoyl-protein thioesterase 1
Rad51d	-0.523869	3.88171	0.00020969	0.0031688	FALSE	NS	1.17475	1.46923	1.31328	1.19891	1.68397	1.64483	1.70348	1.25753	1.76875	1.48507	1.29567	2.21312	2.12711	2.25686	19364	RAD51 paralog D
Hes5	-1.37053	5.2316	0.000209934	0.0031688	TRUE	Reduced	2.58922	3.19787	2.43037	2.57899	3.46085	3.99629	4.48047	5.01775	8.17603	4.39033	4.97521	10.0108	14.9589	21.3232	15208	hes family bHLH transcription factor 5
Rai14	-0.408691	6.85927	0.000213027	0.00321091	FALSE	NS	4.16125	4.46818	4.3697	4.17534	4.71868	4.83186	4.74443	16.8921	21.1339	19.6734	17.0677	25.3308	27.4796	25.8049	75646	retinoic acid induced 14
Taf9b	-0.816635	2.79271	0.000214524	0.00322501	FALSE	NS	1.56766	1.53818	1.43715	1.54105	1.96894	2.11436	2.40149	1.96424	1.90427	1.70785	1.91006	2.9148	3.32997	4.2835	407786	TATA-box binding protein associated factor 9B
Gm12428	0.745044	2.8114	0.000214573	0.00322501	FALSE	NS	2.21902	2.58567	2.39173	2.231	1.61882	2.00919	1.90549	3.65577	5.00295	4.24786	3.69458	2.07124	3.02557	2.74637	545556	14-3-3 protein eta pseudogene
Plxnd1	1.63373	4.7818	0.000215741	0.00323795	TRUE	Elevated	2.19608	2.61825	2.77095	2.34271	1.6949	1.41325	0.851076	3.58232	5.14007	5.82555	4.07254	2.23755	1.66336	0.803846	67784	plexin D1
H2-Q4	0.550773	4.30055	0.00021632	0.00324204	FALSE	NS	3.57996	3.769	3.45398	3.43795	3.08461	3.21917	3.1227	10.9585	12.6327	9.95848	9.83745	7.48318	8.31254	7.71016	15015	histocompatibility 2, Q region locus 4
Ogdh	-0.502109	7.1312	0.000217169	0.0032477	FALSE	NS	3.88805	4.16218	4.06728	3.77272	4.36058	4.50018	4.71502	13.8054	16.9036	15.7638	12.6679	19.543	21.6303	25.264	18293	oxoglutarate (alpha-ketoglutarate) dehydrogenase (lipoamide)
Golm1	-0.457163	4.21459	0.000217313	0.0032477	FALSE	NS	2.2214	2.44249	2.33031	2.11205	2.63933	2.80043	2.72576	3.66345	4.43581	4.02914	3.32305	5.23044	5.96648	5.61508	105348	golgi membrane protein 1
Peli2	-0.56228	4.47264	0.000219057	0.00326914	FALSE	NS	1.61605	1.93058	1.8416	1.56569	2.07468	2.23377	2.3488	2.06534	2.81208	2.58407	1.96018	3.2125	3.70362	4.09401	93834	pellino 2
Sh3bgrl2	-0.533247	5.54992	0.000220866	0.00329149	FALSE	NS	3.44457	3.69942	3.70047	3.20775	3.99119	4.10388	4.18038	9.88728	11.9908	12.0003	8.23912	14.9026	16.1946	17.1309	212531	SH3 domain binding glutamic acid-rich protein like 2
Fech	-0.599539	4.57445	0.000221628	0.0032982	FALSE	NS	2.83352	2.93084	2.83075	2.63683	3.12514	3.4813	3.60614	6.12811	6.62553	6.11445	5.21962	7.72489	10.168	11.1775	14151	ferrochelatase
Pttg1ip	-0.496414	5.10674	0.000223496	0.00332132	FALSE	NS	3.23353	3.28094	3.18222	3.06802	3.59324	3.64471	3.90943	8.40567	8.71989	8.07702	7.38622	11.069	11.5074	14.0264	108705	pituitary tumor-transforming 1 interacting protein
Vasn	-0.605508	5.5188	0.000225224	0.0033423	FALSE	NS	3.19371	3.81098	3.58899	3.52887	4.15092	4.28133	4.10171	8.14963	13.0352	11.0335	10.5424	16.7644	18.445	16.1687	246154	vasorin
Man1a	1.12709	3.62632	0.000226105	0.00335067	TRUE	Elevated	1.72555	1.80947	1.90388	1.52147	1.13582	0.79975	1.30823	2.30706	2.50515	2.74218	1.87084	1.19743	0.7408	1.47637	17155	mannosidase 1, alpha
Mmut	-0.559617	5.28533	0.000230665	0.00341345	FALSE	NS	2.84523	3.01698	3.13727	2.70134	3.47361	3.49865	3.53796	6.1862	7.09472	7.79856	5.50406	10.1086	10.3031	10.6153	17850	methylmalonyl-Coenzyme A mutase
Fyn	-0.529934	4.83239	0.000231434	0.00341698	FALSE	NS	1.65016	1.76548	1.68177	1.51413	1.99015	2.0052	2.2871	2.13868	2.39986	2.20822	1.85627	2.97279	3.01443	3.88073	14360	Fyn proto-oncogene
Lrrc1	-0.50104	4.56106	0.00023155	0.00341698	FALSE	NS	2.28689	2.2735	2.39818	2.196	2.66512	2.76787	2.88671	3.88003	3.83493	4.27138	3.58207	5.34279	5.81103	6.39582	214345	leucine rich repeat containing 1
Tmem131l	1.022	3.78816	0.000234447	0.00345491	TRUE	Elevated	1.83912	1.99185	2.07311	1.73764	1.49437	1.31571	1.00561	2.57791	2.97747	3.20792	2.3349	1.81741	1.48924	1.0078	229473	transmembrane 131 like
Atp2b4	1.0994	4.8213	0.000240348	0.00353225	TRUE	Elevated	2.30482	2.44049	2.39278	1.79349	1.29652	1.39343	1.80577	3.94107	4.42827	4.2517	2.46652	1.45636	1.62703	2.49615	381290	ATPase, Ca++ transporting, plasma membrane 4
Sned1	-1.39537	7.77952	0.000240364	0.00353225	TRUE	Reduced	3.60211	4.01249	4.08773	2.78691	5.35516	4.91058	4.94466	11.1434	15.1391	16.0031	5.9015	39.9321	29.0768	29.7957	208777	sushi, nidogen and EGF-like domains 1
Sh3bp1	0.835014	3.30344	0.000242124	0.00354544	FALSE	NS	1.9186	2.56872	2.33034	2.25524	1.61697	1.70963	1.81745	2.78057	4.93282	4.02925	3.77415	2.0673	2.27076	2.52459	20401	SH3-domain binding protein 1
Pgpep1	0.742701	6.63979	0.000242259	0.00354544	FALSE	NS	4.22738	4.46501	4.35063	4.29689	3.87272	3.85563	3.35174	17.7313	21.0852	19.4019	18.6559	13.6489	13.4763	9.20879	66522	pyroglutamyl-peptidase I
Gm6212	0.848582	4.58757	0.000242484	0.00354544	FALSE	NS	4.58863	4.52232	4.4937	4.57973	3.93444	3.92052	3.60073	23.0611	21.9803	21.5288	22.9131	14.2892	14.1424	11.1318	621324	CD24a antigen pseudogene
Xbp1	0.731834	5.87802	0.000242702	0.00354544	FALSE	NS	4.91973	4.91225	5.01149	4.78227	3.98426	4.21751	4.60958	29.2681	29.1116	31.2558	26.5173	14.8264	17.6037	23.4131	22433	X-box binding protein 1
St6galnac2	0.627766	3.43548	0.000243014	0.00354544	FALSE	NS	2.10255	2.12364	2.11548	1.84051	1.58026	1.65222	1.73405	3.29467	3.35792	3.33335	2.58137	1.99024	2.14316	2.32661	20446	ST6 (alpha-N-acetyl-neuraminyl-2,3-beta-galactosyl-1,3)-N-acetylgalactosaminide alpha-2,6-sialyltransferase 2
Megf6	2.22782	6.53606	0.000243275	0.00354544	TRUE	Elevated	3.54939	4.41088	3.92586	3.47961	2.36617	2.31685	1.02552	10.7077	20.2719	14.1986	10.1549	4.1557	3.98243	1.03569	230971	multiple EGF-like-domains 6
Dhx40	0.46575	5.42039	0.000244477	0.00355805	FALSE	NS	3.38691	3.78891	3.66102	3.46167	3.23626	3.29036	3.16094	9.46069	12.8221	11.6496	10.0171	8.42349	8.78356	7.9441	67487	DEAH-box helicase 40
Tpm2	1.00811	4.79801	0.000246147	0.00357743	TRUE	Elevated	3.10677	3.37674	3.42021	3.442	2.64665	2.78437	2.09332	7.61454	9.38723	9.70495	9.8679	5.26212	5.88934	3.26727	22004	tropomyosin 2, beta
F2r	-0.721256	7.48361	0.000249175	0.00361647	FALSE	NS	5.07139	5.59657	5.39051	5.18794	6.20507	6.26524	5.79192	32.6233	47.3876	40.9474	35.4524	72.7755	75.9175	54.4042	14062	coagulation factor II thrombin receptor
Fkrp	-0.386642	5.1686	0.000250912	0.00363667	FALSE	NS	3.23038	3.39697	3.44239	3.28157	3.65146	3.8418	3.81202	8.38514	9.5339	9.87086	8.72416	11.566	13.3383	13.0453	243853	fukutin related protein
Bcl7c	-0.459983	5.45514	0.000252061	0.00364832	FALSE	NS	2.57481	2.76152	2.69899	2.75281	3.01691	3.22506	3.26818	4.95793	5.78109	5.49347	5.74027	7.09432	8.35059	8.63432	12055	B cell CLL/lymphoma 7C
Zdhhc13	0.632533	4.48957	0.000252598	0.00365109	FALSE	NS	3.2556	3.40807	3.53124	3.35999	2.97455	3.03136	2.67876	8.55063	9.61528	10.5614	9.26733	6.8601	7.17578	5.40307	243983	zinc finger, DHHC domain containing 13
Igdcc4	1.0623	5.61965	0.000254839	0.00367846	TRUE	Elevated	2.89362	3.4097	3.20461	2.58527	2.46044	2.19138	1.95891	6.4313	9.6273	8.21899	5.00127	4.50383	3.56743	2.88768	56741	immunoglobulin superfamily, DCC subclass, member 4
Dio3os	-2.38226	2.75329	0.000257616	0.00371198	TRUE	Reduced	1.63339	0.689035	1.79148	0.944739	3.61603	2.41299	3.44989	2.1024	0.612205	2.4617	0.92484	11.2612	4.32578	9.9275	353504	deiodinase, iodothyronine type III, opposite strand
Wdr41	-0.480833	4.87812	0.000257864	0.00371198	FALSE	NS	2.29474	2.41363	2.37068	2.19613	2.58457	2.80868	2.95465	3.90666	4.32813	4.17186	3.58247	4.99836	6.00642	6.75243	218460	WD repeat domain 41
Pccb	-0.553685	5.10347	0.000261479	0.00375889	FALSE	NS	3.47017	3.71859	3.72559	3.78976	4.1577	4.2804	4.39313	10.0822	12.1646	12.2286	12.8303	16.8481	18.4325	20.0119	66904	propionyl Coenzyme A carboxylase, beta polypeptide
Sorl1	-1.29905	5.88418	0.000262034	0.00376176	TRUE	Reduced	2.14185	2.33129	2.10149	1.39425	2.75388	3.23513	3.4498	3.41328	4.03257	3.29151	1.62851	5.7453	8.41608	9.92679	20660	sortilin-related receptor, LDLR class A repeats-containing
Ehd2	-0.533202	6.38304	0.000262472	0.00376293	FALSE	NS	3.58857	4.06881	3.82095	3.56462	4.27779	4.47659	4.27337	11.0301	15.7816	13.1325	10.832	18.3974	21.2633	18.338	259300	EH-domain containing 2
Emp1	1.71502	3.19581	0.000271339	0.00388479	TRUE	Elevated	1.74922	2.21709	2.78776	2.49592	0.896384	1.29601	1.42521	2.36176	3.64954	5.90558	4.6409	0.861394	1.45548	1.68553	13730	epithelial membrane protein 1
Phgdh	-0.644766	9.20802	0.000272516	0.00389635	FALSE	NS	7.8216	8.24181	7.79364	8.09042	8.48974	8.88551	8.77834	225.223	301.714	220.881	271.558	358.472	471.94	438.081	236539	3-phosphoglycerate dehydrogenase
Rpl39	0.752415	7.79325	0.000273196	0.0039008	FALSE	NS	9.2672	9.24037	9.24986	9.49103	8.65507	8.83725	8.44603	615.175	603.822	607.816	718.59	402.121	456.381	347.747	67248	ribosomal protein L39
Inpp5e	-0.656742	4.68593	0.000274035	0.0039075	FALSE	NS	2.41602	2.57487	2.57504	2.05926	2.8896	3.12947	3.10333	4.33695	4.95816	4.95886	3.16771	6.41064	7.75115	7.59401	64436	inositol polyphosphate-5-phosphatase E
Rbis	0.631513	4.81549	0.000275836	0.00392616	FALSE	NS	4.43437	4.35796	4.59256	4.55857	4.04717	4.02365	3.8414	20.6212	19.5058	23.1267	22.565	15.5317	15.2644	13.3344	69126	ribosomal biogenesis factor
Acbd4	-0.892947	3.90991	0.000276087	0.00392616	FALSE	NS	2.52653	2.66532	2.70527	2.29114	3.06963	3.2693	3.7868	4.76183	5.34366	5.52179	3.89444	7.39557	8.64176	12.802	67131	acyl-Coenzyme A binding domain containing 4
Bcar3	0.688627	6.60407	0.000277684	0.00394356	FALSE	NS	4.49549	4.99748	4.79998	4.69367	4.35111	4.22435	3.89198	21.5568	30.9442	26.8572	24.8783	19.4087	17.6921	13.8458	29815	breast cancer anti-estrogen resistance 3
Slc25a38	-0.595708	3.9294	0.000282182	0.00400206	FALSE	NS	2.11517	2.02072	1.9419	1.91409	2.39953	2.52089	2.69203	3.3324	3.05785	2.84211	2.76876	4.27631	4.73937	5.46221	208638	solute carrier family 25, member 38
Clec2d	0.73962	4.46029	0.000283231	0.00401155	FALSE	NS	3.84495	3.78063	3.97817	3.97055	2.94635	3.45474	3.45388	13.3696	12.743	14.7597	14.6767	6.70795	9.96432	9.95775	93694	C-type lectin domain family 2, member d
Elmo3	-0.612006	3.99562	0.000286674	0.00404547	FALSE	NS	2.35261	2.64284	2.54887	2.28122	2.77738	3.17428	3.17479	4.10746	5.24561	4.85175	3.86089	5.85605	8.02718	8.03039	234683	engulfment and cell motility 3
Pm20d1	-0.664637	3.78944	0.000286803	0.00404547	FALSE	NS	1.65472	1.82778	1.87424	1.41914	2.29981	2.20144	2.26201	2.14862	2.54991	2.66608	1.67427	3.92392	3.59937	3.79659	212933	peptidase M20 domain containing 1
Bid	0.762655	4.92413	0.000286975	0.00404547	FALSE	NS	3.62242	4.10647	3.87556	3.91657	3.418	3.37388	2.94266	11.3156	16.2254	13.6777	14.101	9.68858	9.36665	6.68828	12122	BH3 interacting domain death agonist
Zc3h7b	-0.500288	7.62667	0.00028735	0.00404547	FALSE	NS	3.67843	4.00547	3.87102	3.47023	4.19015	4.3385	4.39881	11.8032	15.0608	13.6316	10.0826	17.2542	19.2311	20.0947	20286	zinc finger CCCH type containing 7B
Uros	0.445362	4.52931	0.00028754	0.00404547	FALSE	NS	1.6979	1.78334	1.761	1.62914	1.38251	1.4743	1.57002	2.24429	2.44223	2.38933	2.09329	1.60722	1.77849	1.96909	22276	uroporphyrinogen III synthase
Ccdc106	-1.2895	3.01897	0.000289764	0.00407133	TRUE	Reduced	1.61963	1.58991	1.53601	1.65849	2.05969	2.54766	3.16163	2.07297	2.0103	1.89992	2.15687	3.16898	4.84684	7.94842	232821	coiled-coil domain containing 106
Dab1	-0.552964	5.56346	0.000291261	0.00408694	FALSE	NS	2.41011	2.6092	2.46635	2.16133	3.03121	2.98453	2.82491	4.31514	5.10164	4.52644	3.47326	7.17497	6.9147	6.08569	13131	disabled 1
Rab15	-1.02746	3.84649	0.000292545	0.00409951	TRUE	Reduced	1.84269	1.98439	1.78941	1.80971	2.29967	2.57486	3.20547	2.58678	2.95695	2.45674	2.50572	3.92345	4.95813	8.2245	104886	RAB15, member RAS oncogene family
Gbgt1	-1.10024	3.96236	0.000293732	0.00411069	TRUE	Reduced	1.97169	2.20988	1.92054	1.397	2.88572	2.99866	2.61707	2.92228	3.62636	2.78566	1.63354	6.39074	6.99257	5.13501	227671	globoside alpha-1,3-N-acetylgalactosaminyltransferase 1
Tgoln1	-0.718289	6.78759	0.000294149	0.00411108	FALSE	NS	4.016	4.26478	4.15705	3.79069	4.45816	4.78719	5.16659	15.1785	18.2233	16.8401	12.8392	20.9807	26.6114	34.9168	22134	trans-golgi network protein
Snord96a	0.809553	1.64727	0.000295474	0.00412414	FALSE	NS	5.31394	5.25985	5.43582	5.10057	4.46203	4.67956	4.59229	38.7791	37.3154	42.2859	33.3103	21.0396	24.6264	23.1221	100216534	small nucleolar RNA, C/D box 96A
Rbms1	-0.520099	4.68778	0.000296534	0.00413316	FALSE	NS	1.95175	2.2914	2.28725	2.00051	2.58954	2.72033	2.55064	2.86842	3.89531	3.88125	3.0014	5.01906	5.59022	4.85894	56878	RNA binding motif, single stranded interacting protein 1
Mxi1	-0.474557	5.84349	0.000296902	0.00413316	FALSE	NS	3.42171	3.57529	3.46097	3.36516	3.77062	3.92535	4.19828	9.71611	10.9198	10.0117	9.30416	12.648	14.1932	17.3572	17859	MAX interactor 1, dimerization protein
Stard4	-0.611637	4.24737	0.000298922	0.0041558	FALSE	NS	1.77061	2.02103	2.04067	1.60651	2.4323	2.35006	2.41263	2.41198	3.05875	3.11437	2.04515	4.39752	4.09845	4.32444	170459	StAR related lipid transfer domain containing 4
Dhrs3	-1.09626	4.51864	0.000300988	0.00417902	TRUE	Reduced	2.19043	2.03258	2.04632	2.24247	2.70007	2.95189	3.5873	3.56442	3.09137	3.13052	3.73206	5.49834	6.73761	11.0194	20148	dehydrogenase/reductase 3
Fstl3	0.461518	5.23198	0.000304104	0.00420996	FALSE	NS	4.2684	4.29351	4.3841	4.28745	3.92273	3.99218	3.94888	18.2716	18.6099	19.8807	18.5277	14.1656	14.9135	14.443	83554	follistatin-like 3
Ero1a	1.11139	5.90071	0.000304242	0.00420996	TRUE	Elevated	3.4633	4.31244	4.05066	3.7196	3.1911	3.07619	2.5682	10.0296	18.8688	15.5718	12.1738	8.13307	7.43385	4.93069	50527	endoplasmic reticulum oxidoreductase 1 alpha
Lhfpl2	0.481408	7.90081	0.000304411	0.00420996	FALSE	NS	5.29239	5.49237	5.46024	5.10198	4.91804	5.07521	4.85736	38.1892	44.016	43.0246	33.3439	29.2327	32.7125	27.9875	218454	lipoma HMGIC fusion partner-like 2
Mfsd13a	-0.749882	3.75237	0.000305704	0.00422231	FALSE	NS	2.382	2.53687	2.50079	2.42054	2.76204	3.22784	3.46492	4.21257	4.80329	4.65994	4.35371	5.78356	8.36866	10.0419	75146	major facilitator superfamily domain containing 13a
Syde1	-0.471058	5.17594	0.000306279	0.00422291	FALSE	NS	2.99852	3.26389	3.26067	2.91673	3.42796	3.69914	3.70413	6.99181	8.60571	8.5843	6.55133	9.76265	11.9883	12.0333	71709	synapse defective 1, Rho GTPase, homolog 1 (C. elegans)
Ccdc92	-0.725565	4.48054	0.000306546	0.00422291	FALSE	NS	3.0168	2.99007	2.90204	2.9255	3.30661	3.70469	3.99545	7.09372	6.94513	6.4748	6.59739	8.89436	12.0384	14.9496	215707	coiled-coil domain containing 92
Efemp1	-2.22691	5.52655	0.000306958	0.00422307	TRUE	Reduced	3.17998	2.15117	3.66883	2.71537	4.7592	4.45412	5.97127	8.06296	3.44187	11.7183	5.56762	26.0809	20.9192	61.7379	216616	epidermal growth factor-containing fibulin-like extracellular matrix protein 1
Snhg17	0.776119	4.29103	0.000311204	0.00427592	FALSE	NS	2.69462	3.05406	2.86619	2.54269	2.36862	2.21988	2.05992	5.47383	7.30543	6.29136	4.82674	4.16445	3.65856	3.16962	68108	small nucleolar RNA host gene 17
Cerk	0.661131	6.10848	0.000311941	0.00428047	FALSE	NS	3.93394	3.89022	4.06402	3.97432	3.24314	3.31481	3.71998	14.2839	13.8277	15.7259	14.7177	8.46853	8.95081	12.1773	223753	ceramide kinase
Cuedc1	-0.647887	5.55899	0.000312576	0.00428364	FALSE	NS	3.60624	3.68801	3.67954	3.61152	4.0592	4.22005	4.66494	11.1783	11.8885	11.813	11.223	15.6702	17.6363	24.368	103841	CUE domain containing 1
Hfe	-0.839723	3.54386	0.000313476	0.0042904	FALSE	NS	1.73092	1.65554	1.9287	1.85819	2.50975	2.28535	2.71564	2.3194	2.15041	2.80711	2.62553	4.6952	3.87482	5.56887	15216	homeostatic iron regulator
Net1	0.862763	4.84955	0.000315968	0.00431891	FALSE	NS	2.73659	3.3692	2.96956	2.89563	2.55289	2.34764	2.08659	5.66493	9.33309	6.83295	6.44169	4.86809	4.08991	3.24743	56349	neuroepithelial cell transforming gene 1
Adamts10	-0.691377	5.39989	0.000320259	0.00436771	FALSE	NS	2.64761	2.76317	2.8388	2.23472	3.4024	3.2777	3.2301	5.26629	5.78888	6.15426	3.7067	9.57362	8.69812	8.38331	224697	ADAM metallopeptidase with thrombospondin type 1 motif 10
Krba1	-0.856372	5.40304	0.00032063	0.00436771	FALSE	NS	2.02842	2.1935	1.97658	1.60502	2.43117	2.63884	3.01609	3.07959	3.57414	2.93558	2.04201	4.3933	5.22829	7.08973	77827	KRAB-A domain containing 1
Ncf2	-0.866268	5.10539	0.000320802	0.00436771	FALSE	NS	2.92581	3.00407	2.99617	2.68903	3.21775	4.0471	3.91388	6.599	7.0226	6.97878	5.4488	8.30333	15.5309	14.0728	17970	neutrophil cytosolic factor 2
Trabd2b	-0.741385	5.02979	0.000321192	0.00436771	FALSE	NS	1.88931	2.23423	2.02476	1.72899	2.76693	2.70469	2.37296	2.70458	3.70511	3.06924	2.31496	5.80658	5.51917	4.18004	666048	TraB domain containing 2B
Ssr4	0.697486	5.62969	0.000326052	0.00442803	FALSE	NS	6.13997	6.18057	6.01591	6.46957	5.63377	5.63936	5.57127	69.5206	71.5332	63.7098	87.6203	48.6516	48.8446	46.5465	20832	signal sequence receptor, delta
Myo6	-0.68215	8.3593	0.000327133	0.00442803	FALSE	NS	4.75596	5.31024	5.04735	4.54689	5.63049	5.82002	5.56416	26.0201	38.6772	32.0677	22.375	48.5389	55.4936	46.3129	17920	myosin VI
Spint2	-0.559737	6.32353	0.000327283	0.00442803	FALSE	NS	4.76392	4.94935	4.8052	4.75094	5.11034	5.45258	5.72087	26.1697	29.8961	26.9582	25.9262	33.5434	42.7916	51.7417	20733	serine protease inhibitor, Kunitz type 2
Pex5	-0.461414	4.92226	0.000327303	0.00442803	FALSE	NS	3.0716	3.13946	2.95421	2.85	3.48284	3.47934	3.52119	7.40707	7.81195	6.75006	6.21	10.1799	10.1529	10.4811	19305	peroxisomal biogenesis factor 5
Ssbp3	-0.497527	6.41727	0.000329799	0.00445184	FALSE	NS	3.92176	4.18234	4.09827	3.86784	4.31813	4.55591	4.80855	14.1554	17.1556	16.1278	13.5995	18.9475	22.5215	27.0232	72475	single-stranded DNA binding protein 3
Med22	-0.413613	5.51149	0.00033065	0.00445184	FALSE	NS	3.52543	3.58226	3.534	3.4015	3.80001	4.01486	4.09493	10.5149	10.9776	10.5835	9.56703	12.9289	15.1656	16.0882	20933	mediator complex subunit 22
B3glct	-0.713094	4.91217	0.000330741	0.00445184	FALSE	NS	1.89474	1.99781	2.14585	1.67548	2.69182	2.59004	2.37376	2.71856	2.99392	3.42553	2.19425	5.46127	5.02114	4.1829	381694	beta-3-glucosyltransferase
Syndig1	1.61133	3.39201	0.000331014	0.00445184	TRUE	Elevated	2.27923	2.31995	2.56997	1.89453	1.53979	1.2248	0.826122	3.85418	3.99316	4.93798	2.71802	1.90753	1.33724	0.772913	433485	synapse differentiation inducing 1
Osbpl1a	-0.926609	4.29204	0.000331171	0.00445184	FALSE	NS	1.35412	1.5611	1.47187	1.24908	1.86026	1.88509	2.51841	1.55641	1.9508	1.7738	1.3769	2.63073	2.69377	4.7295	64291	oxysterol binding protein-like 1A
Adam9	0.535619	7.11249	0.000332518	0.00446427	FALSE	NS	4.98433	5.30928	5.25058	4.97114	4.84184	4.68311	4.52722	30.6542	38.6508	37.0699	30.3662	27.6774	24.6895	22.0584	11502	ADAM metallopeptidase domain 9
Zfp593os	-1.12875	7.18539	0.00033309	0.00446628	TRUE	Reduced	6.5733	6.43353	6.37882	6.47258	6.93605	7.65961	8.20193	94.227	85.4343	82.2176	87.8054	121.45	201.196	293.461	77490	Zfp593 opposite strand
Ahsa2	0.489824	5.41385	0.000333615	0.00446765	FALSE	NS	3.4715	3.59276	3.58018	3.43185	3.23837	3.19204	3.01477	10.0924	11.065	10.9603	9.79171	8.4373	8.13904	7.08232	268390	AHA1, activator of heat shock protein ATPase 2
Mxra8	-0.484456	6.97933	0.000339215	0.00453689	FALSE	NS	5.36184	5.64213	5.49134	5.29487	6.05037	6.12953	5.81397	40.122	48.9403	43.9841	38.2567	65.2742	69.0118	55.2573	74761	matrix-remodelling associated 8
Ankmy2	-0.731501	3.93647	0.000341832	0.00456612	FALSE	NS	2.41972	2.41415	2.58629	2.44728	2.96852	2.99442	3.49119	4.35069	4.33006	5.00552	4.45388	6.82733	6.96912	10.2448	217473	ankyrin repeat and MYND domain containing 2
Pgam1	0.42673	7.73749	0.000345698	0.0046081	FALSE	NS	6.65228	7.05649	7.00763	6.7905	6.53196	6.53782	6.54889	99.5853	132.111	127.679	109.699	91.5372	91.9134	92.6294	18648	phosphoglycerate mutase 1
Nmb	1.14413	1.01918	0.000345847	0.0046081	TRUE	Elevated	1.89408	2.13659	2.19917	2.0283	1.13788	1.48982	1.35833	2.71686	3.39721	3.59216	3.07924	1.20057	1.80855	1.56388	68039	neuromedin B
Ilrun	-0.417133	7.12888	0.000348439	0.00463679	FALSE	NS	4.84426	5.09733	4.9828	5.02877	5.35306	5.55743	5.52161	27.7254	33.2334	30.6207	31.6445	39.8725	46.0926	44.9378	224647	inflammation and lipid regulator with UBA-like and NBR1-like domains
Trib1	0.668336	5.55246	0.000348986	0.00463822	FALSE	NS	3.49955	4.01879	3.83671	3.5846	3.33486	3.05809	3.21022	10.3102	15.2098	13.2878	10.997	9.09005	7.32871	8.2549	211770	tribbles pseudokinase 1
Rassf7	-0.491218	4.31741	0.000349914	0.00464471	FALSE	NS	2.96376	3.17653	2.99733	3.09881	3.4325	3.72789	3.56516	6.80155	8.04132	6.98522	7.56712	9.79655	12.2498	10.8364	66985	Ras association (RalGDS/AF-6) domain family (N-terminal) member 7
Pla2g12a	0.531761	6.12726	0.000352129	0.00466825	FALSE	NS	5.24276	5.4066	5.0837	5.33694	4.83897	4.94323	4.72733	36.8641	41.4179	32.9113	39.4183	27.6203	29.7652	25.4892	66350	phospholipase A2, group XIIA
Slc16a1	-0.747854	4.49854	0.000352801	0.0046713	FALSE	NS	2.12495	2.22422	2.39717	2.29583	3.15457	2.71282	2.96215	3.36187	3.67257	4.26769	3.91035	7.90475	5.556	6.79285	20501	solute carrier family 16 (monocarboxylic acid transporters), member 1
Lgi3	1.07142	3.75716	0.000354239	0.00468447	TRUE	Elevated	1.83943	2.35101	2.30393	2.38612	1.34743	1.32095	1.83337	2.57869	4.10183	3.93801	4.22751	1.54459	1.4983	2.56368	213469	leucine-rich repeat LGI family, member 3
Czib	0.43358	5.64579	0.00035769	0.00472419	FALSE	NS	4.78871	4.80973	4.91933	4.67343	4.445	4.55409	4.38951	26.6404	27.0462	29.2598	24.5177	20.781	22.4918	19.9592	74098	CXXC motif containing zinc binding protein
Panx1	0.982781	2.13639	0.000358699	0.0047316	FALSE	NS	1.69532	2.00116	1.65979	1.90975	1.02927	1.20017	1.45042	2.23849	3.00321	2.15971	2.75743	1.041	1.29766	1.73288	55991	pannexin 1
Cald1	0.553406	8.24072	0.000360663	0.00475158	FALSE	NS	5.17024	5.35325	5.416	5.06055	4.92222	4.79879	4.64741	35.0079	39.8779	41.6952	32.3717	29.3205	26.8343	24.0616	109624	caldesmon 1
Meg3	2.35204	7.4528	0.000362061	0.00476406	TRUE	Elevated	4.14203	4.44561	4.37444	3.86769	1.49784	1.4317	3.09673	16.6553	20.7903	19.7414	13.5979	1.8242	1.69764	7.55478	17263	maternally expressed 3
Rab31	0.734224	4.34543	0.000365116	0.00479828	FALSE	NS	2.66244	2.92423	3.05561	2.85528	2.53512	2.2676	2.16735	5.33101	6.59071	7.31436	6.23644	4.79625	3.81523	3.49199	106572	RAB31, member RAS oncogene family
Htra1	0.948017	9.99886	0.000366721	0.00480704	FALSE	NS	8.80606	9.22106	9.00935	9.29432	8.46809	8.33654	7.78839	446.599	595.783	514.328	626.868	353.119	322.257	220.074	56213	HtrA serine peptidase 1
Tnfrsf23	0.975671	4.88089	0.000366913	0.00480704	FALSE	NS	3.03416	3.44063	3.39408	2.98035	2.74611	2.45992	2.05032	7.19168	9.85757	9.51281	6.89179	5.70907	4.50188	3.14198	79201	tumor necrosis factor receptor superfamily, member 23
Ptpn1	0.396678	5.19056	0.000367148	0.00480704	FALSE	NS	2.79242	2.96498	2.88628	2.63793	2.45821	2.62495	2.58774	5.92792	6.80813	6.3936	5.22439	4.49534	5.16863	5.01158	19246	protein tyrosine phosphatase, non-receptor type 1
Spcs3	0.52612	5.23597	0.000368129	0.00481393	FALSE	NS	3.31856	3.83864	3.60908	3.62652	3.18615	3.24821	3.17432	8.97671	13.3069	11.2023	11.3507	8.10181	8.50186	8.02746	76687	signal peptidase complex subunit 3 homolog (S. cerevisiae)
Adam11	-1.57709	3.7965	0.000375271	0.00489224	TRUE	Reduced	1.59025	1.16582	1.329	0.889265	2.07105	2.11059	2.9918	2.01102	1.24361	1.51229	0.852233	3.20191	3.31867	6.95468	11488	a disintegrin and metallopeptidase domain 11
App	-0.499166	10.6647	0.000375439	0.00489224	FALSE	NS	5.77757	6.18179	5.99738	5.7719	6.40229	6.55628	6.56999	53.8556	71.5948	62.8839	53.6405	83.5825	93.11	94.0086	11820	amyloid beta precursor protein
Pgap4	-0.586079	4.07614	0.000375507	0.00489224	FALSE	NS	2.22235	2.35756	2.32987	2.38085	2.83746	2.69262	3.09431	3.66653	4.12503	4.02761	4.20842	6.14759	5.46488	7.54045	67063	post-GPI attachment to proteins GalNAc transferase 4
Sfxn1	0.430188	5.89506	0.000376761	0.00490254	FALSE	NS	4.08332	4.31301	4.22064	4.248	3.91176	3.76665	3.98886	15.9513	18.8767	17.644	18.0009	14.0507	12.6105	14.877	14057	sideroflexin 1
Oplah	-1.00407	5.39993	0.000377263	0.00490303	TRUE	Reduced	2.81137	2.72392	2.79674	2.5014	3.14426	3.5878	4.15892	6.01953	5.60666	5.94869	4.66236	7.84131	11.0236	16.8632	75475	5-oxoprolinase (ATP-hydrolysing)
Snora65	1.12816	1.63203	0.000378837	0.00491378	TRUE	Elevated	4.9244	4.99958	5.28458	4.68628	4.27095	3.72389	3.92606	29.3663	30.9907	37.9779	24.746	18.3057	12.213	14.2006	104367	small nucleolar RNA, H/ACA box 65
Mif4gd	-0.668294	4.11302	0.00037902	0.00491378	FALSE	NS	2.98679	2.87483	2.83551	2.76653	3.3516	3.49554	3.75534	6.9271	6.33515	6.13793	5.80467	9.20781	10.2788	12.5042	69674	MIF4G domain containing
Ube2q2	-0.391048	5.38668	0.000379588	0.00491511	FALSE	NS	3.38362	3.61053	3.53372	3.22913	3.76443	3.91368	3.95579	9.43687	11.2146	10.5812	8.37701	12.5896	14.0707	14.5171	109161	ubiquitin-conjugating enzyme E2Q family member 2
Itga5	0.647624	4.40287	0.000382142	0.00493676	FALSE	NS	2.21317	2.48105	2.65773	2.44603	2.06609	2.07572	1.88228	3.63692	4.58303	5.31037	4.44916	3.1875	3.21553	2.68658	16402	integrin alpha 5 (fibronectin receptor alpha)
Slc12a2	-0.565241	6.77191	0.000382195	0.00493676	FALSE	NS	3.71417	3.9811	3.77978	3.36984	4.11236	4.42649	4.43408	12.1243	14.7917	12.735	9.33769	16.296	20.5034	20.6167	20496	solute carrier family 12, member 2
Hlf	-0.692395	6.89439	0.000387533	0.0049996	FALSE	NS	3.93399	4.19849	4.09699	3.57369	4.44908	4.61776	4.98772	14.2844	17.3599	16.1126	10.9066	20.8426	23.5519	30.7289	217082	hepatic leukemia factor
Mlc1	-1.72521	4.35115	0.00038822	0.00500235	TRUE	Reduced	2.29502	1.85919	2.34726	2.06215	3.14588	3.04672	4.50389	3.90762	2.62803	4.08859	3.17607	7.85121	7.26333	21.6885	170790	megalencephalic leukoencephalopathy with subcortical cysts 1 homolog (human)
1700003F12Rik	3.03041	1.45717	0.000388856	0.00500445	TRUE	Elevated	2.42808	1.79026	2.71452	3.30317	1.01415	0.912242	0.293389	4.38178	2.45876	5.56374	8.87082	1.01971	0.881969	0.225516	75480	RIKEN cDNA 1700003F12 gene
Ppib	0.63431	8.02466	0.000390164	0.00501518	FALSE	NS	8.05736	8.23548	8.0956	8.36415	7.69024	7.76845	7.46527	265.383	300.389	272.538	328.503	205.535	217.04	175.713	19035	peptidylprolyl isomerase B
Icam1	1.28037	3.03803	0.000393181	0.00504781	TRUE	Elevated	1.73627	1.84477	2.30449	1.97256	1.12215	0.913029	1.47932	2.33172	2.59195	3.93991	2.92465	1.17672	0.882995	1.78817	15894	intercellular adhesion molecule 1
Mbtps1	-0.468125	7.5565	0.000393908	0.005051	FALSE	NS	4.84182	5.16711	5.05758	4.763	5.51743	5.59408	5.36509	27.677	34.9299	32.3031	26.1522	44.8048	47.3045	40.2148	56453	membrane-bound transcription factor peptidase, site 1
Lonp2	-0.591394	5.68251	0.000397112	0.00508592	FALSE	NS	3.83786	4.03591	3.92279	3.79079	4.19618	4.51458	4.84322	13.2991	15.4032	14.1663	12.8402	17.3306	21.8573	27.7048	66887	lon peptidase 2, peroxisomal
Ctsc	1.82638	6.0129	0.000398175	0.00509336	TRUE	Elevated	3.68937	3.40558	4.3563	4.42982	2.89666	2.25589	2.20135	11.9007	9.59696	19.4822	20.5531	6.44702	3.77629	3.59909	13032	cathepsin C
Zbtb47	-0.37078	6.57763	0.00040129	0.00512701	FALSE	NS	3.60894	3.74475	3.71135	3.60382	4.07408	4.13292	4.0651	11.2011	12.4054	12.0987	11.1579	15.843	16.5442	15.7385	270210	zinc finger and BTB domain containing 47
Tmem106b	-0.5169	5.70816	0.00040198	0.00512961	FALSE	NS	2.91499	3.0229	3.06192	2.71082	3.40829	3.34273	3.63217	6.54224	7.12799	7.35085	5.54693	9.61688	9.14526	11.3991	71900	transmembrane protein 106B
Plekhg3	-0.557773	7.43	0.000406041	0.00517518	FALSE	NS	4.16939	4.61678	4.3807	4.11502	4.93446	5.09606	4.76897	16.9934	23.5352	19.8316	16.3278	29.5788	33.2032	26.2648	263406	pleckstrin homology domain containing, family G (with RhoGef domain) member 3
Mmp24os1	-1.76901	3.09285	0.000407934	0.00519305	TRUE	Reduced	2.32799	1.6807	1.85266	2.21342	2.94379	3.23781	4.34585	4.02106	2.20583	2.61165	3.63775	6.69431	8.43363	19.3343	613262	matrix metallopeptidase 24 opposite strand transcript 1
Col16a1	0.827554	4.2898	0.000409552	0.00520737	FALSE	NS	1.99641	1.97778	2.19229	2.29647	1.56957	1.61009	1.5924	2.99007	2.93886	3.5703	3.91255	1.96815	2.05271	2.01551	107581	collagen, type XVI, alpha 1
Trp53bp2	-0.510338	4.98567	0.000414371	0.00526066	FALSE	NS	2.59812	3.04544	2.74243	2.57932	3.18531	3.39301	3.20995	5.05497	7.256	5.69198	4.97659	8.09649	9.50508	8.25318	209456	transformation related protein 53 binding protein 2
Lpcat1	0.586439	6.76305	0.000414739	0.00526066	FALSE	NS	4.8594	5.18394	4.99512	4.85273	4.66449	4.51095	4.25099	28.0285	35.3514	30.8919	27.8947	24.3601	21.7998	18.0404	210992	lysophosphatidylcholine acyltransferase 1
Spidr	0.660319	3.52547	0.000421489	0.00533987	FALSE	NS	1.64033	2.11728	2.04423	1.74707	1.53188	1.4746	1.47583	2.11736	3.33874	3.12454	2.35675	1.89163	1.77907	1.78144	224008	scaffolding protein involved in DNA repair
Ppfibp1	0.571338	6.18604	0.000426571	0.00539778	FALSE	NS	3.55673	3.48746	3.68331	3.24406	3.02058	3.16339	3.00168	10.7675	10.2158	11.8465	8.4746	7.11496	7.9593	7.00931	67533	PTPRF interacting protein, binding protein 1 (liprin beta 1)
Mgll	-1.3947	4.89534	0.000428512	0.00541586	TRUE	Reduced	2.27461	1.99622	2.15183	2.28734	3.09589	2.88273	4.09339	3.83868	2.98953	3.44391	3.88154	7.54978	6.37542	16.07	23945	monoglyceride lipase
Frem1	1.15609	5.47899	0.000432961	0.00546555	TRUE	Elevated	2.46131	2.94231	2.4497	2.03575	1.95014	1.43115	1.58955	4.50715	6.68643	4.46302	3.10035	2.86412	1.69662	2.00956	329872	Fras1 related extracellular matrix protein 1
Sdha	-0.469244	7.1494	0.000435017	0.00548293	FALSE	NS	5.25499	5.52365	5.48475	5.3181	5.75925	5.84138	6.18848	37.1864	45.0029	43.7789	38.894	53.1634	56.3365	71.9322	66945	succinate dehydrogenase complex, subunit A, flavoprotein (Fp)
Ccdc51	-0.639518	2.83078	0.000435376	0.00548293	FALSE	NS	1.64971	1.82907	1.56424	1.6508	2.17567	2.08524	2.35249	2.13772	2.55307	1.95722	2.14008	3.51797	3.24345	4.10705	66658	coiled-coil domain containing 51
Max	-0.552836	5.30809	0.000439709	0.00553091	FALSE	NS	3.76398	3.69952	3.80719	3.64928	4.03759	4.39146	4.53522	12.5853	11.9917	12.9984	11.547	15.4223	19.9875	22.1866	17187	Max protein
Prkce	-0.863219	4.97614	0.00044094	0.00553388	FALSE	NS	1.79375	1.98141	1.8923	1.54294	2.246	2.34685	2.94106	2.46715	2.94878	2.71227	1.91387	3.74365	4.08711	6.67976	18754	protein kinase C, epsilon
Hs3st1	1.0021	2.87653	0.000440992	0.00553388	TRUE	Elevated	2.21146	2.32571	2.18891	2.49011	1.57092	1.47626	1.82365	3.63144	4.01313	3.55962	4.61821	1.97093	1.78227	2.53976	15476	heparan sulfate (glucosamine) 3-O-sulfotransferase 1
Etv6	0.62436	5.69276	0.000446291	0.00559373	FALSE	NS	3.20902	3.46826	3.37906	2.90522	2.67523	2.98402	2.64211	8.24723	10.0675	9.40395	6.49135	5.38741	6.91186	5.24244	14011	ets variant 6
Rtn4	-0.575538	7.8547	0.000447483	0.00560202	FALSE	NS	4.81497	4.90722	4.90382	4.82142	5.33178	5.33128	5.80698	27.1482	29.0069	28.9362	27.2742	39.2742	39.26	54.9854	68585	reticulon 4
Prrx2	0.933673	2.75135	0.000448416	0.00560706	FALSE	NS	2.5689	2.55268	2.42023	2.45332	1.86895	2.06858	1.54646	4.93357	4.86722	4.35257	4.47676	2.65268	3.19474	1.92099	20204	paired related homeobox 2
Crtc1	-0.529096	5.28626	0.000453215	0.00566036	FALSE	NS	1.94838	2.07494	1.98512	1.67688	2.31128	2.32892	2.55049	2.8594	3.21328	2.95894	2.19736	3.96323	4.02431	4.85834	382056	CREB regulated transcription coactivator 1
Vmp1	0.48626	5.56061	0.00045443	0.00566884	FALSE	NS	3.89156	4.06284	4.08815	4.17786	3.60665	3.61707	3.82736	13.8414	15.7123	16.0081	17.0993	11.1818	11.2701	13.1955	75909	vacuole membrane protein 1
Ctps1	0.443763	5.36184	0.000456346	0.00568603	FALSE	NS	3.71424	4.06838	3.86686	3.65378	3.53397	3.53241	3.41602	12.1249	15.7766	13.5895	11.5863	10.5833	10.5708	9.67396	51797	cytidine 5'-triphosphate synthase 1
2610524H06Rik	0.690113	5.24905	0.000458896	0.00571107	FALSE	NS	5.41621	5.56313	5.42172	5.62875	5.04828	4.96437	4.72937	41.7013	46.2789	41.8649	48.4792	32.0889	30.2193	25.5267	330173	RIKEN cDNA 2610524H06 gene
Rcbtb1	-0.496252	4.46733	0.000461709	0.00573516	FALSE	NS	2.0114	2.26599	2.07737	2.00045	2.44246	2.4531	2.74617	3.03172	3.80983	3.22037	3.00125	4.43568	4.47593	5.70932	71330	regulator of chromosome condensation (RCC1) and BTB (POZ) domain containing protein 1
Sort1	-0.56383	6.7633	0.000461918	0.00573516	FALSE	NS	3.55924	3.96795	3.78069	3.29736	4.22912	4.27224	4.29979	10.788	14.6485	12.7436	8.83117	17.754	18.3228	18.6955	20661	sortilin 1
Gpcpd1	-0.834245	3.61132	0.000463588	0.00574536	FALSE	NS	1.25136	1.38231	1.514	1.31739	1.76768	1.89423	2.28447	1.38065	1.60685	1.85601	1.49215	2.40505	2.71724	3.87186	74182	glycerophosphocholine phosphodiesterase 1
Sv2a	-1.64636	5.88204	0.000463826	0.00574536	TRUE	Reduced	3.56136	3.12906	3.30288	2.69959	4.09743	4.34279	5.60184	10.8053	7.74865	8.86883	5.49619	16.1179	19.2913	47.5647	64051	synaptic vesicle glycoprotein 2a
Usp54	-0.702259	5.02809	0.000465629	0.00576094	FALSE	NS	1.56567	1.88744	1.78006	1.31524	2.04747	2.28526	2.32594	1.96014	2.69978	2.4344	1.48844	3.1338	3.8745	4.01391	78787	ubiquitin specific peptidase 54
Dtnb	-0.410975	4.77838	0.000468416	0.00578863	FALSE	NS	2.09607	2.28588	2.21821	2.00095	2.42553	2.52264	2.68945	3.27544	3.87663	3.65317	3.00264	4.37228	4.74634	5.45069	13528	dystrobrevin, beta
1500009L16Rik	1.35361	1.89334	0.000469921	0.00579444	TRUE	Elevated	1.93086	2.35236	2.04746	2.32888	1.13	1.04077	1.63237	2.81281	4.10661	3.13377	4.02415	1.18859	1.05733	2.10023	69784	RIKEN cDNA 1500009L16 gene
Gdf11	1.0896	6.24438	0.000469983	0.00579444	TRUE	Elevated	3.80996	4.16047	3.97759	3.57596	3.22551	3.17051	2.36388	13.0253	16.8824	14.7534	10.9254	8.35353	8.00364	4.14753	14561	growth differentiation factor 11
Vamp5	-1.19334	3.18064	0.000477771	0.0058836	TRUE	Reduced	2.28387	2.15845	2.0212	2.13752	2.4887	3.38338	3.61949	3.86983	3.46435	3.0592	3.40006	4.61273	9.43514	11.2906	53620	vesicle-associated membrane protein 5
Gatm	2.1889	2.65755	0.000480127	0.00590573	TRUE	Elevated	2.4316	1.67835	2.22309	2.49074	0.911653	0.536576	1.19445	4.39491	2.20061	3.66894	4.62067	0.8812	0.450526	1.28857	67092	glycine amidinotransferase (L-arginine:glycine amidinotransferase)
Cpe	-0.443256	8.66828	0.00048347	0.00593174	FALSE	NS	7.07697	7.45051	7.28199	7.32979	7.68021	7.82584	7.928	134.014	173.915	154.631	159.874	204.103	225.889	242.537	12876	carboxypeptidase E
Mfap3l	0.563551	6.25896	0.000483611	0.00593174	FALSE	NS	3.54797	3.80207	3.89562	3.35294	3.31534	3.15516	3.18315	10.6962	12.9488	13.8833	9.21732	8.95443	7.90838	8.08289	71306	microfibrillar-associated protein 3-like
Mocs1	-0.448731	3.6529	0.000483926	0.00593174	FALSE	NS	2.19578	2.32782	2.25851	2.13317	2.61898	2.66912	2.70223	3.58139	4.02046	3.78496	3.3868	5.14316	5.36042	5.50806	56738	molybdenum cofactor synthesis 1
Ganc	-0.556103	4.26488	0.000485853	0.00594847	FALSE	NS	1.9549	2.19233	2.15435	1.74792	2.38057	2.55396	2.62946	2.8769	3.57044	3.45167	2.35875	4.20743	4.87243	5.18794	76051	glucosidase, alpha; neutral C
Dusp6	0.718089	4.82572	0.000489172	0.00598217	FALSE	NS	2.96377	3.44365	3.4975	3.09396	2.86421	2.53961	2.68258	6.80161	9.88033	10.2941	7.53838	6.28137	4.81433	5.42005	67603	dual specificity phosphatase 6
Rbbp6	-0.426547	6.85194	0.000492437	0.00601513	FALSE	NS	3.2408	3.52969	3.37148	3.04415	3.71129	3.83348	3.75242	8.45318	10.5489	9.34946	7.24858	12.0982	13.2558	12.4769	19647	retinoblastoma binding protein 6, ubiquitin ligase
Cryz	0.441468	5.60287	0.000494248	0.00603028	FALSE	NS	4.05635	4.36553	4.28721	4.27511	3.97897	3.82972	3.91789	15.6374	19.6136	18.5244	18.3614	14.7684	13.2188	14.1148	12972	crystallin, zeta
Cd63-ps	0.904225	2.71783	0.00049524	0.00603542	FALSE	NS	3.16153	3.4329	2.99022	3.41737	2.20803	2.79874	2.59558	7.94776	9.79956	6.94597	9.68395	3.62044	5.95834	5.04432	626721	CD63 antigen, pseudogene
Srebf1	-0.475597	8.1059	0.000497639	0.00605767	FALSE	NS	5.34979	5.75006	5.45585	5.24449	5.91851	6.02315	6.06757	39.7801	52.8197	42.891	36.9096	59.4853	64.0351	66.069	20787	sterol regulatory element binding transcription factor 1
Cdh11	-1.14171	4.32833	0.000503117	0.00610642	TRUE	Reduced	1.28024	1.38643	1.7089	1.2376	2.46364	1.75646	2.51926	1.42879	1.61432	2.26912	1.35806	4.51606	2.37868	4.73288	12552	cadherin 11
Trip6	-0.438107	5.21223	0.000503693	0.00610642	FALSE	NS	4.13735	4.18253	4.09246	4.15666	4.49519	4.69009	4.737	16.5982	17.1579	16.059	16.8353	21.5521	24.8141	25.6673	22051	thyroid hormone receptor interactor 6
Tmem98	0.401953	6.13046	0.000503783	0.00610642	FALSE	NS	5.59073	5.64644	5.5133	5.58698	5.1455	5.34555	5.33674	47.1921	49.0896	44.6741	47.0672	34.3956	39.6604	39.4128	103743	transmembrane protein 98
Pdlim1	1.23123	5.64968	0.000503956	0.00610642	TRUE	Elevated	5.69287	5.02736	5.46672	5.80688	4.59109	4.40322	4.2896	50.7279	31.6127	43.2227	54.9816	23.1022	20.1593	18.5568	54132	PDZ and LIM domain 1 (elfin)
Gpr27	1.02488	3.40522	0.000505481	0.00611329	TRUE	Elevated	2.66413	2.72188	2.49957	2.76907	1.70558	1.90265	2.13766	5.33846	5.5973	4.65515	5.81667	2.26161	2.739	3.40048	14761	G protein-coupled receptor 27
Garem1	-0.73247	4.4089	0.00050568	0.00611329	FALSE	NS	1.50417	1.89603	1.74061	1.28959	2.19678	2.13166	2.30443	1.83661	2.72187	2.34177	1.44458	3.58456	3.38221	3.93973	381126	GRB2 associated regulator of MAPK1 subtype 1
Fzd7	0.791578	5.47224	0.000511649	0.00617838	FALSE	NS	3.0258	3.60569	3.49938	3.07624	2.80627	2.84454	2.37333	7.14438	11.1737	10.3089	7.43411	5.99472	6.18277	4.18135	14369	frizzled class receptor 7
Mecr	0.715025	5.28811	0.00051349	0.0061868	FALSE	NS	3.4745	3.50439	3.39622	3.47157	3.15286	2.84691	2.64877	10.1155	10.3482	9.52843	10.0929	7.89414	6.19456	5.27134	26922	mitochondrial trans-2-enoyl-CoA reductase
Cldn10	1.2954	4.0833	0.000513517	0.0061868	TRUE	Elevated	4.01514	3.73438	3.72014	3.89892	2.06652	2.76473	3.2586	15.1688	12.3094	12.1787	13.9174	3.18874	5.79623	8.57055	58187	claudin 10
Blnk	1.0243	2.78052	0.000514598	0.00619275	TRUE	Elevated	2.46673	2.20808	2.32358	2.31077	1.72529	1.45636	1.70982	4.52789	3.62061	4.00573	3.96148	2.30647	1.74415	2.2712	17060	B cell linker
Arhgef5	-0.488265	5.76613	0.000515232	0.00619334	FALSE	NS	2.94591	3.28794	3.17109	2.90909	3.608	3.73868	3.41801	6.70563	8.76719	8.00726	6.51145	11.1932	12.3492	9.68865	54324	Rho guanine nucleotide exchange factor 5
Psen2	-0.66353	4.01625	0.000516308	0.00619922	FALSE	NS	2.53013	2.59313	2.77845	2.85188	3.09836	3.41164	3.52641	4.77624	5.03408	5.86113	6.21941	7.56446	9.64157	10.5227	19165	presenilin 2
Thra	-0.655889	7.24952	0.000516976	0.00620019	FALSE	NS	4.29108	4.37899	4.28305	4.2938	4.7492	4.84799	5.40279	18.5768	19.8069	18.4682	18.6138	25.8938	27.7999	41.306	21833	thyroid hormone receptor alpha
Tnfrsf1a	-1.10827	4.21155	0.000526387	0.0063059	TRUE	Reduced	2.52495	2.28137	2.97379	2.55802	3.30261	3.5155	4.07686	4.75555	3.8614	6.85596	4.88899	8.86696	10.4359	15.8755	21937	tumor necrosis factor receptor superfamily, member 1a
Pik3r3	-0.522923	5.74931	0.000527694	0.00630746	FALSE	NS	3.08944	3.25834	3.2246	2.74429	3.57889	3.55304	3.76282	7.51163	8.56881	8.34766	5.7006	10.9496	10.7374	12.5744	18710	phosphoinositide-3-kinase regulatory subunit 3
Glipr2	-0.730676	2.31721	0.000527711	0.00630746	FALSE	NS	1.51721	1.50066	1.38553	1.60056	2.05238	2.19186	1.99685	1.86237	1.82973	1.61269	2.0326	3.14789	3.56894	2.99129	384009	GLI pathogenesis-related 2
Pdia4	0.920725	7.46416	0.000528613	0.0063111	FALSE	NS	5.96119	6.51922	6.2503	6.21561	5.68313	5.54653	4.89129	61.3013	90.7234	75.125	73.3165	50.3797	45.7381	28.6774	12304	protein disulfide isomerase associated 4
Dennd1a	-0.367561	5.72094	0.000530613	0.00632783	FALSE	NS	3.05865	3.17175	3.10319	2.94246	3.38145	3.42441	3.61139	7.33191	8.01138	7.59315	6.68721	9.42118	9.7362	11.2219	227801	DENN domain containing 1A
Oaf	0.591229	5.77237	0.000531428	0.00633041	FALSE	NS	4.74475	4.64666	4.57898	4.81926	4.15693	4.24744	4.26636	25.811	24.0487	22.9007	27.2319	16.8386	17.9936	18.2444	102644	out at first homolog
Ipo13	-0.51339	5.69397	0.000536569	0.00638378	FALSE	NS	3.63475	3.63352	3.56002	3.31549	3.94464	4.01694	4.30745	11.4214	11.4108	10.7943	8.9555	14.3977	15.189	18.8003	230673	importin 13
Fgd5	3.47143	5.77775	0.000537117	0.00638378	TRUE	Elevated	3.22079	3.88087	3.6619	3.10675	1.64128	0.748585	0.120829	8.32299	13.7319	11.6573	7.61438	2.11944	0.680145	0.0873597	232237	FYVE, RhoGEF and PH domain containing 5
L3mbtl3	-0.57783	4.59351	0.000540103	0.00641206	FALSE	NS	1.89438	2.29941	2.14321	1.85845	2.53758	2.68478	2.51104	2.71762	3.92257	3.41744	2.62617	4.80614	5.42983	4.70033	237339	L3MBTL3 histone methyl-lysine binding protein
Anxa11	-0.536463	5.09488	0.000541383	0.00642004	FALSE	NS	3.20866	3.67078	3.60145	3.3105	3.89423	4.09133	4.08954	8.24493	11.7354	11.1379	8.92108	13.869	16.0456	16.0244	11744	annexin A11
Snx15	-0.67664	3.55679	0.000542145	0.00642187	FALSE	NS	2.27931	2.59207	2.27328	2.49923	2.82221	3.0186	3.31127	3.85447	5.02962	3.83419	4.65384	6.07247	7.10382	8.92642	69024	sorting nexin 15
Arhgef9	-0.890436	5.1646	0.000543331	0.00642871	FALSE	NS	2.43372	2.50103	2.40849	2.11163	2.854	2.95386	3.66578	4.40285	4.66088	4.30919	3.3218	6.23002	6.74818	11.6914	236915	CDC42 guanine nucleotide exchange factor 9
Adcy5	0.600667	5.38706	0.000548669	0.00648461	FALSE	NS	2.73696	2.95404	2.82848	2.80504	2.23672	2.24607	2.67923	5.66666	6.74919	6.10326	5.98875	3.71325	3.74388	5.40515	224129	adenylate cyclase 5
Tnfrsf11a	1.89582	3.5603	0.000552198	0.00651683	TRUE	Elevated	1.4942	1.81222	1.75629	1.39116	0.942158	0.7262	0.248787	1.81708	2.51183	2.37828	1.62289	0.9214	0.654276	0.188208	21934	tumor necrosis factor receptor superfamily, member 11a, NFKB activator
Cbx6	-0.333654	6.73059	0.000552629	0.00651683	FALSE	NS	4.04137	4.20921	4.16692	3.94045	4.43641	4.45657	4.56479	15.4655	17.4969	16.9625	14.353	20.6517	20.9563	22.6668	494448	chromobox 6
Dusp14	1.12535	1.90082	0.000558736	0.00657905	TRUE	Elevated	1.60235	1.70219	1.73624	1.93797	0.825407	1.1078	1.32993	2.03637	2.25395	2.33165	2.83166	0.772035	1.15516	1.5139	56405	dual specificity phosphatase 14
Peli1	0.543467	4.78389	0.000559151	0.00657905	FALSE	NS	3.01959	3.41729	3.18624	3.16839	2.92773	2.74196	2.70589	7.10935	9.68337	8.10235	7.99045	6.60914	5.68977	5.52459	67245	pellino 1
Plagl2	1.04279	5.63839	0.000560786	0.00659096	TRUE	Elevated	3.35685	3.80472	3.59674	3.04512	2.61996	2.97576	2.15934	9.24499	12.9745	11.0983	7.25413	5.14734	6.8667	3.4671	54711	pleiomorphic adenoma gene-like 2
Mthfd1l	0.578333	5.41797	0.000562609	0.00660503	FALSE	NS	2.3215	2.81908	2.57872	2.43271	2.114	2.31222	1.98935	3.9985	6.05711	4.97408	4.39907	3.32891	3.96648	2.97057	270685	methylenetetrahydrofolate dehydrogenase (NADP+ dependent) 1-like
Gcg	2.30145	2.6033	0.0005639	0.00661283	TRUE	Elevated	2.87157	3.0624	3.05043	3.82429	2.05666	1.48933	0.685235	6.31859	7.35362	7.28457	13.1653	3.16022	1.80759	0.607963	14526	glucagon
Tk2	-0.741101	4.55264	0.000569004	0.00666529	FALSE	NS	2.8547	2.66649	2.78585	2.7289	3.16467	3.45754	3.80868	6.23354	5.34883	5.89644	5.62948	7.9673	9.98558	13.0128	57813	thymidine kinase 2, mitochondrial
Arhgef18	-0.705934	5.12845	0.000573394	0.00670928	FALSE	NS	2.1877	2.41518	2.28372	1.89048	2.59748	2.75569	3.15506	3.55579	4.33387	3.86931	2.70759	5.05229	5.75375	7.90774	102098	Rho/Rac guanine nucleotide exchange factor 18
Tars3	-0.52889	3.70666	0.000574837	0.00671873	FALSE	NS	2.04116	2.24934	1.96929	2.09973	2.40825	2.62438	2.7079	3.11576	3.75464	2.91577	3.28628	4.30831	5.16621	5.5337	272396	threonyl-tRNA synthetase 3
Galt	-0.647434	3.9164	0.000575686	0.00672122	FALSE	NS	2.71443	2.76503	2.85183	2.52709	3.06322	3.31757	3.65031	5.56335	5.79764	6.21915	4.76408	7.35836	8.96981	11.556	14430	galactose-1-phosphate uridyl transferase
Slc9a6	-0.587196	5.03599	0.000576737	0.00672605	FALSE	NS	2.36123	2.67901	2.7135	2.38697	2.94042	2.99329	3.37676	4.13809	5.40414	5.55911	4.23057	6.67632	6.9629	9.38736	236794	solute carrier family 9 (sodium/hydrogen exchanger), member 6
Bche	-0.780141	4.1639	0.000578942	0.00674432	FALSE	NS	1.51819	1.88526	1.69275	1.37515	1.97083	2.28275	2.48749	1.86431	2.69421	2.23272	1.59396	2.91994	3.86605	4.60802	12038	butyrylcholinesterase
Aamdc	-0.979772	3.58944	0.00058393	0.00679494	FALSE	NS	3.4189	3.05551	3.13297	3.46757	3.81183	4.33013	4.59783	9.69525	7.31381	7.77241	10.0623	13.0435	19.114	23.2151	66273	adipogenesis associated Mth938 domain containing
Mdga1	1.03484	4.7624	0.000585883	0.00681016	TRUE	Elevated	2.17313	2.52339	2.24062	1.91741	1.38246	1.26774	1.87978	3.51002	4.74931	3.726	2.77746	1.60712	1.40783	2.6802	74762	MAM domain containing glycosylphosphatidylinositol anchor 1
Pbxip1	-0.346607	6.86725	0.000588459	0.00683259	FALSE	NS	4.203	4.55314	4.44021	4.27366	4.66241	4.80541	4.87314	17.4174	22.4765	20.7089	18.3419	24.3235	26.9624	28.3063	229534	pre B cell leukemia transcription factor interacting protein 1
Ctnnbip1	-0.546184	4.31661	0.000589591	0.00683541	FALSE	NS	2.67134	2.67712	2.75831	2.70841	3.13672	3.1415	3.47033	5.37022	5.3958	5.76605	5.53599	7.79523	7.82442	10.0834	67087	catenin beta interacting protein 1
Rnf13	-0.512388	6.24251	0.000589996	0.00683541	FALSE	NS	3.69345	3.78669	3.77867	3.58857	4.08206	4.18891	4.51792	11.9371	12.8009	12.7244	11.0301	15.9365	17.2385	21.9102	24017	ring finger protein 13
Sec11c	0.952171	4.60392	0.000594381	0.00687868	FALSE	NS	4.46771	4.51958	4.62081	5.08554	3.77892	3.68427	4.14526	21.1266	21.9366	23.6038	32.9548	12.7268	11.8551	16.6949	66286	SEC11 homolog C, signal peptidase complex subunit
Atg13	-0.567085	6.92609	0.000596245	0.0068927	FALSE	NS	4.67196	4.82725	4.66967	4.35286	4.92417	5.46838	5.36497	24.4918	27.3889	24.4513	19.4334	29.3615	43.2739	40.2113	51897	autophagy related 13
Slc8b1	-0.509474	4.5453	0.000597914	0.00689789	FALSE	NS	2.79733	2.77225	2.79527	2.65479	3.2535	3.41952	3.14326	5.95155	5.83173	5.9416	5.29753	8.53675	9.69983	7.8352	170756	solute carrier family 8 (sodium/lithium/calcium exchanger), member B1
Mvk	-0.594181	4.13558	0.000598	0.00689789	FALSE	NS	3.00959	3.09401	3.2164	3.23512	3.51423	3.80487	3.93933	7.05334	7.53867	8.29464	8.41603	10.4259	12.9759	14.3411	17855	mevalonate kinase
Ppp1r10	0.370897	5.70025	0.000599678	0.00690551	FALSE	NS	3.04233	3.33587	3.16585	2.99321	2.85506	2.9283	2.867	7.2382	9.09708	7.97464	6.96246	6.23532	6.61212	6.29548	52040	protein phosphatase 1, regulatory subunit 10
Hexim1	-0.543578	5.5147	0.000599968	0.00690551	FALSE	NS	3.53749	3.48592	3.69162	3.32577	3.89008	4.12773	4.26374	10.6116	10.2038	11.9208	9.02669	13.8262	16.4812	18.2094	192231	hexamethylene bis-acetamide inducible 1
Stat5a	0.811013	4.79715	0.000603929	0.00694354	FALSE	NS	2.59106	2.94185	2.97705	2.50874	2.3213	2.25922	1.87034	5.0254	6.68398	6.87374	4.69122	3.99783	3.78731	2.65619	20850	signal transducer and activator of transcription 5A
Lipe	-0.628394	3.27979	0.000605761	0.00695703	FALSE	NS	1.33441	1.52126	1.36304	1.27147	1.71371	1.7397	2.0727	1.52172	1.87042	1.57227	1.41407	2.28002	2.33965	3.20674	16890	lipase, hormone sensitive
Fam53c	-0.415026	5.47079	0.00060924	0.0069894	FALSE	NS	3.00378	3.26204	3.14719	2.94884	3.35839	3.5553	3.69493	7.021	8.59337	7.85929	6.72127	9.25596	10.7558	11.9505	66306	family with sequence similarity 53, member C
Fdft1	-0.623255	5.81953	0.000614261	0.00703488	FALSE	NS	2.38617	2.34757	2.53473	2.4219	3.04396	2.90485	3.12028	4.22769	4.08965	4.79468	4.35876	7.24754	6.48941	7.69559	14137	farnesyl diphosphate farnesyl transferase 1
Gm11578	0.648628	5.44278	0.000614537	0.00703488	FALSE	NS	4.72033	5.27195	5.15629	4.72752	4.53391	4.56123	4.17009	25.3609	37.6381	34.6615	25.4927	22.1656	22.6084	17.002	100042533	predicted gene 11578
Postn	1.71671	2.98762	0.000616046	0.00703914	TRUE	Elevated	1.81188	1.25122	1.83168	2.37037	1.0519	0.822356	0.822701	2.511	1.38043	2.55952	4.17074	1.07325	0.768291	0.768715	50706	periostin, osteoblast specific factor
Pld3	0.730915	7.60756	0.000616241	0.00703914	FALSE	NS	6.01276	6.60295	6.35217	6.59368	5.89143	5.86604	5.50665	63.5685	96.2041	80.6948	95.5815	58.3604	57.3249	44.4638	18807	phospholipase D family member 3
Kif16b	-0.453407	4.74962	0.000620585	0.00707862	FALSE	NS	1.46928	1.76303	1.57944	1.40574	1.91633	1.95266	1.92287	1.76883	2.3941	1.98853	1.64954	2.7746	2.87089	2.79178	16558	kinesin family member 16B
Extl3	-0.410365	6.24256	0.000621037	0.00707862	FALSE	NS	3.3237	3.6536	3.59648	3.21252	3.77859	3.94388	3.99246	9.0123	11.5847	11.0962	8.26971	12.7236	14.3896	14.9166	54616	exostosin-like glycosyltransferase 3
Scarb1	0.385709	5.95609	0.000621804	0.00707972	FALSE	NS	3.89042	4.20774	4.03862	3.90948	3.53822	3.78954	3.85629	13.8297	17.4781	15.4341	14.0269	10.6174	12.8281	13.483	20778	scavenger receptor class B, member 1
Xpc	-0.494018	4.4709	0.00062509	0.00710609	FALSE	NS	2.52038	2.71038	2.56635	2.41482	2.7934	3.11612	3.21424	4.73735	5.54493	4.9231	4.33255	5.93262	7.67051	8.28077	22591	xeroderma pigmentosum, complementation group C
Synpr	-2.27603	4.27288	0.000626221	0.00710609	TRUE	Reduced	2.44419	1.62759	1.73522	1.74158	3.28007	2.90956	4.90388	4.44221	2.08996	2.3293	2.34402	8.71405	6.51387	28.9375	72003	synaptoporin
Il11ra1	-0.743123	4.99628	0.000626234	0.00710609	FALSE	NS	3.72044	3.65185	3.7867	3.75445	4.08328	4.54813	4.8313	12.1815	11.5695	12.801	12.496	15.9508	22.3951	27.4686	16157	interleukin 11 receptor subunit alpha 1
Ndufa1	0.918104	7.72295	0.00062681	0.00710609	FALSE	NS	9.07044	9.05638	8.8635	9.21513	8.47378	8.35063	7.75186	536.618	531.404	464.78	593.335	354.518	325.43	214.547	54405	NADH:ubiquinone oxidoreductase subunit A1
Lrba	-0.710406	5.24163	0.00062817	0.00711388	FALSE	NS	1.58794	1.8861	1.6577	1.29607	2.06068	2.09521	2.40468	2.00619	2.69634	2.15513	1.4556	3.17184	3.27289	4.29518	80877	LPS-responsive beige-like anchor
Ints3	0.418431	6.59346	0.000631842	0.00714779	FALSE	NS	4.46058	4.67254	4.5877	4.51168	4.30815	4.30932	4.08351	21.0176	24.502	23.0456	21.8113	18.8099	18.826	15.9535	229543	integrator complex subunit 3
Chrng	3.05696	4.55793	0.000634089	0.00716555	TRUE	Elevated	4.05202	4.27834	4.61428	4.79739	2.63178	1.77908	0.485866	15.5875	18.4048	23.4927	26.8072	5.19789	2.43208	0.400426	11449	cholinergic receptor, nicotinic, gamma polypeptide
Cux2	-0.54779	5.27669	0.000635684	0.0071759	FALSE	NS	1.97756	2.32445	2.10387	1.75347	2.49058	2.55057	2.60164	2.93827	4.00875	3.29862	2.37169	4.62003	4.85866	5.06976	13048	cut-like homeobox 2
Pepd	0.375171	6.35946	0.000638262	0.00719731	FALSE	NS	5.2114	5.4102	5.32343	5.35877	5.0157	5.09224	5.02445	36.0499	41.5239	39.0417	40.0347	31.35	33.1128	31.5469	18624	peptidase D
Klc4	-0.438349	4.96707	0.000639858	0.00720761	FALSE	NS	3.16397	3.3747	3.17686	3.20058	3.53958	3.67653	3.88596	7.96293	9.37258	8.04336	8.19327	10.6284	11.7864	13.7839	74764	kinesin light chain 4
Nup93	-0.42933	5.30317	0.000640935	0.00721205	FALSE	NS	3.21044	3.40297	3.29054	2.95844	3.60818	3.73596	3.71177	8.25632	9.5778	8.78478	6.7728	11.1947	12.324	12.1025	71805	nucleoporin 93
Nid2	-1.20033	3.69389	0.000641999	0.00721309	TRUE	Reduced	1.20053	1.49488	1.42855	1.15055	2.63743	2.14295	1.68519	1.29824	1.8184	1.69176	1.21999	5.22224	3.41663	2.21582	18074	nidogen 2
Slc22a17	-0.346781	7.60121	0.000642817	0.00721309	FALSE	NS	4.62009	4.85716	4.64071	4.52503	5.05689	5.07136	5.1051	23.5916	27.9836	23.9455	22.0234	32.287	32.6226	33.4183	59049	solute carrier family 22 (organic cation transporter), member 17
Bckdha	-0.528594	5.28746	0.000643075	0.00721309	FALSE	NS	4.00705	3.9592	4.00768	4.09773	4.47978	4.5257	4.79702	15.0784	14.5539	15.0854	16.1214	21.3126	22.0341	26.8002	12039	branched chain ketoacid dehydrogenase E1, alpha polypeptide
Acaa2	-0.502946	4.22134	0.000645144	0.00722863	FALSE	NS	3.38706	3.48857	3.47938	3.46242	3.75674	4.00391	4.20957	9.46178	10.2244	10.1532	10.0228	12.5173	15.0434	17.5015	52538	acetyl-CoA acyltransferase 2
Shmt2	0.652298	7.52736	0.000651085	0.0072848	FALSE	NS	6.2322	6.50462	6.44572	6.14837	5.86698	5.98582	5.39538	74.1759	89.7997	86.1678	69.9321	57.3627	62.3741	41.0892	108037	serine hydroxymethyltransferase 2 (mitochondrial)
Nt5c2	-0.598731	4.98847	0.000652182	0.0072848	FALSE	NS	2.13522	2.30863	2.28818	1.98379	2.50481	2.64959	3.02187	3.39303	3.95413	3.8844	2.9553	4.67574	5.27488	7.12217	76952	5'-nucleotidase, cytosolic II
Atn1	-0.539379	6.55319	0.000652755	0.0072848	FALSE	NS	4.09316	4.3969	4.20178	3.7534	4.61642	4.63139	4.88465	16.0672	20.0668	17.4019	12.486	23.5291	23.7849	28.541	13498	atrophin 1
Fads3	-0.36299	6.97937	0.000653464	0.0072848	FALSE	NS	4.53536	4.64906	4.67612	4.40726	4.90395	5.09847	4.99191	22.1889	24.0904	24.5654	20.2187	28.9388	33.2603	30.8211	60527	fatty acid desaturase 3
Commd10	-0.377256	4.14317	0.000653605	0.0072848	FALSE	NS	1.40862	1.62028	1.47868	1.41128	1.7595	1.79772	1.81743	1.65483	2.07435	1.78693	1.65973	2.38582	2.47669	2.52454	69456	COMM domain containing 10
Tmem132a	0.666662	7.92792	0.00065865	0.0073333	FALSE	NS	5.80261	6.2389	5.88272	6.13114	5.62022	5.50401	5.17736	54.8162	74.5259	58.003	69.09	48.1874	44.3809	35.1861	98170	transmembrane protein 132A
4122401K19Rik	-0.811633	3.40564	0.000660873	0.0073503	FALSE	NS	1.9297	1.69906	1.99593	1.94756	2.48308	2.71148	2.62651	2.80976	2.24688	2.98873	2.85723	4.59091	5.54995	5.17529	100306953	RIKEN cDNA 4122401K19 gene
Castor1	-0.797932	3.12357	0.000662902	0.00736512	FALSE	NS	1.99854	1.70617	1.96996	1.6548	2.23314	2.63821	2.68793	2.99597	2.26294	2.91757	2.1488	3.70156	5.22559	5.44387	71962	cytosolic arginine sensor for mTORC1 subunit 1
Tmem135	-0.350775	5.0013	0.000664153	0.00737126	FALSE	NS	1.81306	1.94071	1.90604	1.69903	2.11375	2.20171	2.18238	2.51386	2.83894	2.7478	2.24682	3.32814	3.60023	3.539	72759	transmembrane protein 135
Lmbrd1	-0.441552	5.84794	0.000668583	0.00741264	FALSE	NS	2.7934	3.03931	2.96704	2.86141	3.24871	3.29015	3.58861	5.93262	7.22097	6.81928	6.26725	8.50513	8.78216	11.0304	68421	LMBR1 domain containing 1
Nacc2	-0.464638	7.16202	0.000673872	0.00746126	FALSE	NS	4.06157	4.37803	4.26988	3.86264	4.47857	4.75065	4.77414	15.6976	19.793	18.2913	13.5469	21.2938	25.9209	26.3628	67991	nucleus accumbens associated 2, BEN and BTB (POZ) domain containing
Cdk17	-0.568905	4.39825	0.00067438	0.00746126	FALSE	NS	1.29449	1.50081	1.50344	1.24793	1.66972	1.74226	2.03991	1.4529	1.83002	1.83518	1.375	2.18153	2.34558	3.11219	237459	cyclin dependent kinase 17
Prxl2c	-0.515615	4.40461	0.000683172	0.00755062	FALSE	NS	2.50549	2.68758	2.71622	2.60872	2.87198	3.30122	3.24813	4.67843	5.44234	5.5715	5.09963	6.32067	8.85748	8.50131	66129	peroxiredoxin like 2C
Klf10	0.927671	4.25535	0.00068961	0.00761381	FALSE	NS	2.35686	3.07164	2.44552	2.6793	2.17559	1.92446	1.81619	4.12253	7.40731	4.44721	5.40546	3.51769	2.79594	2.52151	21847	Kruppel-like transcription factor 10
Phlpp2	0.736578	5.81665	0.000690785	0.00761401	FALSE	NS	2.78666	3.30607	3.10153	2.43896	2.31183	2.41974	2.41062	5.90029	8.89065	7.58326	4.42252	3.96514	4.35076	4.31703	244650	PH domain and leucine rich repeat protein phosphatase 2
Paqr7	0.653616	5.44833	0.000691158	0.00761401	FALSE	NS	3.65199	3.48466	3.88778	3.85523	3.0849	3.28829	3.27781	11.5707	10.1941	13.8026	13.4724	7.48493	8.76954	8.6988	71904	progestin and adipoQ receptor family member VII
Ppt2	-0.50887	4.86231	0.000691789	0.00761401	FALSE	NS	3.30113	3.60154	3.39316	3.51862	3.84759	3.89596	4.2457	8.85685	11.1387	9.50617	10.4607	13.3959	13.8868	17.9707	54397	palmitoyl-protein thioesterase 2
Rmnd1	0.529053	4.34402	0.000693127	0.00762079	FALSE	NS	3.2334	3.18168	3.19516	3.17027	2.90207	2.72946	2.78414	8.40484	8.07366	8.1588	8.00213	6.47499	5.63208	5.88825	66084	required for meiotic nuclear division 1 homolog
Ywhah	0.437145	8.34671	0.000699952	0.00768783	FALSE	NS	7.47815	7.56268	7.66933	7.40484	7.20614	7.17048	7.15882	177.299	188.058	202.563	168.465	146.661	143.056	141.896	22629	tyrosine 3-monooxygenase/tryptophan 5-monooxygenase activation protein, eta polypeptide
Tesk2	-0.620463	3.94959	0.000701226	0.00769382	FALSE	NS	2.14474	2.43945	2.27182	2.10041	2.49703	2.98217	2.94999	3.42212	4.42434	3.82931	3.28832	4.64523	6.90173	6.72743	230661	testis-specific kinase 2
Tmem104	-0.633034	4.09072	0.000702527	0.00769427	FALSE	NS	1.79129	2.14973	2.0302	1.55707	2.35756	2.52597	2.45342	2.46124	3.43746	3.08463	1.94256	4.12501	4.75961	4.47714	320534	transmembrane protein 104
Usp18	-1.39824	2.42224	0.000702723	0.00769427	TRUE	Reduced	1.30911	1.35569	1.98024	1.03366	2.27701	2.74334	2.63319	1.47789	1.5592	2.94558	1.04721	3.84671	5.69619	5.20396	24110	ubiquitin specific peptidase 18
Naa60	-0.447993	5.89701	0.000704914	0.00771027	FALSE	NS	4.15511	4.18593	4.23765	3.9237	4.47135	4.59051	4.82974	16.8161	17.2008	17.8651	14.1758	21.1824	23.0925	27.4377	74763	N(alpha)-acetyltransferase 60, NatF catalytic subunit
Nomo1	0.494668	8.15254	0.00071113	0.00777022	FALSE	NS	5.96893	6.28825	6.14651	6.06877	5.85674	5.72338	5.53458	61.6363	77.154	69.8409	66.1247	56.9502	51.8336	45.3525	211548	nodal modulator 1
Pdlim7	0.67514	7.61122	0.000720318	0.00786247	FALSE	NS	6.17657	6.15934	6.05138	6.13686	5.74452	5.60719	5.25294	71.3325	70.4736	65.3204	69.3687	52.6134	47.7453	37.1323	67399	PDZ and LIM domain 7
Tmsb4x	0.917571	8.73525	0.000721061	0.00786247	FALSE	NS	9.05128	8.70916	9.06698	9.47916	8.36299	8.31548	8.1704	529.527	417.522	535.33	712.694	328.239	317.574	287.094	19241	thymosin, beta 4, X chromosome
Tmem127	-0.327253	6.43346	0.000722782	0.00786495	FALSE	NS	3.95131	4.15099	4.01742	3.92266	4.2671	4.40235	4.52527	14.4691	16.7653	15.1944	14.1649	18.2542	20.1465	22.0272	69470	transmembrane protein 127
Izumo4	-0.854348	3.04663	0.000723295	0.00786495	FALSE	NS	1.80501	1.6767	2.10677	1.50475	2.31579	2.46353	2.7388	2.49432	2.19695	3.30727	1.83776	3.97877	4.51563	5.67516	71564	IZUMO family member 4
Cndp2	-0.666666	6.5941	0.000723522	0.00786495	FALSE	NS	4.46997	4.59557	4.45	4.5284	4.78447	5.27093	5.5763	21.1613	23.177	20.8567	22.0772	26.5594	37.6109	46.7125	66054	CNDP dipeptidase 2
Bdh1	-0.763728	3.01419	0.000730124	0.00792856	FALSE	NS	1.37591	1.34671	1.20424	1.4768	2.01358	1.74758	2.01116	1.59532	1.54331	1.30416	1.78331	3.03783	2.35796	3.03107	71911	3-hydroxybutyrate dehydrogenase, type 1
Rab11fip4	-0.629805	6.08796	0.000731323	0.00793343	FALSE	NS	2.15279	2.26305	2.2538	1.86877	2.52662	2.57639	3.01299	3.44687	3.80005	3.76938	2.65222	4.7622	4.96446	7.07233	268451	RAB11 family interacting protein 4 (class II)
Dstyk	-0.574041	5.4371	0.000733551	0.00794943	FALSE	NS	2.28296	2.56002	2.40754	1.98396	2.66003	2.88209	3.0335	3.86677	4.89716	4.3057	2.95578	5.32044	6.37219	7.18795	213452	dual serine/threonine and tyrosine protein kinase
Sptbn2	1.08827	9.61388	0.000738645	0.00799644	TRUE	Elevated	6.43384	6.67531	6.56106	6.15294	5.91866	5.41887	4.8486	85.4525	101.204	93.4226	70.1575	59.4916	41.7801	27.812	20743	spectrin beta, non-erythrocytic 2
Gprasp2	-1.21857	4.03772	0.000739731	0.008	TRUE	Reduced	1.68436	1.84121	1.9931	1.6558	2.29204	2.47625	3.45763	2.21398	2.58309	2.98091	2.15097	3.89749	4.5645	9.98628	245607	G protein-coupled receptor associated sorting protein 2
Tspan18	1.11425	5.06683	0.000741902	0.00801527	TRUE	Elevated	2.52215	3.16809	2.94067	2.55963	1.86237	2.40032	1.5443	4.74436	7.98855	6.67765	4.89555	2.63604	4.2792	1.91662	241556	tetraspanin 18
Rasa4	-0.499528	4.67388	0.000747796	0.00807069	FALSE	NS	2.62301	2.91253	2.72365	2.45022	3.00037	3.14429	3.39772	5.16032	6.52937	5.60542	4.46498	7.00204	7.84152	9.53939	54153	RAS p21 protein activator 4
Smim14	-0.519867	6.11558	0.000748942	0.00807482	FALSE	NS	3.45258	3.46594	3.45797	3.4311	3.73834	3.96782	4.29226	9.94786	10.0498	9.98889	9.7861	12.3461	14.647	18.593	68552	small integral membrane protein 14
Brpf3	-0.538483	5.09461	0.000753024	0.00811055	FALSE	NS	1.98588	2.22837	2.09993	1.67331	2.47817	2.51235	2.49	2.96105	3.68604	3.28688	2.18947	4.57188	4.70547	4.6178	268936	bromodomain and PHD finger containing, 3
Esrra	-0.547325	4.15698	0.000753802	0.00811067	FALSE	NS	2.74893	2.93274	2.81081	2.71215	3.18232	3.2217	3.63266	5.72218	6.63561	6.01679	5.55298	8.07767	8.32887	11.4034	26379	estrogen related receptor, alpha
Dbp	-1.08037	5.97057	0.000766036	0.0082296	TRUE	Reduced	4.10833	3.99382	4.10535	4.09897	4.50634	4.99825	5.81968	16.2477	14.9316	16.2121	16.1361	21.7271	30.9612	55.4804	13170	D site albumin promoter binding protein
Ccdc102a	-0.523424	3.53038	0.000766414	0.0082296	FALSE	NS	2.13293	2.24503	2.1136	2.17447	2.42304	2.76891	2.77138	3.38608	3.74048	3.32771	3.5142	4.363	5.81592	5.82761	234582	coiled-coil domain containing 102A
Cabp1	-2.64601	3.27487	0.000769568	0.00825508	TRUE	Reduced	2.01831	1.02573	1.24823	1.41916	2.5544	2.81544	4.73543	3.05109	1.03599	1.37549	1.6743	4.87423	6.03934	25.6384	29867	calcium binding protein 1
Vmac	-0.546843	3.86332	0.000772893	0.00827582	FALSE	NS	2.68708	2.55852	2.58258	2.58286	3.0383	3.18852	3.22766	5.44007	4.89101	4.99009	4.99125	7.2152	8.11678	8.3675	106639	vimentin-type intermediate filament associated coiled-coil protein
Swi5	0.523314	7.20253	0.000773068	0.00827582	FALSE	NS	7.07092	7.15565	7.13747	7.3959	6.79923	6.77747	6.71372	133.45	141.582	139.797	167.418	110.371	108.704	103.962	72931	SWI5 recombination repair homolog (yeast)
Islr	1.10788	9.37789	0.000778282	0.00831826	TRUE	Elevated	7.91506	8.29514	8.09198	8.02915	7.24813	7.43025	6.24037	240.363	313.113	271.853	260.225	151.021	171.475	74.6029	26968	immunoglobulin superfamily containing leucine-rich repeat
6430548M08Rik	-2.04593	5.45747	0.000778607	0.00831826	TRUE	Reduced	2.58846	1.96368	1.90434	1.88121	2.87463	3.44175	4.89108	5.01458	2.90055	2.74337	2.68384	6.33415	9.86599	28.6731	234797	RIKEN cDNA 6430548M08 gene
Hpcal1	-0.618825	4.17524	0.000783474	0.00835575	FALSE	NS	2.53253	2.5503	2.54296	2.33029	2.92096	2.89024	3.41143	4.78586	4.85754	4.82782	4.02906	6.57349	6.41392	9.64003	53602	hippocalcin-like 1
Grtp1	-0.581201	3.69015	0.000783698	0.00835575	FALSE	NS	1.74715	2.0137	1.83975	1.73797	2.04723	2.39048	2.55643	2.35694	3.03816	2.57947	2.33566	3.13312	4.24332	4.8825	66790	GH regulated TBC protein 1
Tor1aip1	-0.45002	5.57908	0.000785193	0.00836325	FALSE	NS	3.02547	3.25001	3.32941	2.9519	3.40244	3.72756	3.73146	7.14251	8.5137	9.05199	6.73766	9.57396	12.2467	12.2826	208263	torsin A interacting protein 1
Kctd11	0.79659	5.27615	0.000790145	0.00840753	FALSE	NS	3.77503	4.16102	4.14528	3.98459	3.41414	3.62866	2.9606	12.6898	16.8892	16.6951	14.8301	9.66006	11.369	6.78447	216858	potassium channel tetramerisation domain containing 11
Chd7	-0.591759	6.169	0.000793421	0.00843389	FALSE	NS	2.23302	2.60909	2.42038	1.94191	2.89594	2.81327	2.9058	3.70116	5.10117	4.35312	2.84214	6.44327	6.02876	6.49433	320790	chromodomain helicase DNA binding protein 7
Tjp2	-0.722746	5.64619	0.000794502	0.00843689	FALSE	NS	2.9098	2.94448	3.00496	2.79325	3.18724	3.5916	4.03353	6.51515	6.69796	7.02755	5.93192	8.10865	11.0554	15.3763	21873	tight junction protein 2
Dcaf11	-0.529336	6.17032	0.00080156	0.00849797	FALSE	NS	3.91747	3.88667	3.95086	3.70985	4.14743	4.43806	4.71986	14.1104	13.7912	14.4642	12.085	16.7215	20.6764	25.3524	28199	DDB1 and CUL4 associated factor 11
S100a1	-1.12286	3.88124	0.000802044	0.00849797	TRUE	Reduced	4.13782	3.70867	4.10162	4.52404	4.93154	5.14858	5.77044	16.6038	12.0744	16.1676	22.0077	29.5169	34.4713	53.5853	20193	S100 calcium binding protein A1
Irak1bp1	-0.837279	2.73529	0.000803046	0.00849797	FALSE	NS	1.78815	1.8723	1.67012	2.00811	2.26192	2.49772	2.86564	2.45371	2.66116	2.1824	3.02254	3.79629	4.64792	6.28858	65099	interleukin-1 receptor-associated kinase 1 binding protein 1
Epha2	0.878922	6.18444	0.000803471	0.00849797	FALSE	NS	3.96792	4.81196	4.34924	3.95628	3.71286	3.67565	3.2067	14.6481	27.0895	19.3822	14.5224	12.1124	11.7785	8.23236	13836	Eph receptor A2
Rps6ka1	-0.673351	3.55282	0.00080654	0.0085219	FALSE	NS	1.63196	1.76535	1.7913	1.46641	2.39392	2.0927	2.16091	2.09934	2.39957	2.46126	1.76333	4.25585	3.26545	3.47196	20111	ribosomal protein S6 kinase polypeptide 1
Pdxk	-0.867119	5.14884	0.00081949	0.0086395	FALSE	NS	2.63302	2.75027	2.54561	2.38453	3.06975	3.10705	3.9129	5.20323	5.72843	4.83857	4.22175	7.39627	7.6162	14.0626	216134	pyridoxal (pyridoxine, vitamin B6) kinase
Tkt	-0.469666	11.0679	0.000820362	0.0086395	FALSE	NS	8.93077	9.27565	8.99435	9.02719	9.42895	9.70195	9.69832	487.012	618.797	508.998	520.743	688.283	831.874	829.778	21881	transketolase
Slc25a24	0.603135	3.91601	0.000820505	0.0086395	FALSE	NS	2.43649	2.48817	2.73796	2.46005	2.20477	2.04141	2.10506	4.41323	4.61065	5.67129	4.50236	3.61002	3.11648	3.30215	229731	solute carrier family 25 (mitochondrial carrier, phosphate carrier), member 24
Lnpk	0.525572	6.28027	0.000820941	0.0086395	FALSE	NS	3.2697	3.33234	3.47311	3.33976	3.08473	2.85789	2.93262	8.64444	9.07246	10.1048	9.12434	7.4839	6.24956	6.63498	69605	lunapark, ER junction formation factor
Qng1	-0.403464	4.49158	0.00082737	0.0086985	FALSE	NS	2.87748	2.97017	2.87815	2.97812	3.2402	3.44507	3.3941	6.34867	6.8363	6.35208	6.8796	8.44927	9.89105	9.51301	70153	Q-nucleotide N-glycosylase 1
Sec22c	0.603554	4.01227	0.000835134	0.00877139	FALSE	NS	1.75598	2.0912	1.96823	1.93303	1.59905	1.38307	1.71602	2.37756	3.26103	2.91287	2.81856	2.02943	1.60822	2.2853	215474	SEC22 homolog C, vesicle trafficking protein
Trappc6a	0.4683	4.67336	0.000837517	0.00877898	FALSE	NS	5.10753	5.06749	5.01281	5.10634	4.64151	4.84289	4.62781	33.4763	32.5325	31.2854	33.4478	23.9595	27.6983	23.7235	67091	trafficking protein particle complex 6A
Spag5	-0.536466	7.54838	0.000837518	0.00877898	FALSE	NS	5.54272	5.30648	5.28587	5.16257	5.82773	6.07754	5.92018	45.615	38.5739	38.0126	34.8169	55.7963	66.5341	59.5553	54141	sperm associated antigen 5
Nrp2	1.23796	4.4811	0.000841518	0.00881217	TRUE	Elevated	1.77173	1.91823	2.36005	1.99914	1.2453	0.850505	1.57186	2.41464	2.77959	4.13389	2.99763	1.37068	0.803132	1.97287	18187	neuropilin 2
Agpat3	-0.503635	6.38699	0.000843416	0.0088233	FALSE	NS	3.3453	3.24975	3.3418	3.25851	3.65025	3.77959	4.07174	9.16331	8.51202	9.13869	8.56994	11.5555	12.7331	15.8157	28169	1-acylglycerol-3-phosphate O-acyltransferase 3
Fsd1	0.517059	4.29122	0.000846864	0.0088439	FALSE	NS	3.54621	3.73861	3.56395	3.56311	3.28973	3.25118	3.07993	10.682	12.3485	10.8265	10.8196	8.77926	8.52144	7.45573	240121	fibronectin type 3 and SPRY domain-containing protein
Fhod1	-0.647217	4.2408	0.000847766	0.0088439	FALSE	NS	2.04825	2.41469	2.05245	1.80181	2.58343	2.84518	2.58913	3.13604	4.33205	3.14809	2.48656	4.99363	6.18596	5.01735	234686	formin homology 2 domain containing 1
Vps26b	-0.392666	6.10618	0.00084824	0.0088439	FALSE	NS	3.17376	3.39992	3.28411	2.95024	3.49578	3.6815	3.73082	8.02395	9.55551	8.74126	6.72878	10.2807	11.8304	12.2766	69091	VPS26 retromer complex component B
Ctss	1.95325	4.13768	0.00084942	0.0088439	TRUE	Elevated	3.86554	3.48426	3.84565	3.94193	1.76827	1.31663	2.95704	13.5761	10.191	13.3766	14.3688	2.40644	1.49083	6.7653	13040	cathepsin S
Rapsn	-0.519693	4.40614	0.000849573	0.0088439	FALSE	NS	3.25318	3.28511	3.11768	3.3441	3.60799	3.87645	3.92712	8.53468	8.74806	7.67991	9.15484	11.1931	13.6868	14.2119	19400	receptor-associated protein of the synapse
Tcaf1	-0.503238	6.55843	0.000850407	0.0088439	FALSE	NS	3.61146	3.87775	3.70135	3.24968	4.05352	4.18498	4.25863	11.2225	13.7	12.0082	8.51155	15.6048	17.1888	18.1415	77574	TRPM8 channel-associated factor 1
Bag5	0.405701	5.03167	0.000855343	0.00888649	FALSE	NS	3.64506	3.75582	3.84909	3.73884	3.27785	3.52163	3.55528	11.5105	12.5087	13.4109	12.3507	8.6991	10.4846	10.7557	70369	BCL2-associated athanogene 5
Zhx3	-1.1527	3.44758	0.000863	0.00895633	TRUE	Reduced	1.49914	1.4978	1.46381	0.761993	2.15056	2.09914	2.3257	1.82675	1.82412	1.75836	0.695832	3.44001	3.28455	4.01308	320799	zinc fingers and homeoboxes 3
Pgrmc1	-0.663265	6.47249	0.000863761	0.00895633	FALSE	NS	5.12463	5.25835	5.17036	5.29643	5.67377	5.74546	6.34406	33.8873	37.2754	35.0109	38.2993	50.0477	52.6483	80.2368	53328	progesterone receptor membrane component 1
Slc35b1	0.418838	5.61816	0.000868002	0.00899148	FALSE	NS	5.33782	5.37991	5.2978	5.27704	4.95313	5.07717	4.96611	39.4429	40.6402	38.3367	37.7745	29.9772	32.7582	30.257	110172	solute carrier family 35, member B1
Lyrm9	-0.507643	3.97007	0.000871627	0.00901947	FALSE	NS	1.83512	1.95608	1.84174	1.54263	2.19669	2.23501	2.29583	2.56801	2.88007	2.58442	1.91325	3.58428	3.70765	3.91035	66274	LYR motif containing 9
Nfia	-0.407249	5.06067	0.000873237	0.00901947	FALSE	NS	1.62376	1.89493	1.78086	1.60647	2.12426	2.0472	2.08194	2.08177	2.71903	2.43632	2.04505	3.35981	3.13304	3.23375	18027	nuclear factor I/A
Gtf2e2	0.418085	4.50107	0.000873265	0.00901947	FALSE	NS	2.39385	2.72777	2.44779	2.51708	2.25404	2.29687	2.20696	4.25557	5.62432	4.4558	4.72424	3.77018	3.9139	3.61702	68153	general transcription factor II E, polypeptide 2 (beta subunit)
Axl	1.17271	4.94424	0.000874283	0.00902117	TRUE	Elevated	2.51088	2.65857	3.26756	3.02997	2.05415	1.72189	2.21818	4.69969	5.31407	8.63017	7.16791	3.15298	2.29868	3.65306	26362	AXL receptor tyrosine kinase
Nyap1	0.737088	5.03081	0.000878674	0.00905763	FALSE	NS	3.09796	3.43554	3.38014	3.27921	3.04075	2.578	2.48144	7.56209	9.81935	9.41171	8.70824	7.22921	4.97112	4.58456	243300	neuronal tyrosine-phosphorylated phosphoinositide 3-kinase adaptor 1
Gm19366	1.00601	1.29874	0.000883284	0.00909627	TRUE	Elevated	3.18779	3.42903	2.93198	3.15607	2.0441	2.62675	2.45237	8.11215	9.77059	6.63159	7.91395	3.12416	5.17634	4.47313	100502780	ribosomal protein L39 pseudogene
Cpt2	0.986817	5.57082	0.000890522	0.00916188	FALSE	NS	4.80801	4.30747	4.48407	4.83905	4.01651	3.78634	3.50326	27.0127	18.8006	21.379	27.6219	15.1841	12.7976	10.3393	12896	carnitine palmitoyltransferase 2
Bmper	-0.891788	4.35144	0.000896468	0.00920889	FALSE	NS	1.69915	2.28473	2.42725	1.65833	2.86741	2.92154	2.70931	2.2471	3.87272	4.37866	2.1565	6.29754	6.57653	5.54009	73230	BMP-binding endothelial regulator
Mfn2	-0.427091	6.13707	0.000896834	0.00920889	FALSE	NS	3.48154	3.59559	3.60423	3.29824	3.84736	3.87822	4.16765	10.1698	11.0887	11.1613	8.83715	13.3937	13.7049	16.9716	170731	mitofusin 2
Acsl5	0.41738	4.57952	0.000901693	0.00924979	FALSE	NS	2.80011	3.04594	3.02939	3.07746	2.66113	2.741	2.71265	5.96492	7.25885	7.16463	7.44127	5.3253	5.68531	5.55526	433256	acyl-CoA synthetase long-chain family member 5
Fscn1	1.25263	5.35304	0.00090263	0.00925043	TRUE	Elevated	4.07503	4.47503	4.25372	4.5338	2.94146	2.67246	3.89354	15.8542	21.2391	18.0765	22.1638	6.68188	5.37515	13.8619	14086	fascin actin-bundling protein 1
Btbd17	1.92418	5.29924	0.000904104	0.00925453	TRUE	Elevated	3.4744	3.84216	3.52663	3.88138	2.73787	2.03668	1.07273	10.1147	13.3418	10.5245	13.7371	5.67086	3.103	1.10341	72014	BTB domain containing 17
Mak16	0.4297	4.47358	0.000904783	0.00925453	FALSE	NS	3.64545	3.73964	3.81021	3.70344	3.41764	3.49212	3.31173	11.5138	12.3581	13.0277	12.0271	9.6859	10.2521	8.92956	67920	MAK16 homolog
Lsm6	0.469642	4.8855	0.000910282	0.00929469	FALSE	NS	3.06357	3.19697	3.01644	3.21681	2.6132	2.8147	2.93869	7.36037	8.17033	7.09167	8.29732	5.1186	6.03575	6.66714	78651	LSM6 homolog, U6 small nuclear RNA and mRNA degradation associated
Plxna1	0.750611	6.46189	0.000910468	0.00929469	FALSE	NS	3.38526	3.75655	3.5431	3.09123	3.10916	2.83028	2.5784	9.44876	12.5156	10.6568	7.5222	7.62882	6.11214	4.97277	18844	plexin A1
Kcnab1	-1.19502	4.08893	0.000918227	0.00936485	TRUE	Reduced	1.74779	1.68632	1.84176	1.48651	2.03244	2.50041	3.27798	2.35843	2.21835	2.58446	1.8021	3.09095	4.65846	8.69999	16497	potassium voltage-gated channel, shaker-related subfamily, beta member 1
S1pr1	1.17633	4.79059	0.000921439	0.00938855	TRUE	Elevated	3.64257	3.83968	3.62515	3.47199	2.19946	2.28358	3.30032	11.4888	13.3172	11.3389	10.0962	3.59307	3.86884	8.85137	13609	sphingosine-1-phosphate receptor 1
Limch1	-0.656057	7.48984	0.000926242	0.0094284	FALSE	NS	3.65319	4.21459	4.09311	3.42039	4.53518	4.69232	4.45384	11.5812	17.566	16.0667	9.7063	22.186	24.854	20.9149	77569	LIM and calponin homology domains 1
Arrb1	-0.946933	5.88827	0.000930661	0.00946426	FALSE	NS	2.61517	2.5934	2.71324	2.13896	2.90574	3.3757	3.8633	5.12696	5.03519	5.55792	3.40445	6.49402	9.37973	13.5535	109689	arrestin, beta 1
Pygb	-0.428874	7.12583	0.000933421	0.0094832	FALSE	NS	4.81129	5.13448	4.99369	4.65372	5.24811	5.35371	5.58655	27.0765	34.1263	30.8603	24.1715	37.0048	39.891	47.0529	110078	brain glycogen phosphorylase
Actn4	-0.343419	7.93202	0.000935335	0.00949352	FALSE	NS	4.64616	4.96461	4.86082	4.61786	5.13321	5.2036	5.22554	24.0399	30.2246	28.057	23.5536	34.0953	35.8501	36.4149	60595	actinin alpha 4
Pdcd7	0.430514	4.41464	0.00094239	0.00955594	FALSE	NS	3.17048	3.46955	3.25865	3.23363	2.8768	3.06766	2.98384	8.00348	10.0774	8.57089	8.40631	6.34518	7.38411	6.91088	50996	programmed cell death 7
Ppip5k1	-0.653046	5.24236	0.000943784	0.0095609	FALSE	NS	2.06725	2.14877	1.99099	1.73901	2.3215	2.47357	2.88474	3.19087	3.43451	2.97509	2.33805	3.9985	4.55416	6.38573	327655	diphosphoinositol pentakisphosphate kinase 1
Spryd4	1.00735	3.02869	0.00094591	0.00957326	TRUE	Elevated	2.68872	2.48212	2.98422	3.05552	2.24204	2.13153	1.82165	5.44743	4.58717	6.91298	7.31389	3.73064	3.38182	2.53486	66701	SPRY domain containing 4
Prr13	-0.694338	4.73501	0.000947756	0.00958276	FALSE	NS	4.14383	4.12066	4.17731	4.18407	4.46979	4.88629	5.26978	16.6773	16.3957	17.0924	17.1774	21.1586	28.5746	37.58	66151	proline rich 13
Creld2	0.501959	5.34264	0.000955158	0.00964838	FALSE	NS	5.04318	5.14742	4.84405	5.14556	4.57536	4.63066	4.7427	31.9723	34.4428	27.7212	34.3972	22.8408	23.7724	25.7729	76737	cysteine-rich with EGF-like domains 2
Diaph1	-0.429466	4.91403	0.000960254	0.00969058	FALSE	NS	2.42779	2.49971	2.32199	2.17586	2.62826	2.82543	2.89964	4.38069	4.65572	4.00023	3.51854	5.18279	6.08826	6.46238	13367	diaphanous related formin 1
Gtf2ird2	-0.505335	4.06208	0.00096751	0.00974745	FALSE	NS	1.69659	1.90581	1.89015	1.78778	2.02942	2.27005	2.47431	2.24135	2.74719	2.70675	2.45283	3.0824	3.82341	4.557	114674	GTF2I repeat domain containing 2
Myadm	-0.814178	4.07671	0.000967734	0.00974745	FALSE	NS	1.83689	2.10613	2.30708	2.11327	3.1253	2.63627	2.65754	2.5724	3.30535	3.94882	3.32672	7.72585	5.2172	5.30957	50918	myeloid-associated differentiation marker
Scpep1	0.533449	5.92027	0.000976199	0.00982335	FALSE	NS	4.74748	4.98861	4.99893	4.95083	4.53928	4.67052	4.22294	25.8617	30.7483	30.9764	29.9278	22.252	24.4663	17.6738	74617	serine carboxypeptidase 1
Nicol1	1.08637	4.0409	0.000978281	0.00983494	TRUE	Elevated	5.42115	5.29264	5.11514	6.05249	4.60615	4.67222	4.3873	41.8478	38.1962	33.6585	65.3712	23.355	24.4964	19.9271	381633	NELL2 interacting cell ontogeny regulator 1
Ephb6	0.508892	4.13207	0.000981273	0.00985564	FALSE	NS	2.1851	2.27917	2.27946	2.15937	1.92222	1.80617	1.97417	3.54759	3.85398	3.85497	3.46718	2.79005	2.49713	2.92902	13848	Eph receptor B6
A630089N07Rik	1.23069	2.15642	0.000988459	0.00990837	TRUE	Elevated	1.63713	2.08389	2.04893	1.49297	1.078	1.36955	0.823709	2.11047	3.23948	3.138	1.81467	1.11111	1.5839	0.769951	320586	RIKEN cDNA A630089N07 gene
Gns	-0.389121	7.40884	0.000988685	0.00990837	FALSE	NS	5.11553	5.42494	5.27467	4.908	5.57657	5.64854	5.71641	33.668	41.9605	37.711	29.023	46.7215	49.1627	51.5788	75612	glucosamine (N-acetyl)-6-sulfatase
Cacna1d	-0.703781	5.00056	0.000989664	0.00990837	FALSE	NS	1.25634	1.36178	1.32275	0.897809	1.66378	1.60047	1.86898	1.38888	1.57001	1.50142	0.863234	2.16846	2.03242	2.65274	12289	calcium channel, voltage-dependent, L type, alpha 1D subunit
Hbegf	-1.12469	4.86589	0.000990275	0.00990837	TRUE	Reduced	2.97464	3.18702	3.39142	3.53193	3.91119	4.34154	4.85586	6.8606	8.10725	9.49348	10.5669	14.0448	19.2737	27.9573	15200	heparin-binding EGF-like growth factor
Bhlhe41	-0.81236	4.83661	0.000996523	0.00996146	FALSE	NS	2.01001	2.45861	2.12107	2.15501	2.54842	2.78825	3.35702	3.02786	4.49685	3.35016	3.4537	4.84993	5.90792	9.24622	79362	basic helix-loop-helix family, member e41
Npnt	-0.752722	8.39949	0.000997983	0.00996663	FALSE	NS	5.46598	5.95607	5.79291	5.32605	6.67246	6.59986	6.03334	43.2001	61.0806	54.4419	39.1146	101.002	95.9968	64.496	114249	nephronectin
Pgk1	0.6156	9.28834	0.00100088	0.00997683	FALSE	NS	8.41618	8.49072	8.63215	8.56364	8.22617	7.95829	7.75838	340.604	358.718	395.767	377.366	298.449	247.705	215.523	18655	phosphoglycerate kinase 1
9630028B13Rik	2.24868	4.82016	0.00100089	0.00997683	TRUE	Elevated	3.30379	3.91124	3.39062	3.45767	2.15823	2.03009	0.537027	8.87508	14.0453	9.48768	9.98661	3.46368	3.0843	0.450979	319562	RIKEN cDNA 9630028B13 gene
Gpm6a	-2.16265	4.77119	0.00100507	0.010009	TRUE	Reduced	2.66491	1.6708	2.12407	1.73141	3.38944	3.06402	5.01281	5.34187	2.1839	3.35923	2.32051	9.47911	7.36297	31.2853	234267	glycoprotein m6a
Pde4d	0.638715	5.99905	0.00101437	0.0100921	FALSE	NS	1.58718	1.99227	1.77241	1.45651	1.45207	1.34792	1.21744	2.00463	2.97861	2.41625	1.74444	1.73599	1.54545	1.32534	238871	phosphodiesterase 4D, cAMP specific
Tmem218	-0.932708	3.95446	0.00101618	0.0101006	FALSE	NS	3.50856	3.51641	3.30932	3.5568	3.76587	4.48708	4.86105	10.3811	10.4431	8.91297	10.768	12.6032	21.4256	28.0618	66279	transmembrane protein 218
Ahdc1	-0.60003	6.01094	0.00102037	0.0101302	FALSE	NS	2.22611	2.67115	2.25736	1.94311	2.81778	2.8373	2.90654	3.67869	5.36938	3.78115	2.84533	6.05078	6.14681	6.4982	230793	AT hook, DNA binding motif, containing 1
Cpne7	1.06504	3.88467	0.00102107	0.0101302	TRUE	Elevated	2.36374	2.82208	2.91202	2.54483	2.15533	1.77512	1.69782	4.14702	6.0718	6.52674	4.83538	3.45469	2.42267	2.24411	102278	copine VII
Casp7	0.984427	4.69877	0.001023	0.0101346	FALSE	NS	2.73971	2.81283	2.79558	3.03951	2.4248	2.07686	1.76011	5.67938	6.0266	5.94312	7.22214	4.36953	3.21887	2.38724	12369	caspase 7
Dlgap4	0.430789	6.31739	0.00102343	0.0101346	FALSE	NS	2.0385	2.16659	2.11073	1.99582	1.68378	1.76042	2.00671	3.10817	3.48961	3.3191	2.98844	2.21268	2.38798	3.01866	228836	DLG associated protein 4
Fnbp1	-0.710806	4.49788	0.00102678	0.0101582	FALSE	NS	1.42766	1.54305	1.53439	1.22313	1.78346	1.80209	2.30982	1.69011	1.9141	1.89666	1.33453	2.44251	2.48725	3.95823	14269	formin binding protein 1
Mcl1	0.529575	7.49548	0.00103253	0.0102055	FALSE	NS	4.22521	4.76915	4.4792	4.26839	4.10008	4.08193	3.85557	17.7032	26.2683	21.3035	18.2714	16.1493	15.9349	13.4758	17210	myeloid cell leukemia sequence 1
Ccn2	-0.88562	7.17731	0.00104322	0.0103016	FALSE	NS	5.20665	5.92196	5.3299	5.39525	6.16812	6.21545	6.8321	35.9283	59.63	39.2215	41.0855	70.9098	73.3084	112.938	14219	cellular communication network factor 2
Nip7	0.417692	4.81891	0.00104837	0.0103386	FALSE	NS	3.26133	3.39624	3.53139	3.40558	3.1515	3.13443	3.01518	8.58866	9.52859	10.5626	9.59698	7.88579	7.78128	7.08462	66164	NIP7, nucleolar pre-rRNA processing protein
Hip1	1.08908	8.06538	0.00104893	0.0103386	TRUE	Elevated	3.32973	4.00099	3.69414	3.09682	2.93893	2.78728	2.12889	9.05421	15.011	11.9433	7.55533	6.66841	5.90327	3.3738	215114	huntingtin interacting protein 1
Tril	0.594733	3.71691	0.00105772	0.0104156	FALSE	NS	1.93909	2.10238	1.91727	1.98034	1.65067	1.559	1.65241	2.83464	3.29417	2.77709	2.94586	2.13979	1.94649	2.14359	66873	TLR4 interactor with leucine-rich repeats
Camk2n1	-1.28238	5.35553	0.00107439	0.0105699	TRUE	Reduced	3.1649	2.83698	3.00632	2.98827	3.36958	4.09343	4.94705	7.96868	6.14521	7.03512	6.93523	9.33582	16.0705	29.8468	66259	calcium/calmodulin-dependent protein kinase II inhibitor 1
Ube2d1	-0.540361	3.2022	0.00107725	0.0105882	FALSE	NS	2.21108	2.49495	2.48465	2.29542	2.66831	2.94322	3.05758	3.63022	4.63708	4.59697	3.90898	5.35683	6.69128	7.32576	216080	ubiquitin-conjugating enzyme E2D 1
Mtfp1	-1.74591	2.54969	0.00108011	0.0106064	TRUE	Reduced	1.96523	1.57436	1.74737	1.49008	2.46544	2.50403	4.02053	2.90476	1.97803	2.35747	1.80905	4.52296	4.67266	15.2293	67900	mitochondrial fission process 1
Miip	0.524862	3.95259	0.00108688	0.0106629	FALSE	NS	2.57066	2.63852	2.51202	2.61892	2.2405	2.10415	2.33504	4.9408	5.22691	4.70418	5.1429	3.7256	3.29946	4.04565	28010	migration and invasion inhibitory protein
Tomm34	-0.351804	5.33198	0.00108851	0.0106638	FALSE	NS	3.79648	4.01795	3.97311	3.76329	4.11501	4.41444	4.35703	12.8949	15.2003	14.7046	12.5788	16.3277	20.3245	19.4925	67145	translocase of outer mitochondrial membrane 34
Sdf2l1	0.711694	3.49726	0.00108899	0.0106638	FALSE	NS	3.52943	3.72888	3.38077	3.83631	2.99517	3.13254	3.07111	10.5468	12.2588	9.41628	13.2839	6.97328	7.76976	7.40417	64136	stromal cell-derived factor 2-like 1
Vldlr	0.69991	5.844	0.00109065	0.0106702	FALSE	NS	2.28642	2.75794	2.63081	2.39423	2.20881	1.95662	1.90101	3.87845	5.76428	5.19372	4.25696	3.62294	2.88152	2.73475	22359	very low density lipoprotein receptor
Sox2ot	-0.653756	6.40808	0.00109351	0.0106883	FALSE	NS	4.37315	4.90437	4.48058	4.30354	5.38634	5.34468	4.91972	19.7229	28.9477	21.3248	18.7467	40.8265	39.6357	29.2679	320478	SOX2 overlapping transcript (non-protein coding)
2900026A02Rik	0.721144	6.67681	0.00109985	0.0107403	FALSE	NS	2.9055	3.55778	3.30176	2.79442	2.72773	2.65862	2.4013	6.49275	10.776	8.8612	5.93751	5.62412	5.3143	4.28278	243219	RIKEN cDNA 2900026A02 gene
Pacrgl	0.816049	3.63342	0.00110137	0.0107452	FALSE	NS	3.17909	3.35934	3.25287	3.61414	2.89294	2.82049	2.39959	8.05733	9.26268	8.53263	11.2452	6.42782	6.06403	4.27652	66768	PARK2 co-regulated-like
Wtip	-0.454059	5.02135	0.00110338	0.0107549	FALSE	NS	3.5575	3.94272	3.56841	3.81652	4.1761	4.31319	4.20527	10.7737	14.3772	10.8631	13.0892	17.0772	18.8792	17.4464	101543	WT1 interacting protein
Gm5176	1.19105	0.82171	0.00111067	0.010816	TRUE	Elevated	2.27255	2.28648	2.37957	1.67456	1.35802	1.53756	1.28625	3.83175	3.87866	4.20381	2.19221	1.56332	1.90303	1.43894	382421	high mobility group box 2 pseudogene
Pde1b	-0.886232	6.1326	0.00111277	0.010819	FALSE	NS	3.83869	3.99013	3.84168	3.72286	4.11757	4.68662	5.29985	13.3075	14.8909	13.337	12.2036	16.3585	24.7521	38.3926	18574	phosphodiesterase 1B, Ca2+-calmodulin dependent
Mest	-0.945468	7.27488	0.00111314	0.010819	FALSE	NS	1.91705	2.58075	2.04668	2.01706	3.28553	2.98334	2.65717	2.77649	4.98249	3.13155	3.04757	8.75084	6.90816	5.30794	17294	mesoderm specific transcript
Inha	0.662789	3.80301	0.00111494	0.010819	FALSE	NS	2.78003	2.69426	2.65477	2.37122	2.3281	1.97715	2.15937	5.86864	5.47221	5.29745	4.17377	4.02142	2.93715	3.46721	16322	inhibin alpha
Lmo1	1.97142	2.58066	0.00111508	0.010819	TRUE	Elevated	2.65482	2.45881	2.74995	3.2025	0.868129	0.85096	2.0671	5.29768	4.49761	5.72694	8.20556	0.825294	0.803701	3.19044	109594	LIM domain only 1
Msi2	-0.424349	7.0814	0.00112029	0.0108596	FALSE	NS	2.69494	2.97224	2.84742	2.53905	3.29621	3.19939	3.11965	5.47527	6.84752	6.19711	4.81207	8.82331	8.18568	7.69176	76626	musashi RNA-binding protein 2
Tctn3	0.470366	4.03606	0.00112523	0.0108975	FALSE	NS	2.31511	2.72516	2.5088	2.3136	2.17336	2.13586	2.16797	3.97644	5.61235	4.69148	3.97122	3.51073	3.39498	3.4939	67590	tectonic family member 3
Rassf8	-0.541983	3.769	0.00112877	0.0109218	FALSE	NS	1.33939	1.63054	1.55483	1.2772	1.68891	1.88473	2.04969	1.53044	2.0963	1.938	1.42367	2.22412	2.69284	3.14017	71323	Ras association (RalGDS/AF-6) domain family (N-terminal) member 8
Hdac2	0.40697	6.22963	0.00113261	0.0109392	FALSE	NS	4.63897	4.96277	4.97192	4.87934	4.63305	4.57472	4.44605	23.9155	30.1848	30.3831	28.4326	23.8135	22.8302	20.7968	15182	histone deacetylase 2
Canx	0.472401	8.90954	0.00113303	0.0109392	FALSE	NS	6.63024	7.10955	6.91861	6.71272	6.55959	6.45114	6.35833	98.0606	137.098	119.979	103.889	93.3265	86.4954	81.044	12330	calnexin
Prkcb	-1.17498	5.40671	0.00113367	0.0109392	TRUE	Reduced	2.12521	1.80648	2.03533	1.54984	2.56714	2.48833	3.48118	3.36266	2.49788	3.09917	1.92785	4.92634	4.61128	10.1671	18751	protein kinase C, beta
Angel2	-0.350442	5.16121	0.00113717	0.0109586	FALSE	NS	2.7852	3.01922	3.01293	2.71471	3.17057	3.33006	3.29975	5.89335	7.10729	7.07204	5.56463	8.00401	9.05651	8.84745	52477	angel homolog 2
Emc8	-0.399143	5.50264	0.00113776	0.0109586	FALSE	NS	3.02822	3.21052	3.13347	3.02208	3.31536	3.56762	3.70116	7.158	8.25682	7.77544	7.12335	8.95458	10.8566	12.0065	18117	ER membrane protein complex subunit 8
Vat1l	-1.32244	4.77591	0.00114456	0.0109977	TRUE	Reduced	2.37336	2.51334	2.35023	2.30476	3.03045	3.01269	4.36894	4.18145	4.70942	4.09906	3.94084	7.17062	7.0707	19.6624	270097	vesicle amine transport protein 1 like
Hsdl1	-0.535394	4.40209	0.00114521	0.0109977	FALSE	NS	2.49001	2.52201	2.53258	2.25643	2.75379	2.90798	3.23873	4.61781	4.74381	4.78606	3.77807	5.74486	6.50569	8.43965	72552	hydroxysteroid dehydrogenase like 1
Rab3b	0.466095	4.54023	0.00114523	0.0109977	FALSE	NS	2.9212	2.96635	2.96851	3.04248	2.46728	2.72526	2.75044	6.57474	6.81559	6.82726	7.23907	4.52999	5.61281	5.72924	69908	RAB3B, member RAS oncogene family
Ddx52	0.412399	4.74493	0.00114599	0.0109977	FALSE	NS	2.71918	2.86783	2.8834	2.60781	2.46636	2.46554	2.55286	5.58497	6.29968	6.37887	5.09578	4.52648	4.52335	4.86794	78394	DExD box helicase 52
Lxn	1.40373	2.14962	0.00115186	0.011044	TRUE	Elevated	2.16257	2.27119	2.53035	3.11448	1.55584	1.57511	1.60692	3.4771	3.82722	4.77713	7.6607	1.94004	1.97958	2.046	17035	latexin
Hdhd3	-0.559524	5.20288	0.00115385	0.0110531	FALSE	NS	4.68629	4.94505	4.96619	4.66121	5.07544	5.67951	5.52152	24.7462	29.804	30.2587	24.3026	32.7178	50.251	44.9348	72748	haloacid dehalogenase-like hydrolase domain containing 3
B230206L02Rik	1.20543	0.996022	0.00115571	0.011058	TRUE	Elevated	1.91552	2.30737	2.30734	2.46115	1.42104	1.36994	1.55819	2.77251	3.94981	3.94969	4.50656	1.67779	1.5846	1.94484	100039440	RIKEN cDNA B230206L02 gene
Spsb1	0.893454	5.94343	0.00115682	0.011058	FALSE	NS	3.8942	4.38037	4.14954	3.90987	3.62061	3.4768	2.7669	13.8686	19.8268	16.7474	14.0311	11.3002	10.1332	5.80646	74646	splA/ryanodine receptor domain and SOCS box containing 1
Bltp3b	0.607213	5.59406	0.00115843	0.011058	FALSE	NS	2.08956	2.5343	2.27236	1.90902	1.91501	1.82082	1.69515	3.25618	4.79298	3.83114	2.75553	2.77117	2.53282	2.23811	75089	bridge-like lipid transfer protein family member 3B
Atosb	0.433579	5.77829	0.00115854	0.011058	FALSE	NS	3.82341	3.98617	3.95717	3.80118	3.66852	3.61634	3.39977	13.1567	14.8474	14.532	12.9402	11.7156	11.2638	9.55438	230088	atos homolog B
Wnt5b	0.367581	6.67444	0.00116083	0.0110698	FALSE	NS	5.07118	5.26121	5.07566	5.19646	4.83745	4.90239	4.89778	32.6183	37.3516	32.7229	35.6683	27.5902	28.9067	28.8111	22419	wingless-type MMTV integration site family, member 5B
Cfap20	-0.413872	4.52536	0.00116222	0.011073	FALSE	NS	3.70743	4.04819	3.84074	3.94893	4.23886	4.33715	4.49467	12.0631	15.5435	13.3277	14.4436	17.881	19.2122	21.544	14894	cilia and flagella associated protein 20
H2-K1	0.650429	6.47713	0.00116657	0.0111044	FALSE	NS	5.6139	5.21595	5.33173	5.49157	4.78356	4.73097	5.10981	47.9724	36.1669	39.2727	43.9913	26.542	25.556	33.5308	14972	histocompatibility 2, K1, K region
Plec	0.624307	8.43232	0.00116956	0.011123	FALSE	NS	4.32945	4.7398	4.58505	4.03114	3.98567	3.97607	3.79242	19.1045	25.7192	23.0014	15.3491	14.8419	14.7368	12.8558	18810	plectin
Pink1	-0.939326	6.7614	0.00117529	0.0111673	FALSE	NS	5.10131	4.92326	5.00342	5.2525	5.46425	5.98868	6.61319	33.3279	29.3423	31.0759	37.1205	43.1473	62.4999	96.8969	68943	PTEN induced putative kinase 1
Phf1	-0.756987	4.88529	0.00118324	0.0112328	FALSE	NS	3.3469	3.23069	3.24556	3.16449	3.61729	3.88236	4.46225	9.17459	8.38719	8.48445	7.96615	11.2719	13.7471	21.0429	21652	PHD finger protein 1
Tspan5	-0.383927	6.67036	0.00120565	0.0114283	FALSE	NS	2.64896	2.85791	2.71468	2.65616	2.96197	3.16589	3.24277	5.27214	6.24966	5.56446	5.30353	6.79185	7.97489	8.46611	56224	tetraspanin 5
Clstn2	1.50748	6.91672	0.00120733	0.0114283	TRUE	Elevated	3.23673	3.93344	3.52303	2.7017	2.50361	2.35113	1.47502	8.42654	14.2786	10.4958	5.50569	4.67104	4.10223	1.77988	64085	calsyntenin 2
Slc27a4	-0.578978	4.90507	0.00120825	0.0114283	FALSE	NS	2.73466	2.87073	2.73667	2.70248	3.08407	3.20376	3.68649	5.65601	6.31434	5.6653	5.50919	7.48003	8.21358	11.8749	26569	solute carrier family 27 (fatty acid transporter), member 4
Fzd5	-1.25883	4.23245	0.00120877	0.0114283	TRUE	Reduced	1.56949	1.31616	1.45546	1.04793	2.03811	1.82837	2.87748	1.968	1.49002	1.74244	1.06756	3.10707	2.55135	6.34863	14367	frizzled class receptor 5
Ubxn2a	-0.536779	4.79205	0.00120924	0.0114283	FALSE	NS	2.32198	2.60234	2.44405	2.2691	2.62514	2.91164	3.21637	4.00017	5.07272	4.44168	3.82023	5.16943	6.52475	8.29444	217379	UBX domain protein 2A
Prickle1	0.817483	4.72769	0.00121685	0.01149	FALSE	NS	1.93327	1.90061	2.01092	1.93829	1.61584	1.35553	1.33165	2.81919	2.73371	3.0304	2.83252	2.0649	1.55891	1.5169	106042	prickle planar cell polarity protein 1
Lgmn	0.68901	6.85035	0.00122048	0.011514	FALSE	NS	5.8041	5.79937	5.99438	6.31799	5.31802	5.29724	5.60344	54.8738	54.6908	62.7511	78.7821	38.8918	38.3213	47.6186	19141	legumain
Pole2	1.18847	2.09255	0.00122543	0.0115503	TRUE	Elevated	1.35916	1.74204	1.58832	1.4467	1.02906	1.11068	0.54551	1.56535	2.34508	2.00699	1.72584	1.0407	1.15948	0.459536	18974	polymerase (DNA directed), epsilon 2 (p59 subunit)
Phlpp1	-0.527929	5.8666	0.00122892	0.0115729	FALSE	NS	2.95119	3.43208	3.0722	2.71927	3.56985	3.53445	3.70728	6.73385	9.79345	7.41056	5.5854	10.8749	10.5871	12.0618	98432	PH domain and leucine rich repeat protein phosphatase 1
Cct8	0.412949	7.29821	0.00123145	0.0115863	FALSE	NS	5.96654	6.17636	6.17467	6.22631	5.88797	5.79976	5.75176	61.5326	71.3221	71.2371	73.8696	58.2182	54.706	52.8832	12469	chaperonin containing TCP1 subunit 8
Gprc5b	-0.378898	8.78799	0.00123793	0.0116284	FALSE	NS	6.44168	6.46538	6.47277	6.26676	6.76153	6.91598	6.93784	85.9238	87.3633	87.8173	75.9983	107.499	119.758	121.602	64297	G protein-coupled receptor, family C, group 5, member B
Slc30a10	1.89935	3.76165	0.00123811	0.0116284	TRUE	Elevated	1.75761	2.31158	1.90134	1.89719	1.05791	1.13041	0.28845	2.38138	3.96428	2.7356	2.72487	1.08191	1.18921	0.221327	226781	solute carrier family 30, member 10
Rtn1	-2.07917	4.82952	0.00124161	0.0116509	TRUE	Reduced	1.97654	1.23927	1.53613	1.23897	2.02752	2.83096	4.15972	2.93547	1.36079	1.90016	1.3603	3.07702	6.11548	16.8731	104001	reticulon 1
Sulf1	-0.600409	7.4532	0.00125009	0.01172	FALSE	NS	3.99557	4.5787	4.20383	3.88474	4.83296	4.85363	4.80365	14.9509	22.8961	17.4281	13.7714	27.5014	27.9127	26.9281	240725	sulfatase 1
Ptpn2	0.342174	4.59228	0.00127949	0.011985	FALSE	NS	1.93543	1.9892	2.03208	1.88786	1.69472	1.83907	1.78898	2.82493	2.97018	3.08993	2.70087	2.23714	2.5778	2.4557	19255	protein tyrosine phosphatase, non-receptor type 2
Hacd1	0.636573	3.82072	0.00128699	0.0120446	FALSE	NS	4.15862	3.91689	3.95591	4.1049	3.61475	3.63664	3.32258	16.8595	14.1043	14.5184	16.2067	11.2504	11.4376	9.00454	30963	3-hydroxyacyl-CoA dehydratase 1
Cables1	-0.7915	3.76809	0.00129053	0.012067	FALSE	NS	2.09662	2.16975	2.18807	1.65931	2.31129	2.86264	2.99428	3.27707	3.49945	3.55695	2.15866	3.96325	6.27344	6.96834	63955	CDK5 and Abl enzyme substrate 1
Cep43	0.56559	4.32141	0.0012931	0.0120804	FALSE	NS	2.18642	2.34754	2.46616	2.21273	1.92975	2.12335	1.72175	3.55174	4.08956	4.52569	3.6355	2.8099	3.35704	2.29836	75296	centrosomal protein 43
Galns	-0.479707	5.81269	0.00129699	0.012106	FALSE	NS	3.65248	3.84704	3.82197	3.70809	4.37591	4.41255	4.03258	11.5749	13.3904	13.1426	12.0692	19.7625	20.2966	15.3654	50917	galactosamine (N-acetyl)-6-sulfatase
Slc14a1	3.28711	4.54647	0.00129957	0.0121194	TRUE	Elevated	3.71627	2.22368	3.21029	3.35269	0.345222	0.307225	1.70244	12.1435	3.67082	8.25538	9.21553	0.270346	0.237326	2.25451	108052	solute carrier family 14 (urea transporter), member 1
Sh2b3	-0.43092	3.59411	0.00130536	0.0121549	FALSE	NS	1.24794	1.50858	1.32585	1.32105	1.60083	1.66733	1.78457	1.37501	1.8453	1.5068	1.49848	2.03317	2.17627	2.44517	16923	SH2B adaptor protein 3
Fam20b	-0.309151	6.54739	0.00130568	0.0121549	FALSE	NS	3.63947	3.94817	3.90915	3.63349	4.05841	4.19951	4.19755	11.4621	14.4353	14.0235	11.4105	15.6611	17.373	17.348	215015	FAM20B, glycosaminoglycan xylosylkinase
Abhd8	-0.77182	6.21263	0.00130728	0.0121591	FALSE	NS	4.60469	4.54507	4.53682	4.47681	4.8763	5.21215	5.87429	23.3304	22.3454	22.2124	21.2666	28.3706	36.0692	57.6594	64296	abhydrolase domain containing 8
Psmf1	-0.418718	4.93611	0.0013126	0.0121929	FALSE	NS	2.79614	3.0378	3.01179	2.94704	3.17985	3.3803	3.60725	5.94582	7.21238	7.06564	6.71164	8.06211	9.41292	11.1868	228769	proteasome (prosome, macropain) inhibitor subunit 1
Cks2	1.06697	2.7148	0.00131322	0.0121929	TRUE	Elevated	3.09471	3.91527	3.59676	3.74364	2.93432	2.87558	2.32889	7.54279	14.0874	11.0985	12.3952	6.64397	6.33899	4.0242	66197	CDC28 protein kinase regulatory subunit 2
Efna1	0.537917	5.38975	0.0013165	0.0122126	FALSE	NS	4.30843	4.69275	4.52116	4.79926	3.99789	4.32088	4.15175	18.8137	24.8618	21.9618	26.8433	14.9766	18.9854	16.7746	13636	ephrin A1
Ccdc88c	-0.803925	5.64388	0.00131818	0.0122163	FALSE	NS	2.27935	2.42774	2.15099	1.61495	2.61939	3.01084	2.96013	3.8546	4.38051	3.44131	2.06301	5.14489	7.06034	6.78195	68339	coiled-coil domain containing 88C
Miga2	-0.377956	5.02461	0.00131921	0.0122163	FALSE	NS	2.91034	2.93067	2.9799	2.71842	3.18493	3.27442	3.42061	6.51794	6.62467	6.88932	5.58152	8.09411	8.67605	9.70792	108958	mitoguardin 2
Ehd3	-1.2422	3.9146	0.00132261	0.0122311	TRUE	Reduced	2.01559	1.86476	1.86458	1.50824	2.38839	2.50745	3.504	3.04345	2.64207	2.64161	1.84462	4.23574	4.68615	10.3451	57440	EH-domain containing 3
Magi3	-0.74703	5.19372	0.00132313	0.0122311	FALSE	NS	2.32359	2.51328	2.37648	1.94732	2.60269	2.9621	3.34433	4.00576	4.70916	4.1927	2.85658	5.07418	6.79256	9.15652	99470	membrane associated guanylate kinase, WW and PDZ domain containing 3
Cab39	-0.344131	5.91521	0.00133012	0.012285	FALSE	NS	2.62423	2.73473	2.72037	2.66791	3.05556	2.94738	3.15988	5.16554	5.65634	5.5904	5.35506	7.31411	6.71346	7.93757	12283	calcium binding protein 39
Cxcl14	2.08533	6.15728	0.00133228	0.0122942	TRUE	Elevated	5.18545	4.5668	4.65468	5.16292	1.61996	2.93783	3.88935	35.3895	22.6997	24.1883	34.8257	2.07367	6.6626	13.8187	57266	C-X-C motif chemokine ligand 14
Eya1	-1.0049	3.97357	0.0013347	0.0123058	TRUE	Reduced	1.19044	1.7127	1.69002	1.05881	2.3427	2.33937	1.86505	1.28223	2.27773	2.22661	1.08321	4.07253	4.06081	2.6428	14048	EYA transcriptional coactivator and phosphatase 1
Fxyd1	0.919683	6.70457	0.00134374	0.0123625	FALSE	NS	4.93098	4.48276	4.74386	5.17579	3.76633	4.03723	4.37546	29.5051	21.3586	25.7944	35.1468	12.6075	15.4183	19.7561	56188	FXYD domain-containing ion transport regulator 1
Gng10	0.451641	5.09996	0.00134413	0.0123625	FALSE	NS	5.015	5.02169	5.09055	5.21795	4.67332	4.86989	4.66354	31.3345	31.4848	33.0728	36.2185	24.5159	28.2403	24.3434	14700	guanine nucleotide binding protein (G protein), gamma 10
Hyal1	-0.52504	4.13186	0.00134438	0.0123625	FALSE	NS	2.22149	2.25351	2.35755	2.03171	2.44633	2.79861	2.88352	3.66375	3.76842	4.12498	3.08889	4.45029	5.95771	6.37947	15586	hyaluronoglucosaminidase 1
Itpr3	-0.538004	6.05602	0.00134553	0.0123625	FALSE	NS	2.60152	2.94756	2.66802	2.36857	2.92053	3.33168	3.30112	5.06925	6.71446	5.35557	4.16429	6.57126	9.06779	8.85679	16440	inositol 1,4,5-triphosphate receptor 3
Zer1	-0.597912	5.37615	0.0013482	0.0123763	FALSE	NS	2.5658	2.67453	2.57818	2.42234	2.8485	3.04139	3.49319	4.92082	5.38432	4.97186	4.3604	6.20251	7.23281	10.2604	227693	zyg-11 related, cell cycle regulator
Rhpn1	0.735674	2.66651	0.00136254	0.012497	FALSE	NS	1.82749	2.21616	1.97396	1.8274	1.58269	1.37077	1.56144	2.54919	3.64655	2.92845	2.54896	1.99529	1.58608	1.95148	14787	rhophilin, Rho GTPase binding protein 1
Tmed10	0.389526	7.85406	0.00137148	0.0125682	FALSE	NS	5.87145	6.17587	6.06331	6.04533	5.81295	5.76274	5.63148	57.5439	71.2971	65.8713	65.0427	55.2175	53.2946	48.5729	68581	transmembrane p24 trafficking protein 10
Coa6	0.383817	4.51975	0.00137358	0.0125765	FALSE	NS	4.98428	4.99442	5.05536	5.05871	4.6168	4.74222	4.84775	30.6533	30.8764	32.2519	32.3292	23.5354	25.764	27.7951	67892	cytochrome c oxidase assembly factor 6
Rnf41	-0.410218	4.90455	0.00138267	0.0126455	FALSE	NS	2.62753	2.8803	2.68549	2.61843	3.03298	2.99356	3.34788	5.17966	6.36302	5.43299	5.14083	7.18496	6.96437	9.1815	67588	ring finger protein 41
Tmem126a	0.502083	4.46825	0.00138351	0.0126455	FALSE	NS	4.8882	4.96436	4.93432	5.09297	4.54899	4.70435	4.4535	28.6138	30.2192	29.5758	33.1299	22.4089	25.0705	20.9098	66271	transmembrane protein 126A
Ctdsp1	-0.302244	6.62	0.001392	0.0127121	FALSE	NS	4.76019	4.89135	4.75593	4.59368	5.06686	5.16859	5.14074	26.0994	28.6786	26.0195	23.1454	32.518	34.9667	34.279	227292	CTD small phosphatase 1
Ptprd	-0.859055	6.45346	0.00139827	0.0127583	FALSE	NS	2.60848	2.74624	2.54589	1.78493	3.18964	3.24853	3.35852	5.0986	5.70965	4.8397	2.44601	8.12381	8.50398	9.25686	19266	protein tyrosine phosphatase receptor type D
Sumo3	-0.477062	6.26684	0.00140185	0.0127799	FALSE	NS	4.28079	4.42741	4.35065	4.41441	4.63118	4.85383	5.20073	18.4378	20.5171	19.4022	20.3241	23.7812	27.9166	35.777	20610	small ubiquitin-like modifier 3
Mboat7	-0.339308	5.23496	0.00140544	0.0127869	FALSE	NS	3.50701	3.74104	3.60304	3.5019	3.94788	3.89088	4.09737	10.3689	12.371	11.1513	10.3286	14.4323	13.8344	16.1171	77582	membrane bound O-acyltransferase domain containing 7
Pdlim4	-0.970813	3.48903	0.00140562	0.0127869	FALSE	NS	2.83365	2.67837	3.00144	3.34181	3.64899	3.73297	4.37708	6.12876	5.40131	7.00797	9.13876	11.5446	12.2965	19.7794	30794	PDZ and LIM domain 4
Uck2	0.531283	5.13348	0.00140625	0.0127869	FALSE	NS	2.80471	3.19071	3.10793	3.04014	2.74477	2.75441	2.431	5.98717	8.13062	7.62146	7.22571	5.70285	5.74778	4.39268	80914	uridine-cytidine kinase 2
Erp29	0.729373	7.91724	0.00140892	0.0128003	FALSE	NS	7.58156	7.84414	7.67359	8.01591	7.38969	7.20886	6.76131	190.548	228.785	203.164	257.838	166.694	146.939	107.482	67397	endoplasmic reticulum protein 29
Cers4	-0.464105	5.548	0.00141156	0.0128132	FALSE	NS	2.46691	2.62083	2.6112	2.28687	2.90447	2.8302	3.14064	4.52857	5.15105	5.11013	3.87997	6.48744	6.11172	7.81917	67260	ceramide synthase 4
Cpt1c	0.312877	5.90519	0.00141624	0.0128446	FALSE	NS	3.88975	4.19409	4.04443	3.85861	3.715	3.81884	3.8185	13.8228	17.3041	15.5004	13.5063	12.1319	13.1119	13.1086	78070	carnitine palmitoyltransferase 1c
Tmem258	0.469854	5.10886	0.00141983	0.0128634	FALSE	NS	6.2347	6.13373	6.13618	6.32327	5.81519	5.89176	5.7994	74.3064	69.2163	69.3353	79.0744	55.3049	58.3742	54.6922	69038	transmembrane protein 258
Sgce	-0.823521	4.13765	0.00142075	0.0128634	FALSE	NS	2.85448	2.81563	2.99974	2.96217	3.15003	3.73094	4.1589	6.23241	6.04026	6.99858	6.79293	7.87676	12.2778	16.863	20392	sarcoglycan, epsilon
Pelo	0.486369	3.99669	0.00142489	0.0128899	FALSE	NS	3.47949	3.5285	3.56636	3.70862	3.25726	3.24305	3.133	10.154	10.5395	10.8462	12.0739	8.56163	8.46791	7.77256	105083	pelota mRNA surveillance and ribosome rescue factor
Ppm1m	-0.598871	2.86287	0.00143254	0.012948	FALSE	NS	1.72907	1.92377	1.9916	1.75824	2.10807	2.39748	2.59112	2.31513	2.79414	2.97677	2.38284	3.31114	4.26881	5.02568	67905	protein phosphatase 1M
Calcoco1	-0.414774	6.06567	0.00143613	0.0129693	FALSE	NS	3.94733	4.1111	3.98709	3.97849	4.22476	4.53403	4.65832	14.4264	16.2808	14.8575	14.7632	17.6974	22.1674	24.2519	67488	calcium binding and coiled coil domain 1
Gng11	-1.23039	3.0574	0.00143877	0.0129821	TRUE	Reduced	2.86029	1.96396	3.0288	2.98887	4.20093	3.88663	3.7667	6.2616	2.90131	7.16132	6.93851	17.3911	13.7908	12.611	66066	guanine nucleotide binding protein (G protein), gamma 11
Sox2	-0.302276	6.00322	0.00144071	0.0129885	FALSE	NS	4.48146	4.73379	4.55682	4.35854	4.83443	4.97232	4.90936	21.3384	25.608	22.5364	19.514	27.5304	30.392	29.0515	20674	SRY (sex determining region Y)-box 2
Pdlim5	-0.470453	5.26675	0.00145225	0.0130814	FALSE	NS	2.42115	2.56748	2.68075	2.33327	3.12652	2.84478	2.92524	4.35598	4.92772	5.41189	4.03947	7.73328	6.18397	6.59602	56376	PDZ and LIM domain 5
Ppan	0.415417	4.36944	0.00145938	0.0131338	FALSE	NS	3.71276	3.81161	3.64175	3.69213	3.29281	3.53874	3.40168	12.1115	13.0414	11.4817	11.9253	8.80017	10.6216	9.56836	235036	peter pan homolog
Racgap1	0.716472	4.95536	0.00146056	0.0131338	FALSE	NS	3.35104	3.84702	3.66906	3.57993	3.2408	3.16675	2.64923	9.20386	13.3902	11.7203	10.9582	8.45318	7.98019	5.27333	26934	Rac GTPase-activating protein 1
Mex3c	0.386464	4.97684	0.0014618	0.0131338	FALSE	NS	1.78435	1.88451	1.94965	1.68917	1.49797	1.71049	1.64008	2.44462	2.69228	2.86282	2.22471	1.82445	2.27273	2.11684	240396	mex3 RNA binding family member C
Atxn7l3b	-0.411302	6.2118	0.00147126	0.0132076	FALSE	NS	4.08654	4.29892	4.19884	3.9352	4.65688	4.41389	4.71578	15.9891	18.6836	17.3644	14.2972	24.2267	20.3164	25.2779	382423	ataxin 7-like 3B
Pip4k2b	-0.378947	5.83518	0.00147372	0.013213	FALSE	NS	2.1582	2.28453	2.27235	1.98984	2.42238	2.54447	2.67883	3.46357	3.87206	3.83109	2.97192	4.36056	4.83395	5.40338	108083	phosphatidylinositol-5-phosphate 4-kinase, type II, beta
Aifm2	-0.38937	4.20252	0.00147437	0.013213	FALSE	NS	1.75893	1.97781	1.92405	1.74047	2.19148	2.10586	2.31648	2.38447	2.93895	2.79488	2.34143	3.56774	3.30455	3.98117	71361	apoptosis-inducing factor, mitochondrion-associated 2
Klhl8	-1.03902	3.61025	0.00147699	0.0132152	TRUE	Reduced	1.79127	1.70614	1.84505	1.8799	2.36907	2.24066	3.26001	2.46119	2.26286	2.59264	2.68051	4.16609	3.72612	8.5799	246293	kelch-like 8
Fkbp1b	0.847236	2.63573	0.00147711	0.0132152	FALSE	NS	2.33126	2.58302	2.31759	2.60971	1.7763	2.13476	1.67498	4.03243	4.99193	3.98498	5.10382	2.42546	3.39164	2.19316	14226	FK506 binding protein 1b
Ppp1r2	-0.495338	5.15528	0.00148056	0.0132348	FALSE	NS	2.83307	3.05947	3.16176	3.05365	3.40389	3.39165	3.82132	6.12591	7.33667	7.9492	7.30307	9.58453	9.49513	13.1362	66849	protein phosphatase 1, regulatory inhibitor subunit 2
Ssc5d	-0.764493	4.07285	0.00148286	0.0132442	FALSE	NS	2.14063	1.71905	1.94128	1.87613	2.6389	2.37177	2.77625	3.40954	2.2922	2.84047	2.6709	5.22858	4.17576	5.85068	269855	scavenger receptor cysteine rich family, 5 domains
Cenpa	1.02261	3.04758	0.00148647	0.0132548	TRUE	Elevated	2.36527	2.88991	2.76017	2.87772	2.06183	2.24095	1.55882	4.1525	6.41224	5.77478	6.34986	3.17517	3.72708	1.94613	12615	centromere protein A
Elk3	0.586581	3.95879	0.00148655	0.0132548	FALSE	NS	1.81479	2.16171	2.24559	1.98248	1.84156	1.61375	1.59473	2.51808	3.47444	3.7423	2.95172	2.58397	2.06047	2.02038	13713	ELK3, member of ETS oncogene family
Uqcc5	-0.602752	2.57176	0.00148948	0.0132603	FALSE	NS	2.14562	2.00097	2.04425	2.19515	2.581	2.74143	2.64633	3.42483	3.0027	3.1246	3.57939	4.98356	5.68731	5.26074	66487	ubiquinol-cytochrome c reductase complex assembly factor 5
Pld2	-0.590341	3.80144	0.00148968	0.0132603	FALSE	NS	1.2731	1.44354	1.45009	1.11245	1.67072	1.73256	1.88104	1.4168	1.71988	1.73224	1.16212	2.18373	2.32317	2.6834	18806	phospholipase D2
Psma3	0.398487	6.45527	0.00149158	0.013266	FALSE	NS	4.69985	4.84714	4.89437	4.95538	4.57268	4.56245	4.51715	24.9894	27.783	28.7407	30.0254	22.7965	22.6284	21.898	19167	proteasome subunit alpha 3
Twsg1	-0.352606	7.60562	0.00149478	0.0132833	FALSE	NS	5.15106	5.52537	5.39851	5.09983	5.66358	5.80992	5.69383	34.5323	45.0576	41.1806	33.2927	49.6882	55.0995	50.7624	65960	twisted gastrulation BMP signaling modulator 1
Rbm20	-0.684963	5.66407	0.00149662	0.0132885	FALSE	NS	2.19745	2.33566	2.11667	1.684	2.70761	2.90245	2.51726	3.58668	4.04782	3.33692	2.21317	5.53239	6.47694	4.72496	73713	RNA binding motif protein 20
Ccdc82	-0.583058	4.20004	0.00149796	0.0132892	FALSE	NS	1.35692	1.53352	1.40065	1.07608	1.60601	1.79544	1.94388	1.56137	1.8949	1.64021	1.1083	2.04409	2.47122	2.84739	66396	coiled-coil domain containing 82
Rgs11	0.561219	5.8746	0.00149999	0.0132961	FALSE	NS	4.32966	4.19756	4.23258	3.856	3.61766	3.66757	3.86422	19.1075	17.3482	17.799	13.4801	11.2751	11.7072	13.5628	50782	regulator of G-protein signaling 11
Ifi30	-1.0005	4.2322	0.00150811	0.0133569	TRUE	Reduced	3.86822	3.7401	3.80272	3.86748	5.31884	4.80454	4.19617	13.6033	12.3624	12.9551	13.5957	38.9144	26.9454	17.3304	65972	interferon gamma inducible protein 30
Dcxr	-0.973217	2.81269	0.0015102	0.0133635	FALSE	NS	1.65215	1.77381	1.92544	2.04687	2.23017	2.58566	3.1352	2.14302	2.41955	2.79852	3.13208	3.69191	5.00292	7.78594	67880	dicarbonyl L-xylulose reductase
Plpp6	-0.701467	2.79575	0.0015114	0.0133635	FALSE	NS	1.39203	1.45154	1.52755	1.43908	1.70617	1.94693	2.2929	1.62447	1.735	1.88296	1.71148	2.26292	2.85553	3.90041	74411	phospholipid phosphatase 6
Xrcc1	0.351214	5.0115	0.00152226	0.0134484	FALSE	NS	3.13434	3.22058	3.14434	3.08445	2.81228	3.01275	2.9086	7.78072	8.32161	7.84182	7.48227	6.02393	7.07101	6.50891	22594	X-ray repair complementing defective repair in Chinese hamster cells 1
Wasf3	-0.705253	5.17941	0.00153739	0.0135596	FALSE	NS	2.09395	2.24305	2.03063	1.67563	2.42448	2.51083	2.96787	3.26917	3.73396	3.08585	2.19459	4.36834	4.69947	6.82378	245880	WASP family, member 3
E2f4	0.333158	5.18535	0.00153743	0.0135596	FALSE	NS	4.15341	4.3648	4.18571	4.11226	3.93921	4.00638	3.96427	16.7951	19.6032	17.198	16.2948	14.3399	15.0709	14.6086	104394	E2F transcription factor 4
Farp2	-0.438926	3.85815	0.00154332	0.0136003	FALSE	NS	2.04234	2.07537	2.06867	1.86902	2.30746	2.46658	2.50035	3.11912	3.21454	3.19501	2.65285	3.9501	4.5273	4.65822	227377	FERM, RhoGEF and pleckstrin domain protein 2
Taf11	0.423175	4.10864	0.00155198	0.0136652	FALSE	NS	2.5957	2.93029	2.91657	2.85955	2.41618	2.63622	2.57025	5.04483	6.62261	6.5505	6.25789	4.33755	5.217	4.93914	68776	TATA-box binding protein associated factor 11
Sh3bp4	-0.665818	4.32594	0.00155465	0.0136714	FALSE	NS	1.65371	2.15766	1.82206	1.74244	2.1501	2.36652	2.71754	2.14642	3.46191	2.53586	2.346	3.43858	4.15695	5.5775	98402	SH3-domain binding protein 4
Tox2	-0.423298	4.73967	0.00155645	0.0136714	FALSE	NS	2.5237	2.85098	2.68527	2.42469	2.91487	2.99603	3.25317	4.75057	6.21489	5.43202	4.36913	6.54162	6.97799	8.53461	269389	TOX high mobility group box family member 2
Rnf181	-0.534808	5.82604	0.00155657	0.0136714	FALSE	NS	4.43536	4.50615	4.39274	4.28161	4.60122	5.0331	5.30399	20.636	21.7241	20.0062	18.4488	23.2719	31.7426	38.5056	66510	ring finger protein 181
Atp6v1g1	0.475086	7.54849	0.00155827	0.013675	FALSE	NS	7.45814	7.53071	7.42265	7.73954	7.06055	7.16285	7.25679	174.843	183.914	170.57	212.715	132.486	142.295	151.936	66290	ATPase, H+ transporting, lysosomal V1 subunit G1
Mapk3	-0.405217	7.13262	0.00157132	0.013778	FALSE	NS	6.03277	6.06375	6.13079	6.21588	6.46509	6.58728	6.74214	64.4705	65.8915	69.0734	73.3303	87.3461	95.1541	106.05	26417	mitogen-activated protein kinase 3
Chchd10	-0.737895	4.85473	0.00158426	0.01388	FALSE	NS	3.9572	3.81541	3.83859	4.12883	4.28238	4.70036	5.11209	14.5323	13.0784	13.3064	16.4945	18.4592	24.9986	33.5853	103172	coiled-coil-helix-coiled-coil-helix domain containing 10
Arhgap27	0.959258	5.09804	0.00159121	0.0139293	FALSE	NS	2.60977	3.07948	2.63752	2.4798	2.24325	2.14272	1.52119	5.10407	7.45308	5.22262	4.57821	3.73462	3.41595	1.87028	544817	Rho GTPase activating protein 27
Col6a3	1.18337	8.09513	0.00165093	0.0144402	TRUE	Elevated	4.66814	4.76359	4.78752	4.15151	3.86983	3.82739	2.74148	24.4244	26.1634	26.6177	16.7717	13.6196	13.1957	5.68757	12835	collagen, type VI, alpha 3
Plbd1	1.02237	2.39008	0.00165616	0.014474	TRUE	Elevated	1.64322	1.66775	1.41565	1.54767	1.29705	0.965188	0.751244	2.12363	2.17719	1.6678	1.92345	1.45727	0.952318	0.683244	66857	phospholipase B domain containing 1
Mgat3	-0.376048	5.35615	0.00167383	0.0146163	FALSE	NS	1.38283	1.48822	1.42412	1.29193	1.58869	1.64648	1.85333	1.6078	1.80543	1.6835	1.44855	2.00776	2.13068	2.61334	17309	mannoside acetylglucosaminyltransferase 3
Rbp1	1.1236	4.96272	0.00169028	0.0147477	TRUE	Elevated	3.73205	3.86536	4.0485	4.55506	2.8504	2.80208	3.63352	12.288	13.5744	15.5471	22.5077	6.212	5.97443	11.4108	19659	retinol binding protein 1, cellular
Abca2	0.442977	8.16129	0.00169262	0.0147559	FALSE	NS	4.62249	5.03005	4.88287	4.52281	4.46542	4.39373	4.41042	23.6325	31.6734	28.5047	21.988	21.0915	20.0205	20.2652	11305	ATP-binding cassette, sub-family A member 2
Atp2a2	0.525121	7.92829	0.00170242	0.014828	FALSE	NS	5.27958	5.89273	5.56824	5.16939	5.14509	4.99201	5.03348	37.8428	58.414	46.4467	34.9866	34.3855	30.8233	31.7512	11938	ATPase, Ca++ transporting, cardiac muscle, slow twitch 2
Nme2	0.501302	6.80382	0.00170369	0.014828	FALSE	NS	6.71462	6.68216	6.60718	6.95547	6.29193	6.43667	6.29134	104.027	101.691	96.4897	123.109	77.3536	85.6227	77.3218	18103	NME/NM23 nucleoside diphosphate kinase 2
Tax1bp3	-0.390329	4.59086	0.00170592	0.0148351	FALSE	NS	3.77838	3.89511	3.97506	3.9156	4.34057	4.38814	4.28919	12.7216	13.878	14.7258	14.0908	19.2602	19.9392	18.5513	76281	Tax1 (human T cell leukemia virus type I) binding protein 3
Itga6	0.527388	8.67941	0.00170971	0.0148559	FALSE	NS	6.00522	6.41187	6.2545	5.74831	5.75553	5.75641	5.50205	63.2321	84.146	75.3471	52.7543	53.0241	53.0569	44.3191	16403	integrin alpha 6
Spryd3	-0.690535	5.01086	0.00171896	0.014924	FALSE	NS	3.4556	3.43822	3.44112	3.47523	3.74565	4.0391	4.62215	9.97082	9.83945	9.86123	10.1211	12.4138	15.4396	23.6266	223918	SPRY domain containing 3
Lztfl1	0.433016	4.75792	0.00172242	0.0149418	FALSE	NS	2.28546	2.42032	2.33253	2.14831	2.1363	1.99331	1.93467	3.8752	4.3529	4.03689	3.43309	3.39633	2.9815	2.8229	93730	leucine zipper transcription factor-like 1
Nop56	0.289959	5.9807	0.00172526	0.0149541	FALSE	NS	3.44106	3.56044	3.55967	3.40237	3.22297	3.33079	3.36092	9.86078	10.7977	10.7915	9.57341	8.33709	9.06164	9.27394	67134	NOP56 ribonucleoprotein
Gstm7	-0.520901	5.1521	0.00173159	0.014994	FALSE	NS	4.16822	4.552	4.44744	4.14962	4.91272	5.1226	4.66181	16.9788	22.4579	20.8179	16.7484	29.1215	33.8382	24.3131	68312	glutathione S-transferase, mu 7
Pgk1-ps1	0.894508	1.12871	0.00173284	0.014994	FALSE	NS	2.08993	2.22141	2.08435	2.07379	1.2265	1.78524	1.54078	3.25727	3.6635	3.24084	3.20992	1.33999	2.44675	1.90952	18656	phosphoglycerate kinase 1, pseudogene 1
Tor3a	-0.640177	5.35043	0.00173412	0.014994	FALSE	NS	3.3936	3.47762	3.48943	3.39269	3.62655	4.13518	4.47139	9.5093	10.1395	10.2311	9.50272	11.351	16.5717	21.1831	30935	torsin family 3, member A
Rpl22l1	0.521638	4.86684	0.00174725	0.0150952	FALSE	NS	5.59882	6.03955	5.70649	5.91742	5.44348	5.31528	5.4171	47.4633	64.7789	51.2184	59.4395	42.5163	38.8162	41.7277	68028	ribosomal protein L22 like 1
Efr3b	-0.743586	5.68098	0.00175331	0.0151352	FALSE	NS	2.49914	3.03955	2.81428	2.11839	3.10731	3.3795	3.58237	4.65348	7.22233	6.03369	3.34208	7.61777	9.40714	10.9784	668212	EFR3 homolog B
Gstm1	-0.558266	10.0629	0.00175529	0.0151399	FALSE	NS	9.09476	9.52392	9.30398	8.97183	9.48006	10.1085	9.96997	545.76	735.183	631.089	501.1	713.14	1102.97	1001.9	14862	glutathione S-transferase, mu 1
Slc35f3	0.559522	7.60053	0.00176628	0.0152223	FALSE	NS	3.81913	4.34462	4.09431	3.85048	3.64467	3.77843	3.30085	13.1147	19.317	16.0809	13.4248	11.5071	12.7221	8.85499	210027	solute carrier family 35, member F3
Dnmbp	0.419961	6.51588	0.00176993	0.0152413	FALSE	NS	3.68864	3.70484	3.77343	3.42942	3.2319	3.51635	3.28017	11.8941	12.0397	12.6746	9.77357	8.39505	10.4427	8.71471	71972	dynamin binding protein
Srd5a1	0.93489	3.12606	0.00177172	0.0152443	FALSE	NS	1.72157	2.15855	2.12236	2.29565	1.63804	1.61023	1.16154	2.29796	3.46465	3.35406	3.90974	2.11242	2.05301	1.23696	78925	steroid 5 alpha-reductase 1
Apbb1	-0.822504	5.95907	0.00177535	0.0152631	FALSE	NS	3.4314	3.40492	3.34212	3.42033	3.8926	3.87266	4.79198	9.7883	9.59215	9.14094	9.70585	13.8522	13.6483	26.7033	11785	amyloid beta precursor protein binding family B member 1
Rbl2	-0.522835	5.3729	0.00179247	0.0153883	FALSE	NS	2.94189	3.08376	2.99911	2.68532	3.1787	3.47687	3.72235	6.68418	7.47822	6.99507	5.43224	8.05492	10.1338	12.199	19651	RB transcriptional corepressor like 2
Mpp2	-1.11431	4.99156	0.00179283	0.0153883	TRUE	Reduced	2.48202	2.59492	2.39731	2.26864	2.89341	3.01827	4.18231	4.58677	5.04156	4.26819	3.81869	6.43023	7.10193	17.1551	50997	membrane protein, palmitoylated 2 (MAGUK p55 subfamily member 2)
Wdtc1	-0.456594	6.21167	0.00180665	0.0154716	FALSE	NS	3.51876	3.61252	3.50879	3.31733	3.71925	3.94706	4.26956	10.4618	11.2315	10.3829	8.96815	12.1706	14.4235	18.287	230796	WD and tetratricopeptide repeats 1
Zfp143	0.583721	3.65742	0.00180781	0.0154716	FALSE	NS	2.23432	2.52622	2.65564	2.08896	1.99434	2.03251	1.95992	3.70541	4.76059	5.30126	3.25442	2.98433	3.09115	2.89041	20841	zinc finger protein 143
Herc4	0.586076	6.7941	0.00180788	0.0154716	FALSE	NS	4.62712	4.89659	4.80208	4.49059	4.51019	4.14136	3.94987	23.7117	28.7866	26.8979	21.4804	21.7878	16.6471	14.4536	67345	hect domain and RLD 4
Fbxo9	-0.709999	4.9378	0.00180839	0.0154716	FALSE	NS	3.59465	3.52905	3.5884	3.416	3.87437	4.07263	4.75097	11.0808	10.5438	11.0287	9.6738	13.6656	15.8261	25.9268	71538	f-box protein 9
Abhd16a	-0.578376	5.23585	0.00181252	0.0154818	FALSE	NS	3.66196	3.78381	3.67863	3.87705	4.13006	4.19832	4.74145	11.6579	12.7733	11.8049	13.6929	16.5094	17.3578	25.7498	193742	abhydrolase domain containing 16A
Nectin2	0.465884	5.87065	0.0018126	0.0154818	FALSE	NS	3.89662	4.32068	4.13172	4.02339	3.76599	3.91811	3.49548	13.8936	18.9827	16.5295	15.2615	12.6043	14.1171	10.2783	19294	nectin cell adhesion molecule 2
Grk5	-0.608991	3.8737	0.00181398	0.0154818	FALSE	NS	1.25018	1.34638	1.36797	0.92106	1.64596	1.60899	1.73423	1.37871	1.54274	1.58108	0.893506	2.12957	2.05037	2.32703	14773	G protein-coupled receptor kinase 5
Fbxl14	-0.521804	4.43857	0.00182373	0.0155475	FALSE	NS	2.25803	2.62001	2.40107	2.18123	2.60418	3.08693	2.90282	3.78339	5.14756	4.28197	3.53539	5.08048	7.49684	6.47889	101358	F-box and leucine-rich repeat protein 14
Tmed9	0.386737	6.62767	0.00182461	0.0155475	FALSE	NS	6.06161	6.19615	6.15019	6.22269	5.75936	6.00272	5.8186	65.7925	72.321	70.0218	73.6819	53.1675	63.1208	55.4381	67511	transmembrane p24 trafficking protein 9
Vapb	-0.423031	6.23887	0.00182974	0.0155786	FALSE	NS	3.40312	3.31091	3.42984	3.2229	3.59246	3.79941	4.0199	9.57893	8.92394	9.77668	8.33659	11.0625	12.9232	15.2223	56491	vesicle-associated membrane protein, associated protein B and C
Slc25a35	-0.664669	1.76919	0.00183926	0.0156471	FALSE	NS	1.14274	1.09846	1.28338	1.19727	1.67836	1.64772	1.62209	1.208	1.14127	1.43409	1.29306	2.20063	2.13339	2.0782	71998	solute carrier family 25, member 35
Tob2	-0.463514	5.29569	0.00184286	0.015665	FALSE	NS	2.74395	2.8984	2.77668	2.51695	3.03591	3.11931	3.46057	5.69901	6.45601	5.85271	4.72372	7.2016	7.6897	10.0087	57259	transducer of ERBB2, 2
Sh3gl2	-2.18364	3.55029	0.00184532	0.0156733	TRUE	Reduced	1.96955	1.15071	1.41912	1.36833	2.13377	2.5947	4.32204	2.91646	1.22023	1.67422	1.58172	3.38862	5.04062	19.0016	20404	SH3-domain GRB2-like 2
Rlbp1	-2.64783	5.16657	0.00186076	0.0157918	TRUE	Reduced	2.94667	1.85568	2.3613	1.83427	3.23944	3.52188	6.01022	6.70969	2.61922	4.13833	2.56591	8.44428	10.4866	63.4552	19771	retinaldehyde binding protein 1
Sertad3	0.591115	3.21468	0.00187147	0.0158699	FALSE	NS	3.10853	3.07916	3.1373	3.1907	2.70461	2.86305	2.48806	7.62503	7.4512	7.79876	8.13055	5.51881	6.27552	4.61022	170742	SERTA domain containing 3
Usp20	-0.440891	4.48281	0.00187426	0.0158731	FALSE	NS	2.27363	2.57456	2.3337	2.17599	2.66329	2.65784	2.98911	3.83537	4.95689	4.04097	3.51895	5.33476	5.31086	6.93982	74270	ubiquitin specific peptidase 20
Arhgef39	0.975431	3.26303	0.00187593	0.0158731	FALSE	NS	2.23548	2.73277	2.29223	1.92554	1.8218	1.78228	1.28663	3.70921	5.64731	3.89812	2.7988	2.53521	2.43969	1.43958	230098	Rho guanine nucleotide exchange factor 39
Mturn	-0.521666	6.41421	0.00187634	0.0158731	FALSE	NS	3.77075	3.69994	4.04063	3.79088	4.20165	4.30806	4.67262	12.6492	11.9955	15.457	12.841	17.4002	18.8087	24.5034	68235	maturin, neural progenitor differentiation regulator homolog (Xenopus)
Agap3	-0.464921	5.67202	0.0018831	0.0159113	FALSE	NS	2.96301	3.04623	3.02797	3.04077	3.32476	3.38285	3.79558	6.7975	7.26051	7.15659	7.22928	9.01966	9.4313	12.8862	213990	ArfGAP with GTPase domain, ankyrin repeat and PH domain 3
Khdrbs3	-1.98176	4.27867	0.0018853	0.0159113	TRUE	Reduced	2.35992	1.57345	2.09541	2.37681	3.04475	2.96365	4.94293	4.13341	1.97616	3.27348	4.19387	7.25201	6.80095	29.7588	13992	KH domain containing, RNA binding, signal transduction associated 3
Zfp365	-0.912451	4.99382	0.00188539	0.0159113	FALSE	NS	2.72118	2.92942	2.74758	2.70793	3.47749	3.08615	4.21201	5.59412	6.61806	5.71589	5.53383	10.1386	7.49228	17.5329	216049	zinc finger protein 365
Septin9	0.764427	4.80326	0.0018968	0.0159949	FALSE	NS	2.61875	2.79401	2.99991	2.99396	2.34969	1.96781	2.51526	5.14219	5.93557	6.99951	6.96659	4.09714	2.91174	4.71702	53860	septin 9
Slc15a2	-0.397798	7.55992	0.00190135	0.0160205	FALSE	NS	5.09902	5.25038	5.10548	4.74654	5.45148	5.63001	5.49238	33.2734	37.0647	33.4273	25.8442	42.7583	48.5225	44.0165	57738	solute carrier family 15 (H+/peptide transporter), member 2
Ptms	-0.537426	8.22268	0.00190515	0.0160397	FALSE	NS	7.72511	7.68032	7.55898	7.90348	8.10017	8.39844	8.53098	210.588	204.12	187.573	238.433	273.407	336.429	368.896	69202	parathymosin
P3h2	1.6061	6.42803	0.00191761	0.0161221	TRUE	Elevated	4.49045	5.22425	4.8083	4.52597	3.80509	3.61112	2.05234	21.4781	36.3813	27.0183	22.0385	12.978	11.2196	3.14779	210530	prolyl 3-hydroxylase 2
Reep5	-0.670478	6.78165	0.00191799	0.0161221	FALSE	NS	4.33027	4.31103	4.35155	4.4675	4.67151	4.99767	5.51961	19.1159	18.8495	19.4148	21.1235	24.4838	30.9483	44.8741	13476	receptor accessory protein 5
Yae1d1	0.478012	4.20914	0.00192004	0.0161265	FALSE	NS	2.67002	2.81298	2.6291	2.63815	2.48389	2.32064	2.26909	5.36439	6.02736	5.18642	5.22533	4.59404	3.99555	3.82017	67008	Yae1 domain containing 1
Poldip2	-0.360219	5.89084	0.00193575	0.0162445	FALSE	NS	4.43709	4.48163	4.48546	4.55771	4.81228	4.87436	5.07129	20.662	21.3411	21.4005	22.5509	27.0957	28.3312	32.621	67811	polymerase (DNA-directed), delta interacting protein 2
Pfkm	-0.996004	5.49796	0.00193716	0.0162445	FALSE	NS	3.39753	3.39813	3.32429	3.25485	3.76814	3.95062	5.02437	9.53802	9.54239	9.01636	8.54567	12.6246	14.4616	31.5451	18642	phosphofructokinase, muscle
Airn	0.8363	3.30379	0.00193882	0.0162455	FALSE	NS	2.28044	2.72113	2.66549	2.06147	1.96523	2.03043	1.55118	3.85826	5.59389	5.34444	3.1741	2.90475	3.08528	1.93057	104103	antisense Igf2r RNA
Pkdcc	0.405588	5.44802	0.00194291	0.0162545	FALSE	NS	4.0875	4.30702	4.20208	4.12136	3.89753	4.01468	3.70008	16.0004	18.7944	17.4057	16.4041	13.903	15.1637	11.9967	106522	protein kinase domain containing, cytoplasmic
TrnW	3.11103	-0.575988	0.00194297	0.0162545	TRUE	Elevated	3.02728	3.13705	4.05975	1.46825	1.51601	0.647121	0.605061	7.15273	7.79724	15.6765	1.76686	1.85999	0.56604	0.521043	NA	NULL
Tmem51	-0.398034	4.93604	0.0019499	0.0162905	FALSE	NS	3.14842	3.36195	3.22514	3.32956	3.62945	3.83514	3.65178	7.86684	9.28128	8.3511	9.05306	11.3758	13.2722	11.5688	214359	transmembrane protein 51
Abhd12	-0.548847	6.06493	0.00195035	0.0162905	FALSE	NS	4.54344	4.54534	4.52407	4.65784	4.83356	5.13795	5.51986	22.3192	22.3498	22.0081	24.2435	27.5131	34.2108	44.8821	76192	abhydrolase domain containing 12
Chrna4	1.48612	4.09973	0.00195245	0.0162951	TRUE	Elevated	2.50235	2.35519	2.49143	2.64314	1.52308	0.942064	1.81762	4.66608	4.11662	4.62335	5.2469	1.87403	0.921275	2.52499	11438	cholinergic receptor, nicotinic, alpha polypeptide 4
Kcne1	1.17173	4.50355	0.00195663	0.0163171	TRUE	Elevated	3.10494	3.38039	3.13425	3.06153	2.5257	2.52008	1.46423	7.60357	9.41351	7.78019	7.34855	4.75855	4.73613	1.75915	16509	potassium voltage-gated channel, Isk-related subfamily, member 1
Rcbtb2	-0.453924	4.98906	0.00196032	0.016335	FALSE	NS	2.28863	2.85435	2.70837	2.51534	2.98559	3.13438	3.05738	3.88591	6.23178	5.53585	4.71733	6.9205	7.78099	7.32459	105670	regulator of chromosome condensation (RCC1) and BTB (POZ) domain containing protein 2
Nbdy	-0.53905	4.39928	0.00196452	0.016357	FALSE	NS	4.28356	4.54076	4.24142	4.50539	4.75806	4.96215	5.24444	18.4751	22.2759	17.9144	21.7121	26.0594	30.1714	36.9082	70123	negative regulator of P-body association
Fam43a	0.649327	3.60498	0.00196759	0.0163697	FALSE	NS	2.14687	2.37141	2.23276	2.323	1.71501	1.61337	2.14313	3.42866	4.17447	3.70034	4.00373	2.283	2.05965	3.4172	224093	family with sequence similarity 43, member A
9130008F23Rik	-0.82852	4.16161	0.00197844	0.0164438	FALSE	NS	2.4748	3.386	2.69984	2.34362	3.41655	3.63025	3.67118	4.55892	9.45415	5.49731	4.07575	9.67786	11.3827	11.739	71583	RIKEN cDNA 9130008F23 gene
Ddx10	0.395428	3.82416	0.00197961	0.0164438	FALSE	NS	1.50946	1.62315	1.65048	1.62419	1.4321	1.36353	1.40627	1.84704	2.08047	2.13938	2.0827	1.6984	1.57315	1.65051	77591	DEAD box helicase 10
Rhoc	0.519954	6.34022	0.00199691	0.0165745	FALSE	NS	6.21627	6.22825	6.32872	6.54427	5.87165	5.99592	5.86717	73.3506	73.9706	79.3775	92.3302	57.5523	62.8193	57.3705	11853	ras homolog family member C
Scel	-0.605045	6.71838	0.00200724	0.0166248	FALSE	NS	4.74596	4.59293	4.75249	4.16605	4.94505	5.44841	5.31865	25.8334	23.1328	25.9553	16.9517	29.804	42.6652	38.9091	64929	sciellin
Rab11b	-0.384936	6.26163	0.00200753	0.0166248	FALSE	NS	3.45318	3.58214	3.45816	3.40486	3.67132	3.88727	4.13999	9.95241	10.9765	9.99029	9.59168	11.7402	13.7974	16.6304	19326	RAB11B, member RAS oncogene family
Capn5	0.570683	4.75021	0.00200769	0.0166248	FALSE	NS	2.40103	2.79826	2.74298	2.39951	2.35705	2.167	2.03355	4.2818	5.95601	5.6945	4.27625	4.12323	3.49088	3.09412	12337	calpain 5
Msra	-0.482503	4.40778	0.00202294	0.0167379	FALSE	NS	2.25904	2.28802	2.42183	2.15795	2.57629	2.74635	2.91885	3.78672	3.88384	4.3585	3.4628	4.96405	5.7102	6.56243	110265	methionine sulfoxide reductase A
Fah	-0.410911	4.71876	0.00202517	0.0167433	FALSE	NS	3.73626	3.81899	4.02747	3.72507	4.06618	4.37767	4.42958	12.3268	13.1133	15.3076	12.2238	15.751	19.7878	20.5495	14085	fumarylacetoacetate hydrolase
Gm6825	0.902737	0.437327	0.00203658	0.0168245	FALSE	NS	2.02347	1.92328	2.16794	2.0127	1.25204	1.68153	1.41646	3.06562	2.79283	3.49381	3.03537	1.38178	2.20767	1.66929	102635660	guanine nucleotide-binding protein G(I)/G(S)/G(O) subunit gamma-5 pseudogene
Matcap1	0.433899	3.85641	0.00205144	0.016934	FALSE	NS	2.14337	2.47062	2.25205	2.00803	1.98896	1.93862	1.93152	3.41793	4.54283	3.7636	3.02232	2.96952	2.83339	2.81456	74356	microtubule associated tyrosine carboxypeptidase 1
Hes1	-1.06061	5.96866	0.00205583	0.0169444	TRUE	Reduced	4.1662	5.36992	4.27411	4.8728	5.94819	5.40352	6.11144	16.9535	40.3529	18.3479	28.2995	60.7424	41.3273	68.1396	15205	hes family bHLH transcription factor 1
Kansl3	-0.373362	6.34481	0.0020559	0.0169444	FALSE	NS	3.17767	3.40533	3.27539	2.93156	3.46013	3.63604	3.744	8.04844	9.59511	8.68259	6.62933	10.0053	11.4325	12.3985	226976	KAT8 regulatory NSL complex subunit 3
Vamp4	-0.442694	4.94747	0.00206101	0.0169732	FALSE	NS	2.49795	2.59031	2.65523	2.4179	2.78744	2.91479	3.24123	4.64883	5.02227	5.29948	4.34393	5.90405	6.5412	8.45603	53330	vesicle-associated membrane protein 4
Rbbp9	-0.279704	5.18722	0.00206263	0.0169733	FALSE	NS	3.85626	4.08576	4.02976	3.80243	4.25961	4.32048	4.27982	13.4827	15.98	15.3335	12.9523	18.1544	18.9799	18.4247	26450	retinoblastoma binding protein 9, serine hydrolase
Snapc1	0.475829	5.36779	0.00207626	0.017063	FALSE	NS	2.54104	2.68472	2.66482	2.25289	2.33292	2.22122	2.10033	4.82008	5.42957	5.34147	3.76637	4.03823	3.66288	3.28807	75627	small nuclear RNA activating complex, polypeptide 1
Ugcg	0.44957	4.84001	0.00207676	0.017063	FALSE	NS	2.78881	3.27664	3.17112	2.95047	2.77486	2.56999	2.84267	5.91061	8.69095	8.00747	6.72999	5.84408	4.93805	6.17348	22234	UDP-glucose ceramide glucosyltransferase
Fbn1	-0.944774	6.95715	0.00207842	0.0170634	FALSE	NS	2.88754	3.14436	3.46701	2.46985	4.31761	3.64189	3.8053	6.40006	7.8419	10.0579	4.53987	18.9403	11.483	12.98	14118	fibrillin 1
Sec61g	0.482591	5.22597	0.00208914	0.0171381	FALSE	NS	5.63502	5.72327	5.71685	5.92173	5.17343	5.45263	5.46745	48.6946	51.8295	51.595	59.6203	35.0875	42.793	43.2452	20335	SEC61 translocon subunit gamma
Mtor	-0.474546	8.38924	0.00209675	0.0171872	FALSE	NS	5.00468	5.4213	5.0014	4.78301	5.36647	5.77006	5.66456	31.1039	41.8522	31.0312	26.5315	40.2542	53.571	49.7227	56717	mechanistic target of rapamycin kinase
Enpp2	-1.47932	4.15888	0.00210076	0.0172042	TRUE	Reduced	1.65536	1.47718	2.09385	1.62947	2.68897	2.13077	3.69242	2.15002	1.78404	3.26885	2.09399	5.44852	3.37952	11.9279	18606	ectonucleotide pyrophosphatase/phosphodiesterase 2
Pde4dip	-0.574598	5.6067	0.00210328	0.0172042	FALSE	NS	1.92383	2.1691	2.05554	1.58502	2.28228	2.38397	2.67812	2.79429	3.49741	3.15698	2.00013	3.86446	4.21971	5.40022	83679	phosphodiesterase 4D interacting protein (myomegalin)
Thoc7	0.367253	5.64341	0.00210459	0.0172042	FALSE	NS	4.7878	4.73183	4.74153	4.81572	4.38448	4.58237	4.53863	26.623	25.5718	25.7512	27.1628	19.8863	22.9569	22.2414	66231	THO complex 7
Flvcr1	-0.485015	4.25516	0.00210534	0.0172042	FALSE	NS	1.93832	2.12121	2.15168	1.68215	2.4318	2.50145	2.33093	2.83258	3.3506	3.44344	2.20906	4.39565	4.66253	4.03131	226844	feline leukemia virus subgroup C cellular receptor 1
Trim35	-0.333766	6.2578	0.00210724	0.0172064	FALSE	NS	4.0444	4.38847	4.32654	3.96737	4.5824	4.51769	4.64402	15.5001	19.9441	19.064	14.6421	22.9574	21.9065	24.0029	66854	tripartite motif-containing 35
Chst15	1.13387	3.59456	0.00211176	0.01723	TRUE	Elevated	1.34344	1.94887	1.82704	1.4325	1.33465	0.923388	0.731387	1.53756	2.86072	2.54807	1.69913	1.52214	0.896564	0.660234	77590	carbohydrate sulfotransferase 15
Aplp2	-0.387494	9.14605	0.00212021	0.0172742	FALSE	NS	6.86442	7.13141	7.10286	6.86693	7.4456	7.29599	7.62262	115.519	139.207	136.459	115.721	173.321	156.149	196.078	11804	amyloid beta precursor-like protein 2
Armh3	-0.353253	4.45349	0.00212045	0.0172742	FALSE	NS	2.34644	2.65563	2.58927	2.45489	2.78688	2.8248	3.02663	4.08569	5.30122	5.01793	4.48272	5.90137	6.08514	7.14905	71617	armadillo-like helical domain containing 3
Arfgef2	-0.514748	5.37101	0.0021382	0.0174054	FALSE	NS	2.16239	2.50259	2.30754	1.84465	2.57923	2.70164	2.82274	3.47657	4.66704	3.95037	2.59167	4.97619	5.5054	6.07503	99371	ARF guanine nucleotide exchange factor 2
Hsd3b7	0.486756	4.04848	0.00216061	0.0175743	FALSE	NS	2.91927	3.21431	3.10653	3.04551	2.57141	2.6423	2.93621	6.56461	8.28117	7.6131	7.25637	4.94388	5.24327	6.65397	101502	hydroxy-delta-5-steroid dehydrogenase, 3 beta- and steroid delta-isomerase 7
Cds2	-0.826819	6.76966	0.0021728	0.0176599	FALSE	NS	3.4212	3.38303	3.31264	3.02478	3.6894	3.83579	4.68841	9.71229	9.43263	8.9358	7.1386	11.9009	13.2787	24.7842	110911	CDP-diacylglycerol synthase 2
Snx21	-0.51978	4.40239	0.00219252	0.0178064	FALSE	NS	2.70849	2.70699	2.79374	2.7948	3.11262	3.15063	3.55355	5.53636	5.52958	5.93424	5.93934	7.64952	7.88045	10.7415	101113	sorting nexin family member 21
Cdk20	-0.363825	4.50966	0.00219801	0.0178327	FALSE	NS	3.02925	3.38551	3.19506	3.1009	3.43434	3.75725	3.54581	7.16387	9.45054	8.15818	7.57956	9.81034	12.5221	10.6787	105278	cyclin dependent kinase 20
Frmd6	-0.559164	5.50614	0.00219998	0.0178327	FALSE	NS	2.82878	3.10294	3.07087	2.47804	3.3311	3.68329	3.31571	6.10471	7.5917	7.4028	4.5714	9.06376	11.8464	8.95698	319710	FERM domain containing 6
Mettl23	0.432961	3.71192	0.00220082	0.0178327	FALSE	NS	3.62207	3.55444	3.65902	3.53901	3.2321	3.24375	3.36241	11.3126	10.7488	11.6321	10.6238	8.39634	8.47253	9.28455	74319	methyltransferase like 23
Zfyve9	-0.518848	5.02842	0.00220279	0.017835	FALSE	NS	1.72505	1.91878	1.85429	1.50003	2.0832	2.04872	2.44396	2.30591	2.78103	2.61574	1.82849	3.23746	3.13739	4.44132	230597	zinc finger, FYVE domain containing 9
Cry2	-0.976012	5.05207	0.00220593	0.0178467	FALSE	NS	2.86229	2.77473	2.70034	2.67963	3.10421	3.41784	4.32913	6.2717	5.84349	5.49953	5.40689	7.59923	9.68737	19.1	12953	cryptochrome circadian regulator 2
Tmcc2	-0.829575	4.94374	0.00221803	0.0179228	FALSE	NS	2.46383	2.60973	2.47509	2.34403	2.79423	2.98437	3.81425	4.5168	5.1039	4.56001	4.0772	5.9366	6.91382	13.067	68875	transmembrane and coiled-coil domains 2
Rpl39-ps	0.720936	3.53575	0.00221872	0.0179228	FALSE	NS	5.25056	5.18762	5.18203	5.43322	4.34508	5.06768	4.45971	37.0694	35.4444	35.3034	42.2077	19.3235	32.537	21.0043	100503815	ribosomal protein L39, pseudogene
Pcdhb22	-0.591255	4.45366	0.00222124	0.0179294	FALSE	NS	1.82757	2.17954	1.90563	1.54178	2.15337	2.44068	2.56272	2.5494	3.53008	2.74673	1.91153	3.44866	4.42898	4.90823	93893	protocadherin beta 22
Ctsf	-0.39007	6.57033	0.00222848	0.0179742	FALSE	NS	5.20391	5.33197	5.22798	5.44097	5.71646	5.69968	5.89373	35.858	39.2793	36.4782	42.4405	51.5806	50.9728	58.4554	56464	cathepsin F
Crip1	1.50275	5.5664	0.00223318	0.0179983	TRUE	Elevated	6.77301	6.63186	7.0293	7.98065	5.10664	6.14447	6.0575	108.366	98.1719	129.626	251.59	33.4549	69.7406	65.6025	12925	cysteine-rich protein 1
Cab39l	-0.476706	4.49463	0.00224276	0.0180502	FALSE	NS	2.7473	2.61517	2.74174	2.65351	2.97931	3.11771	3.42197	5.71459	5.12696	5.68874	5.29196	6.88607	7.68008	9.71805	69008	calcium binding protein 39-like
Anxa7	-0.377074	5.54553	0.00224303	0.0180502	FALSE	NS	3.70857	3.91553	3.80386	3.79946	3.97015	4.27752	4.44754	12.0734	14.0901	12.9661	12.9236	14.6724	18.3938	20.8194	11750	annexin A7
Sms	-0.48587	5.03144	0.00224765	0.0180703	FALSE	NS	3.00665	3.11003	3.17015	2.93338	3.35643	3.48994	3.82867	7.03698	7.63403	8.00143	6.63898	9.242	10.2351	13.2084	20603	spermine synthase
Acadl	-0.358674	4.56364	0.00224895	0.0180703	FALSE	NS	3.43079	3.48671	3.60206	3.59217	3.92214	3.93634	3.96564	9.78374	10.21	11.1431	11.0601	14.1593	14.3094	14.6234	11363	acyl-Coenzyme A dehydrogenase, long-chain
Cadps2	-0.453682	5.97354	0.00226848	0.0182117	FALSE	NS	2.92623	3.32757	2.95892	2.89688	3.26226	3.53893	3.71569	6.60119	9.03919	6.77539	6.44814	8.59482	10.6232	12.1381	320405	Ca2+-dependent activator protein for secretion 2
Fbxl3	-0.318448	5.60386	0.00227	0.0182117	FALSE	NS	3.47052	3.57649	3.63279	3.43883	3.72488	3.92616	4.04718	10.0849	10.9298	11.4045	9.84406	12.2221	14.2017	15.5319	50789	F-box and leucine-rich repeat protein 3
Efcab15	-0.840442	1.65651	0.00227788	0.0182611	FALSE	NS	1.21801	1.63472	1.48723	1.73251	2.15849	2.15123	2.27052	1.32626	2.10528	1.8035	2.32307	3.46448	3.44206	3.82496	69441	EF-hand calcium binding domain 15
Calml4	-0.932353	2.10198	0.00227971	0.0182619	FALSE	NS	1.87682	1.84035	1.56305	1.73756	2.50417	2.29833	2.78776	2.67264	2.58098	1.95477	2.33471	4.67323	3.91888	5.90559	75600	calmodulin-like 4
Nlk	-0.338096	5.34937	0.00228507	0.0182909	FALSE	NS	2.78543	3.05114	3.006	2.67353	3.24309	3.20754	3.30517	5.89442	7.28864	7.03335	5.37989	8.46823	8.23776	8.88451	18099	nemo like kinase
Gm3150	0.853661	1.55106	0.0022935	0.0183446	FALSE	NS	2.96997	3.04087	2.84797	3.30429	2.18529	2.6719	2.30082	6.83521	7.22985	6.19984	8.87846	3.54819	5.37266	3.92736	100041120	guanine nucleotide binding protein (G protein), gamma 5 pseudogene
Gnai1	-0.781544	3.34064	0.00229972	0.0183668	FALSE	NS	1.58368	2.10679	1.87791	1.64414	2.30507	2.31928	2.76207	1.99733	3.30731	2.67543	2.12562	3.94192	3.99082	5.78369	14677	G protein subunit alpha i1
Zfp787	-0.375851	3.90053	0.00229976	0.0183668	FALSE	NS	2.34638	2.41664	2.33272	2.20558	2.64867	2.64964	2.81419	4.08548	4.33927	4.03755	3.61261	5.27087	5.2751	6.03326	67109	zinc finger protein 787
Rab11a	0.361084	6.49694	0.00230495	0.0183944	FALSE	NS	5.2197	5.44286	5.38192	5.34143	5.21163	5.01602	4.9846	36.2636	42.4976	40.6985	39.5444	36.0557	31.3573	30.6603	53869	RAB11A, member RAS oncogene family
Zxdc	-0.435638	4.43765	0.00231345	0.0184483	FALSE	NS	1.78295	2.066	1.88652	1.6005	2.17953	2.25565	2.25171	2.44129	3.18723	2.69742	2.03249	3.53007	3.7755	3.76247	80292	ZXD family zinc finger C
Mbd6	-0.564531	5.73018	0.00231987	0.0184855	FALSE	NS	3.21371	3.38659	3.07189	2.83802	3.49784	3.669	3.97646	8.27735	9.45841	7.40874	6.15038	10.2968	11.7198	14.7411	110962	methyl-CpG binding domain protein 6
Maco1	-0.43216	5.58901	0.00232368	0.0185019	FALSE	NS	2.35634	2.28026	2.32095	2.15175	2.53692	2.62587	2.9313	4.1207	3.85767	3.9966	3.44367	4.80347	5.17256	6.62798	66146	macoilin 1
Uba3	0.363647	5.77655	0.00233087	0.0185452	FALSE	NS	4.01076	4.08907	4.12893	3.90544	3.85234	3.82664	3.62486	15.1198	16.0189	16.4957	13.9849	13.4434	13.1884	11.3365	22200	ubiquitin-like modifier activating enzyme 3
Gab1	-0.569156	5.42188	0.00234063	0.0186088	FALSE	NS	1.63157	1.82887	1.84397	1.37717	1.94487	2.16697	2.33505	2.0985	2.55258	2.58996	1.59759	2.85002	3.49079	4.04567	14388	growth factor receptor bound protein 2-associated protein 1
Noct	-0.472466	3.37144	0.00234543	0.0186329	FALSE	NS	1.79733	2.046	1.92222	1.80651	2.12557	2.26736	2.54193	2.47577	3.1296	2.79007	2.49794	3.36376	3.8144	4.82367	12457	nocturnin
Trappc9	-0.446983	5.22494	0.00234892	0.0186337	FALSE	NS	2.26186	2.62307	2.36519	2.26807	2.68074	2.69296	3.07174	3.79608	5.16058	4.15222	3.81679	5.41185	5.46638	7.40786	76510	trafficking protein particle complex 9
Amigo1	-0.788179	4.81125	0.00234905	0.0186337	FALSE	NS	2.33686	2.34717	2.29048	1.96209	2.63181	2.68513	3.45029	4.05201	4.08826	3.89219	2.89626	5.19805	5.43139	9.93051	229715	adhesion molecule with Ig like domain 1
Yipf2	-0.396177	4.57965	0.00235202	0.0186433	FALSE	NS	3.2812	3.37516	3.37277	3.20948	3.59058	3.78093	3.86843	8.72162	9.37589	9.35871	8.2502	11.0468	12.7459	13.6054	74766	Yip1 domain family, member 2
Vps33a	-0.525428	5.01141	0.00236871	0.0187531	FALSE	NS	2.76485	2.76547	2.93777	2.62545	3.0529	3.20871	3.62678	5.79676	5.7997	6.66228	5.17079	7.29881	8.24524	11.3529	77573	VPS33A CORVET/HOPS core subunit
P3h4	0.323409	6.93432	0.00236943	0.0187531	FALSE	NS	5.76662	6.01594	5.83473	5.93852	5.63915	5.71124	5.61678	53.4409	63.7108	56.0729	60.3298	48.8373	51.3909	48.0702	66180	prolyl 3-hydroxylase family member 4 (non-enzymatic)
Ppp2r2b	0.368294	4.87282	0.00237518	0.0187846	FALSE	NS	3.04026	3.14517	3.23618	2.93362	2.72815	2.82034	2.97473	7.22641	7.84686	8.42293	6.64026	5.62606	6.06331	6.86111	72930	protein phosphatase 2, regulatory subunit B, beta
Thap12	-0.277445	5.9529	0.00238183	0.0188138	FALSE	NS	3.7005	4.00292	3.95132	3.75428	4.09952	4.20313	4.27306	12.0005	15.0324	14.4691	12.4943	16.1426	17.4191	18.3339	72981	THAP domain containing 12
Vcam1	1.51879	3.72443	0.00238244	0.0188138	TRUE	Elevated	2.36599	1.97529	2.43559	2.61107	1.31697	0.739548	1.80167	4.15507	2.93208	4.40985	5.10957	1.49142	0.669652	2.48623	22329	vascular cell adhesion molecule 1
Rab3ip	-0.669946	4.99143	0.00239928	0.0189327	FALSE	NS	2.73839	2.78817	2.72176	2.6122	2.89327	3.3137	3.80772	5.67327	5.90751	5.59679	5.11436	6.42954	8.94315	13.0035	216363	RAB3A interacting protein
Vps37b	0.438891	4.95989	0.00240384	0.0189545	FALSE	NS	3.5662	3.93595	3.83617	3.80804	3.62961	3.38139	3.35049	10.845	14.3052	13.2824	13.0067	11.3771	9.42077	9.19998	330192	vacuolar protein sorting 37B
Phkb	-0.441344	6.01048	0.00242248	0.0190872	FALSE	NS	2.63092	2.91045	2.91275	2.41636	3.23861	3.21175	3.08192	5.19421	6.51853	6.53055	4.33822	8.43883	8.26473	7.46742	102093	phosphorylase kinase beta
Itpkb	-0.4916	4.1548	0.00243205	0.0191483	FALSE	NS	1.46826	1.61577	1.63012	1.484	2.04334	1.79478	2.0033	1.76688	2.06475	2.09538	1.79723	3.122	2.46962	3.00917	320404	inositol 1,4,5-trisphosphate 3-kinase B
Scaper	-0.439015	4.39346	0.00244092	0.0192038	FALSE	NS	1.80284	2.08263	2.05446	1.83645	2.12575	2.38078	2.52343	2.48905	3.2358	3.15387	2.5713	3.36431	4.20817	4.74949	244891	S phase cyclin A-associated protein in the ER
Ctsz	0.494462	6.66379	0.0024495	0.019257	FALSE	NS	6.03482	6.19775	6.15512	6.46755	5.86304	5.8921	5.70467	64.5633	72.4022	70.2649	87.4967	57.2037	58.3882	51.1527	64138	cathepsin Z
Acy1	0.426799	3.73723	0.00246087	0.019332	FALSE	NS	3.14652	3.29448	3.43511	3.28213	2.92104	2.87432	3.1566	7.85515	8.81154	9.81613	8.72788	6.5739	6.33259	7.91726	109652	aminoacylase 1
Fkbp9	0.392096	8.19341	0.00246367	0.0193396	FALSE	NS	6.48489	6.7792	6.64818	6.77494	6.42112	6.41832	6.2646	88.5668	108.835	99.3002	108.511	84.6937	84.5275	75.8835	27055	FK506 binding protein 9
Lpgat1	-0.501647	5.96162	0.00247442	0.0193871	FALSE	NS	2.53169	2.981	2.81776	2.38178	3.18976	3.03282	3.34415	4.78248	6.89532	6.05066	4.2118	8.12462	7.1841	9.15523	226856	lysophosphatidylglycerol acyltransferase 1
Nes	0.601466	7.97173	0.00247452	0.0193871	FALSE	NS	4.91522	5.48593	5.39153	5.10257	4.81148	4.94542	4.36038	29.1738	43.8156	40.977	33.3578	27.0802	29.8119	19.5402	18008	nestin
Sem1	0.402956	5.33664	0.00247696	0.0193871	FALSE	NS	6.3891	6.45724	6.45345	6.59569	6.01204	6.31803	6.15474	82.8128	86.8665	86.6359	95.7162	63.5364	78.7844	70.2464	20422	SEM1, 26S proteasome complex subunit
Hspb6	0.731017	3.30556	0.00247705	0.0193871	FALSE	NS	2.72777	2.56525	2.96256	2.87735	2.08918	2.06635	2.57624	5.6243	4.91858	6.79505	6.34798	3.25506	3.18827	4.96384	243912	heat shock protein, alpha-crystallin-related, B6
Akap12	0.881045	3.95023	0.00248961	0.0194709	FALSE	NS	1.80333	1.82077	1.99333	1.80532	1.02196	1.13485	1.73323	2.49026	2.53269	2.98156	2.49506	1.03068	1.19596	2.32472	83397	A kinase anchor protein 12
Prdx4	0.786138	6.07772	0.00250772	0.019598	FALSE	NS	4.57843	4.72732	4.60553	4.90507	4.30254	4.19547	3.49447	22.8915	25.4889	23.3445	28.9622	18.7331	17.3215	10.2704	53381	peroxiredoxin 4
Dot1l	0.54293	5.94064	0.00251314	0.0196259	FALSE	NS	2.95965	3.22487	3.08776	2.68388	2.80014	2.54547	2.41873	6.77936	8.34941	7.50177	5.42584	5.96507	4.83798	4.34699	208266	DOT1 like histone lysine methyltransferase
Abcc4	0.705515	5.06495	0.00252389	0.0196825	FALSE	NS	1.99357	2.53802	2.29325	1.81844	1.77557	1.8575	1.4775	2.98222	4.8079	3.9016	2.52698	2.42372	2.6238	1.78467	239273	ATP-binding cassette, sub-family C member 4
Cenpj	0.512144	3.55937	0.00252412	0.0196825	FALSE	NS	1.4809	1.92387	1.79148	1.49164	1.36909	1.45881	1.35796	1.79122	2.79439	2.4617	1.81208	1.58307	1.74881	1.56323	NA	NULL
Rab35	-0.371604	5.17586	0.00253235	0.0197116	FALSE	NS	3.81981	3.81594	4.0062	3.71768	4.12304	4.24056	4.44198	13.1214	13.0835	15.069	12.1563	16.4244	17.9033	20.7355	77407	RAB35, member RAS oncogene family
Cx3cl1	0.520981	6.34564	0.00253325	0.0197116	FALSE	NS	4.80752	4.94664	4.70228	4.813	4.23244	4.23207	4.69889	27.0032	29.838	25.0332	27.1098	17.7971	17.7923	24.9721	20312	C-X3-C motif chemokine ligand 1
Plekhh3	-0.372819	4.94675	0.00253344	0.0197116	FALSE	NS	2.86255	3.25948	2.94167	2.91879	3.38143	3.46008	3.37216	6.273	8.57635	6.68302	6.56211	9.42104	10.005	9.35431	217198	pleckstrin homology domain containing, family H (with MyTH4 domain) member 3
Gm26205	0.827795	1.07042	0.00253741	0.0197165	FALSE	NS	4.19626	4.00338	4.14744	4.05374	3.48928	3.62302	3.09679	17.3316	15.0375	16.7216	15.6073	10.2299	11.3208	7.55513	115490270	predicted gene, 26205
Nuak1	0.471005	5.50091	0.0025382	0.0197165	FALSE	NS	2.22889	2.5994	2.50963	2.14394	2.08429	2.18384	1.92766	3.68772	5.06033	4.69475	3.41967	3.24067	3.5436	2.80437	77976	NUAK family, SNF1-like kinase, 1
B4galt1	0.66847	4.82949	0.00254118	0.0197165	FALSE	NS	2.29994	2.76332	2.43478	2.35909	2.12664	2.18278	1.64843	3.92437	5.78959	4.4068	4.13048	3.367	3.54029	2.13492	14595	UDP-Gal:betaGlcNAc beta 1,4- galactosyltransferase, polypeptide 1
Ufsp2	0.438387	4.54976	0.00254154	0.0197165	FALSE	NS	3.74417	3.93674	3.78565	3.90622	3.63085	3.39252	3.51734	12.4001	14.3136	12.791	13.993	11.3878	9.50151	10.4505	192169	UFM1-specific peptidase 2
Dele1	-0.327711	5.57935	0.00254492	0.0197283	FALSE	NS	4.02714	4.24718	4.22681	4.11947	4.41535	4.46648	4.7452	15.3038	17.9902	17.7239	16.3814	20.3379	21.1078	25.8194	66839	DAP3 binding cell death enhancer 1
Zrsr2-ps1	-0.681435	4.43934	0.00254955	0.0197497	FALSE	NS	2.34002	2.1255	2.34414	2.18525	2.65779	2.66816	3.27338	4.06311	3.36354	4.07757	3.54804	5.31064	5.35616	8.66906	22183	zinc finger (CCCH type), RNA binding motif and serine/arginine rich 2, pseudogene 1
Zmiz2	-0.419817	5.76281	0.00255171	0.0197519	FALSE	NS	2.3489	2.61189	2.45702	2.23748	2.73337	2.69404	3.06008	4.09436	5.11303	4.49083	3.71574	5.65008	5.47122	7.34021	52915	zinc finger, MIZ-type containing 2
Stk24	-0.366633	5.77215	0.00255932	0.0197963	FALSE	NS	2.62061	3.00781	2.89006	2.55534	3.18504	3.13729	3.16845	5.15009	7.04344	6.413	4.87806	8.09482	7.79867	7.99081	223255	serine/threonine kinase 24
Card19	0.560284	3.65457	0.00256558	0.0198302	FALSE	NS	3.8945	4.037	3.95831	4.25342	3.38747	3.71506	3.69279	13.8717	15.4157	14.5442	18.0725	9.46476	12.1324	11.9312	68480	caspase recruitment domain family, member 19
Gm33804	-1.4925	0.62952	0.00257637	0.0198932	TRUE	Reduced	1.34104	1.91872	0.838997	0.751789	2.72583	2.28626	2.13361	1.53334	2.78087	0.788807	0.683879	5.61543	3.87791	3.38814	102636848	predicted gene, 33804
Ptpn12	0.358364	4.58095	0.00257933	0.0198932	FALSE	NS	1.69703	1.91649	1.90811	1.61311	1.6051	1.62187	1.55663	2.24233	2.77504	2.75317	2.0591	2.04216	2.07774	1.94166	19248	protein tyrosine phosphatase, non-receptor type 12
Tlcd2	0.960318	2.80234	0.00257938	0.0198932	FALSE	NS	2.46167	2.27977	2.73956	2.67084	2.16269	1.87923	1.48734	4.50855	3.856	5.67868	5.36798	3.4775	2.67878	1.80372	380712	TLC domain containing 2
Pygl	0.490533	8.32912	0.00258699	0.0199374	FALSE	NS	6.80867	7.1231	6.86366	6.79497	6.5328	6.71111	6.19149	111.102	138.401	115.458	110.043	91.5907	103.772	72.0844	110095	liver glycogen phosphorylase
Clasp1	-0.577544	6.58928	0.00259213	0.0199612	FALSE	NS	3.03851	3.40859	3.26101	2.56912	3.66417	3.69936	3.6965	7.21642	9.61907	8.58651	4.93447	11.6773	11.9903	11.9646	76707	CLIP associating protein 1
Pola2	0.607847	3.4029	0.00259386	0.0199612	FALSE	NS	1.61808	2.10883	1.89617	1.76193	1.46281	1.64168	1.35508	2.06965	3.31341	2.72225	2.39151	1.75644	2.12029	1.55811	18969	polymerase (DNA directed), alpha 2
Amy1	-2.07409	2.92657	0.00259802	0.0199786	TRUE	Reduced	2.18934	0.957618	1.60258	0.883339	2.20947	3.01011	3.97231	3.56096	0.9421	2.03686	0.84464	3.62504	7.05623	14.6959	11722	amylase 1, salivary
Ets2	0.847601	3.79379	0.00259993	0.0199788	FALSE	NS	2.15785	2.58375	2.47725	2.23459	1.54965	1.53524	2.18084	3.46249	4.99497	4.56835	3.7063	1.92746	1.89837	3.53419	23872	E26 avian leukemia oncogene 2, 3' domain
Acat2	-0.506499	3.38184	0.00263467	0.020231	FALSE	NS	2.19194	2.15999	2.49512	2.33045	2.6605	2.83184	2.879	3.56921	3.46911	4.63776	4.02962	5.32253	6.11982	6.35643	110460	acetyl-Coenzyme A acetyltransferase 2
Rras	0.642008	5.40595	0.00263717	0.0202355	FALSE	NS	5.23543	4.7462	5.0745	5.2567	4.44017	4.56225	4.69625	36.6723	25.838	32.6959	37.2318	20.7082	22.6252	24.9245	20130	related RAS viral (r-ras) oncogene
Gtf2f2	0.490614	4.28645	0.00264025	0.0202445	FALSE	NS	3.62191	3.51779	3.73541	3.77147	3.31936	3.26319	3.3169	11.3113	10.4541	12.319	12.6561	8.9822	8.60103	8.96519	68705	general transcription factor IIF, polypeptide 2
Atp6ap2	-0.46362	5.6046	0.00264603	0.0202675	FALSE	NS	4.01183	4.21371	4.1195	4.15627	4.53548	4.43162	4.93489	15.1317	17.5546	16.3818	16.8304	22.1908	20.5799	29.5879	70495	ATPase, H+ transporting, lysosomal accessory protein 2
Asl	-0.360566	4.75311	0.00265268	0.0202675	FALSE	NS	3.30975	3.33234	3.40502	3.36366	3.56312	3.81117	3.90057	8.91596	9.07244	9.59283	9.2935	10.8197	13.0371	13.9344	109900	argininosuccinate lyase
Irf2bp1	-0.344863	5.22764	0.00265311	0.0202675	FALSE	NS	3.51198	3.62149	3.7436	3.62586	3.83423	4.0879	4.14937	10.408	11.3077	12.3948	11.3451	13.2633	16.0052	16.7454	272359	interferon regulatory factor 2 binding protein 1
Plod3	0.577227	6.39939	0.00265453	0.0202675	FALSE	NS	4.45178	5.01723	4.70948	4.7375	4.38337	4.44331	3.89394	20.8836	31.3845	25.1634	25.6766	19.8702	20.7556	13.866	26433	procollagen-lysine, 2-oxoglutarate 5-dioxygenase 3
Serp1	0.359808	6.62247	0.00265464	0.0202675	FALSE	NS	5.25985	5.53604	5.38381	5.46528	5.22906	5.06648	5.12863	37.3153	45.3996	40.7532	43.1788	36.5062	32.5091	33.9841	28146	stress-associated endoplasmic reticulum protein 1
Macroh2a1	0.302616	7.71211	0.00265655	0.0202675	FALSE	NS	4.50307	4.84035	4.62219	4.62199	4.3974	4.49336	4.42557	21.6756	27.6477	23.6273	23.624	20.0741	21.5235	20.4896	26914	macroH2A.1 histone
Gm16574	1.35593	1.68942	0.00265668	0.0202675	TRUE	Elevated	2.24784	2.97303	2.40632	1.52434	1.43355	1.68003	1.1668	3.74971	6.85183	4.3012	1.87656	1.7011	2.20434	1.24513	100417422	RAN GTPase activating protein 1 pseudogene
Cox6c	0.518649	6.84789	0.0026591	0.0202713	FALSE	NS	8.03654	7.99232	7.85635	8.29431	7.53714	7.62615	7.72641	261.566	253.641	230.738	312.933	184.741	196.56	210.778	12864	cytochrome c oxidase subunit 6C
Kctd12	0.727997	4.43131	0.00266407	0.0202946	FALSE	NS	2.44599	2.33207	2.40613	2.73015	1.71535	2.04637	2.17865	4.44901	4.03526	4.30049	5.63526	2.28376	3.13065	3.5273	239217	potassium channel tetramerisation domain containing 12
Npm1	0.439297	7.35905	0.00268121	0.0204105	FALSE	NS	5.31856	5.72421	5.68208	5.66257	5.33892	5.33594	5.06563	38.9068	51.864	50.3424	49.6528	39.474	39.3903	32.4893	18148	nucleophosmin 1
Bicc1	-0.670433	4.27972	0.00269366	0.0204904	FALSE	NS	1.54665	2.16373	1.86006	1.65158	2.06623	2.48915	2.58057	1.92138	3.48071	2.63022	2.14178	3.1879	4.61448	4.98175	83675	BicC family RNA binding protein 1
Trak1	-0.323959	6.51211	0.00270691	0.0205578	FALSE	NS	3.16097	3.5051	3.34625	3.0372	3.54428	3.69045	3.67239	7.9443	10.3538	9.16999	7.20897	10.6663	11.9103	11.7497	67095	trafficking protein, kinesin binding 1
Prss56	5.72291	4.02812	0.00270786	0.0205578	TRUE	Elevated	5.11395	3.28237	2.85826	3.19057	0.452171	0.138577	0.487643	33.6301	8.72951	6.25139	8.12974	0.368097	0.100819	0.402152	69453	serine protease 56
Itfg2	-0.619087	3.76418	0.00271003	0.0205578	FALSE	NS	2.53066	2.66449	2.3278	2.29671	2.84388	2.85839	3.40969	4.77838	5.34004	4.02039	3.91337	6.17947	6.25204	9.62717	101142	integrin alpha FG-GAP repeat containing 2
Cast	-0.356848	5.12681	0.0027103	0.0205578	FALSE	NS	2.45633	2.62744	2.75268	2.5081	2.92105	2.99902	2.9733	4.48819	5.1793	5.73969	4.6887	6.57397	6.99454	6.85333	12380	calpastatin
Calm3	-0.501392	8.49934	0.00271572	0.0205713	FALSE	NS	7.05795	7.08816	7.11447	7.28075	7.42258	7.70523	8.00725	132.246	135.065	137.57	154.497	170.561	207.692	256.29	12315	calmodulin 3
Cdca4	0.668662	3.02484	0.00271597	0.0205713	FALSE	NS	1.908	2.02725	2.04691	2.2298	1.53051	1.88436	1.46889	2.75288	3.07628	3.13221	3.6907	1.88887	2.69188	1.76808	71963	cell division cycle associated 4
Gtpbp1	-0.397051	5.80585	0.002722	0.0206022	FALSE	NS	3.51287	3.62166	3.53354	3.27785	3.82452	3.79714	4.15595	10.4151	11.3092	10.5798	8.69912	13.1676	12.9012	16.8265	14904	GTP binding protein 1
Ak4	0.498134	4.18487	0.00272645	0.0206199	FALSE	NS	1.39328	1.70672	1.67298	1.6274	1.35221	1.30665	1.3524	1.62675	2.26417	2.18872	2.08956	1.55303	1.47366	1.55336	11639	adenylate kinase 4
Suco	-0.604527	8.28882	0.0027283	0.0206199	FALSE	NS	4.61213	5.13914	4.94569	4.44608	5.63465	5.54258	5.16406	23.4563	34.24	29.8178	20.7974	48.6821	45.6104	34.8539	226551	SUN domain containing ossification factor
Rusf1	-0.335297	4.52693	0.0027302	0.0206199	FALSE	NS	2.84082	3.08025	3.0064	2.89514	3.18164	3.30548	3.48579	6.16429	7.4576	7.03556	6.43917	8.07337	8.88663	10.2029	233913	RUS family member 1
Akr7a5	-0.361604	5.06733	0.00274427	0.0207114	FALSE	NS	4.21441	4.16892	4.16415	4.10023	4.44426	4.61318	4.70501	17.5636	16.9875	16.9281	16.1511	20.7699	23.474	25.0825	110198	aldo-keto reductase family 7, member A5
Gck	0.894624	4.16261	0.00274978	0.0207382	FALSE	NS	2.66414	2.62579	2.63785	2.73404	2.39338	1.90158	1.6464	5.33847	5.17223	5.22402	5.65316	4.25388	2.73622	2.13052	103988	glucokinase
Rab9	-0.342475	4.04464	0.00276192	0.0208148	FALSE	NS	3.249	3.34643	3.26048	3.23498	3.62978	3.65512	3.69888	8.50709	9.17132	8.58303	8.41514	11.3786	11.598	11.9859	56382	RAB9, member RAS oncogene family
Mrgbp	0.405941	4.52269	0.00280718	0.0211409	FALSE	NS	3.36528	3.60351	3.43779	3.32051	2.98056	3.31808	3.11732	9.30502	11.1553	9.83624	8.99019	6.8929	8.97339	7.67772	73247	MRG/MORF4L binding protein
Gpr108	-0.352218	5.03534	0.00281077	0.0211529	FALSE	NS	3.33592	3.41139	3.28794	3.2852	3.57732	3.66664	3.93048	9.09743	9.6397	8.76716	8.7486	10.9366	11.699	14.2473	78308	G protein-coupled receptor 108
1500015L24Rik	-1.111	1.01046	0.00282155	0.0212189	TRUE	Reduced	1.90621	1.1985	1.26005	1.24454	2.07162	2.40318	2.40807	2.74822	1.29501	1.39503	1.36943	3.20358	4.28968	4.30765	68994	RIKEN cDNA 1500015L24 gene
Cartpt	-2.94326	2.7211	0.00282518	0.0212197	TRUE	Reduced	2.18236	1.21539	1.56589	1.88979	2.51094	2.72999	5.6597	3.53895	1.32203	1.96061	2.70582	4.69993	5.63452	49.5521	27220	CART prepropeptide
Grik5	0.301261	6.46251	0.00282615	0.0212197	FALSE	NS	2.96227	3.23222	3.06541	2.9251	2.85996	2.86759	2.84281	6.79349	8.39711	7.37104	6.59524	6.25997	6.29843	6.17418	14809	glutamate receptor, ionotropic, kainate 5 (gamma 2)
Pan2	0.536389	5.51249	0.00282866	0.0212197	FALSE	NS	2.4658	2.76868	2.59499	2.19775	2.215	2.22663	1.99236	4.52432	5.81486	5.04187	3.58764	3.64282	3.68038	2.97888	103135	PAN2 poly(A) specific ribonuclease subunit
Pxn	-0.327001	6.33678	0.00282969	0.0212197	FALSE	NS	3.43376	3.78891	3.70636	3.47723	3.95941	4.10813	3.8741	9.80596	12.8221	12.0535	10.1365	14.5561	16.2453	13.6629	19303	paxillin
Nap1l5	-2.3945	3.45619	0.00283361	0.021234	TRUE	Reduced	2.37966	1.26233	1.45291	1.72796	2.63689	2.69297	4.99844	4.20414	1.39883	1.7376	2.31259	5.21989	5.46644	30.9655	58243	nucleosome assembly protein 1-like 5
Rap1gap	-1.53994	4.71906	0.00283857	0.0212403	TRUE	Reduced	2.46591	1.68726	1.91491	1.74666	2.53119	2.84882	4.17834	4.52475	2.22045	2.77089	2.35581	4.7805	6.20409	17.1053	110351	Rap1 GTPase-activating protein
Tspyl4	-1.3345	5.50597	0.00283983	0.0212403	TRUE	Reduced	3.23459	3.11344	3.11395	2.86056	3.60057	3.72077	5.26767	8.41257	7.65443	7.65751	6.26299	11.1305	12.1845	37.5237	72480	TSPY-like 4
Ech1	-0.433717	5.06451	0.00284071	0.0212403	FALSE	NS	4.71162	4.67951	4.78078	4.7626	5.0765	5.16425	5.4577	25.2023	24.6255	26.4889	26.1447	32.7427	34.8587	42.9471	51798	enoyl coenzyme A hydratase 1, peroxisomal
Cnst	-0.494889	4.69221	0.00284286	0.0212403	FALSE	NS	2.43444	2.58069	2.49313	2.22562	2.69504	2.80682	3.22518	4.40553	4.98225	4.62997	3.67711	5.47574	5.99742	8.3514	226744	consortin, connexin sorting protein
Mon1b	-0.539125	5.55984	0.00284628	0.0212403	FALSE	NS	3.04218	3.2808	3.05784	2.68236	3.63523	3.75799	3.31425	7.23734	8.71895	7.32723	5.41905	11.4254	12.5291	8.94693	270096	MON1 homolog B, secretory traffciking associated
Rragb	-0.676225	3.66396	0.00284651	0.0212403	FALSE	NS	1.35908	1.61013	1.51018	1.37184	1.72604	1.80421	2.36645	1.56521	2.05279	1.84846	1.58801	2.30819	2.49237	4.15671	245670	Ras-related GTP binding B
Spcs1	0.385129	6.11732	0.00284899	0.0212438	FALSE	NS	6.61767	6.68507	6.65223	6.86146	6.39268	6.44925	6.3997	97.2012	101.898	99.5821	115.28	83.0213	86.381	83.4312	69019	signal peptidase complex subunit 1 homolog (S. cerevisiae)
Tagap1	0.469876	3.41179	0.00285242	0.0212544	FALSE	NS	2.05341	2.23015	2.19328	1.97379	1.67714	1.76993	2.01382	3.15087	3.69181	3.57343	2.92798	2.19794	2.41036	3.03849	380608	T cell activation GTPase activating protein 1
Vwa5a	0.454693	6.57354	0.00285983	0.0212754	FALSE	NS	4.62823	4.51291	4.81651	4.57293	4.44194	4.20503	4.18577	23.7306	21.8309	27.1783	22.8007	20.7349	17.4433	17.1988	67776	von Willebrand factor A domain containing 5A
Scap	-0.330408	6.10751	0.00286085	0.0212754	FALSE	NS	3.62341	3.88005	3.7774	3.52913	3.87393	4.11621	4.26504	11.3241	13.7235	12.7123	10.5444	13.6611	16.3421	18.2268	235623	SREBF chaperone
Cacng4	-1.22277	3.31571	0.00286128	0.0212754	TRUE	Reduced	1.58511	1.5166	1.43203	1.62624	2.05822	2.03828	3.1803	2.0003	1.86117	1.69825	2.08708	3.16472	3.10756	8.06496	54377	calcium channel, voltage-dependent, gamma subunit 4
Dnajc13	0.525888	6.73213	0.00286566	0.0212929	FALSE	NS	3.63814	4.00534	3.94839	3.43553	3.48134	3.44318	3.11896	11.4506	15.0593	14.4377	9.81923	10.1683	9.87676	7.68762	235567	DnaJ heat shock protein family (Hsp40) member C13
Echs1	-0.31347	5.26313	0.00288429	0.0214144	FALSE	NS	4.43733	4.56119	4.57269	4.59837	4.84217	4.95637	4.98443	20.6655	22.6078	22.7967	23.224	27.684	30.0468	30.6566	93747	enoyl Coenzyme A hydratase, short chain, 1, mitochondrial
Ccz1	0.439744	5.47779	0.00288791	0.0214144	FALSE	NS	4.16145	4.63422	4.44537	4.52151	4.18339	4.19872	3.92285	16.8946	23.8336	20.7867	21.9673	17.1687	17.3629	14.1668	231874	CCZ1 vacuolar protein trafficking and biogenesis associated
Gabra3	-0.922949	3.66325	0.00288809	0.0214144	FALSE	NS	1.80183	1.55225	1.6634	1.91678	2.53691	2.00539	2.8908	2.48661	1.93274	2.16762	2.77578	4.80344	3.01497	6.41683	14396	gamma-aminobutyric acid type A receptor subunit alpha 3
Grk3	-0.669561	4.43041	0.00289876	0.0214785	FALSE	NS	1.59248	2.03775	1.70977	1.26569	2.09922	2.21618	2.34288	2.01567	3.10604	2.27108	1.40443	3.28479	3.6466	4.07316	320129	G protein-coupled receptor kinase 3
Usp25	-0.449106	4.88828	0.00290297	0.0214946	FALSE	NS	2.51776	2.70935	2.57408	2.23652	2.72035	2.9865	3.17046	4.72691	5.54027	4.95489	3.71258	5.59031	6.9255	8.00336	30940	ubiquitin specific peptidase 25
Ugp2	0.347183	5.3942	0.00291444	0.0215644	FALSE	NS	3.78984	3.86691	3.96583	3.93375	3.6832	3.5505	3.70468	12.8311	13.59	14.6255	14.2819	11.8455	10.7168	12.0383	216558	UDP-glucose pyrophosphorylase 2
Cln5	0.373575	4.75945	0.00292599	0.0216347	FALSE	NS	3.39624	3.71138	3.67487	3.63878	3.26407	3.45411	3.31069	9.52855	12.0989	11.7716	11.4561	8.60688	9.95953	8.92238	211286	ceroid-lipofuscinosis, neuronal 5
Chfr	0.455998	5.39578	0.00293286	0.0216704	FALSE	NS	3.53873	3.76494	3.62757	3.39113	3.3721	3.32833	2.99578	10.6215	12.5944	11.3597	9.49136	9.35389	9.04447	6.97662	231600	checkpoint with forkhead and ring finger domains
Dkk3	-0.449185	11.3546	0.0029424	0.0217256	FALSE	NS	9.21842	9.34082	9.37659	9.3776	9.84636	9.71241	10.0178	594.692	647.437	663.715	664.178	919.556	837.934	1035.73	50781	dickkopf WNT signaling pathway inhibitor 3
Bmyc	-0.544475	3.77743	0.00294565	0.0217344	FALSE	NS	3.88507	3.73397	3.75942	3.79415	4.13396	4.32408	4.67331	13.7748	12.3057	12.5424	12.8724	16.5568	19.0298	24.5156	107771	brain expressed myelocytomatosis oncogene
Asnsd1	0.393913	5.33317	0.00294797	0.0217364	FALSE	NS	4.10542	4.17052	4.33403	4.29388	4.00183	3.89116	3.91877	16.2129	17.0074	19.1685	18.615	15.0203	13.8374	14.1241	70396	asparagine synthetase domain containing 1
Trip10	-0.410701	4.51389	0.00295413	0.0217537	FALSE	NS	2.89171	3.06051	2.83264	2.73187	3.1206	3.30595	3.5107	6.42148	7.3427	6.12377	5.64318	7.69751	8.88986	10.3979	106628	thyroid hormone receptor interactor 10
Mprip	-0.375375	8.53899	0.00295444	0.0217537	FALSE	NS	3.97533	4.25709	4.08961	3.74323	4.3249	4.50699	4.53252	14.7288	18.1211	16.0253	12.3914	19.0412	21.7373	22.1433	26936	myosin phosphatase Rho interacting protein
Gm41062	0.623277	2.80502	0.0029589	0.0217713	FALSE	NS	4.30227	4.43722	4.33625	4.32102	3.43651	4.19623	3.80224	18.7293	20.6639	19.1995	18.9874	9.82661	17.3312	12.9504	105245634	predicted gene, 41062
Kat14	-0.285335	5.26472	0.00296094	0.0217713	FALSE	NS	3.16674	3.43414	3.28891	3.26697	3.53168	3.62219	3.72057	7.98017	9.80884	8.77372	8.62625	10.5649	11.3137	12.1826	228714	lysine acetyltransferase 14
Zfp862-ps	-0.527491	4.48601	0.00297697	0.0218739	FALSE	NS	1.88611	2.00937	2.10288	1.54905	2.1849	2.48727	2.41857	2.69637	3.02605	3.29567	1.92625	3.54696	4.60716	4.34639	58894	zinc finger protein 862, pseudogene
Ergic2	0.349377	5.82134	0.00298342	0.021906	FALSE	NS	3.19985	3.45828	3.42493	3.26524	3.20171	3.11171	2.97076	8.18862	9.99121	9.74009	8.61466	8.20045	7.64407	6.83951	67456	ERGIC and golgi 2
Ddx39a	0.560456	4.6999	0.00298679	0.0219155	FALSE	NS	2.61429	3.00824	2.84682	2.80873	2.421	2.67385	2.11734	5.12323	7.04585	6.19411	6.00668	4.35543	5.38131	3.33893	68278	DEAD box helicase 39a
Tssc4	0.482497	4.71852	0.0029901	0.0219246	FALSE	NS	2.98734	2.97518	3.01838	3.25703	2.74345	2.73162	2.69948	6.93009	6.86352	7.10256	8.56013	5.69669	5.64202	5.49569	56844	tumor-suppressing subchromosomal transferable fragment 4
Ppme1	-0.39111	6.21967	0.00300744	0.0220365	FALSE	NS	4.68287	4.93036	4.71117	4.65443	4.92516	5.19549	5.46227	24.6853	29.4919	25.1942	24.184	29.3822	35.6437	43.0866	72590	protein phosphatase methylesterase 1
Eif4e	0.342099	6.3022	0.00301883	0.0221046	FALSE	NS	3.01504	3.27019	3.209	3.11369	3.00507	2.87333	2.88843	7.08384	8.64771	8.24711	7.65593	7.02818	6.32757	6.40464	13684	eukaryotic translation initiation factor 4E
Dipk1b	-0.690796	3.17356	0.00302102	0.0221054	FALSE	NS	2.24794	2.6795	2.30744	2.24686	2.65565	2.97283	3.38225	3.75004	5.40636	3.95006	3.7465	5.30132	6.85075	9.42696	56279	divergent protein kinase domain 1B
TrnT	1.98385	0.00669991	0.00302581	0.022125	TRUE	Elevated	3.29328	3.53381	4.99234	4.61813	2.57531	2.73561	2.3697	8.80336	10.582	30.8305	23.5581	4.95997	5.6604	4.16835	NA	NULL
Hacd3	-0.650651	5.95494	0.00303236	0.0221576	FALSE	NS	3.44185	3.59478	3.47557	3.46224	3.68563	4.09099	4.62647	9.86672	11.0819	10.1237	10.0214	11.8672	16.0416	23.7005	57874	3-hydroxyacyl-CoA dehydratase 3
Dctpp1	0.511878	3.90804	0.00303714	0.0221772	FALSE	NS	4.68109	4.87623	4.58994	4.87987	4.50797	4.37434	4.14886	24.6536	28.3691	23.0829	28.4435	21.7527	19.74	16.7391	66422	dCTP pyrophosphatase 1
Gadd45a	1.26195	3.81077	0.00304496	0.022219	TRUE	Elevated	4.0107	3.54853	3.7881	4.36238	2.64624	2.76427	3.25215	15.1191	10.7007	12.8144	19.5687	5.26035	5.79404	8.52783	13197	growth arrest and DNA-damage-inducible 45 alpha
Slc35e1	-0.355568	5.37533	0.00305186	0.0222539	FALSE	NS	2.41502	2.78799	2.58619	2.30887	2.82615	2.91485	2.95881	4.33325	5.90668	5.0051	3.95495	6.09179	6.54152	6.77482	270066	solute carrier family 35, member E1
Sync	-0.675282	2.79929	0.00305852	0.0222871	FALSE	NS	1.36391	1.38755	1.58855	1.38452	1.58806	2.026	2.20191	1.57382	1.61634	2.00748	1.61086	2.00644	3.07274	3.60086	68828	syncoilin
Atrnl1	-0.621996	5.02564	0.00306866	0.0223456	FALSE	NS	2.07634	2.46604	2.13768	1.81948	2.49566	2.54887	3.02501	3.21736	4.52527	3.40053	2.52955	4.63987	4.85174	7.13989	226255	attractin like 1
Ndufc1	0.533535	5.62703	0.00308488	0.0224483	FALSE	NS	6.22665	6.33615	6.21726	6.63054	5.94705	5.95131	5.87645	73.8875	79.7925	73.4018	98.081	60.6936	60.8762	57.7472	66377	NADH:ubiquinone oxidoreductase subunit C1
Dync1i1	-0.336808	7.18213	0.00309758	0.0225251	FALSE	NS	5.46157	5.70982	5.54278	5.62089	5.97402	6.03698	5.9854	43.0654	51.3392	45.6169	48.2105	61.8577	64.6618	62.3555	13426	dynein cytoplasmic 1 intermediate chain 1
Gab2	-0.608986	3.96761	0.00312156	0.0226839	FALSE	NS	1.46838	1.88579	1.58998	1.28591	2.19582	1.9318	2.02637	1.76712	2.69555	2.01044	1.43837	3.58149	2.81531	3.07379	14389	growth factor receptor bound protein 2-associated protein 2
Pcdhb14	-0.473578	3.95692	0.00312618	0.0227018	FALSE	NS	2.1822	2.39361	2.21905	1.82701	2.50486	2.61575	2.71691	3.53844	4.25469	3.65588	2.54802	4.67594	5.12942	5.57462	93885	protocadherin beta 14
Greb1	0.733949	5.35496	0.00313395	0.0227427	FALSE	NS	2.2583	2.55347	2.43089	1.69137	1.71908	1.63861	1.93445	3.78426	4.87044	4.39227	2.22964	2.29226	2.11365	2.82232	268527	gene regulated by estrogen in breast cancer protein
Inpp5k	-0.469802	4.84029	0.00314009	0.0227716	FALSE	NS	2.45679	2.69162	2.70621	2.47892	2.7634	3.01454	3.35388	4.48996	5.46039	5.52603	4.57481	5.78996	7.08102	9.22391	19062	inositol polyphosphate 5-phosphatase K
Traf3	0.452556	5.57725	0.00314327	0.022779	FALSE	NS	2.61508	2.91779	2.95867	2.45152	2.51624	2.36876	2.41044	5.12658	6.55689	6.77407	4.46991	4.7209	4.16497	4.31635	22031	TNF receptor-associated factor 3
Ptch1	0.522531	6.42417	0.00314724	0.0227922	FALSE	NS	3.57908	3.86007	3.75819	3.14916	2.96409	3.25602	3.37307	10.9511	13.521	12.5309	7.8714	6.80332	8.55343	9.36086	19206	patched 1
Kif13b	-0.629121	4.78338	0.00315568	0.0228291	FALSE	NS	1.37027	1.46789	1.44074	0.953664	1.65067	1.8499	1.84839	1.5852	1.76618	1.71461	0.936785	2.13979	2.60475	2.60098	16554	kinesin family member 13B
C030006K11Rik	-0.581605	3.49266	0.00315846	0.0228291	FALSE	NS	2.35318	2.52971	2.66559	2.86904	3.02907	3.18609	3.36158	4.1095	4.77456	5.34488	6.30577	7.16282	8.10142	9.27863	223665	RIKEN cDNA C030006K11 gene
Tdrkh	0.460154	5.21512	0.00315882	0.0228291	FALSE	NS	2.79334	3.05452	2.96379	2.86675	2.7296	2.41768	2.6247	5.93235	7.3081	6.8017	6.29421	5.63273	4.34311	5.16756	72634	tudor and KH domain containing protein
Sri	0.320821	6.91263	0.00316141	0.0228322	FALSE	NS	5.21483	5.38008	5.39854	5.34999	5.09882	5.19473	5.02069	36.1383	40.6452	41.1814	39.7856	33.2688	35.6244	31.4621	109552	sorcin
Gm9790	1.08436	1.89866	0.00317016	0.0228797	TRUE	Elevated	3.17936	3.10304	3.30252	3.73326	1.81458	2.70042	2.76942	8.05903	7.5923	8.86639	12.2992	2.51756	5.49989	5.81832	100042265	predicted gene 9790
Niban2	-0.455999	6.69696	0.00317852	0.0229244	FALSE	NS	4.40013	4.6332	4.72545	4.71711	4.86285	5.17066	5.37689	20.114	23.8159	25.4547	25.3022	28.0981	35.0184	40.5533	227737	niban apoptosis regulator 2
Tmbim1	0.433665	5.37618	0.00318675	0.0229642	FALSE	NS	4.07772	4.26524	4.46937	4.39899	3.91346	3.89996	4.12261	15.8856	18.2294	21.1521	20.0973	14.0685	13.9282	16.4193	69660	transmembrane BAX inhibitor motif containing 1
Cited2	0.546707	6.14365	0.00318838	0.0229642	FALSE	NS	4.51772	5.07433	4.72455	4.39294	4.28116	4.39525	4.03378	21.907	32.692	25.4381	20.0091	18.4427	20.0428	15.379	17684	Cbp/p300-interacting transactivator, with Glu/Asp-rich carboxy-terminal domain, 2
Gm14150	-0.275777	4.57229	0.00319355	0.0229797	FALSE	NS	3.86397	4.02344	3.9288	3.78285	4.17979	4.25892	4.27699	13.5603	15.2621	14.2295	12.7642	17.1235	18.1453	18.3866	100043840	tubulin, alpha 1B pseudogene
Plekhb2	-0.960846	5.80195	0.00319625	0.0229797	FALSE	NS	2.9222	2.94825	2.80752	2.58593	3.10011	3.45468	4.41706	6.58003	6.71815	6.00078	5.00401	7.57483	9.96385	20.3632	226971	pleckstrin homology domain containing, family B (evectins) member 2
Agtrap	-0.362725	4.83689	0.00319706	0.0229797	FALSE	NS	2.54601	2.82287	2.79572	2.69702	2.90997	3.27201	3.11429	4.84018	6.07567	5.94377	5.48461	6.51604	8.65988	7.65955	11610	angiotensin II, type I receptor-associated protein
Lrrc59	0.291806	6.334	0.00319941	0.0229809	FALSE	NS	4.74596	5.05797	4.97849	4.82367	4.70645	4.77131	4.62141	25.8335	32.3119	30.5264	27.3184	25.1086	26.3091	23.6141	98238	leucine rich repeat containing 59
Tmco1	-0.314124	5.25471	0.00320609	0.0229905	FALSE	NS	2.93223	3.10123	3.08956	3.05972	3.25568	3.40539	3.53946	6.63289	7.58151	7.51239	7.33808	8.55121	9.5956	10.6275	68944	transmembrane and coiled-coil domains 1
Cmtm8	0.56835	3.70621	0.00320616	0.0229905	FALSE	NS	3.43864	3.90252	3.46905	3.66459	3.22804	3.37886	2.91494	9.84264	13.9546	10.0736	11.6809	8.36996	9.40255	6.54199	70031	CKLF-like MARVEL transmembrane domain containing 8
Tspan13	-1.00036	4.3199	0.00320726	0.0229905	TRUE	Reduced	2.94305	3.07255	3.05956	3.18997	3.53684	3.67289	4.70435	6.69036	7.41262	7.33717	8.1259	10.6064	11.7541	25.0705	66109	tetraspanin 13
Ddx60	-0.738133	4.18053	0.00321589	0.0230366	FALSE	NS	1.33283	1.63197	1.55905	0.935063	1.98438	1.94668	1.87555	1.51896	2.09936	1.94659	0.911975	2.95694	2.85487	2.66942	234311	DExD/H box helicase 60
Ubl3	-0.56081	5.59234	0.00322188	0.0230516	FALSE	NS	3.79739	3.92135	3.74355	3.74679	4.11766	4.17792	4.83918	12.9036	14.1511	12.3944	12.4245	16.3596	17.1001	27.6245	24109	ubiquitin-like 3
Mlh1	0.489166	4.40338	0.00322233	0.0230516	FALSE	NS	2.22738	2.55854	2.5409	2.1324	2.12492	2.12772	1.88364	3.68284	4.89109	4.8195	3.38445	3.36179	3.37026	2.69006	17350	mutL homolog 1
Clip2	-0.409322	5.86844	0.00323305	0.0231035	FALSE	NS	2.92686	2.94574	2.92835	2.74978	3.19069	3.20986	3.55414	6.60451	6.70469	6.61241	5.72615	8.1305	8.2526	10.7464	269713	CAP-GLY domain containing linker protein 2
Per3	-0.584124	6.51815	0.00323397	0.0231035	FALSE	NS	3.04448	3.3937	3.16961	2.56207	3.42233	3.69583	3.85227	7.2505	9.51008	7.99801	4.90556	9.72073	11.9586	13.4427	18628	period circadian clock 3
Deaf1	-0.395648	4.62761	0.00323777	0.0231151	FALSE	NS	1.39911	1.65418	1.3861	1.41642	1.71883	1.69122	1.9456	1.63739	2.14743	1.6137	1.66923	2.2917	2.22929	2.85198	54006	DEAF1, transcription factor
Midn	0.545765	5.86517	0.00324408	0.023135	FALSE	NS	3.61208	4.22732	3.86856	3.61034	3.55615	3.35812	3.30824	11.2277	17.7306	13.6067	11.213	10.7627	9.25402	8.90559	59090	midnolin
Cmtm7	0.506539	4.14335	0.00324494	0.023135	FALSE	NS	4.17425	4.0407	4.07009	4.23561	3.5535	3.89488	3.77081	17.0541	15.4578	15.7965	17.8385	10.7412	13.8757	12.6498	102545	CKLF-like MARVEL transmembrane domain containing 7
Pcdhb18	-0.764949	3.2932	0.00325423	0.0231855	FALSE	NS	1.16179	1.37072	1.31098	0.789814	1.45893	1.7983	1.82279	1.23734	1.586	1.4811	0.728851	1.74904	2.4781	2.53764	93889	protocadherin beta 18
Cep83	0.413279	4.10766	0.00326013	0.023212	FALSE	NS	2.11128	2.35097	2.26053	2.11201	2.08032	1.94705	1.8254	3.32075	4.10167	3.79166	3.32293	3.229	2.85586	2.54404	77048	centrosomal protein 83
Map3k1	0.77064	6.65282	0.00326857	0.0232489	FALSE	NS	3.63379	4.20615	3.95276	3.23459	3.26282	3.36123	2.77837	11.4131	17.4577	14.4846	8.41259	8.59858	9.27616	5.86079	26401	mitogen-activated protein kinase kinase kinase 1
TrnP	1.94594	-0.242913	0.00326973	0.0232489	TRUE	Elevated	3.20994	3.89953	4.45299	3.01211	2.71808	1.09226	2.21639	8.25315	13.9236	20.902	7.06743	5.57997	1.13208	3.6473	NA	NULL
Stxbp5	-0.891113	4.40519	0.00328755	0.02336	FALSE	NS	1.37731	1.3921	1.28875	0.9708	1.60459	1.62953	2.37168	1.59783	1.6246	1.44316	0.959927	2.0411	2.09411	4.17544	78808	syntaxin binding protein 5 (tomosyn)
Tnfaip8	-0.376476	4.58773	0.00330097	0.0234396	FALSE	NS	2.27951	2.5379	2.66352	2.4443	2.87957	2.92021	2.81544	3.85512	4.80745	5.33575	4.44262	6.35929	6.56956	6.03933	106869	tumor necrosis factor, alpha-induced protein 8
Fundc1	-0.530129	5.00072	0.0033118	0.0235007	FALSE	NS	2.96356	3.18114	3.10466	3.09984	3.23095	3.62291	3.99458	6.80047	8.07021	7.6019	7.57322	8.38887	11.3198	14.94	72018	FUN14 domain containing 1
Gm11961	1.05881	1.6424	0.00331807	0.0235294	TRUE	Elevated	1.74848	1.69849	1.80239	1.71088	1.51681	0.996722	0.79704	2.36006	2.24561	2.48797	2.27361	1.86158	0.995461	0.737533	327860	predicted gene 11961
Gstz1	-0.297582	5.25877	0.00332741	0.0235797	FALSE	NS	3.16888	3.33868	3.17176	3.08439	3.53286	3.62089	3.44718	7.99351	9.11677	8.01148	7.48189	10.5743	11.3025	9.90698	14874	glutathione transferase zeta 1 (maleylacetoacetate isomerase)
2310011J03Rik	-0.49905	4.471	0.00335129	0.023733	FALSE	NS	3.53042	3.5297	3.54316	3.60915	3.83751	4.00582	4.40606	10.5548	10.5491	10.6573	11.2029	13.2957	15.0647	20.201	66374	RIKEN cDNA 2310011J03 gene
Aldoc	-0.428048	10.5688	0.00336936	0.0238275	FALSE	NS	8.79495	8.92838	8.87122	8.90221	9.09605	9.42696	9.60992	443.164	486.204	467.279	477.446	546.249	687.33	780.4	11676	aldolase C, fructose-bisphosphate
Rhbdf2	0.344779	4.88144	0.00337117	0.0238275	FALSE	NS	2.97428	3.1194	3.03512	2.91076	2.78698	2.91132	2.63979	6.85865	7.69028	7.19714	6.52017	5.90183	6.52308	5.2324	217344	rhomboid 5 homolog 2
Stc2	1.84144	1.87792	0.00337139	0.0238275	TRUE	Elevated	1.51116	1.76271	1.70711	1.9157	1.18538	0.763836	0.159397	1.8504	2.39334	2.26507	2.77297	1.27423	0.698	0.116821	20856	stanniocalcin 2
Emg1	0.353718	5.51048	0.00337474	0.0238353	FALSE	NS	5.50712	5.57858	5.44338	5.59868	5.1277	5.33719	5.35035	44.4788	46.7883	42.5132	47.4585	33.9616	39.4255	39.7959	14791	EMG1 N1-specific pseudouridine methyltransferase
Vegfa	0.604644	6.88114	0.00339874	0.0239737	FALSE	NS	4.67489	5.12406	4.89173	4.77284	4.64812	4.35936	4.00642	24.5437	33.8735	28.6864	26.3381	24.074	19.5257	15.0713	22339	vascular endothelial growth factor A
Nab1	-0.297712	4.41233	0.00339889	0.0239737	FALSE	NS	1.98381	2.18326	2.11007	1.93699	2.31147	2.31396	2.4288	2.95537	3.5418	3.31713	2.82907	3.96388	3.97245	4.38445	17936	Ngfi-A binding protein 1
Med16	-0.421572	5.56424	0.00341077	0.024034	FALSE	NS	3.66565	3.75032	3.75229	3.68947	3.94231	4.17976	4.41742	11.6902	12.4574	12.4758	11.9015	14.3728	17.1232	20.3685	216154	mediator complex subunit 16
Gprasp1	-0.488173	7.19047	0.00341198	0.024034	FALSE	NS	4.34701	4.57592	4.44888	4.02003	4.74825	4.69931	5.21559	19.3507	22.8501	20.8397	15.2237	25.8761	24.9797	36.1577	67298	G protein-coupled receptor associated sorting protein 1
Hsf4	1.05756	6.15511	0.00341821	0.0240618	TRUE	Elevated	5.74066	5.09399	5.53898	6.01982	5.0931	4.51784	4.39638	52.4699	33.1542	45.4943	63.8854	33.1332	21.909	20.0592	26386	heat shock transcription factor 4
Nucb2	-0.483185	3.27035	0.00343021	0.0241178	FALSE	NS	2.27572	2.20785	2.27199	2.39382	2.79883	2.70885	2.77322	3.84238	3.61986	3.82988	4.25547	5.95875	5.53802	5.83633	53322	nucleobindin 2
Abce1	0.442034	6.30619	0.00343202	0.0241178	FALSE	NS	4.29882	4.77144	4.49056	4.25728	4.26878	4.12749	3.93057	18.6822	26.3116	21.4798	18.1235	18.2766	16.4782	14.2482	24015	ATP-binding cassette, sub-family E member 1
Smc5	0.413864	4.86264	0.003433	0.0241178	FALSE	NS	2.3308	2.8035	2.62607	2.34508	2.27051	2.3346	2.17875	4.03084	5.98132	5.17341	4.0809	3.82492	4.0441	3.52762	226026	structural maintenance of chromosomes 5
Magt1	0.435592	6.26317	0.00344241	0.0241536	FALSE	NS	4.04114	4.41879	4.32674	4.08236	4.04208	3.92392	3.66163	15.4629	20.3889	19.0668	15.94	15.4736	14.1781	11.6549	67075	magnesium transporter 1
Snord72	2.71473	-1.48085	0.00344267	0.0241536	TRUE	Elevated	3.79726	2.42047	3.10193	3.1525	0.759011	2.05672	0	12.9024	4.35346	7.58569	7.89197	0.69233	3.16039	0	100302529	small nucleolar RNA, C/D box 72
Snn	-0.395487	5.75976	0.00347257	0.0243472	FALSE	NS	3.90706	4.12283	4.04053	4.03402	4.66613	4.42824	4.31277	14.0017	16.4218	15.4559	15.3817	24.3889	20.5295	18.8735	20621	stannin
Tceal5	-1.07584	2.27564	0.00347926	0.0243779	TRUE	Reduced	2.1065	1.65224	1.83259	1.85115	2.41868	2.38051	3.38142	3.30645	2.14321	2.56177	2.60789	4.34681	4.20722	9.421	331532	transcription elongation factor A (SII)-like 5
Tmem14a	-0.577537	2.55219	0.00348214	0.0243819	FALSE	NS	1.97762	2.11055	2.17912	1.79472	2.46341	2.38465	2.75965	2.93844	3.31856	3.52876	2.46949	4.51519	4.22218	5.77232	75712	transmembrane protein 14A
Terf2ip	-0.537566	4.29676	0.00348485	0.0243847	FALSE	NS	2.39815	2.36962	2.48827	2.3783	2.70678	2.75789	3.27955	4.27127	4.16804	4.61105	4.19926	5.52863	5.76404	8.7105	57321	telomeric repeat binding factor 2, interacting protein
Lrp4	-0.633798	6.33013	0.00348751	0.0243871	FALSE	NS	2.75227	3.17262	2.99734	2.2296	3.33611	3.50599	3.50376	5.73776	8.01685	6.98527	3.69004	9.09882	10.3608	10.3433	228357	low density lipoprotein receptor-related protein 4
Anxa2	0.567737	8.24217	0.00351038	0.0245309	FALSE	NS	7.71459	7.74504	7.89695	8.23151	7.44996	7.48518	7.38012	209.05	213.531	237.353	299.56	173.848	178.169	165.585	12306	annexin A2
Skp2	0.566573	2.88183	0.00352061	0.0245703	FALSE	NS	1.47829	1.72175	1.53011	1.60482	1.16317	1.48874	1.17114	1.78619	2.29837	1.88808	2.04159	1.23948	1.80643	1.2519	27401	S-phase kinase-associated protein 2
Tpm3	0.292752	6.6746	0.00352067	0.0245703	FALSE	NS	3.75593	3.9455	3.90065	3.60919	3.47325	3.69367	3.66436	12.5098	14.4068	13.9353	11.2033	10.1059	11.9391	11.6789	59069	tropomyosin 3, gamma
Eml3	-0.382036	4.96129	0.00352365	0.0245748	FALSE	NS	2.98753	3.06505	2.99532	2.83617	3.30651	3.22633	3.60364	6.93116	7.36895	6.97408	6.14121	8.89373	8.35886	11.1564	225898	echinoderm microtubule associated protein like 3
Zfp970	-0.443772	4.4564	0.00352851	0.0245925	FALSE	NS	1.84437	1.80212	1.99444	1.73123	2.04721	2.23886	2.43596	2.59096	2.48731	2.9846	2.32011	3.13306	3.72024	4.41123	628308	zinc finger protein 970
Gng5	0.595073	7.73147	0.00353224	0.0246022	FALSE	NS	8.75856	8.74334	8.73705	9.08745	8.50343	8.36967	8.09914	432.102	427.557	425.693	542.997	361.901	329.767	273.211	14707	G protein subunit gamma 5
Nckipsd	-0.68415	3.05306	0.00353979	0.0246386	FALSE	NS	1.43594	1.43138	1.4827	1.25702	1.62049	1.81244	2.27929	1.70559	1.69704	1.79472	1.39002	2.0748	2.51236	3.8544	80987	NCK interacting protein with SH3 domain
Wee1	-0.580441	3.53954	0.00357577	0.0248727	FALSE	NS	1.4577	2.09935	1.90865	1.62713	2.19666	2.29411	2.36044	1.7467	3.28515	2.75458	2.08898	3.58416	3.9045	4.13528	22390	WEE 1 homolog 1 (S. pombe)
Gm6100	1.84147	4.19255	0.00358096	0.0248924	TRUE	Elevated	5.62951	4.56688	5.2547	5.80986	4.11545	3.65137	3.30985	48.5053	22.7011	37.1787	55.0972	16.333	11.5653	8.91661	619780	fatty acid binding protein 5, epidermal pseudogene
Pik3r1	0.57823	7.04287	0.00359284	0.0249586	FALSE	NS	3.35276	3.85527	3.86297	3.10115	3.02897	3.28059	3.03506	9.21602	13.4728	13.5502	7.58102	7.16228	8.71751	7.19682	18708	phosphoinositide-3-kinase regulatory subunit 1
Npc2	0.443275	7.53243	0.00359694	0.0249706	FALSE	NS	5.81177	5.89955	5.9169	6.09165	5.66688	5.65101	5.41744	55.1718	58.6956	59.4176	67.1979	49.8044	49.2486	41.7378	67963	NPC intracellular cholesterol transporter 2
Kcnab2	-1.58706	4.63037	0.00360124	0.0249783	TRUE	Reduced	1.69643	1.329	1.45697	1.34223	1.86348	2.02309	3.63539	2.24099	1.51228	1.74532	1.53542	2.63884	3.06452	11.4269	16498	potassium voltage-gated channel, shaker-related subfamily, beta member 2
Adipor2	-0.342135	6.23505	0.00360278	0.0249783	FALSE	NS	3.84261	4.05026	3.99393	3.73326	4.3785	4.36862	4.15692	13.3463	15.5672	14.9329	12.2992	19.7998	19.6579	16.8385	68465	adiponectin receptor 2
Glis2	-0.340232	6.68249	0.00362367	0.0251067	FALSE	NS	3.95779	4.30058	4.07762	3.81281	4.44988	4.4525	4.42186	14.5386	18.7062	15.8844	13.053	20.8549	20.8945	20.4344	83396	GLIS family zinc finger 2
Dusp5	1.43729	2.30934	0.0036265	0.0251098	TRUE	Elevated	1.71141	2.67039	2.06447	2.45382	1.2744	0.720496	1.75095	2.27481	5.36601	3.18281	4.47864	1.41899	0.647749	2.36579	240672	dual specificity phosphatase 5
Scyl1	-0.258923	5.79479	0.00365238	0.0252724	FALSE	NS	4.12336	4.2901	4.20693	4.08093	4.40203	4.46456	4.63306	16.4283	18.5637	17.4676	15.9231	20.1419	21.0783	23.8136	78891	SCY1-like 1 (S. cerevisiae)
Slc6a17	-0.678639	5.24729	0.00365842	0.0252977	FALSE	NS	2.59301	2.66201	2.61301	2.32375	2.97682	2.91367	3.63557	5.03358	5.32913	5.1178	4.00632	6.87248	6.53533	11.4285	229706	solute carrier family 6 (neurotransmitter transporter), member 17
Abcd4	-0.367014	3.51092	0.00366751	0.025344	FALSE	NS	1.7787	1.90539	1.80622	1.89299	2.19356	2.1766	2.18815	2.43117	2.74611	2.49724	2.71405	3.57433	3.52088	3.55719	19300	ATP-binding cassette, sub-family D member 4
Clstn1	-0.402544	8.959	0.00367279	0.025352	FALSE	NS	6.26924	6.63729	6.35967	6.28397	6.62071	6.82293	7.1376	76.131	98.5458	81.1203	76.9227	97.4083	112.215	139.809	65945	calsyntenin 1
Dgkd	-0.274026	5.66626	0.00367348	0.025352	FALSE	NS	1.74132	1.89899	1.83871	1.66287	2.00278	1.98944	2.14902	2.34341	2.72951	2.57691	2.16647	3.00773	2.97084	3.43526	227333	diacylglycerol kinase, delta
Auts2	-0.573749	4.12368	0.0036791	0.0253743	FALSE	NS	1.53976	1.72227	1.54225	1.27761	1.91052	1.77635	2.2338	1.90746	2.29956	1.91248	1.42437	2.75944	2.4256	3.70373	319974	autism susceptibility candidate 2
Chn1	-0.864955	5.82946	0.00368736	0.0254147	FALSE	NS	3.03362	2.88965	3.05977	2.94293	3.274	3.55215	4.46353	7.18861	6.41093	7.33843	6.68974	8.67321	10.7301	21.0626	108699	chimerin 1
Swt1	0.532753	3.79446	0.00369295	0.0254366	FALSE	NS	2.08445	2.30129	2.37877	2.2619	2.05789	1.73596	1.92907	3.24112	3.92898	4.20093	3.79624	3.16377	2.33102	2.80809	66875	SWT1 RNA endoribonuclease homolog (S. cerevisiae)
Cmtm4	-0.472342	5.63875	0.0037036	0.0254933	FALSE	NS	2.45932	2.8177	2.74597	2.1781	3.0408	2.96191	3.10304	4.49957	6.05036	5.70839	3.52557	7.22945	6.79152	7.59225	97487	CKLF-like MARVEL transmembrane domain containing 4
Dennd10	-0.447123	4.56604	0.00371447	0.0255341	FALSE	NS	3.11867	3.38456	3.23943	3.06278	3.43863	3.57902	3.98941	7.68588	9.44372	8.44424	7.35578	9.84255	10.9506	14.883	67894	DENN domain containing 10
Xxylt1	-0.34138	4.45412	0.00371669	0.0255341	FALSE	NS	2.41905	2.82076	2.52458	2.59191	2.91854	2.98499	2.96147	4.34818	6.06536	4.75407	5.02897	6.5608	6.91721	6.78915	268880	xyloside xylosyltransferase 1
Add2	-0.623686	7.04558	0.00371678	0.0255341	FALSE	NS	3.42153	3.91596	3.67275	3.16153	4.41202	4.21375	3.97069	9.71479	14.0946	11.7528	7.94778	20.2887	17.5551	14.6782	11519	adducin 2
Ttc23	-0.505462	4.55309	0.00372735	0.0255901	FALSE	NS	1.45466	1.71831	1.54653	1.33398	2.00946	2.03285	1.69772	1.74092	2.29052	1.92113	1.52098	3.0263	3.09213	2.24387	67009	tetratricopeptide repeat domain 23
Elf3	0.736349	2.03733	0.00373693	0.0256392	FALSE	NS	1.6156	1.68718	1.50491	1.85761	1.01273	1.37453	1.3623	2.06439	2.22026	1.83807	2.62408	1.01772	1.59284	1.57095	13710	E74-like factor 3
Sbds	-0.365103	5.13103	0.00374377	0.0256695	FALSE	NS	4.31618	4.41672	4.33406	4.28676	4.47333	4.87356	4.93365	18.9205	20.3582	19.1689	18.5183	21.2129	28.3148	29.5617	66711	SBDS ribosome maturation factor
Ints4	-0.27413	5.46465	0.00374646	0.0256713	FALSE	NS	3.49276	3.81339	3.67803	3.61715	3.87958	4.00625	4.0644	10.257	13.0587	11.7996	11.2708	13.7187	15.0695	15.7304	101861	integrator complex subunit 4
Fabp5l2	2.10228	1.72706	0.00375199	0.0256925	TRUE	Elevated	3.45157	2.27866	2.77107	3.54856	1.90776	1.52102	1.09058	9.94023	3.85228	5.82616	10.701	2.75225	1.86994	1.1296	622384	fatty acid binding protein 5-like 2
Cep78	0.62295	4.24623	0.00376025	0.0257324	FALSE	NS	2.88484	3.24211	3.05417	2.77033	2.68335	2.68823	2.15277	6.38622	8.46175	7.30607	5.82265	5.42346	5.44524	3.4468	208518	centrosomal protein 78
Atp9a	-0.68902	6.75371	0.00377256	0.0257999	FALSE	NS	4.08098	4.11176	4.07674	4.18783	4.30188	4.7544	5.35282	15.9238	16.2887	15.8742	17.2248	18.724	25.9909	39.8658	11981	ATPase, class II, type 9A
Ccdc86	0.562338	4.19114	0.00379093	0.0259088	FALSE	NS	2.67005	3.09257	2.88764	2.85368	2.62284	2.57608	2.17708	5.3645	7.53017	6.40059	6.22843	5.15962	4.96317	3.52238	108673	coiled-coil domain containing 86
Tlcd4	-0.470914	4.90009	0.00381091	0.0260021	FALSE	NS	1.99895	2.27282	2.12549	1.71036	2.31926	2.52571	2.56318	2.99708	3.83266	3.36351	2.27242	3.99075	4.75857	4.91009	99887	TLC domain containing 4
Golph3	-0.388948	6.7145	0.00381288	0.0260021	FALSE	NS	4.03172	4.46216	4.26151	3.89917	4.59109	4.68418	4.58157	15.3556	21.0417	18.1797	13.9199	23.1021	24.7086	22.9436	66629	golgi phosphoprotein 3
Lmna	0.766148	5.52603	0.00381379	0.0260021	FALSE	NS	3.58728	3.69827	3.85366	4.05589	2.82141	3.28183	3.42914	11.0193	11.9804	13.4566	15.632	6.06851	8.72586	9.77141	16905	lamin A
Epn3	0.977604	5.59567	0.00381443	0.0260021	FALSE	NS	3.57431	4.19159	3.71237	3.68245	3.46568	2.93788	2.31372	10.9117	17.2723	12.108	11.8389	10.0478	6.66282	3.97163	71889	epsin 3
Sbk1	-1.10937	4.01751	0.00382611	0.0260649	TRUE	Reduced	1.69822	1.60105	1.51765	1.55642	2.03546	1.94508	3.17905	2.24501	2.03365	1.86323	1.94124	3.09953	2.85059	8.05711	104175	SH3-binding kinase 1
Snx10	-0.804329	3.49435	0.00382862	0.0260652	FALSE	NS	1.91102	1.90596	1.97469	1.81581	2.40253	2.13785	3.1009	2.76074	2.74757	2.93043	2.52056	4.2873	3.40105	7.57956	71982	sorting nexin 10
Gm22988	1.66432	-0.338379	0.00383901	0.0261088	TRUE	Elevated	2.02574	3.0454	2.8234	3.02231	1.59421	1.75287	1.29548	3.07201	7.25576	6.07828	7.12469	2.01929	2.37029	1.45458	115487892	predicted gene, 22988
Tecpr1	-0.632289	5.00875	0.00383996	0.0261088	FALSE	NS	2.41918	2.67915	2.51854	2.27817	2.6616	2.96467	3.52159	4.34868	5.4048	4.73	3.85061	5.32734	6.80646	10.4843	70381	tectonin beta-propeller repeat containing 1
Frmpd1	0.427999	5.03207	0.0038544	0.0261901	FALSE	NS	2.62243	2.96659	2.83782	2.33791	2.34674	2.44676	2.45066	5.15785	6.81685	6.14939	4.05571	4.08672	4.45191	4.46665	666060	FERM and PDZ domain containing 1
Specc1l	-0.344439	5.98259	0.00386498	0.0262195	FALSE	NS	3.01523	3.31086	3.20939	2.86839	3.4018	3.41752	3.6384	7.08489	8.92359	8.2496	6.30249	9.56928	9.68501	11.4528	74392	sperm antigen with calponin homology and coiled-coil domains 1-like
Slc39a6	0.346473	5.57918	0.00386596	0.0262195	FALSE	NS	3.40349	3.91017	3.71977	3.59451	3.45024	3.43017	3.37816	9.58162	14.0341	12.1753	11.0797	9.93017	9.77913	9.39743	106957	solute carrier family 39 (metal ion transporter), member 6
Traf7	0.270481	6.18438	0.00386617	0.0262195	FALSE	NS	4.58382	4.9377	4.71671	4.69179	4.53165	4.57771	4.55478	22.9811	29.6476	25.2949	24.8446	22.1292	22.8796	22.5032	224619	TNF receptor-associated factor 7
Eif5	0.447177	7.14794	0.00387932	0.0262918	FALSE	NS	5.23174	5.03736	5.39006	5.0508	4.77194	4.91894	4.81532	36.5759	31.8394	40.9343	32.1469	26.3211	29.2515	27.1551	217869	eukaryotic translation initiation factor 5
Foxo3	-0.405977	6.07652	0.00388434	0.0263089	FALSE	NS	3.02932	3.58119	3.21484	2.94226	3.59724	3.61583	3.72086	7.16424	10.9686	8.28458	6.68614	11.1026	11.2595	12.1853	56484	forkhead box O3
Tpra1	0.516205	6.67906	0.00389005	0.0263307	FALSE	NS	4.20708	4.50638	4.22619	4.0701	3.97873	3.99985	3.50441	17.4696	21.7277	17.7159	15.7967	14.7659	14.9984	10.3483	24100	transmembrane protein, adipocyte asscociated 1
Nudt5	0.396601	5.13441	0.00389912	0.0263752	FALSE	NS	2.22848	2.60844	2.32432	2.3608	2.18965	2.20874	1.99317	3.68641	5.09845	4.00831	4.13654	3.56195	3.62272	2.98112	53893	nudix hydrolase 5
Nsmf	0.463557	6.38683	0.00390168	0.0263757	FALSE	NS	4.48486	4.53408	4.51211	4.02053	4.0806	3.91593	4.10958	21.3912	22.1684	21.8181	15.2293	15.9193	14.0943	16.2626	56876	NMDA receptor synaptonuclear signaling and neuronal migration factor
Zfp746	-0.317625	4.597	0.00390847	0.0264046	FALSE	NS	2.25868	2.40127	2.3193	2.12944	2.59133	2.52583	2.69357	3.78553	4.28269	3.99091	3.37546	5.02654	4.75906	5.46913	69228	zinc finger protein 746
Tagln3	-2.12002	3.32119	0.00391796	0.0264519	TRUE	Reduced	2.3442	1.69149	1.8044	2.05686	2.34858	2.87595	5.04354	4.07778	2.22991	2.49283	3.1608	4.09324	6.34087	31.9804	56370	transgelin 3
Tmem200b	0.905622	4.69279	0.00393798	0.02657	FALSE	NS	3.47277	3.76454	3.68985	3.72173	3.35886	2.93797	2.25359	10.1022	12.5907	11.9049	12.1932	9.2593	6.66333	3.76868	623230	transmembrane protein 200B
Slc30a7	0.70995	5.79277	0.00394063	0.026571	FALSE	NS	2.26109	2.4014	2.51077	2.07464	2.11782	1.83045	1.47929	3.79354	4.28315	4.69924	3.2124	3.34038	2.55649	1.78811	66500	solute carrier family 30 (zinc transporter), member 7
Mppe1	-0.456005	3.37912	0.00394577	0.0265747	FALSE	NS	1.68351	1.95249	1.92361	1.72459	2.19531	2.27419	2.21526	2.21208	2.87041	2.79372	2.30487	3.57987	3.83725	3.64364	225651	metallophosphoesterase 1
Galnt18	-0.373866	5.98302	0.00394622	0.0265747	FALSE	NS	4.0993	4.40945	4.25714	4.32554	4.65493	4.90163	4.56111	16.1401	20.2509	18.1217	19.0501	24.1926	28.8909	22.6064	233733	polypeptide N-acetylgalactosaminyltransferase 18
Sfxn3	-0.59967	4.2963	0.00395819	0.026636	FALSE	NS	2.49656	2.55561	2.65914	2.56556	2.77187	3.0529	3.56248	4.64336	4.87915	5.31655	4.91987	5.82991	7.2988	10.8145	94280	sideroflexin 3
Grid1	0.887447	6.34599	0.00396036	0.026636	FALSE	NS	3.77802	4.16291	4.05405	3.77932	3.64642	3.2088	2.53043	12.7182	16.9127	15.6108	12.7306	11.5222	8.24581	4.77744	14803	glutamate receptor, ionotropic, delta 1
Ssb	0.302842	6.5906	0.0039635	0.0266402	FALSE	NS	4.69903	5.07905	5.04054	4.80099	4.7071	4.73466	4.64263	24.9746	32.8022	31.912	26.8767	25.1203	25.6241	23.9787	20823	small RNA binding exonuclease protection factor La
Inpp4a	-0.567314	4.40798	0.00396717	0.0266479	FALSE	NS	1.48574	1.66873	1.41664	1.30536	1.75992	1.73053	2.22363	1.80061	2.17934	1.66964	1.47145	2.38679	2.3185	3.67067	269180	inositol polyphosphate-4-phosphatase, type I
Scrn3	-0.473687	3.68317	0.00398362	0.0267413	FALSE	NS	1.58937	1.82765	1.57066	1.60481	1.8316	2.02256	2.27495	2.00918	2.54959	1.9704	2.04156	2.55932	3.06303	3.83981	74616	secernin 3
Mex3d	0.339747	3.76266	0.00399132	0.0267709	FALSE	NS	2.28384	2.66648	2.4374	2.40259	2.2319	2.24739	2.25127	3.86971	5.34876	4.41666	4.28753	3.69752	3.74823	3.76101	237400	mex3 RNA binding family member D
Ddah1	0.314554	6.34942	0.00399308	0.0267709	FALSE	NS	4.33773	4.49161	4.4072	4.21327	3.94273	4.14983	4.32728	19.2203	21.4962	20.2178	17.549	14.3773	16.751	19.0744	69219	dimethylarginine dimethylaminohydrolase 1
Riok3	0.28892	6.26514	0.00399847	0.02679	FALSE	NS	3.59641	3.69311	3.81168	3.69141	3.51045	3.52922	3.4963	11.0956	11.9341	13.042	11.9188	10.396	10.5452	10.2848	66878	RIO kinase 3
Tbc1d9b	-0.304666	6.05928	0.0040197	0.0269032	FALSE	NS	3.10595	3.30921	3.23068	3.15766	3.39182	3.5263	3.72739	7.60965	8.91225	8.38708	7.9238	9.49635	10.5219	12.2451	76795	TBC1 domain family, member 9B
Vhl	-0.296073	5.679	0.00402046	0.0269032	FALSE	NS	4.0165	4.14203	4.07946	3.9402	4.19304	4.50629	4.50351	15.184	16.6553	15.906	14.3503	17.2907	21.7262	21.6826	22346	von Hippel-Lindau tumor suppressor
Srsf7	0.344721	6.38287	0.00402317	0.0269043	FALSE	NS	4.93007	5.02071	5.05567	4.60491	4.59264	4.71379	4.66626	29.4859	31.4628	32.2589	23.3341	23.128	25.2417	24.3912	225027	serine and arginine-rich splicing factor 7
Zfp784	-0.656323	2.30586	0.00402807	0.0269201	FALSE	NS	1.48733	1.31927	1.56449	1.20509	1.63687	2.02052	2.03239	1.80369	1.4954	1.95774	1.30552	2.1099	3.0573	3.09081	654801	zinc finger protein 784
Trp53	0.36781	5.32655	0.00404245	0.026999	FALSE	NS	3.97776	4.34926	4.20091	4.00638	3.90143	3.95891	3.73302	14.7553	19.3825	17.3908	15.0709	13.9433	14.5507	12.2969	22059	transformation related protein 53
Marchf3	-0.502746	3.19269	0.00404646	0.0270056	FALSE	NS	1.73802	1.98131	2.10919	1.83745	2.40712	2.42432	2.28227	2.33578	2.94851	3.31448	2.57379	4.30416	4.36777	3.86442	320253	membrane associated ring-CH-type finger 3
Cnp	-0.933483	2.6595	0.00404854	0.0270056	FALSE	NS	1.36907	1.58809	1.29346	1.43789	1.67926	1.92751	2.64765	1.58303	2.0065	1.45116	1.70924	2.20263	2.80399	5.26647	12799	2',3'-cyclic nucleotide 3' phosphodiesterase
Cadm1	0.531173	9.53232	0.00405343	0.0270211	FALSE	NS	4.78407	5.13431	5.03464	4.83354	4.73412	4.55663	4.19062	26.5518	34.1223	31.7775	27.5128	25.6142	22.5333	17.26	54725	cell adhesion molecule 1
Tars2	0.421943	4.96292	0.00407369	0.0271338	FALSE	NS	2.75406	3.12602	2.84308	2.51856	2.53704	2.54119	2.51736	5.74611	7.73025	6.17549	4.7301	4.80398	4.82067	4.72533	71807	threonyl-tRNA synthetase 2, mitochondrial (putative)
Snx22	2.14236	5.33207	0.00407547	0.0271338	TRUE	Elevated	4.63565	3.5319	4.60502	4.75223	3.31014	2.4096	1.54482	23.8583	10.5667	23.3361	25.9504	8.9186	4.31329	1.91768	382083	sorting nexin 22
Lsm8	0.425607	3.82313	0.00408783	0.027199	FALSE	NS	4.0727	4.62252	4.26696	4.42402	3.9757	4.11122	4.00729	15.827	23.6331	18.2523	20.4665	14.7328	16.2823	15.0811	76522	LSM8 homolog, U6 small nuclear RNA associated
Crot	-0.549871	4.88846	0.00409711	0.0272436	FALSE	NS	2.11268	2.25725	2.27755	2.0303	2.4444	2.50467	3.04262	3.32493	3.7808	3.84855	3.0849	4.44299	4.67518	7.23988	74114	carnitine O-octanoyltransferase
Macroh2a2	0.411593	5.06992	0.00410356	0.0272693	FALSE	NS	3.6445	3.87299	3.75481	3.69518	3.55247	3.52489	3.21528	11.5056	13.6516	12.4993	11.9527	10.7328	10.5106	8.28741	404634	macroH2A.2 histone
Sncg	-3.47947	2.46016	0.00410847	0.0272848	TRUE	Reduced	2.19396	0.493461	1.10293	1.41744	2.455	2.44775	5.76591	3.57561	0.407818	1.1479	1.67111	4.48312	4.45563	53.414	20618	synuclein, gamma
Ywhaq	0.260526	7.3044	0.00412881	0.0273769	FALSE	NS	6.18668	6.37298	6.29136	6.25027	6.0281	6.05871	6.2155	71.8412	81.8816	77.3226	75.1233	64.2587	65.6582	73.3108	22630	tyrosine 3-monooxygenase/tryptophan 5-monooxygenase activation protein theta
Gng13	-2.8751	2.38149	0.00412978	0.0273769	TRUE	Reduced	3.09792	1.37555	1.73079	1.95112	2.95341	3.3212	6.1612	7.56186	1.59467	2.3191	2.86674	6.74578	8.99495	70.5657	64337	guanine nucleotide binding protein (G protein), gamma 13
Igsf9	0.931542	6.613	0.00413011	0.0273769	FALSE	NS	3.93201	4.26724	4.11854	4.00234	3.82413	3.11477	2.68408	14.2635	18.2561	16.3702	15.0259	13.1637	7.66243	5.42673	93842	immunoglobulin superfamily, member 9
Stk26	0.764989	4.91427	0.00416429	0.0275861	FALSE	NS	3.27483	3.79184	3.46927	3.12359	2.9732	3.0767	2.2846	8.67881	12.8503	10.0753	7.71555	6.85277	7.43684	3.87229	70415	serine/threonine kinase 26
Gtpbp4	0.391629	5.57727	0.0041679	0.0275928	FALSE	NS	2.52464	2.8093	2.75164	2.65187	2.538	2.4904	2.23323	4.75429	6.00945	5.73481	5.2848	4.80784	4.61935	3.70186	69237	GTP binding protein 4
Elmo2	-0.275286	6.22429	0.00418239	0.0276713	FALSE	NS	3.54364	3.7733	3.62839	3.39319	3.88942	3.90319	3.96287	10.6612	12.6734	11.3667	9.50636	13.8195	13.9616	14.5935	140579	engulfment and cell motility 2
Qpct	-0.863844	4.68456	0.00420696	0.0278024	FALSE	NS	3.56896	3.18027	3.45697	3.36116	3.9678	3.79057	4.87771	10.8676	8.06476	9.98125	9.27565	14.6469	12.838	28.3993	70536	glutaminyl-peptide cyclotransferase (glutaminyl cyclase)
Vcf2	-0.447701	3.61385	0.00420746	0.0278024	FALSE	NS	1.66198	1.81402	1.78288	1.7416	1.89719	2.15767	2.35036	2.1645	2.51622	2.44113	2.34406	2.72486	3.46193	4.09951	382245	VCP nuclear cofactor family member 2
Arpc1b	0.5331	5.5314	0.00421206	0.0278123	FALSE	NS	4.94286	4.8843	5.0546	5.12151	4.20651	4.69579	4.78212	29.7575	28.5339	32.2344	33.8118	17.4622	24.9163	26.5144	11867	actin related protein 2/3 complex, subunit 1B
St13	0.282526	7.53309	0.00421422	0.0278123	FALSE	NS	5.63209	5.80924	5.82958	5.73741	5.59934	5.52008	5.55151	48.594	55.073	55.8693	52.3497	47.4807	44.8891	45.8999	70356	suppression of tumorigenicity 13
Gm2a	0.267027	7.07419	0.00422282	0.0278369	FALSE	NS	4.85522	5.13189	5.02816	4.9986	4.7774	4.89691	4.80674	27.9446	34.0633	31.6307	30.9691	26.4246	28.7932	26.9881	14667	GM2 ganglioside activator protein
Nhlrc2	0.391686	5.86908	0.00422376	0.0278369	FALSE	NS	2.89209	3.20886	2.99547	2.61395	2.64362	2.75446	2.60954	6.42344	8.24623	6.9749	5.12178	5.24898	5.748	5.10311	66866	NHL repeat containing 2
Serpinb6b	0.686284	4.64351	0.00422586	0.0278369	FALSE	NS	3.23943	3.46782	3.50802	3.15984	2.21699	3.08285	3.01936	8.44423	10.0641	10.3768	7.93732	3.64923	7.47284	7.10809	20708	serine (or cysteine) peptidase inhibitor, clade B, member 6b
Tirap	0.730107	3.68974	0.00425826	0.0280329	FALSE	NS	1.76577	2.27968	2.08529	1.53042	1.59568	1.34627	1.4928	2.40056	3.85572	3.24361	1.88869	2.02238	1.54254	1.81434	117149	toll-interleukin 1 receptor (TIR) domain-containing adaptor protein
Gnao1	-1.65577	5.46791	0.00426637	0.0280565	TRUE	Reduced	2.38909	1.67161	1.74823	1.59415	2.53904	2.50856	4.26317	4.23826	2.1857	2.35947	2.01918	4.81201	4.69052	18.2018	14681	guanine nucleotide binding protein, alpha O
Arxes2	-0.60044	3.01317	0.00426717	0.0280565	FALSE	NS	2.14506	2.42915	2.30248	2.35765	2.69504	2.69311	3.19903	3.42309	4.38577	3.93304	4.12535	5.4757	5.46706	8.18342	76976	adipocyte-related X-chromosome expressed sequence 2
Orc5	0.299364	4.29114	0.00428336	0.0281455	FALSE	NS	3.07506	3.32554	3.35013	3.15916	3.00945	3.02041	3.08289	7.42724	9.02503	9.19739	7.93309	7.05256	7.11396	7.47311	26429	origin recognition complex, subunit 5
Naga	-0.336593	4.7296	0.0043039	0.0282499	FALSE	NS	3.40509	3.83689	3.74142	3.54509	3.8419	4.03443	4.18967	9.5934	13.2896	12.3745	10.6729	13.3393	15.3865	17.248	17939	N-acetyl galactosaminidase, alpha
Pdia3	0.514584	9.14228	0.0043046	0.0282499	FALSE	NS	7.51508	7.98285	7.76814	7.91217	7.51794	7.42757	7.13627	181.921	251.974	216.993	239.879	182.285	171.156	139.679	14827	protein disulfide isomerase associated 3
Zfyve1	-0.261869	5.32451	0.00432357	0.0283568	FALSE	NS	2.58297	2.82391	2.667	2.50431	2.85193	3.01071	2.95894	4.99171	6.08081	5.35108	4.67376	6.21965	7.05959	6.77551	217695	zinc finger, FYVE domain containing 1
Tapbpl	-0.408708	3.79774	0.00432918	0.0283681	FALSE	NS	2.47026	2.44554	2.57517	2.34634	2.80411	2.77482	3.04064	4.54144	4.4473	4.95941	4.08533	5.98426	5.84393	7.22853	213233	TAP binding protein-like
Prodh	-0.384269	4.81352	0.00433067	0.0283681	FALSE	NS	3.13973	3.5365	3.20518	3.14203	3.69658	3.49143	3.84421	7.81358	10.6036	8.22266	7.82763	11.9653	10.2467	13.3622	19125	proline dehydrogenase
Eif4h	-0.284914	7.49066	0.00435196	0.0284867	FALSE	NS	5.90597	6.07439	5.97259	6.02376	6.28047	6.30865	6.48618	58.9618	66.3866	61.7955	64.0629	76.7337	78.2671	88.6465	22384	eukaryotic translation initiation factor 4H
Noc2l	0.318358	5.55413	0.00435416	0.0284867	FALSE	NS	3.57908	3.86177	3.63431	3.66014	3.362	3.60979	3.43197	10.9512	13.5381	11.4176	11.6419	9.28163	11.2083	9.79256	57741	NOC2 like nucleolar associated transcriptional repressor
Gstm5	0.586597	6.67957	0.0043597	0.0285053	FALSE	NS	7.02264	7.01753	7.05051	7.49578	6.81689	6.66194	6.51387	129.024	128.565	131.561	179.491	111.743	100.262	90.3843	14866	glutathione S-transferase, mu 5
Cep63	-0.260723	5.23279	0.00436685	0.0285344	FALSE	NS	2.1517	2.22176	2.20129	2.04923	2.37391	2.46652	2.45231	3.44352	3.66462	3.59891	3.13885	4.18343	4.52708	4.47292	28135	centrosomal protein 63
Slmap	-0.821861	6.01161	0.00437014	0.0285383	FALSE	NS	2.26536	2.32784	2.54876	2.11607	2.74216	2.6534	3.65513	3.80775	4.02053	4.85133	3.33512	5.69073	5.2915	11.598	83997	sarcolemma associated protein
Tmem18	-0.301695	4.42157	0.00438677	0.0286291	FALSE	NS	2.72967	2.87187	2.84604	2.72308	3.05354	3.12828	3.20384	5.63305	6.32015	6.19023	5.60282	7.30246	7.74391	8.21409	211986	transmembrane protein 18
Kcnh2	-0.387994	7.04724	0.0043918	0.0286443	FALSE	NS	4.41442	4.76667	4.36515	4.33009	5.02109	4.94208	4.80266	20.3242	26.2214	19.6083	19.1135	31.4712	29.7406	26.909	16511	potassium voltage-gated channel, subfamily H (eag-related), member 2
Hmgb3	0.458331	5.12325	0.00439683	0.0286483	FALSE	NS	3.78468	4.04717	4.05062	3.9709	3.85149	3.5461	3.4032	12.7817	15.5318	15.5713	14.6805	13.4349	10.6811	9.57953	15354	high mobility group box 3
Aldh4a1	-0.344065	4.36782	0.00439784	0.0286483	FALSE	NS	1.93676	2.07146	2.1252	2.07293	2.26089	2.44656	2.45727	2.82846	3.20312	3.36263	3.20742	3.79286	4.45115	4.49178	212647	aldehyde dehydrogenase 4 family, member A1
Fnta	-0.336007	6.06086	0.00440208	0.0286583	FALSE	NS	4.99659	4.96694	4.91677	4.98932	5.20151	5.38959	5.53935	30.9244	30.2751	29.2061	30.7639	35.7968	40.9208	45.5062	14272	farnesyltransferase, CAAX box, alpha
Klhl12	-0.294211	4.55538	0.00440748	0.0286758	FALSE	NS	2.70735	2.88399	2.68126	2.60708	2.92201	3.05942	3.15821	5.5312	6.3819	5.41416	5.09269	6.57902	7.33639	7.92723	240756	kelch-like 12
Retreg2	-0.39608	6.56904	0.0044243	0.0287505	FALSE	NS	4.87479	4.97764	4.93032	5.01471	5.21931	5.30616	5.69904	28.3399	30.5078	29.4911	31.3279	36.2537	38.5653	50.9496	227298	reticulophagy regulator family member 2
Mbip	0.398947	3.26514	0.00442441	0.0287505	FALSE	NS	2.3953	2.6761	2.67026	2.37129	2.29309	2.3309	2.19681	4.26086	5.39128	5.36544	4.17403	3.90105	4.03121	3.58466	217588	MAP3K12 binding inhibitory protein 1
Cdkn2b	1.59043	2.5511	0.00442896	0.0287624	TRUE	Elevated	2.33599	2.38749	3.04676	3.21281	0.803648	1.51163	2.23543	4.04896	4.23247	7.26356	8.27155	0.745509	1.85131	3.70902	12579	cyclin dependent kinase inhibitor 2B
Tln2	-0.504567	7.60814	0.00444061	0.028818	FALSE	NS	3.42219	3.81058	3.58803	2.98029	3.86525	4.07585	4.09158	9.71964	13.0313	11.0256	6.89144	13.5732	15.8637	16.0485	70549	talin 2
Plekhg5	0.458135	7.86313	0.00444298	0.028818	FALSE	NS	5.50875	5.85775	5.62597	5.19665	5.09683	5.30698	5.16543	44.53	56.9906	48.3841	35.6732	33.2214	38.5878	34.8881	269608	pleckstrin homology domain containing, family G (with RhoGef domain) member 5
TrnL1	2.06789	-1.10132	0.00444631	0.0288219	TRUE	Elevated	2.78623	1.99466	3.4944	2.64647	1.07569	1.00815	1.73436	5.89825	2.98523	10.2699	5.26131	1.10773	1.01132	2.32733	NA	NULL
Septin4	-1.44211	4.97335	0.00445397	0.0288538	TRUE	Reduced	2.62168	2.2265	2.52031	2.21047	2.50348	3.38412	4.62984	5.15465	3.67998	4.73706	3.62828	4.6705	9.44051	23.7584	18952	septin 4
Micall2	0.845612	4.25983	0.00445945	0.0288717	FALSE	NS	2.12416	2.70114	2.57053	2.48579	2.16687	1.97668	1.39227	3.35949	5.50315	4.94029	4.60139	3.49048	2.93586	1.62491	231830	MICAL-like 2
Hltf	0.420288	4.41255	0.00447761	0.0289715	FALSE	NS	1.85708	2.06305	2.00053	1.73731	1.78011	1.69747	1.53292	2.62274	3.1787	3.00148	2.33414	2.43452	2.24333	1.89371	20585	helicase-like transcription factor
Psmc6	0.314375	5.89976	0.00448646	0.029011	FALSE	NS	4.55059	4.77468	4.84324	4.82793	4.48407	4.56446	4.54953	22.4349	26.3729	27.7052	27.4022	21.379	22.6613	22.4177	67089	proteasome (prosome, macropain) 26S subunit, ATPase, 6
Romo1	0.447236	5.35902	0.00450494	0.0291127	FALSE	NS	6.12058	6.16195	6.09964	6.45015	5.76925	5.88633	5.93755	68.5789	70.603	67.5765	86.4358	53.5402	58.1511	60.2888	67067	reactive oxygen species modulator 1
Cyp4f15	-1.24741	3.29186	0.00451094	0.0291285	TRUE	Reduced	1.5885	1.19628	2.22763	1.10245	2.52456	2.24114	2.98388	2.00736	1.29149	3.68365	1.14719	4.75398	3.72771	6.9111	106648	cytochrome P450, family 4, subfamily f, polypeptide 15
Med21	0.436905	3.96958	0.0045129	0.0291285	FALSE	NS	4.43336	4.46893	4.52037	4.63974	4.0112	4.3332	4.20243	20.6061	21.1454	21.9491	23.9289	15.1247	19.1568	17.4102	108098	mediator complex subunit 21
Rbm33	0.616299	6.58092	0.00451572	0.0291289	FALSE	NS	3.34629	3.67804	3.42651	2.79725	2.99488	2.89416	2.67153	9.17028	11.7997	9.75184	5.95115	6.97168	6.43409	5.37102	381626	RNA binding motif protein 33
Emb	0.480923	8.07747	0.00452271	0.0291561	FALSE	NS	6.37495	6.42182	6.82787	6.55929	6.31031	6.15192	6.00755	81.9951	84.7352	112.604	93.307	78.3584	70.1071	63.3358	13723	embigin
Pla2g4a	-0.531027	5.59878	0.0045487	0.0293051	FALSE	NS	3.53217	4.03071	3.67595	3.76754	4.53684	4.37384	4.03225	10.5688	15.3443	11.7812	12.6189	22.2126	19.7327	15.3617	18783	phospholipase A2, group IVA (cytosolic, calcium-dependent)
P4ha1	0.776808	8.98361	0.00455136	0.0293051	FALSE	NS	6.74192	7.29967	7.03804	6.95307	6.67333	6.411	5.70233	106.033	156.551	130.42	122.903	101.064	84.095	51.068	18451	procollagen-proline, 2-oxoglutarate 4-dioxygenase (proline 4-hydroxylase), alpha 1 polypeptide
2510009E07Rik	-0.367285	5.91398	0.00455597	0.0293169	FALSE	NS	3.41973	3.61227	3.48851	3.12396	3.84087	3.67331	3.96179	9.70145	11.2293	10.2239	7.71775	13.3291	11.7578	14.5818	72190	RIKEN cDNA 2510009E07 gene
Nrep	-0.768673	9.45034	0.00456168	0.0293202	FALSE	NS	7.45032	7.72647	7.5156	7.52814	8.80648	8.46714	7.6957	173.892	210.787	181.987	183.585	446.728	352.886	206.317	27528	neuronal regeneration related protein
Aqp5	0.615818	6.63051	0.00456203	0.0293202	FALSE	NS	6.41656	6.03664	6.15705	6.32186	5.61376	5.61539	5.93938	84.4237	64.6463	70.3603	78.996	47.9676	48.0232	60.3664	11830	aquaporin 5
Glt8d1	0.312583	5.92139	0.00457072	0.0293582	FALSE	NS	4.27899	4.48242	4.34641	4.30916	4.14313	4.27584	3.97689	18.4135	21.3534	19.3422	18.8238	16.6688	18.3711	14.7457	76485	glycosyltransferase 8 domain containing 1
Rars1	0.34982	5.66448	0.00458078	0.0294049	FALSE	NS	4.46756	4.6409	4.71193	4.66087	4.4362	4.42545	4.23086	21.1244	23.9489	25.2078	24.2966	20.6485	20.4878	17.7766	104458	arginyl-tRNA synthetase 1
Ap3s1	0.271384	5.12242	0.00460199	0.0295231	FALSE	NS	4.26886	4.43612	4.4744	4.3698	4.21033	4.21367	4.2067	18.2777	20.6474	21.2294	19.6748	17.5112	17.5542	17.4647	11777	adaptor-related protein complex 3, sigma 1 subunit
Orc2	0.333957	4.51356	0.0046076	0.0295247	FALSE	NS	2.75738	3.04348	3.04776	2.77621	2.69331	2.79232	2.58634	5.76166	7.24477	7.26925	5.85051	5.46795	5.92743	5.00572	18393	origin recognition complex, subunit 2
Batf3	1.28042	0.550929	0.00460782	0.0295247	TRUE	Elevated	0.988217	2.01426	1.616	2.03688	0.906995	0.969947	1.0893	0.983732	3.03973	2.06525	3.10358	0.875136	0.958769	1.12771	381319	basic leucine zipper transcription factor, ATF-like 3
ND6	1.1869	3.22597	0.00461555	0.0295563	TRUE	Elevated	3.95326	4.23503	5.19182	3.72693	3.23327	3.65747	3.12686	14.4899	17.8308	35.5505	12.2409	8.404	11.6185	7.73533	NA	NULL
Qdpr	-0.571941	5.20794	0.00461942	0.0295632	FALSE	NS	4.49352	4.5305	4.4966	4.60939	4.71368	5.11152	5.5791	21.5261	22.1108	21.5741	23.4098	25.2397	33.5717	46.8053	110391	quinoid dihydropteridine reductase
Dcaf15	0.305093	4.70744	0.00463584	0.0296169	FALSE	NS	3.23267	3.36991	3.32969	3.06974	2.9377	3.12378	3.10319	8.40003	9.33819	9.05393	7.39625	6.66191	7.71671	7.59316	212123	DDB1 and CUL4 associated factor 15
Cplx3	-2.58316	4.43078	0.00463725	0.0296169	TRUE	Reduced	2.47625	1.3887	1.66335	2.06635	2.54555	2.95208	5.53981	4.56449	1.61843	2.16751	3.18826	4.83832	6.73862	45.5208	235415	complexin 3
Pianp	-0.872132	3.95783	0.00463787	0.0296169	FALSE	NS	2.30776	2.00108	2.16987	2.24647	2.82503	2.43482	3.50696	3.95115	3.003	3.49982	3.7452	6.0863	4.40698	10.3684	319352	PILR alpha associated neural protein
Nop58	0.521305	5.3078	0.00463902	0.0296169	FALSE	NS	3.48817	4.107	4.00892	3.76485	3.55067	3.59136	3.1575	10.2213	16.2317	15.0993	12.5936	10.7181	11.0534	7.92281	55989	NOP58 ribonucleoprotein
Ipo7	0.427932	6.64819	0.00464856	0.0296598	FALSE	NS	4.33719	4.74083	4.60221	4.08912	4.2065	4.17014	3.98328	19.2127	25.7383	23.2887	16.0196	17.4622	17.0026	14.8156	233726	importin 7
P4hb	0.331211	7.86522	0.00465723	0.0296972	FALSE	NS	6.09078	6.50627	6.32332	6.37136	6.09682	6.0834	6.0661	67.1568	89.9038	79.0773	81.7885	67.4422	66.8089	66.0006	18453	prolyl 4-hydroxylase, beta polypeptide
Fto	-0.385311	6.28687	0.00469914	0.0299404	FALSE	NS	3.84799	4.19739	4.08574	3.73383	4.24524	4.28631	4.67791	13.3999	17.346	15.9797	12.3044	17.9646	18.5123	24.5972	26383	FTO alpha-ketoglutarate dependent dioxygenase
Sord	-0.692682	5.9218	0.00470103	0.0299404	FALSE	NS	4.48082	4.38005	4.54623	4.4853	4.53917	5.314	5.65374	21.3286	19.8222	22.3642	21.3981	22.2502	38.7808	49.3436	20322	sorbitol dehydrogenase
Mettl22	0.605897	4.14627	0.00470591	0.0299492	FALSE	NS	3.25468	2.82198	3.09537	3.18642	2.73573	2.50264	2.72266	8.54456	6.07132	7.5467	8.10349	5.66095	4.66721	5.60087	239706	methyltransferase 22, Kin17 lysine
Ank	0.381867	6.35789	0.00471	0.0299492	FALSE	NS	4.59478	4.54527	4.55826	4.39314	4.06478	4.18634	4.45863	23.1639	22.3487	22.5599	20.0119	15.7348	17.206	20.9879	11732	progressive ankylosis
Slc25a11	-0.247242	6.23227	0.00471092	0.0299492	FALSE	NS	4.95801	5.10529	5.03081	5.01189	5.26686	5.32659	5.45304	30.0821	33.4228	31.6907	31.2648	37.502	39.1295	42.8056	67863	solute carrier family 25 (mitochondrial carrier oxoglutarate carrier), member 11
Ap3m1	0.569117	5.50629	0.00475536	0.0302135	FALSE	NS	3.22931	3.59653	3.49259	3.17305	3.17221	3.01832	2.55935	8.3782	11.0966	10.2557	8.01952	8.01424	7.10225	4.89444	55946	adaptor-related protein complex 3, mu 1 subunit
Enoph1	-0.743663	3.91823	0.00476361	0.0302478	FALSE	NS	2.28902	2.36756	2.06692	2.17225	2.55008	2.63395	3.41474	3.88723	4.16068	3.1899	3.50726	4.85667	5.20724	9.66445	67870	enolase-phosphatase 1
A930015D03Rik	-0.604084	1.36625	0.00476841	0.030257	FALSE	NS	1.78463	1.73774	1.76978	1.95025	2.16456	2.44936	2.38905	2.4453	2.33513	2.41001	2.86442	3.48331	4.46172	4.23812	77810	RIKEN cDNA A930015D03 gene
Entpd1	1.44733	4.01624	0.00477079	0.030257	TRUE	Elevated	2.49937	1.9939	2.59138	2.56719	1.85527	1.34633	0.988535	4.6544	2.98312	5.02673	4.92652	2.61819	1.54265	0.984169	12495	ectonucleoside triphosphate diphosphohydrolase 1
Tctn2	0.34432	4.53769	0.00478211	0.0302931	FALSE	NS	3.12487	3.42146	3.2045	3.03298	2.95865	3.08776	2.84611	7.72326	9.71427	8.21828	7.18501	6.77395	7.50173	6.1906	67978	tectonic family member 2
Gria1	0.998324	5.11866	0.00478221	0.0302931	FALSE	NS	2.71452	2.55786	3.06734	2.45798	1.71699	1.58742	2.49262	5.56373	4.88835	7.38227	4.49448	2.28749	2.00512	4.628	14799	glutamate receptor, ionotropic, AMPA1 (alpha 1)
Ube2r2	-0.255612	6.1811	0.00479845	0.0303676	FALSE	NS	4.15257	4.43417	4.30476	4.33839	4.60829	4.6246	4.66742	16.7847	20.6181	18.7634	19.2295	23.3912	23.6686	24.4116	67615	ubiquitin-conjugating enzyme E2R 2
Rbms2	-0.333361	6.52846	0.00479973	0.0303676	FALSE	NS	3.79213	4.10184	3.85733	3.61803	4.14471	4.38739	4.17137	12.853	16.1702	13.4935	11.2782	16.6882	19.9284	17.018	56516	RNA binding motif, single stranded interacting protein 2
Pdzd8	-0.40171	5.43069	0.00480689	0.0303947	FALSE	NS	2.39692	2.77686	2.72159	2.28396	3.03514	2.9225	2.92527	4.26677	5.8536	5.596	3.87014	7.19725	6.58161	6.59617	107368	PDZ domain containing 8
Dipk2a	-0.609841	5.56837	0.00482492	0.0304742	FALSE	NS	3.1576	3.48699	3.42267	3.28261	4.15423	4.07234	3.63751	7.92344	10.2121	9.72327	8.73111	16.8052	15.8227	11.4451	68861	divergent protein kinase domain 2A
Selenom	-0.715735	5.26309	0.00482522	0.0304742	FALSE	NS	4.97471	4.92558	4.96037	5.26046	5.23416	5.77996	6.2998	30.4439	29.3911	30.133	37.3317	36.639	53.9467	77.7824	114679	selenoprotein M
Aftph	-0.336448	5.16852	0.00482835	0.0304757	FALSE	NS	2.97507	3.19274	3.03943	3.0281	3.40222	3.26078	3.62186	6.86294	8.14348	7.22167	7.15735	9.57234	8.585	11.3108	216549	aftiphilin
Ezh1	-0.656992	4.56886	0.00483556	0.030503	FALSE	NS	1.98905	2.0022	2.02637	1.76756	2.12647	2.38066	2.97343	2.96975	3.00611	3.0738	2.40477	3.36647	4.20775	6.85399	14055	enhancer of zeste 1 polycomb repressive complex 2 subunit
Plekha1	-0.404398	6.17683	0.0048606	0.0306279	FALSE	NS	3.5254	3.75737	3.64438	3.15129	4.04978	3.92055	3.96274	10.5146	12.5233	11.5045	7.88449	15.5617	14.1427	14.5921	101476	pleckstrin homology domain containing, family A (phosphoinositide binding specific) member 1
Trpc4ap	-0.304746	6.54013	0.00486375	0.0306279	FALSE	NS	4.64384	4.79834	4.72956	4.61939	4.89396	5.04418	5.26831	23.9997	26.8255	25.5301	23.5797	28.7323	31.9952	37.5407	56407	transient receptor potential cation channel, subfamily C, member 4 associated protein
Mtss1	-0.433206	5.97181	0.00486405	0.0306279	FALSE	NS	2.67868	3.14339	2.79185	2.42744	3.2079	3.17393	3.28593	5.40271	7.83597	5.92517	4.37938	8.24005	8.02504	8.7536	211401	MTSS I-BAR domain containing 1
Adamts4	1.06412	7.47964	0.00488159	0.030717	TRUE	Elevated	4.81387	5.40301	5.00947	4.59862	4.44622	4.21546	3.07345	27.1267	41.3124	31.2108	23.2282	20.7995	17.5772	7.41787	240913	ADAM metallopeptidase with thrombospondin type 1 motif 4
Exosc8	0.409126	3.44214	0.00488402	0.030717	FALSE	NS	3.49735	3.63037	3.64122	3.79223	3.24224	3.43359	3.37159	10.293	11.3837	11.4772	12.854	8.4626	9.80472	9.35022	69639	exosome component 8
Klf7	0.626099	4.01594	0.00488817	0.0307248	FALSE	NS	1.6081	1.78546	1.69815	1.25577	1.39703	1.26509	1.07623	2.0485	2.44728	2.24484	1.38794	1.63359	1.40342	1.10852	93691	Kruppel-like transcription factor 7 (ubiquitous)
Dbt	-0.466181	3.1105	0.00489144	0.0307271	FALSE	NS	1.66986	1.64526	1.7407	1.43454	1.88826	1.95888	2.19984	2.18184	2.12803	2.34197	1.70295	2.70188	2.8876	3.5943	13171	dihydrolipoamide branched chain transacylase E2
Kdm1a	0.273371	6.35713	0.0049021	0.0307626	FALSE	NS	4.62479	4.8925	4.76862	4.57559	4.57731	4.56579	4.45155	23.6718	28.7023	26.2582	22.8445	22.873	22.6832	20.8801	99982	lysine (K)-specific demethylase 1A
Cdh1	-0.615763	7.93483	0.00490292	0.0307626	FALSE	NS	5.25663	5.99265	5.44398	5.34001	6.21609	6.47379	5.87929	37.23	62.675	42.5313	39.5044	73.3413	87.8804	57.8628	12550	cadherin 1
Hdgfl3	-0.354693	5.24846	0.00492355	0.0308737	FALSE	NS	2.03648	2.40348	2.24315	2.14502	2.45226	2.45986	2.75913	3.10242	4.29076	3.73428	3.42299	4.47272	4.50163	5.76987	29877	HDGF like 3
Klhl26	-0.385854	4.44104	0.00495619	0.03106	FALSE	NS	2.44288	2.56507	2.76022	2.53448	2.83945	2.96442	3.12967	4.43725	4.91785	5.77499	4.79367	6.15747	6.80509	7.75235	234378	kelch-like 26
Sparcl1	-1.47789	4.53636	0.00496565	0.0311008	TRUE	Reduced	2.3569	2.06018	2.41511	2.39589	3.03257	2.71574	4.58601	4.12269	3.17039	4.33359	4.26303	7.18264	5.56928	23.0174	13602	SPARC-like 1
Pmm1	-0.920491	4.03244	0.0049694	0.0311059	FALSE	NS	3.37056	3.32939	3.28111	3.38256	3.61468	3.93617	4.95564	9.34281	9.05188	8.72103	9.42922	11.2497	14.3076	30.0311	29858	phosphomannomutase 1
Kif3c	-0.495498	4.83141	0.00498467	0.031183	FALSE	NS	2.18662	2.26391	2.11022	2.00476	2.44673	2.38235	2.9444	3.55238	3.80291	3.31757	3.01321	4.45177	4.21385	6.69756	16570	kinesin family member 3C
Vamp2	-0.960115	6.81012	0.00499494	0.0312287	FALSE	NS	5.4351	5.12663	5.22941	5.17691	5.62173	5.82738	7.01204	42.2642	33.9356	36.5155	35.1747	48.2391	55.7829	128.073	22318	vesicle-associated membrane protein 2
Mcrip2	-0.489811	2.08327	0.00500533	0.0312752	FALSE	NS	1.9023	2.06254	2.09302	2.10041	2.31858	2.46844	2.6797	2.73809	3.17721	3.26641	3.28832	3.98842	4.53447	5.40724	68241	MAPK regulated corepressor interacting protein 2
Smagp	-0.750714	2.76606	0.00504237	0.031488	FALSE	NS	2.12901	2.25469	2.02186	2.25504	2.24653	2.97065	3.20582	3.37417	3.77232	3.06106	3.77348	3.74539	6.83887	8.22672	207818	small cell adhesion glycoprotein
Necab1	-0.574373	7.20863	0.00504612	0.0314906	FALSE	NS	4.25975	4.9231	4.67896	3.98691	4.9893	5.29517	5.07213	18.1564	29.3389	24.6158	14.8555	30.7635	38.2649	32.6406	69352	N-terminal EF-hand calcium binding protein 1
Btrc	-0.428923	5.07849	0.00504874	0.0314906	FALSE	NS	1.70678	1.79712	1.78807	1.6085	1.88624	2.00972	2.37486	2.26431	2.47527	2.45353	2.04935	2.69671	3.02703	4.18686	12234	beta-transducin repeat containing protein
Orai3	-0.44928	3.93598	0.00509357	0.031741	FALSE	NS	2.77319	2.78819	2.84635	2.93405	3.06117	3.32555	3.51841	5.83619	5.90764	6.1918	6.64254	7.34646	9.02515	10.459	269999	ORAI calcium release-activated calcium modulator 3
Limk1	0.278895	4.70328	0.00509702	0.031741	FALSE	NS	2.51113	2.72218	2.55137	2.36873	2.36742	2.3923	2.37977	4.70065	5.59869	4.8619	4.16488	4.16016	4.24993	4.20452	16885	LIM domain kinase 1
Tmem129	-0.271586	4.80404	0.00509791	0.031741	FALSE	NS	3.24018	3.41539	3.28391	3.1218	3.47405	3.65997	3.62966	8.44914	9.66931	8.73994	7.70475	10.1121	11.6404	11.3776	68366	transmembrane protein 129
Gm9118	0.606413	1.6006	0.00510373	0.0317586	FALSE	NS	1.88583	2.14972	2.14555	1.97194	1.62798	1.83071	1.51428	2.69566	3.43741	3.42462	2.92295	2.0908	2.55712	1.85656	668347	nucleophosmin 1 pseudogene
Tspan7	-0.759996	6.80236	0.00510825	0.0317679	FALSE	NS	4.07967	3.83144	3.909	3.90143	4.34781	4.34383	5.32567	15.9085	13.2357	14.022	13.9434	19.362	19.3059	39.1038	21912	tetraspanin 7
Ndufab1-ps	0.809618	0.913542	0.00511312	0.031773	FALSE	NS	2.08977	2.58016	2.18705	2.28006	1.35707	1.86299	1.9342	3.25679	4.98006	3.55374	3.85698	1.56165	2.63762	2.82166	102634451	NADH:ubiquinone oxidoreductase subunit AB1b
4921524J17Rik	0.351054	3.68562	0.00511797	0.031773	FALSE	NS	2.98378	3.4239	3.25711	3.10766	2.92887	2.95912	2.99279	6.91057	9.73241	8.56065	7.61983	6.61511	6.7765	6.96009	66714	RIKEN cDNA 4921524J17 gene
Slc1a3	-1.75922	5.12999	0.00512039	0.031773	TRUE	Reduced	2.60215	1.46946	1.87105	1.67916	2.71082	2.73465	4.47504	5.07192	1.76919	2.65799	2.20241	5.54695	5.65598	21.2393	20512	solute carrier family 1 (glial high affinity glutamate transporter), member 3
Pacsin2	-0.273173	5.36807	0.00512256	0.031773	FALSE	NS	2.72575	2.85084	2.9021	2.65018	3.0473	3.07668	3.15654	5.61506	6.2142	6.47512	5.27746	7.26661	7.43669	7.91689	23970	protein kinase C and casein kinase substrate in neurons 2
Ptn	-0.571722	6.66769	0.0051241	0.031773	FALSE	NS	5.83947	5.54002	5.7714	6.0233	6.6146	6.24933	6.4896	56.2604	45.5279	53.6216	64.0422	96.9928	75.0739	88.8596	19242	pleiotrophin
Pradc1	-0.720424	1.98972	0.00514423	0.0318624	FALSE	NS	1.41327	1.71284	1.47968	1.70126	1.71715	2.24017	2.44565	1.66341	2.27804	1.78888	2.25186	2.28786	3.72452	4.44771	73327	protease-associated domain containing 1
Tmed3	0.493733	6.1506	0.00514455	0.0318624	FALSE	NS	5.67966	5.8229	5.71311	6.18521	5.34433	5.5529	5.51221	50.2565	55.6066	51.4586	71.7668	39.6259	45.945	44.6393	66111	transmembrane p24 trafficking protein 3
Camk2a	0.531481	5.17171	0.00514808	0.0318656	FALSE	NS	2.8883	3.29256	3.02836	2.45977	2.57043	2.49498	2.59369	6.40397	8.79849	7.15879	4.50129	4.93987	4.6372	5.03639	12322	calcium/calmodulin-dependent protein kinase II alpha
Wdr55	0.359961	3.53186	0.00515424	0.0318851	FALSE	NS	3.15063	3.08118	3.14219	2.93545	2.8226	2.83644	2.86242	7.88045	7.46307	7.82866	6.64995	6.07434	6.14255	6.27234	67936	WD repeat domain 55
Ptpru	0.831423	8.26418	0.00516332	0.0319225	FALSE	NS	5.68698	6.10209	5.87277	5.58803	5.53034	5.09377	4.36848	50.5172	67.6929	57.5974	47.1021	45.2165	33.1489	19.6559	19273	protein tyrosine phosphatase receptor type U
Oxa1l	-0.300987	5.24919	0.00516967	0.0319431	FALSE	NS	3.67414	3.92067	3.76642	3.79263	3.96494	4.22436	4.25249	11.7651	14.144	12.6083	12.8579	14.6158	17.6922	18.0602	69089	oxidase assembly 1-like
Tatdn2	-0.30401	5.50582	0.00517369	0.0319493	FALSE	NS	3.53799	3.79312	3.5365	3.49684	4.01044	3.90653	3.93207	10.6156	12.8626	10.6036	10.289	15.1162	13.9963	14.264	381801	TatD DNase domain containing 2
Vamp1	-1.00322	3.44482	0.00517926	0.0319514	TRUE	Reduced	2.00978	1.51475	1.62096	1.53065	2.15402	2.1619	3.06359	3.0272	1.85749	2.07579	1.88917	3.45067	3.47502	7.36052	22317	vesicle-associated membrane protein 1
Psma5	0.373519	5.78359	0.00518008	0.0319514	FALSE	NS	5.50194	5.49675	5.68213	5.7535	5.3212	5.38299	5.29942	44.3156	44.1529	50.3443	52.9482	38.9798	40.7293	38.3808	26442	proteasome subunit alpha 5
Trim68	-0.526702	3.40574	0.00519495	0.0320244	FALSE	NS	2.12885	2.37269	2.15945	1.78951	2.65805	2.73161	2.42667	3.37369	4.17907	3.46744	2.45696	5.31181	5.64194	4.3765	101700	tripartite motif-containing 68
Gnaq	0.357693	5.80983	0.00520308	0.0320558	FALSE	NS	3.02851	3.43043	3.24515	2.83294	2.81841	2.91359	2.97109	7.15964	9.78111	8.48175	6.12526	6.05384	6.53491	6.84128	14682	guanine nucleotide binding protein, alpha q polypeptide
Acat1	-0.299905	5.04687	0.00521401	0.0321045	FALSE	NS	3.1682	3.3417	3.37475	3.15705	3.5832	3.4895	3.74517	7.98922	9.138	9.37291	7.92005	10.9853	10.2317	12.4094	110446	acetyl-Coenzyme A acetyltransferase 1
Capg	1.39399	3.09023	0.0052358	0.0322198	TRUE	Elevated	2.23135	2.33976	2.87701	3.37996	1.26855	1.69896	2.18116	3.69574	4.06218	6.34628	9.41042	1.4092	2.24668	3.53518	12332	capping actin protein, gelsolin like
Paqr3	0.421634	4.9455	0.00526898	0.0323803	FALSE	NS	1.86122	1.8972	1.99694	1.57561	1.6269	1.51711	1.65837	2.63315	2.72489	2.99153	1.98061	2.08849	1.86217	2.1566	231474	progestin and adipoQ receptor family member III
Mxd4	-0.332186	6.05099	0.00527085	0.0323803	FALSE	NS	4.07528	3.94334	4.00216	3.93626	4.37623	4.4387	4.34608	15.857	14.3838	15.0239	14.3085	19.7671	20.6862	19.3376	17122	Max dimerization protein 4
Mrpl18	0.314039	4.75363	0.00527107	0.0323803	FALSE	NS	3.52843	3.62868	3.67027	3.5827	3.45709	3.40788	3.30822	10.5389	11.3692	11.731	10.9812	9.98217	9.61384	8.90544	67681	mitochondrial ribosomal protein L18
Smo	-0.312083	7.04962	0.00528746	0.0324621	FALSE	NS	4.66484	4.99873	4.76635	4.62447	5.18747	5.2451	4.99546	24.3662	30.9717	26.2155	23.6663	35.4405	36.9257	30.8995	319757	smoothened, frizzled class receptor
C87436	-0.447875	3.75739	0.00530537	0.0325347	FALSE	NS	1.27124	1.27846	1.38738	1.17991	1.38426	1.74336	1.70652	1.4137	1.4258	1.61604	1.26562	1.61038	2.34814	2.26372	232196	expressed sequence C87436
Mtx2	0.378046	5.05779	0.00530706	0.0325347	FALSE	NS	4.75448	4.79778	4.91487	4.99533	4.61922	4.62617	4.51871	25.9924	26.8149	29.1665	30.8966	23.5766	23.6954	21.9227	53375	metaxin 2
Galnt2	0.43042	7.61872	0.00530853	0.0325347	FALSE	NS	5.32027	5.88103	5.62176	5.53912	5.34086	5.38332	5.01156	38.9539	57.9341	48.24	45.4988	39.5285	40.739	31.2575	108148	polypeptide N-acetylgalactosaminyltransferase 2
Gm7332	0.840656	2.13945	0.00532246	0.0325961	FALSE	NS	2.81949	3.01097	2.65977	3.22325	2.18817	2.6167	2.08087	6.05915	7.06105	5.31933	8.33889	3.55727	5.13345	3.23061	654361	protein phosphatase 1, regulatory (inhibitor) subunit 14B pseudogene
Tmem201	-0.28982	5.86219	0.00532888	0.0325961	FALSE	NS	2.68419	2.88617	2.72205	2.52383	2.85555	3.08556	3.1359	5.4272	6.39306	5.5981	4.75108	6.23778	7.4888	7.79024	230917	transmembrane protein 201
Adamtsl4	0.89989	7.50304	0.00532998	0.0325961	FALSE	NS	5.1554	5.88586	5.5655	5.17731	4.87405	5.00831	3.86073	34.6394	58.1318	46.3568	35.1848	28.3248	31.1849	13.5277	229595	ADAMTS-like 4
Spock1	0.490936	6.45891	0.00533087	0.0325961	FALSE	NS	3.78506	4.0946	4.02212	3.66087	3.35527	3.2773	3.86052	12.7853	16.0843	15.2473	11.6483	9.23381	8.69541	13.5256	20745	sparc/osteonectin, cwcv and kazal-like domains proteoglycan 1
Cstf2t	-0.408833	4.88082	0.00534629	0.0326714	FALSE	NS	2.67228	2.9931	3.05907	2.81707	3.03499	3.36446	3.54154	5.37437	6.96182	7.33437	6.04728	7.19639	9.29922	10.6442	83410	cleavage stimulation factor, 3' pre-RNA subunit 2, tau
Slc31a1	0.299601	6.77895	0.00538471	0.0328872	FALSE	NS	4.86227	4.96738	4.96049	4.61284	4.5952	4.73056	4.61082	28.0864	30.2846	30.1356	23.4683	23.1709	25.5485	23.4341	20529	solute carrier family 31, member 1
Gpd1l	-0.245198	5.83947	0.00539923	0.0329568	FALSE	NS	3.52938	3.68829	3.5591	3.47354	3.82602	3.83663	3.93739	10.5465	11.891	10.7868	10.1081	13.1823	13.287	14.3204	333433	glycerol-3-phosphate dehydrogenase 1-like
Oard1	-0.393623	4.16168	0.00541794	0.033052	FALSE	NS	2.67474	2.65981	2.64395	2.64689	2.91405	2.98034	3.2957	5.38522	5.31948	5.2504	5.26317	6.53731	6.89174	8.81986	106821	O-acyl-ADP-ribose deacylase 1
Akirin1	0.357631	6.58367	0.00544834	0.0332076	FALSE	NS	5.40778	5.37489	5.46677	5.38227	5.1826	5.2605	4.9701	41.4526	40.4958	43.2244	40.7086	35.3176	37.3326	30.3436	68050	akirin 1
Pheta1	-0.391165	3.41039	0.0054528	0.0332076	FALSE	NS	2.0767	2.4221	2.12655	2.16831	2.58753	2.58652	2.57933	3.21841	4.35949	3.36671	3.49497	5.0107	5.0065	4.97661	231717	PH domain containing endocytic trafficking adaptor 1
Slc25a16	-0.414065	3.54795	0.00545289	0.0332076	FALSE	NS	1.97143	2.05718	2.2081	1.86561	2.43015	2.31349	2.5084	2.92157	3.16171	3.62065	2.64422	4.38951	3.97085	4.68989	73132	solute carrier family 25 (mitochondrial carrier, Graves disease autoantigen), member 16
Rab33b	-0.37917	4.12963	0.00546177	0.0332384	FALSE	NS	2.29896	2.52892	2.35484	2.27355	2.47232	2.80997	2.93653	3.92103	4.7714	4.11538	3.83512	4.54937	6.01271	6.6557	19338	RAB33B, member RAS oncogene family
Plekha2	0.600394	6.29098	0.00546424	0.0332384	FALSE	NS	3.64913	4.19472	4.01522	3.84347	3.63573	3.629	2.9931	11.5458	17.312	15.1697	13.3549	11.4298	11.3719	6.96184	83436	pleckstrin homology domain-containing, family A (phosphoinositide binding specific) member 2
Rpl29	0.397797	5.14151	0.00547403	0.0332728	FALSE	NS	5.0867	5.1173	4.98152	5.27841	4.72529	4.86892	4.87066	32.9819	33.7105	30.5926	37.8114	25.4517	28.2207	28.2561	19944	ribosomal protein L29
Ppp1r7	-0.329953	4.85807	0.00547619	0.0332728	FALSE	NS	2.81859	2.95572	2.98094	2.87936	3.07674	3.29527	3.43911	6.05474	6.7582	6.89498	6.35822	7.43706	8.81694	9.84615	66385	protein phosphatase 1, regulatory subunit 7
Stmp1	0.442736	4.31341	0.00549671	0.0333783	FALSE	NS	4.33001	4.07236	4.27291	4.38655	3.89437	3.98293	3.94612	19.1124	15.823	18.3319	19.9162	13.8704	14.8118	14.4134	67705	short transmembrane mitochondrial protein 1
Tert	0.775276	3.99311	0.00551971	0.0334987	FALSE	NS	2.04726	2.50028	2.33744	1.75531	1.89254	1.71526	1.32875	3.13319	4.65794	4.05406	2.376	2.71288	2.28356	1.51185	21752	telomerase reverse transcriptase
Kras	0.470478	5.53665	0.0055361	0.0335789	FALSE	NS	3.13983	3.39966	3.47532	3.25855	3.21336	2.88537	2.78132	7.81423	9.55359	10.1218	8.57021	8.27509	6.38896	5.8748	16653	Kirsten rat sarcoma viral oncogene homolog
Afg2a	0.366907	3.33697	0.00556842	0.0337555	FALSE	NS	1.85936	2.14483	2.04189	2.07798	1.78479	1.87153	1.81563	2.62847	3.42241	3.11783	3.22216	2.44569	2.65921	2.52012	57815	AFG2 AAA ATPase homolog A
Ier3	1.39311	3.66647	0.00558242	0.033821	TRUE	Elevated	3.39743	4.1406	3.78153	4.27728	2.66343	1.72087	3.4158	9.53731	16.6379	12.7517	18.3905	5.33538	2.29635	9.67228	15937	immediate early response 3
Lipt2	-0.678567	2.79479	0.0055964	0.0338795	FALSE	NS	2.13404	2.42551	2.16203	2.77474	3.02356	3.02294	3.0921	3.38945	4.37218	3.47545	5.84352	7.13173	7.12823	7.52736	67164	lipoyl(octanoyl) transferase 2 (putative)
Pcmtd2	-0.424825	5.15073	0.00559849	0.0338795	FALSE	NS	1.4271	1.65523	1.53285	1.21567	1.7201	1.71138	1.96981	1.68906	2.14973	1.89357	1.32249	2.2946	2.27475	2.91717	245867	protein-L-isoaspartate (D-aspartate) O-methyltransferase domain containing 2
Ppp2r3c	0.345663	4.15137	0.00562189	0.0339723	FALSE	NS	2.85967	2.85184	2.96378	2.80553	2.73594	2.60659	2.59631	6.2585	6.21923	6.80163	5.99114	5.66191	5.09064	5.04736	59032	protein phosphatase 2, regulatory subunit B'', gamma
Tpp2	0.446174	5.2001	0.0056229	0.0339723	FALSE	NS	2.94932	3.37795	3.09699	2.85374	2.87698	2.83408	2.5364	6.72383	9.39595	7.5563	6.22874	6.34611	6.13086	4.8014	22019	tripeptidyl peptidase II
Man2a2	-0.425432	7.63169	0.00562988	0.0339723	FALSE	NS	4.49724	4.98211	4.67554	4.19586	5.02814	5.05419	5.19591	21.5842	30.6056	24.5551	17.3266	31.6302	32.2249	35.6542	140481	mannosidase 2, alpha 2
Abca5	-0.49601	6.13367	0.00563091	0.0339723	FALSE	NS	2.93584	3.31395	3.09118	2.4881	3.50635	3.49173	3.47742	6.65199	8.94488	7.52195	4.6104	10.3636	10.249	10.138	217265	ATP-binding cassette, sub-family A member 5
Dtna	-0.266515	6.57813	0.00563235	0.0339723	FALSE	NS	3.0224	3.10202	3.05216	2.90449	3.25602	3.41941	3.32087	7.12517	7.58621	7.29455	6.4875	8.55344	9.69906	8.9927	13527	dystrobrevin alpha
Tfg	0.269026	6.00274	0.00563312	0.0339723	FALSE	NS	3.38739	3.79055	3.62144	3.45318	3.40526	3.39256	3.38906	9.46418	12.8379	11.3072	9.95241	9.59465	9.50178	9.47629	21787	Trk-fused gene
Emc1	0.341483	5.35878	0.00563808	0.0339779	FALSE	NS	2.75003	3.1964	2.91985	2.63387	2.61707	2.6711	2.69468	5.72732	8.16666	6.5677	5.2069	5.13503	5.36916	5.47409	230866	ER membrane protein complex subunit 1
Mir1249	-1.75618	-0.729523	0.00564048	0.0339779	TRUE	Reduced	2.36115	1.53796	1.28037	1.14271	3.1785	3.56506	2.58186	4.1378	1.90384	1.42902	1.20795	8.05363	10.8356	4.98713	100526461	microRNA 1249
Ro60	-0.461129	4.75004	0.00564725	0.0339994	FALSE	NS	1.6176	2.00151	1.83919	1.42281	2.15963	2.12917	2.09028	2.06864	3.0042	2.5781	1.68107	3.46799	3.37465	3.25831	20822	Ro60, Y RNA binding protein
Tprg1l	-0.397286	6.43495	0.00566315	0.0340757	FALSE	NS	4.44989	4.42313	4.55511	4.61838	4.7678	4.91914	5.23306	20.855	20.4534	22.5085	23.5624	26.2427	29.2558	36.6103	67808	transformation related protein 63 regulated 1 like
Zbtb4	-0.703991	6.02058	0.00566924	0.0340882	FALSE	NS	2.6753	3.052	2.78385	2.48077	2.93837	3.28394	3.96046	5.38772	7.29364	5.88689	4.58195	6.66542	8.74011	14.5675	75580	zinc finger and BTB domain containing 4
Rtn3	-0.378465	8.2442	0.0056717	0.0340882	FALSE	NS	5.63975	5.71819	5.68576	5.62855	5.92879	6.00495	6.40428	48.8578	51.6438	50.4736	48.4723	59.9179	63.2199	83.6995	20168	reticulon 3
Chst10	-0.405897	4.56413	0.0056892	0.034174	FALSE	NS	2.71898	2.92714	2.84111	2.78497	3.04467	3.13555	3.52772	5.58409	6.60601	6.16571	5.89225	7.25156	7.7881	10.5332	98388	carbohydrate sulfotransferase 10
Plin2	0.701752	3.92563	0.00571493	0.0342693	FALSE	NS	2.07297	2.26529	2.46538	2.54341	2.13846	1.78834	1.64326	3.20751	3.8075	4.52273	4.82967	3.40292	2.45416	2.1237	11520	perilipin 2
Snhg1	0.338305	4.48943	0.0057168	0.0342693	FALSE	NS	5.46392	5.52104	5.63919	5.66503	5.28722	5.41243	5.28504	43.1372	44.9195	48.8387	49.7393	38.049	41.5896	37.9902	83673	small nucleolar RNA host gene 1
Scn1b	2.23958	4.29743	0.00571786	0.0342693	TRUE	Elevated	3.83032	3.80223	4.08387	4.268	0.978891	0.885894	3.24205	13.2246	12.9504	15.9577	18.2662	0.97095	0.847909	8.46139	20266	sodium channel, voltage-gated, type I, beta
Tmem109	-0.3241	5.56462	0.00571803	0.0342693	FALSE	NS	4.01983	4.14751	3.96811	4.14562	4.2683	4.48894	4.61601	15.2214	16.7225	14.6502	16.6994	18.2703	21.4546	23.522	68539	transmembrane protein 109
Nradd	-0.430133	2.53615	0.00575386	0.0344645	FALSE	NS	2.06994	2.38726	2.32204	2.07742	2.60958	2.56554	2.7243	3.19869	4.23164	4.00038	3.22052	5.10325	4.91978	5.60838	67169	neurotrophin receptor associated death domain
Tmed2	0.246266	6.43811	0.00575825	0.0344712	FALSE	NS	5.27513	5.47883	5.39404	5.33448	5.23495	5.2176	5.18256	37.7234	43.5955	41.05	39.3495	36.6596	36.2096	35.3168	56334	transmembrane p24 trafficking protein 2
Tcp1	0.480632	8.13293	0.00576608	0.0344985	FALSE	NS	6.85838	6.88839	6.97371	7.05741	6.74262	6.55967	6.32667	115.032	117.471	124.689	132.196	106.085	93.332	79.2632	21454	t-complex protein 1
Plcb4	-0.722763	5.09721	0.00577301	0.0345205	FALSE	NS	1.62315	1.70798	1.61145	1.18066	1.85138	1.88635	2.52324	2.08048	2.26704	2.05558	1.2668	2.60846	2.697	4.74873	18798	phospholipase C, beta 4
Cxadr	0.427357	7.06177	0.0057918	0.0346132	FALSE	NS	3.67851	4.08681	3.91812	3.60796	3.67981	3.53152	3.2762	11.8039	15.9923	14.1172	11.1928	11.8155	10.5636	8.68803	13052	coxsackie virus and adenovirus receptor
Madd	-0.917602	4.75332	0.00579629	0.0346205	FALSE	NS	2.25215	2.02615	1.89763	1.6629	2.40091	2.36521	3.36817	3.76393	3.07317	2.726	2.16652	4.28135	4.15229	9.32574	228355	MAP-kinase activating death domain
Bcl10	0.36998	4.69266	0.00580465	0.0346401	FALSE	NS	3.66729	3.89405	3.98817	3.85956	3.71236	3.60529	3.43311	11.7047	13.8671	14.8693	13.5159	12.1078	11.1703	9.80114	12042	B cell leukemia/lymphoma 10
Mboat2	-0.305367	5.92497	0.00580614	0.0346401	FALSE	NS	1.92125	2.16363	2.0762	1.90537	2.25302	2.43444	2.26328	2.78752	3.4804	3.21694	2.74605	3.76679	4.40554	3.80082	67216	membrane bound O-acyltransferase domain containing 2
Fzd2	1.08147	4.72515	0.00581809	0.0346919	TRUE	Elevated	2.95172	3.32189	3.12116	3.03375	2.66348	2.44154	1.38235	6.73673	8.99971	7.70085	7.18935	5.33559	4.43221	1.60693	57265	frizzled class receptor 2
Fbn2	-1.29004	4.47066	0.00583264	0.034759	TRUE	Reduced	0.626238	1.2461	1.2581	0.698053	2.15758	1.8904	1.18095	0.543535	1.37199	1.39181	0.622314	3.46165	2.70739	1.26726	14119	fibrillin 2
Eif4a-ps4	0.469546	4.36648	0.0058517	0.0348434	FALSE	NS	3.51462	3.77361	3.71477	3.77787	3.0431	3.65331	3.28933	10.4289	12.6763	12.1298	12.7168	7.24259	11.5822	8.77656	13674	eukaryotic translation initiation factor 4A, pseudogene 4
Prelid2	1.17619	1.42177	0.00585374	0.0348434	TRUE	Elevated	2.01971	2.20409	2.78652	2.31576	1.84072	1.74726	0.938206	3.05503	3.60784	5.89962	3.97869	2.58189	2.35719	0.916144	77619	PRELI domain containing 2
Gm23262	1.6273	-1.25298	0.0058567	0.0348434	TRUE	Elevated	1.46228	1.78378	2.24828	1.93303	1.31241	0.928251	0.501408	1.75543	2.44327	3.75117	2.81856	1.48356	0.902968	0.415594	115486847	predicted gene, 23262
Lrrc75b	0.403245	6.45875	0.00586133	0.0348513	FALSE	NS	4.15027	4.24161	4.34724	3.85048	3.87649	3.94561	3.73029	16.7564	17.917	19.354	13.4248	13.6872	14.4081	12.2718	192734	leucine rich repeat containing 75B
Cenpb	-0.341841	6.36054	0.00587793	0.0349304	FALSE	NS	4.4527	4.74676	4.73507	4.86739	5.05044	5.11351	5.19791	20.8976	25.8482	25.6316	28.1897	32.1385	33.6194	35.705	12616	centromere protein B
Frmd8	0.337701	4.62689	0.00590432	0.0350675	FALSE	NS	2.91895	3.20667	3.04978	3.04552	2.79906	2.93479	2.76675	6.56296	8.23218	7.28088	7.25642	5.95989	6.64647	5.80575	67457	FERM domain containing 8
Tpst1	0.475526	4.17753	0.00591632	0.035119	FALSE	NS	2.95371	3.34864	3.31125	3.36152	2.85667	2.70215	3.12791	6.74736	9.18691	8.92624	9.27825	6.24342	5.50773	7.74166	22021	protein-tyrosine sulfotransferase 1
Gm12602	-0.443545	4.2749	0.00592214	0.0351338	FALSE	NS	3.4368	3.51669	3.45766	3.46579	4.05115	4.12439	3.64534	9.82878	10.4453	9.98648	10.0486	15.5774	16.4407	11.5128	102637941	predicted gene 12602
Git1	-0.303697	6.03075	0.00594125	0.0352247	FALSE	NS	3.97634	4.1048	3.98154	3.89783	4.24177	4.29946	4.52103	14.7398	16.2056	14.7966	13.9061	17.9191	18.691	21.9597	216963	GIT ArfGAP 1
Map3k11	-0.282743	4.76911	0.00594413	0.0352247	FALSE	NS	2.37395	2.68256	2.66217	2.57396	2.80156	2.93369	2.9233	4.1836	5.41993	5.32984	4.95441	5.97195	6.64063	6.5858	26403	mitogen-activated protein kinase kinase kinase 11
Spc25	0.851857	2.75462	0.00594969	0.0352379	FALSE	NS	1.69203	2.39512	2.13327	2.24094	1.68229	1.75798	1.23912	2.23111	4.26021	3.38711	3.72706	2.20936	2.38225	1.36054	66442	SPC25, NDC80 kinetochore complex component, homolog (S. cerevisiae)
Dhrs1	-0.392134	5.21896	0.00596513	0.0353096	FALSE	NS	4.34425	4.27179	4.24875	4.29123	4.90369	4.55074	4.7605	19.3118	18.3168	18.0109	18.5789	28.9334	22.4374	26.1053	52585	dehydrogenase/reductase 1
Pdk1	0.549567	6.15439	0.00597626	0.0353557	FALSE	NS	3.34409	3.67048	3.7111	3.30576	3.33272	3.12886	2.73939	9.15484	11.7328	12.0964	8.88859	9.07508	7.74743	5.67786	228026	pyruvate dehydrogenase kinase, isoenzyme 1
Pmvk	-0.367445	4.31796	0.00598214	0.0353706	FALSE	NS	2.48435	2.58836	2.64862	2.58512	2.83912	2.98027	3.06699	4.59581	5.01415	5.27068	5.00064	6.15585	6.89134	7.38025	68603	phosphomevalonate kinase
Pfn2	-0.401635	6.26459	0.00598913	0.0353921	FALSE	NS	4.92687	5.20093	4.97033	5.04087	5.24305	5.43188	5.81114	29.4183	35.7821	30.3485	31.9195	36.8717	42.1677	55.1473	18645	profilin 2
Polr3h	0.362951	5.9217	0.00600563	0.0354698	FALSE	NS	3.32668	3.47556	3.4591	3.42981	3.24016	3.28485	2.96838	9.03299	10.1237	9.9975	9.77649	8.44899	8.74623	6.82655	78929	polymerase (RNA) III (DNA directed) polypeptide H
Stx2	-0.435196	4.19352	0.00601857	0.0355246	FALSE	NS	2.03889	2.00227	1.95988	1.9505	2.41189	2.46045	2.30784	3.10928	3.00631	2.8903	2.8651	4.32172	4.50388	3.95141	13852	syntaxin 2
Hibadh	-0.331588	5.8781	0.00602162	0.0355246	FALSE	NS	4.74121	5.14082	4.92685	4.96233	5.19466	5.25065	5.58162	25.7453	34.2811	29.418	30.1752	35.6226	37.0717	46.8888	58875	3-hydroxyisobutyrate dehydrogenase
Cldn5	2.01256	1.84426	0.00607192	0.0357923	TRUE	Elevated	1.51016	1.73076	2.22012	2.73488	1.23233	0.785039	0.692737	1.84841	2.31903	3.65933	5.65703	1.34946	0.723139	0.616347	12741	claudin 5
Tex261	-0.250157	5.91701	0.00607378	0.0357923	FALSE	NS	3.9181	4.09078	4.07017	3.86983	4.2115	4.28055	4.41372	14.117	16.0392	15.7975	13.6196	17.5263	18.4345	20.3138	21766	testis expressed gene 261
Pfdn4	0.562578	3.24931	0.00608218	0.0358112	FALSE	NS	3.61579	3.48658	3.74264	3.80557	3.38601	3.26775	3.03638	11.2592	10.2089	12.3859	12.9827	9.45422	8.63143	7.20428	109054	prefoldin 4
Pcif1	-0.384026	5.23643	0.0060841	0.0358112	FALSE	NS	3.04828	3.1356	3.25971	3.02851	3.37971	3.38782	3.82042	7.27226	7.78842	8.57792	7.15966	9.40867	9.46731	13.1273	228866	phosphorylated CTD interacting factor 1
Gm9791	0.555712	1.38603	0.00608861	0.0358112	FALSE	NS	2.25883	2.34611	2.17027	2.30626	1.79491	2.02679	1.90156	3.78604	4.08452	3.50109	3.94598	2.46993	3.07497	2.73618	100040232	calcium regulated heat stable protein 1 pseudogene
Dgcr2	-0.301448	7.04364	0.0060952	0.0358112	FALSE	NS	4.69998	5.05363	4.82211	4.5466	5.17901	5.16867	5.12091	24.9917	32.2119	27.2879	22.3702	35.2274	34.9688	33.7976	13356	DiGeorge syndrome critical region gene 2
Adam10	0.459395	6.75706	0.00609605	0.0358112	FALSE	NS	4.41087	4.78859	4.72807	4.34585	4.42054	4.21022	3.96079	20.2717	26.6381	25.5028	19.3344	20.4149	17.5098	14.571	11487	a disintegrin and metallopeptidase domain 10
Bglap	1.46392	0.856669	0.00609732	0.0358112	TRUE	Elevated	2.44988	2.35863	2.17261	2.53057	1.98132	1.32442	0.594707	4.46371	4.12884	3.5084	4.77802	2.94854	1.50432	0.510165	12096	bone gamma carboxyglutamate protein
Carmil1	-0.615794	3.76999	0.0061248	0.0359526	FALSE	NS	1.40061	1.61714	1.28224	1.1848	1.70537	1.97213	1.84801	1.64014	2.06767	1.43216	1.27331	2.26113	2.92346	2.60004	68732	capping protein regulator and myosin 1 linker 1
Tmub1	-0.332597	3.78246	0.0061358	0.0359971	FALSE	NS	3.22643	3.32434	3.32287	3.24915	3.4764	3.64435	3.84469	8.35951	9.01672	9.00652	8.50807	10.1301	11.5043	13.367	64295	transmembrane and ubiquitin-like domain containing 1
Stxbp3	-0.314253	4.81005	0.00614843	0.0360512	FALSE	NS	3.39435	3.53516	3.54966	3.38271	3.86667	3.94846	3.66285	9.51479	10.5928	10.7099	9.43034	13.5876	14.4385	11.6657	20912	syntaxin binding protein 3
Elfn1	0.47772	5.56937	0.00616313	0.0361174	FALSE	NS	2.94811	3.41439	3.25387	2.79099	2.7132	2.98501	2.57697	6.71736	9.66189	8.53924	5.92107	5.55773	6.91733	4.96685	243312	leucine rich repeat and fibronectin type III, extracellular 1
Psme4	0.594623	7.02052	0.0061765	0.0361756	FALSE	NS	4.08096	4.31958	4.36518	4.08067	4.05192	3.75058	3.27239	15.9235	18.9675	19.6087	15.9201	15.5862	12.4598	8.66244	103554	proteasome (prosome, macropain) activator subunit 4
Setd7	-0.547672	7.98639	0.00618689	0.0362164	FALSE	NS	4.65316	5.00636	4.82275	4.0488	5.10615	5.44413	5.25164	24.1617	31.1413	27.3004	15.5505	33.4432	42.5357	37.0978	73251	SET domain containing (lysine methyltransferase) 7
Evi5l	-0.473756	4.78446	0.0062024	0.0362833	FALSE	NS	2.3245	2.41796	2.38637	2.13884	2.58206	2.5746	3.12442	4.00892	4.34414	4.2284	3.40408	4.98796	4.95704	7.72057	213027	ecotropic viral integration site 5 like
Ssr2	0.421938	7.20509	0.00620612	0.0362833	FALSE	NS	6.74341	6.94035	6.81626	7.07589	6.63009	6.67222	6.37779	106.145	121.816	111.694	133.913	98.0506	100.986	82.1584	66256	signal sequence receptor, beta
Acp6	0.424828	4.62892	0.00620861	0.0362833	FALSE	NS	3.61717	3.99647	3.70137	3.82029	3.52732	3.62299	3.24063	11.2709	14.9609	12.0084	13.1261	10.53	11.3205	8.45206	66659	acid phosphatase 6, lysophosphatidic
Ttyh2	0.892017	2.70585	0.00622141	0.0363087	FALSE	NS	1.59264	1.69378	1.9774	1.67456	0.954218	0.975024	1.63745	2.016	2.23503	2.93783	2.19221	0.93753	0.965674	2.11116	117160	tweety family member 2
Cdk14	-0.745588	5.13835	0.00622222	0.0363087	FALSE	NS	2.31085	2.36334	2.20983	1.91141	2.39598	2.69754	3.4136	3.96175	4.14559	3.62619	2.76176	4.26335	5.48695	9.65603	18647	cyclin dependent kinase 14
Smarcd3	-0.274413	5.35233	0.00622327	0.0363087	FALSE	NS	3.26169	3.51128	3.34609	3.10894	3.54785	3.71145	3.64392	8.59108	10.4025	9.16887	7.62747	10.6952	12.0996	11.5006	66993	SWI/SNF related BAF chromatin remodeling complex subunit D3
Phlda3	0.750168	4.55997	0.00622808	0.0363167	FALSE	NS	4.06442	3.95172	4.20522	4.70279	3.42882	3.69128	3.81642	15.7307	14.4734	17.4458	25.0423	9.76907	11.9177	13.0882	27280	pleckstrin homology like domain, family A, member 3
Pcyt2	-0.583509	4.21586	0.00626176	0.036493	FALSE	NS	2.82327	2.66238	2.76556	2.70982	3.04104	3.10486	3.75219	6.07763	5.33077	5.80012	5.54238	7.23081	7.60314	12.4748	68671	phosphate cytidylyltransferase 2, ethanolamine
Zbtb38	-0.480906	5.369	0.00629197	0.0366488	FALSE	NS	1.45344	1.80061	1.57953	1.25809	1.72754	1.89918	2.11744	1.73861	2.48367	1.98873	1.39179	2.31163	2.73001	3.33924	245007	zinc finger and BTB domain containing 38
Hspa2	-0.405419	4.56669	0.00630193	0.0366772	FALSE	NS	2.83057	3.13451	3.1323	3.03667	3.31437	3.5766	3.52368	6.11356	7.78174	7.76833	7.20597	8.94776	10.9306	10.5009	15512	heat shock protein 2
Glud1	-0.337145	6.27565	0.00630724	0.0366772	FALSE	NS	4.31462	4.35232	4.5316	4.36929	4.68533	4.67302	5.01916	18.899	19.4257	22.1285	19.6674	24.7292	24.5105	31.4277	14661	glutamate dehydrogenase 1
Fam3c	-0.491408	3.74628	0.00630998	0.0366772	FALSE	NS	2.09898	2.21893	2.15096	2.09823	2.32616	2.47261	2.9538	3.28408	3.65548	3.44124	3.28183	4.01469	4.55046	6.74787	27999	FAM3 metabolism regulating signaling molecule C
Selenoo	-0.412554	4.40892	0.00631074	0.0366772	FALSE	NS	2.94689	2.97069	3.11864	3.17448	3.42192	3.37242	3.70266	6.71084	6.8391	7.68567	8.02849	9.71771	9.3562	12.02	223776	selenoprotein O
Icmt	-0.421904	5.99776	0.00632254	0.0367257	FALSE	NS	3.44893	3.50149	3.47965	3.30834	3.60535	3.79987	4.24242	9.92021	10.3254	10.1552	8.90627	11.1707	12.9276	17.9276	57295	isoprenylcysteine carboxyl methyltransferase
Rab4a	-0.79644	3.12933	0.00632824	0.0367386	FALSE	NS	2.71946	2.48913	2.44083	2.46282	2.77598	3.08439	3.84299	5.58626	4.61441	4.42954	4.51292	5.84942	7.48192	13.3501	19341	RAB4A, member RAS oncogene family
Vps4a	-0.351361	5.52426	0.0063443	0.0368116	FALSE	NS	4.2414	4.38529	4.34284	4.19891	4.5073	4.58239	4.99796	17.9143	19.898	19.292	17.3653	21.7423	22.9572	30.9547	116733	vacuolar protein sorting 4A
C1qa	1.34942	3.69083	0.00635229	0.0368377	TRUE	Elevated	4.10294	3.09639	3.52153	4.26837	2.49707	2.05469	3.30815	16.1834	7.55274	10.4838	18.2711	4.64539	3.15455	8.90493	12259	complement component 1, q subcomponent, alpha polypeptide
Stt3b	0.352185	6.91234	0.00636839	0.0368713	FALSE	NS	4.61148	5.09122	4.86468	4.58475	4.63782	4.54339	4.40608	23.4452	33.0887	28.135	22.9965	23.8956	22.3183	20.2013	68292	STT3, subunit of the oligosaccharyltransferase complex, homolog B (S. cerevisiae)
Gm24455	1.19892	-0.333986	0.00636888	0.0368713	TRUE	Elevated	3.15045	3.33845	2.5387	2.98697	2.06038	2.41752	1.76485	7.87934	9.1152	4.81065	6.92806	3.17098	4.34252	2.39839	115487282	predicted gene, 24455
Aldh1a1	-0.344935	10.3319	0.00637333	0.0368713	FALSE	NS	8.37178	8.72933	8.42963	8.50308	8.8992	9.02179	8.89359	330.251	423.414	343.804	361.813	476.449	518.793	474.594	11668	aldehyde dehydrogenase family 1, subfamily A1
Gm23969	2.13461	-1.95338	0.00637472	0.0368713	TRUE	Elevated	1.99602	2.91751	2.1083	1.64753	1.0859	1.01792	0.557538	2.98898	6.5554	3.31184	2.13296	1.1227	1.02499	0.471755	115489598	predicted gene, 23969
Sdk2	1.06086	6.64628	0.00637552	0.0368713	TRUE	Elevated	3.10545	3.70498	3.37668	2.51805	2.73138	2.48957	1.72242	7.60664	12.041	9.38681	4.72807	5.64092	4.6161	2.2999	237979	sidekick cell adhesion molecule 2
Laptm4b	-0.494939	6.50373	0.00639122	0.0369336	FALSE	NS	5.32627	5.40832	5.36843	5.38692	5.66588	5.71294	6.35704	39.1206	41.4684	40.3102	40.8432	49.7691	51.4526	80.9708	114128	lysosomal-associated protein transmembrane 4B
Atic	-0.271595	5.15655	0.00639329	0.0369336	FALSE	NS	3.4973	3.81671	3.84621	3.55772	3.97273	4.02762	4.0382	10.2926	13.0911	13.3822	10.7755	14.7004	15.3093	15.4293	108147	5-aminoimidazole-4-carboxamide ribonucleotide formyltransferase/IMP cyclohydrolase
Lacc1	-0.509127	6.53932	0.00642436	0.0370928	FALSE	NS	4.50582	4.88698	4.62893	4.26044	5.3011	5.30779	4.76476	21.7188	28.5889	23.7427	18.1655	38.4267	38.6098	26.1853	210808	laccase domain containing 1
Hgsnat	-0.276099	4.90912	0.00645779	0.0372654	FALSE	NS	2.59586	2.79372	2.70868	2.64699	2.83707	2.99165	3.15055	5.04548	5.93414	5.53724	5.2636	6.14569	6.95381	7.87994	52120	heparan-alpha-glucosaminide N-acetyltransferase
Chid1	0.376084	5.88912	0.00648977	0.0374251	FALSE	NS	3.62938	3.87251	3.52613	3.83123	3.48948	3.43554	3.43602	11.3752	13.6468	10.5205	13.2336	10.2315	9.81931	9.82292	68038	chitinase domain containing 1
Olfml2b	-0.622489	4.95948	0.00649254	0.0374251	FALSE	NS	2.56144	3.40673	2.96892	2.67342	3.45367	3.84992	3.3059	4.90295	9.60542	6.8295	5.3794	9.9562	13.4192	8.8895	320078	olfactomedin-like 2B
Sidt2	-0.376574	5.11137	0.00650147	0.0374561	FALSE	NS	2.31161	2.31834	2.2161	1.95567	2.44633	2.60925	2.67632	3.96436	3.98759	3.64637	2.87895	4.45029	5.10188	5.39224	214597	SID1 transmembrane family, member 2
Rgs2	-1.17124	3.94883	0.00651778	0.0375241	TRUE	Reduced	2.12328	1.91758	2.36238	1.96765	2.68998	2.34227	3.93594	3.35685	2.77788	4.1422	2.91129	5.45304	4.07101	14.3051	19735	regulator of G-protein signaling 2
U2af1	0.297464	6.08593	0.00652037	0.0375241	FALSE	NS	5.81669	6.0826	6.13118	5.92438	5.81533	5.87323	5.63855	55.3636	66.7713	69.092	59.7318	55.3103	57.6163	48.8163	108121	U2 small nuclear ribonucleoprotein auxiliary factor (U2AF) 1
Pacsin1	-1.77389	5.01965	0.00653996	0.0376163	TRUE	Reduced	2.80494	2.03297	2.06059	2.07954	2.7071	2.92191	5.00697	5.98828	3.09248	3.17158	3.22671	5.53009	6.57851	31.155	23969	protein kinase C and casein kinase substrate in neurons 1
Cln6	-0.569564	3.96037	0.00656085	0.0376997	FALSE	NS	2.49742	2.84836	2.79692	2.78556	2.9358	3.17603	3.7161	4.64673	6.20181	5.94956	5.89503	6.65179	8.03818	12.1419	76524	ceroid-lipofuscinosis, neuronal 6
Snrpert	0.472015	2.13157	0.00656379	0.0376997	FALSE	NS	3.41482	3.69464	3.60999	3.5499	3.12274	3.22639	3.297	9.66506	11.9478	11.21	10.7118	7.7104	8.35926	8.82872	102632439	small nuclear ribonucleoprotein E, pseudogene
Pitpnb	-0.37047	6.10698	0.00656515	0.0376997	FALSE	NS	4.48366	4.35447	4.48704	4.43777	4.61445	4.91093	5.09825	21.3726	19.4563	21.4251	20.6721	23.4956	29.0841	33.2552	56305	phosphatidylinositol transfer protein, beta
Calb2	-3.3921	3.93701	0.00657971	0.0377628	TRUE	Reduced	2.8393	0.90734	1.23455	1.49803	2.56126	2.92018	6.30178	6.15673	0.875585	1.35308	1.82458	4.90221	6.56942	77.8907	12308	calbindin 2
Smtn	0.660693	3.61165	0.00659533	0.0378265	FALSE	NS	1.28569	1.5955	1.82024	1.62002	1.34811	1.26979	1.05441	1.43798	2.02198	2.53139	2.07378	1.54579	1.41126	1.07687	29856	smoothelin
Cttn	0.30161	7.66888	0.00659799	0.0378265	FALSE	NS	5.66423	5.9652	5.92379	5.79786	5.72334	5.60405	5.53378	49.7111	61.4749	59.7071	54.6326	51.8319	47.6394	45.3271	13043	cortactin
Hmcn1	0.872925	5.75721	0.00660925	0.0378692	FALSE	NS	1.87888	2.28134	2.03458	1.2061	1.12668	1.45258	1.47276	2.67788	3.86131	3.09704	1.30713	1.18356	1.73698	1.77552	545370	hemicentin 1
Rnd2	-1.12681	3.75817	0.00661584	0.0378692	TRUE	Reduced	3.07117	2.45163	2.95064	3.3303	3.4843	3.65727	4.81873	7.40455	4.47035	6.73093	9.05821	10.1913	11.6168	27.2217	11858	Rho family GTPase 2
Creg1	-0.699317	5.46259	0.00661619	0.0378692	FALSE	NS	4.03515	3.9646	3.9385	4.04618	4.06247	4.72745	5.24847	15.3947	14.6122	14.3323	15.5204	15.708	25.4914	37.0142	433375	cellular repressor of E1A-stimulated genes 1
Nubpl	0.362389	2.9194	0.00662285	0.0378815	FALSE	NS	2.32434	2.54458	2.58046	2.48803	2.20282	2.30049	2.2799	4.00835	4.83438	4.9813	4.61011	3.6038	3.92626	3.85644	76826	nucleotide binding protein-like
Smim13	-0.6665	3.59883	0.0066255	0.0378815	FALSE	NS	1.66863	1.64273	1.58086	1.51017	1.8569	1.90666	2.57353	2.17912	2.12256	1.99147	1.84844	2.6223	2.74939	4.95264	108934	small integral membrane protein 13
Pgd	-0.226722	5.84236	0.00663801	0.0379325	FALSE	NS	4.4486	4.67012	4.46306	4.4432	4.76049	4.81291	4.84342	20.8355	24.4592	21.0554	20.7538	26.105	27.1079	27.7087	110208	phosphogluconate dehydrogenase
Nxt2	-0.562016	3.61497	0.00665607	0.0380151	FALSE	NS	1.8699	2.2151	2.11013	1.80254	2.3072	2.30609	2.85954	2.65506	3.64314	3.31729	2.48834	3.9492	3.94543	6.25786	237082	nuclear transport factor 2-like export factor 2
Trpc1	-0.689466	3.98393	0.00667421	0.0380982	FALSE	NS	1.70984	2.0857	1.82938	1.51703	1.89937	2.37536	2.76204	2.27125	3.24481	2.55385	1.862	2.73051	4.18867	5.78355	22063	transient receptor potential cation channel, subfamily C, member 1
Ccnl2	0.416015	6.6272	0.00669108	0.038149	FALSE	NS	3.87254	4.07775	4.01205	3.5494	3.66874	3.59406	3.45371	13.6471	15.886	15.1342	10.7078	11.7175	11.0759	9.95644	56036	cyclin L2
Tpi1	0.324693	9.02075	0.00669182	0.038149	FALSE	NS	8.3676	8.4793	8.50875	8.47727	8.06104	8.20419	8.38693	329.292	355.88	363.241	355.38	266.064	293.922	333.747	21991	triosephosphate isomerase 1
Gmps	0.279471	5.45192	0.00669395	0.038149	FALSE	NS	2.39735	2.75127	2.70273	2.43113	2.4188	2.37605	2.43788	4.26833	5.73309	5.51033	4.39316	4.34724	4.19113	4.41846	229363	guanine monophosphate synthetase
Rnf19b	0.392316	5.20786	0.00669905	0.0381575	FALSE	NS	3.89643	3.90361	3.94001	4.09586	3.66786	3.54728	3.81279	13.8916	13.9659	14.3483	16.0993	11.7097	10.6906	13.0528	75234	ring finger protein 19B
Gcdh	-0.405452	3.88841	0.00671509	0.0382134	FALSE	NS	1.85062	1.93164	1.70701	1.75469	2.0063	2.13175	2.38308	2.60655	2.81489	2.26483	2.37454	3.0175	3.38249	4.2165	270076	glutaryl-Coenzyme A dehydrogenase
Apba3	0.32569	4.56931	0.0067161	0.0382134	FALSE	NS	3.02725	3.02481	3.14559	2.89794	2.77159	2.85536	2.82337	7.15256	7.13879	7.84945	6.4536	5.8286	6.23685	6.07816	57267	amyloid beta precursor protein binding family A member 3
Lamtor1	-0.345365	5.55071	0.00672095	0.0382192	FALSE	NS	5.03415	5.17444	5.12836	5.27165	5.36488	5.56287	5.78248	31.7665	35.1129	33.9777	37.6299	40.2088	46.2706	54.0426	66508	late endosomal/lysosomal adaptor, MAPK and MTOR activator 1
Hemk1	-0.327924	3.72592	0.00672436	0.0382192	FALSE	NS	2.17282	2.48829	2.22028	2.24979	2.65006	2.55985	2.64812	3.50904	4.61114	3.65984	3.75613	5.27695	4.89647	5.26851	69536	HemK methyltransferase family member 1
Xylt1	-1.25567	3.75323	0.00673881	0.0382808	TRUE	Reduced	1.70906	2.49339	1.8797	0.8558	2.95455	3.09139	2.5803	2.26948	4.63099	2.67999	0.809762	6.75191	7.52316	4.98063	233781	xylosyltransferase 1
5031425E22Rik	-0.446979	3.96735	0.00676207	0.0383923	FALSE	NS	1.86306	1.81984	2.0188	1.82953	2.1561	2.39233	2.3232	2.63779	2.53041	3.05247	2.5542	3.45708	4.25003	4.00442	269630	RIKEN cDNA 5031425E22 gene
Tgfb3	0.563714	4.63222	0.00678085	0.0384782	FALSE	NS	3.217	2.85368	3.13727	3.3452	2.69994	2.58421	2.92803	8.2985	6.22841	7.79858	9.16261	5.49773	4.99687	6.61071	21809	transforming growth factor, beta 3
Osbpl11	0.437442	5.07076	0.00678595	0.0384865	FALSE	NS	2.99488	3.13341	3.29352	3.1047	2.96334	2.84614	2.64046	6.97164	7.77506	8.80499	7.60219	6.79926	6.19075	5.23533	106326	oxysterol binding protein-like 11
Tsr2	-0.445961	5.01128	0.00679147	0.0384921	FALSE	NS	3.07404	3.09945	2.99873	2.95056	3.22184	3.39623	3.84659	7.42125	7.57095	6.99297	6.73047	8.32979	9.52851	13.3859	69499	TSR2 20S rRNA accumulation
Hspd1	0.345711	7.21192	0.00679422	0.0384921	FALSE	NS	5.62149	6.12378	5.96044	5.80452	5.71401	5.68397	5.45334	48.231	68.7335	61.269	54.89	51.4913	50.4099	42.8145	15510	heat shock protein 1 (chaperonin)
Ppp2r2a	0.240507	5.30421	0.00680675	0.0385173	FALSE	NS	3.29061	3.49254	3.45007	3.28835	3.24855	3.26227	3.20572	8.78528	10.2554	9.92884	8.76992	8.50413	8.5949	8.22609	71978	protein phosphatase 2, regulatory subunit B, alpha
Ddost	0.448698	8.00365	0.00680746	0.0385173	FALSE	NS	6.72219	7.17682	6.93641	7.03625	6.72987	6.75335	6.29655	104.58	143.69	121.481	130.257	105.143	106.885	77.6052	13200	dolichyl-di-phosphooligosaccharide-protein glycotransferase
Dab2ip	-0.403632	6.1452	0.0068096	0.0385173	FALSE	NS	2.92549	3.20539	3.01075	2.6026	3.21369	3.29441	3.60078	6.59733	8.22399	7.05986	5.07381	8.27721	8.81105	11.1323	69601	disabled 2 interacting protein
Nhlrc3	0.451618	2.09495	0.00683027	0.0386135	FALSE	NS	1.74978	1.97021	1.96167	1.64375	1.59633	1.59349	1.5482	2.36308	2.91825	2.89513	2.12476	2.02373	2.01779	1.92452	212114	NHL repeat containing 3
Vgll4	-0.372814	6.62049	0.00683534	0.0386215	FALSE	NS	3.94223	4.48721	4.24995	3.96044	4.67159	4.65102	4.46506	14.3719	21.4278	18.0267	14.5672	24.4852	24.1244	21.086	232334	vestigial like family member 4
Ndrg2	-1.45038	4.6384	0.00684541	0.0386577	TRUE	Reduced	2.76642	2.11843	2.54083	2.39669	2.96616	2.99068	4.792	5.80418	3.3422	4.81922	4.26593	6.81451	6.94848	26.7035	29811	N-myc downstream regulated gene 2
Myh10	-0.380064	7.40379	0.00685001	0.0386631	FALSE	NS	3.82076	4.29966	4.03409	3.64259	4.42941	4.45364	4.29646	13.1307	18.6937	15.3825	11.489	20.547	20.9119	18.6501	77579	myosin, heavy polypeptide 10, non-muscle
R3hdm2	-0.376089	6.38682	0.00685766	0.0386856	FALSE	NS	3.70419	3.93997	3.91255	3.51957	3.98427	4.12548	4.46972	12.0338	14.3479	14.059	10.4682	14.8265	16.454	21.1575	71750	R3H domain containing 2
Ankrd49	0.514391	3.57248	0.00686137	0.0386858	FALSE	NS	2.47592	2.52572	2.45705	2.42042	2.33758	2.15264	1.84195	4.5632	4.75861	4.49092	4.35327	4.05456	3.44641	2.58495	56503	ankyrin repeat domain 49
Slc27a3	0.807419	3.57125	0.00688258	0.03874	FALSE	NS	1.93877	2.22641	1.83104	1.41761	1.48855	1.53798	1.08325	2.83379	3.67969	2.55794	1.67143	1.80608	1.90388	1.11881	26568	solute carrier family 27 (fatty acid transporter), member 3
Wdr82	-0.260138	6.20415	0.00688311	0.03874	FALSE	NS	3.89759	4.14942	4.00529	3.70674	4.21791	4.2517	4.32961	13.9036	16.7459	15.0588	12.0569	17.6087	18.0498	19.1068	77305	WD repeat domain containing 82
Nfyc	-0.26437	4.79733	0.0068853	0.03874	FALSE	NS	3.04987	3.10764	3.09781	3.10321	3.3555	3.3814	3.47161	7.28136	7.61974	7.56119	7.59326	9.23547	9.42085	10.0932	18046	nuclear transcription factor-Y gamma
Luc7l	0.40922	6.64854	0.00688564	0.03874	FALSE	NS	3.91513	4.21439	4.02908	3.60073	3.79628	3.57338	3.54244	14.086	17.5635	15.3258	11.1318	12.8929	10.904	10.6515	66978	Luc7-like
Rab8b	-0.323576	4.67813	0.00689429	0.038768	FALSE	NS	2.35596	2.51771	2.4404	2.09693	2.59492	2.791	2.68939	4.11933	4.72671	4.42793	3.27799	5.04155	5.92107	5.45039	235442	RAB8B, member RAS oncogene family
Unc119	-0.788715	5.90344	0.00691217	0.0388338	FALSE	NS	4.89946	4.96902	4.81242	5.06502	5.14252	5.5254	6.43665	28.8459	30.3202	27.0986	32.4751	34.3225	45.0587	85.6216	22248	unc-119 lipid binding chaperone
Sar1b	0.423077	5.24111	0.00691334	0.0388338	FALSE	NS	4.89024	4.97435	5.06953	5.29972	4.72217	4.64396	4.86077	28.6557	30.436	32.58	38.3891	25.3946	24.0018	28.0561	66397	secretion associated Ras related GTPase 1B
Stmn3	-2.91117	2.9273	0.00696245	0.0390888	TRUE	Reduced	2.28144	1.01313	1.44673	1.54125	1.86108	2.61065	5.52227	3.86164	1.01829	1.72589	1.91047	2.6328	5.10781	44.9588	20262	stathmin-like 3
Prkacb	-0.550096	6.08004	0.0069749	0.0391214	FALSE	NS	3.28455	3.44322	3.39831	3.07122	3.5265	3.67159	4.33744	8.74422	9.87705	9.54371	7.40481	10.5234	11.7426	19.2162	18749	protein kinase, cAMP dependent, catalytic, beta
Wipi1	0.446102	6.4182	0.00697585	0.0391214	FALSE	NS	5.56371	5.77194	5.76177	5.54847	5.58645	5.23703	5.02192	46.2982	53.6421	53.2582	45.8012	47.0495	36.7141	31.49	52639	WD repeat domain, phosphoinositide interacting 1
Cdk4	0.400486	6.88864	0.00698099	0.0391214	FALSE	NS	6.21453	6.62809	6.39807	6.41653	6.11978	6.32819	5.81608	73.2608	97.9134	83.3357	84.4218	68.5406	79.348	55.3396	12567	cyclin dependent kinase 4
Xlr3b	0.641508	3.58342	0.00698306	0.0391214	FALSE	NS	2.40776	2.13345	2.48999	2.01975	2.02135	1.62843	1.87929	4.30649	3.38766	4.61774	3.05513	3.05963	2.09177	2.67894	574437	X-linked lymphocyte-regulated 3B
Prkra	-0.275666	4.64108	0.0069987	0.0391883	FALSE	NS	1.92642	1.98723	2.03464	1.90981	2.25131	2.16556	2.30174	2.8011	2.96474	3.09719	2.75759	3.76116	3.48642	3.93051	23992	protein kinase, interferon inducible double stranded RNA dependent activator
Stxbp6	1.19326	3.26723	0.00700546	0.0392053	TRUE	Elevated	1.75598	1.73339	1.98352	2.09411	0.869031	1.0319	1.5626	2.37755	2.32507	2.95457	3.26963	0.826436	1.04471	1.95386	217517	syntaxin binding protein 6 (amisyn)
Ndrg3	-0.691018	5.43846	0.00702867	0.0393144	FALSE	NS	3.55897	3.58046	3.59387	3.30078	3.80114	3.88935	4.80805	10.7857	10.9626	11.0743	8.85446	12.9398	13.8187	27.0135	29812	N-myc downstream regulated gene 3
Adam22	-0.376073	5.83087	0.00703731	0.0393419	FALSE	NS	2.05163	2.32901	2.17891	1.80315	2.50296	2.39714	2.47411	3.14575	4.02459	3.52811	2.48982	4.66848	4.26756	4.55626	11496	a disintegrin and metallopeptidase domain 22
Auh	-0.404282	4.55725	0.00705	0.039392	FALSE	NS	1.82026	1.90731	1.92693	1.97909	2.09313	2.19668	2.53713	2.53146	2.7511	2.80244	2.94245	3.26671	3.58423	4.80434	11992	AU RNA binding protein/enoyl-coenzyme A hydratase
Crip2	-0.74912	4.93588	0.00706428	0.039451	FALSE	NS	3.7278	3.53315	3.77138	3.83582	3.81505	4.56843	4.9662	12.2489	10.5766	12.6552	13.2789	13.0749	22.7266	30.2589	68337	cysteine rich protein 2
Nedd1	0.619859	3.83327	0.00708227	0.0395305	FALSE	NS	1.71803	2.06719	1.97818	1.80591	1.73701	1.5777	1.18798	2.28987	3.19069	2.93995	2.4965	2.33343	1.98494	1.27833	17997	neural precursor cell expressed, developmentally down-regulated gene 1
Gm34039	0.625054	2.58732	0.00710062	0.039612	FALSE	NS	2.1843	2.20513	2.19533	2.31812	1.79814	2.03318	1.60396	3.54505	3.61116	3.57993	3.98681	2.47772	3.09306	2.03977	108168966	cadherin-2 pseudogene
Pros1	0.448381	7.15592	0.00712382	0.0397205	FALSE	NS	5.01823	5.07694	5.326	4.69836	4.45454	4.81219	4.78842	31.4068	32.753	39.1131	24.9625	20.9255	27.0939	26.6349	19128	protein S (alpha)
Adcy1	-0.504328	6.34083	0.00715964	0.0398968	FALSE	NS	2.47171	2.84121	2.75029	2.06853	3.02638	3.08043	3.05253	4.54702	6.1662	5.72854	3.1946	7.14761	7.45867	7.29664	432530	adenylate cyclase 1
Stk11ip	0.337456	3.93995	0.00716299	0.0398968	FALSE	NS	2.0887	2.17856	2.09471	1.94265	1.94508	1.86205	1.85063	3.25365	3.527	3.27141	2.84411	2.85059	2.63525	2.60657	71728	serine/threonine kinase 11 interacting protein
Txndc15	-0.290213	5.62261	0.00717783	0.0399583	FALSE	NS	4.61694	4.96254	4.74012	4.89913	5.15502	5.13442	5.22481	23.538	30.1797	25.7251	28.839	34.6301	34.1247	36.3959	69672	thioredoxin domain containing 15
Trim26	-0.220989	5.44009	0.00718665	0.0399863	FALSE	NS	3.524	3.75116	3.66134	3.56156	3.82267	3.92212	3.97616	10.5035	12.4652	11.6524	10.8069	13.1494	14.1592	14.7378	22670	tripartite motif-containing 26
Gm11868	0.424099	2.92442	0.00719042	0.0399863	FALSE	NS	2.08581	2.38024	2.46703	2.33501	2.01165	2.17036	1.97891	3.24515	4.20624	4.52905	4.04553	3.03243	3.50136	2.94195	667251	cytochrome b5 reductase 4 pseudogene
Pard3	-0.337824	5.89376	0.00719796	0.0400072	FALSE	NS	2.48273	2.85252	2.8232	2.40401	2.99983	3.06488	2.95386	4.58953	6.2226	6.0773	4.29274	6.99906	7.36796	6.74821	93742	par-3 family cell polarity regulator
Fam118a	0.366445	3.77375	0.00721082	0.0400576	FALSE	NS	1.88433	2.13473	1.92445	2.00116	1.61441	1.92067	1.79901	2.69182	3.39156	2.79593	3.00323	2.06187	2.78599	2.47981	73225	family with sequence similarity 118, member A
[truncated: 8,664 more rows]
