# Supplementary material for: Transcriptome Changes Driving Multiple Regulatory Pathways Involved in TGF-β-Induced Anterior Subcapsular Cataract
Source: Cells. 2026 Jul 14;15(14):1263. doi: 10.3390/cells15141263 (PMC13406664; doi:10.3390/cells15141263)
Supplement: Supplementary file 1 [file cells-15-01263-s001.zip › Table S5_List of 517 significantly differentially expressed genes in OVE853.xlsx]

## Sheet: sig_data_2FPKM_EdgeR_853
Supplementary Table S5. List of 517 significantly differentially expressed genes in OVE853
							log2FPKM						FPKM
Gene	logFC	logCPM	PValue	FDR	significant	Category	853R3	853R4	TG853R2	WTM10	WTM10R2	WTM10R3	853R3	853R4	TG853R2	WTM10	WTM10R2	WTM10R3	Entrez	Gene description
Calb2	-4.49414	3.93701	0.00347771	0.0299129	TRUE	Reduced	1.07248	1.82498	0.513543	2.56126	2.92018	6.30178	1.10305	2.54301	0.427552	4.90221	6.56942	77.8907	12308	calbindin 2
Sncg	-4.17841	2.46016	0.00336069	0.029337	TRUE	Reduced	1.04987	1.67491	0.377078	2.455	2.44775	5.76591	1.07034	2.19299	0.298709	4.48312	4.45563	53.414	20618	synuclein, gamma
Cartpt	-4.10114	2.7211	0.00101843	0.0144633	TRUE	Reduced	1.00207	1.50314	0.841026	2.51094	2.72999	5.6597	1.00287	1.83459	0.791323	4.69993	5.63452	49.5521	27220	CART prepropeptide
Stmn3	-3.82224	2.9273	0.00353837	0.030202	TRUE	Reduced	1.18208	1.64138	0.535173	1.86108	2.61065	5.52227	1.26903	2.11963	0.449115	2.6328	5.10781	44.9588	20262	stathmin-like 3
Pcp2	-3.76621	3.19785	0.00382727	0.0313967	TRUE	Reduced	1.38407	2.19353	1.03206	2.66902	3.09876	6.12899	1.61004	3.57424	1.04495	5.35997	7.56681	68.9856	18545	Purkinje cell protein 2 (L7)
Gng13	-3.73683	2.38149	0.00210225	0.0221066	TRUE	Reduced	1.62101	1.8681	1.59674	2.95341	3.3212	6.1612	2.07591	2.6505	2.02458	6.74578	8.99495	70.5657	64337	guanine nucleotide binding protein (G protein), gamma 13
Aldh3a1	-3.64486	8.31888	0.000199552	0.00525801	TRUE	Reduced	5.28252	5.11425	5.78026	6.91503	8.97927	9.77522	37.9221	33.6372	53.958	119.679	503.696	875.261	11670	aldehyde dehydrogenase family 3, subfamily A1
Gng3	-3.59507	3.07349	0.00366282	0.0308132	TRUE	Reduced	1.13684	1.32374	0.557666	1.68926	2.14249	5.02688	1.19898	1.50314	0.471887	2.22491	3.41523	31.6018	14704	guanine nucleotide binding protein (G protein), gamma 3
Cplx3	-3.51664	4.43078	0.00165747	0.0189557	TRUE	Reduced	1.4207	1.83903	0.91036	2.54555	2.95208	5.53981	1.67714	2.5777	0.879515	4.83832	6.73862	45.5208	235415	complexin 3
Sncb	-3.41853	4.98967	0.00424142	0.033544	TRUE	Reduced	2.69651	2.96759	1.90135	3.5712	4.00431	7.03856	5.48233	6.8223	2.73563	10.8861	15.0478	130.468	104069	synuclein, beta
Snap25	-3.37724	5.49769	0.00614905	0.0420523	TRUE	Reduced	1.94912	2.87934	1.49025	3.24145	3.52851	6.55483	2.8614	6.35815	1.80937	8.45745	10.5395	93.0155	20614	synaptosomal-associated protein 25
Mt1	-3.29017	4.50734	1.65414e-05	0.000926493	TRUE	Reduced	2.62801	2.91174	1.88522	5.58857	5.25895	5.66552	5.18174	6.52525	2.69408	47.1202	37.2916	49.7563	17748	metallothionein 1
Rlbp1	-3.28618	5.16657	0.00104828	0.0146139	TRUE	Reduced	1.98608	2.17447	1.70931	3.23944	3.52188	6.01022	2.9616	3.5142	2.27004	8.44428	10.4866	63.4552	19771	retinaldehyde binding protein 1
Scg2	-3.24303	4.4101	0.00265033	0.0255046	TRUE	Reduced	1.65073	1.87918	1.24159	2.63583	2.98286	5.50889	2.13993	2.67866	1.36459	5.21535	6.90552	44.5345	20254	secretogranin II
Chgb	-3.17504	4.15209	0.00516394	0.0380904	TRUE	Reduced	1.37629	2.13535	1.07335	2.58079	2.61063	5.47065	1.596	3.39345	1.10432	4.98268	5.1077	43.3435	12653	chromogranin B
Slc6a13	-3.1741	4.18182	1.03709e-05	0.000697956	TRUE	Reduced	1.90018	1.59716	1.2037	3.7677	3.86934	4.75828	2.73261	2.02547	1.30329	12.6204	13.6146	26.0635	14412	solute carrier family 6 (neurotransmitter transporter, GABA), member 13
Sgk1	-3.12007	5.04098	1.36288e-07	4.11435e-05	TRUE	Reduced	1.82376	1.59363	1.8597	3.99327	4.1004	4.86174	2.54003	2.01808	2.62933	14.9255	16.1531	28.0757	20393	serum/glucocorticoid regulated kinase 1
Nap1l5	-3.1153	3.45619	0.00119271	0.0157986	TRUE	Reduced	1.50421	1.54906	1.15797	2.63689	2.69297	4.99844	1.83669	1.92626	1.23143	5.21989	5.46644	30.9655	58243	nucleosome assembly protein 1-like 5
Syp	-3.0009	5.31717	0.00496842	0.0371787	TRUE	Reduced	2.44148	3.04895	1.89387	3.32253	3.69645	6.53063	4.43199	7.2761	2.7163	9.00419	11.9641	91.4521	20977	synaptophysin
Chga	-2.98624	3.29475	0.00813933	0.0490855	TRUE	Reduced	1.37384	1.72738	0.721342	2.03915	2.29619	4.8553	1.59159	2.31125	0.648715	3.11005	3.9116	27.9462	12652	chromogranin A
7530428D23Rik	-2.94014	4.88095	3.93475e-07	8.417e-05	TRUE	Reduced	4.39716	4.21281	4.26463	6.58911	7.2369	7.34673	20.0707	17.5431	18.2213	95.2763	149.843	161.774	319506	RIKEN cDNA 7530428D23 gene
Diras2	-2.90623	4.25715	0.00391516	0.0319935	TRUE	Reduced	1.25172	1.40009	0.875201	1.62277	2.10785	4.56078	1.38125	1.63918	0.834264	2.07966	3.3105	22.6011	68203	DIRAS family, GTP-binding RAS-like 2
Slc17a7	-2.87305	4.42362	0.0082287	0.0493722	TRUE	Reduced	1.70952	2.19342	1.04684	2.25901	2.62289	5.36975	2.27052	3.57388	1.06601	3.78662	5.15982	40.3482	72961	solute carrier family 17 (sodium-dependent inorganic phosphate cotransporter), member 7
Thrsp	-2.82654	3.08496	5.36757e-06	0.000426419	TRUE	Reduced	1.7608	2.16227	1.77149	3.69059	4.17549	4.80685	2.38886	3.47619	2.41407	11.9116	17.0695	26.9902	21835	thyroid hormone responsive
Cabp5	-2.79025	3.76577	0.00614362	0.0420424	TRUE	Reduced	1.14452	1.53919	0.747269	1.70103	1.81955	4.43804	1.21073	1.9063	0.678613	2.25132	2.52972	20.6762	29865	calcium binding protein 5
Lama3	-2.76446	6.4549	1.57222e-06	0.000195437	TRUE	Reduced	1.88665	1.83641	2.05497	3.72416	4.4494	4.47132	2.69774	2.57119	3.15535	12.2155	20.8476	21.182	16774	laminin, alpha 3
Cabp1	-2.75225	3.27487	0.00119319	0.0157986	TRUE	Reduced	1.35591	1.7362	1.47267	2.5544	2.81544	4.73543	1.55959	2.33157	1.77536	4.87423	6.03934	25.6384	29867	calcium binding protein 1
Trnp1	-2.62298	4.23204	0.00612493	0.0419689	TRUE	Reduced	2.08983	2.24572	1.78164	2.49365	2.96035	5.51474	3.25697	3.74272	2.43817	4.632	6.78313	44.7195	69539	TMF1-regulated nuclear protein 1
Tagln3	-2.57642	3.32119	0.00234162	0.0236265	TRUE	Reduced	1.76163	1.83773	1.789	2.34858	2.87595	5.04354	2.39081	2.57448	2.45576	4.09324	6.34087	31.9804	56370	transgelin 3
Bc1	-2.53026	5.52836	0.00156029	0.0181966	TRUE	Reduced	6.7197	6.64765	6.52152	7.41958	8.20235	10.1948	104.397	99.2633	90.8696	170.205	293.547	1171.07	100568459	brain cytoplasmic RNA 1
R3hdml	-2.48653	9.05244	4.67919e-07	9.15561e-05	TRUE	Reduced	7.02674	7.23074	7.20651	9.42214	9.52476	9.70636	129.395	149.2	146.699	685.034	735.613	834.423	100043899	R3H domain containing-like
Sh3gl2	-2.43866	3.55029	0.00177961	0.0198558	TRUE	Reduced	1.36502	1.68098	1.31406	2.13377	2.5947	4.32204	1.57579	2.20645	1.4864	3.38862	5.04062	19.0016	20404	SH3-domain GRB2-like 2
Atp1a2	-2.43342	7.32724	4.4937e-06	0.000369678	TRUE	Reduced	4.08485	3.57259	3.64519	6.0817	5.67265	6.31549	15.9692	10.8976	11.5115	66.7291	50.0079	78.644	98660	ATPase, Na+/K+ transporting, alpha 2 polypeptide
Synpr	-2.41948	4.27288	0.000847244	0.0129739	TRUE	Reduced	2.10716	1.99442	1.73897	3.28007	2.90956	4.90388	3.30842	2.98455	2.33796	8.71405	6.51387	28.9375	72003	synaptoporin
Fat4	-2.41893	6.35542	6.60579e-05	0.00244045	TRUE	Reduced	1.62452	1.93394	1.63149	3.60099	3.90543	3.51124	2.0834	2.82097	2.09832	11.1341	13.9848	10.4022	329628	FAT atypical cadherin 4
Wfdc1	-2.40695	5.00253	2.73755e-06	0.000267322	TRUE	Reduced	4.28923	3.46995	3.77811	6.28283	5.74559	6.27685	18.5517	10.0805	12.719	76.861	52.6533	76.539	67866	WAP four-disulfide core domain 1
Necab2	-2.40036	4.86912	9.42722e-05	0.00310305	TRUE	Reduced	3.16783	2.68076	2.2305	5.00354	4.44748	5.10894	7.98693	5.41194	3.69297	31.0787	20.8185	33.5099	117148	N-terminal EF-hand calcium binding protein 2
Penk	-2.39941	5.69513	0.000159609	0.00447913	TRUE	Reduced	3.78942	3.96031	4.51395	5.87803	5.94683	7.00142	12.827	14.5659	21.8472	57.8115	60.6842	127.126	18619	preproenkephalin
Best2	-2.38614	3.91099	6.57956e-05	0.00243929	TRUE	Reduced	2.3601	2.15785	1.84239	4.44486	3.84036	4.09676	4.13404	3.46251	2.58604	20.7789	13.324	16.1099	212989	bestrophin 2
Ldhb	-2.37985	4.76333	7.69887e-05	0.00270253	TRUE	Reduced	3.23813	3.54345	3.54197	4.97955	5.14472	6.38387	8.43573	10.6596	10.6477	30.5496	34.3765	82.5094	16832	lactate dehydrogenase B
Gpr37	-2.35251	4.25978	0.00470046	0.0360109	TRUE	Reduced	1.82869	2.01818	1.59644	2.40682	2.57483	4.8706	2.55215	3.05072	2.02395	4.30303	4.95801	28.2547	14763	G protein-coupled receptor 37
6430548M08Rik	-2.34758	5.45747	0.00062666	0.0105968	TRUE	Reduced	2.01791	2.17513	1.85199	2.87463	3.44175	4.89108	3.04997	3.51627	2.60997	6.33415	9.86599	28.6731	234797	RIKEN cDNA 6430548M08 gene
Sbspon	-2.32754	4.91701	8.16665e-07	0.000136966	TRUE	Reduced	2.69215	2.5243	2.57526	4.23783	4.45522	5.10798	5.46276	4.75293	4.95979	17.8675	20.9358	33.4871	226866	somatomedin B and thrombospondin, type 1 domain containing
Gja1	-2.30563	7.78353	1.32577e-08	8.28588e-06	TRUE	Reduced	5.0304	5.31811	5.16216	7.38049	7.39927	7.32162	31.6815	38.8944	34.8067	165.628	167.812	158.966	14609	gap junction protein, alpha 1
Cend1	-2.29735	3.13686	0.00718248	0.0456345	TRUE	Reduced	1.6108	1.85151	1.3889	1.86999	2.30582	4.59152	2.05422	2.60878	1.61879	2.65531	3.94449	23.1094	57754	cell cycle exit and neuronal differentiation 1
Chi3l1	-2.28075	5.6493	0.00192658	0.0208301	TRUE	Reduced	2.27325	1.68835	2.16645	3.36179	3.26041	4.76191	3.8341	2.22288	3.48918	9.28016	8.58256	26.1318	12654	chitinase 3 like 1
Slc1a3	-2.27785	5.12999	0.0020118	0.0214282	TRUE	Reduced	1.89263	1.79895	1.47637	2.71082	2.73465	4.47504	2.71312	2.47967	1.78248	5.54695	5.65598	21.2393	20512	solute carrier family 1 (glial high affinity glutamate transporter), member 3
Fam107a	-2.22748	4.16224	2.78532e-05	0.00132081	TRUE	Reduced	2.21649	1.8479	1.87254	3.9115	3.40821	4.06116	3.6476	2.59977	2.66177	14.048	9.61629	15.6929	268709	family with sequence similarity 107, member A
Gpx3	-2.21944	6.47403	0.000300385	0.00681292	TRUE	Reduced	5.2855	4.86048	4.59955	6.68723	6.49858	7.67964	38.0026	28.0503	23.2439	102.052	89.4206	204.022	14778	glutathione peroxidase 3
Gm36169	-2.21704	3.22405	4.41911e-06	0.000367656	TRUE	Reduced	2.56327	2.00821	2.48643	4.50939	4.10509	4.14535	4.91047	3.02282	4.60389	21.7752	16.209	16.696	102639986	predicted gene, 36169
Bst1	-2.2135	4.52515	2.9766e-06	0.000278325	TRUE	Reduced	2.53343	2.73415	2.73616	3.92509	4.6104	5.10811	4.78948	5.65368	5.66294	14.1904	23.4269	33.4902	12182	bone marrow stromal cell antigen 1
Ntn4	-2.20168	4.86966	4.67729e-05	0.00195337	TRUE	Reduced	2.81113	2.65795	2.84743	3.6783	4.71145	5.35217	6.01834	5.31135	6.19719	11.8021	25.1992	39.8474	57764	netrin 4
Rab3a	-2.18602	4.72321	0.00236045	0.0236265	TRUE	Reduced	3.02737	3.15258	2.83277	3.66501	4.01483	6.06008	7.1532	7.89241	6.12443	11.6846	15.1653	65.7213	19339	RAB3A, member RAS oncogene family
Rtn1	-2.1656	4.82952	0.00185305	0.0203951	TRUE	Reduced	1.69449	1.57031	1.51262	2.02752	2.83096	4.15972	2.23663	1.96969	1.85327	3.07702	6.11548	16.8731	104001	reticulon 1
Scgn	-2.0803	3.43057	0.00359109	0.0304767	TRUE	Reduced	1.71807	1.88607	1.36875	2.23093	2.33735	4.31824	2.28995	2.69627	1.58247	3.69435	4.05374	18.949	214189	secretagogin, EF-hand calcium binding protein
Nbl1	-2.07632	6.62981	1.01376e-06	0.000146731	TRUE	Reduced	4.22118	4.02211	4.18039	5.66686	5.98036	6.47607	17.651	15.2471	17.1311	49.8037	62.1347	88.0207	17965	NBL1, DAN family BMP antagonist
Ndrg4	-2.06812	5.20124	0.00673297	0.0442417	TRUE	Reduced	2.74684	2.71324	2.26362	3.03387	3.19718	5.53995	5.71246	5.55793	3.80195	7.19005	8.17167	45.5256	234593	N-myc downstream regulated gene 4
Plpp1	-2.03955	4.31884	3.18688e-05	0.00148316	TRUE	Reduced	2.73258	2.78905	2.88766	3.68766	4.70936	5.0988	5.64645	5.91176	6.40067	11.8853	25.1613	33.2682	19012	phospholipid phosphatase 1
Tnxb	-2.02	5.52739	0.0001196	0.003659	TRUE	Reduced	1.44938	1.59474	1.67392	3.10113	3.27567	2.89595	1.7309	2.0204	2.19081	7.58092	8.68445	6.44335	81877	tenascin XB
Pacsin1	-2.01695	5.01965	0.00556294	0.0395618	TRUE	Reduced	2.22278	2.35307	2.12084	2.7071	2.92191	5.00697	3.66791	4.10911	3.34947	5.53009	6.57851	31.155	23969	protein kinase C and casein kinase substrate in neurons 1
Ptgds	-2.00994	8.63084	1.89924e-06	0.000218018	TRUE	Reduced	8.06229	7.81516	7.97251	9.8543	9.5638	10.1463	266.296	224.215	250.168	924.632	755.818	1132.29	19215	prostaglandin D2 synthase (brain)
Sparcl1	-1.96626	4.53636	0.00153682	0.0180022	TRUE	Reduced	2.42789	1.70833	1.99187	3.03257	2.71574	4.58601	4.38108	2.26783	2.97752	7.18264	5.56928	23.0174	13602	SPARC-like 1
Khdrbs3	-1.95862	4.27867	0.00368236	0.0308925	TRUE	Reduced	2.46499	2.12802	2.30054	3.04475	2.96365	4.94293	4.52123	3.37118	3.92642	7.25201	6.80095	29.7588	13992	KH domain containing, RNA binding, signal transduction associated 3
Notum	-1.94913	3.43931	6.13216e-05	0.00232855	TRUE	Reduced	1.74059	1.14508	1.69272	3.46429	2.51676	2.81896	2.34172	1.21159	2.23266	10.0371	4.72294	6.05651	77583	notum palmitoleoyl-protein carboxylesterase
Col23a1	-1.93789	6.21365	1.39636e-05	0.000833559	TRUE	Reduced	3.15489	2.96344	2.76905	4.88545	4.28715	4.809	7.90671	6.79983	5.81659	28.5575	18.5236	27.0319	237759	collagen, type XXIII, alpha 1
Fam171b	-1.93241	4.58838	0.000209654	0.0054422	TRUE	Reduced	1.61573	1.94341	1.53167	2.62745	2.9017	3.82715	2.06466	2.84614	1.8912	5.17935	6.47307	13.1934	241520	family with sequence similarity 171, member B
Tnfrsf21	-1.89177	4.25014	3.14152e-06	0.00029117	TRUE	Reduced	2.29474	1.97377	2.08277	3.7238	3.26264	3.94694	3.90664	2.92793	3.23621	12.2122	8.59737	14.4222	94185	tumor necrosis factor receptor superfamily, member 21
Selenop	-1.88373	5.15123	5.41638e-07	0.000102196	TRUE	Reduced	3.37995	3.34511	3.67402	4.95259	4.99148	5.52056	9.41035	9.16197	11.7641	29.9656	30.8116	44.9044	20363	selenoprotein P
Plekhb1	-1.87442	5.39533	0.00692348	0.0447008	TRUE	Reduced	2.80173	2.83795	2.54179	2.95808	3.54375	5.43735	5.97277	6.15003	4.82312	6.7709	10.662	42.3315	27276	pleckstrin homology domain containing, family B (evectins) member 1
Vsx2	-1.87388	5.36244	0.00138958	0.0170217	TRUE	Reduced	3.29607	3.20874	2.88383	4.30942	3.91825	5.64658	8.82237	8.2454	6.38107	18.8273	14.1185	49.0944	12677	visual system homeobox 2
Mtfp1	-1.87049	2.54969	0.00123203	0.0160747	TRUE	Reduced	1.86752	1.69935	1.639	2.46544	2.50403	4.02053	2.64905	2.24754	2.1145	4.52296	4.67266	15.2293	67900	mitochondrial fission process 1
Gpm6a	-1.86101	4.77119	0.00475308	0.0362819	TRUE	Reduced	2.39966	2.69181	2.35094	3.38944	3.06402	5.01281	4.27679	5.46122	4.10158	9.47911	7.36297	31.2853	234267	glycoprotein m6a
Aass	-1.8335	3.62402	1.6641e-05	0.000926493	TRUE	Reduced	1.62041	1.54708	1.73711	2.32069	3.15555	3.39471	2.07463	1.92225	2.33366	3.99572	7.91079	9.51745	30956	aminoadipate-semialdehyde synthase
Chrdl1	-1.81212	6.23545	1.07551e-06	0.000147582	TRUE	Reduced	2.84795	2.98301	3.07074	4.05936	4.5995	4.92938	6.19975	6.90632	7.40205	15.672	23.2431	29.4713	83453	chordin-like 1
Nr1d1	-1.80836	5.64515	0.000206024	0.00538825	TRUE	Reduced	3.56464	3.32699	3.53789	4.2996	4.79248	5.83813	10.8321	9.03515	10.6148	18.6929	26.7127	56.2073	217166	nuclear receptor subfamily 1, group D, member 1
Cacng4	-1.78408	3.31571	0.000409475	0.00806222	TRUE	Reduced	1.21042	1.51079	1.13648	2.05822	2.03828	3.1803	1.31405	1.84967	1.19844	3.16472	3.10756	8.06496	54377	calcium channel, voltage-dependent, gamma subunit 4
Mia	-1.78144	1.42761	2.89656e-06	0.000275721	TRUE	Reduced	2.10981	2.09814	1.86202	3.17933	3.54039	3.6383	3.31636	3.28158	2.63517	8.05886	10.635	11.4519	12587	MIA SH3 domain containing
Gnao1	-1.75682	5.46791	0.00528324	0.0384719	TRUE	Reduced	2.02533	2.05168	1.7368	2.53904	2.50856	4.26317	3.07084	3.14587	2.33296	4.81201	4.69052	18.2018	14681	guanine nucleotide binding protein, alpha O
Tmem140	-1.72024	3.69206	1.07719e-05	0.000706182	TRUE	Reduced	2.08802	1.94411	1.8499	2.75416	3.57806	3.53627	3.25164	2.84801	2.60475	5.74661	10.9427	10.6018	68487	transmembrane protein 140
Endod1	-1.7149	5.01145	9.19629e-06	0.000661007	TRUE	Reduced	2.38412	2.34543	2.52101	3.29346	3.80092	4.31439	4.22024	4.08211	4.73984	8.80458	12.9377	18.8958	71946	endonuclease domain containing 1
Hes5	-1.71119	5.2316	7.52846e-05	0.00268736	TRUE	Reduced	2.86126	2.45509	2.35179	3.46085	3.99629	4.48047	6.26649	4.48348	4.10456	10.0108	14.9589	21.3232	15208	hes family bHLH transcription factor 5
Rspo1	-1.6963	6.52059	2.57694e-06	0.000259314	TRUE	Reduced	5.07261	4.97955	4.78983	5.9371	6.6743	6.86957	32.6517	30.5497	26.6619	60.2695	101.132	115.935	192199	R-spondin 1
Scd1	-1.69449	3.95798	0.000316563	0.00695502	TRUE	Reduced	1.67353	1.70276	1.3431	2.0144	2.90081	3.32711	2.18995	2.25523	1.53696	3.04012	6.46844	9.03601	20249	stearoyl-Coenzyme A desaturase 1
Mmp24os1	-1.68651	3.09285	0.00104892	0.0146139	TRUE	Reduced	2.29386	2.27068	2.17423	2.94379	3.23781	4.34585	3.90366	3.82549	3.51346	6.69431	8.43363	19.3343	613262	matrix metallopeptidase 24 opposite strand transcript 1
Glul	-1.68288	8.06613	0.00169428	0.0192286	TRUE	Reduced	6.1614	5.98405	6.04087	6.80519	6.87676	8.56768	70.5759	62.2964	64.8389	110.832	116.52	378.428	14645	glutamate-ammonia ligase
Gm4949	-1.66913	3.1776	0.0040639	0.0327004	TRUE	Reduced	2.76158	2.77905	2.68365	3.34773	3.29236	5.12077	5.78137	5.864	5.42478	9.18048	8.79713	33.7941	240219	glutamate-ammonia ligase (glutamine synthetase) pseudogene
Pdyn	-1.66137	4.1642	0.000524978	0.00949815	TRUE	Reduced	2.62478	2.49595	2.43861	3.40683	3.26175	4.68054	5.16789	4.641	4.42118	9.60618	8.59149	24.6439	18610	prodynorphin
Vsnl1	-1.6598	5.11736	1.89147e-06	0.000218018	TRUE	Reduced	3.59504	3.70984	3.70835	4.80623	5.06882	5.55795	11.0841	12.085	12.0715	26.9781	32.5634	46.1095	26950	visinin-like 1
Slc13a4	-1.64796	5.06883	0.00126407	0.0162484	TRUE	Reduced	3.28603	3.12793	2.73067	4.65264	4.01583	4.76919	8.75423	7.74181	5.63763	24.1527	15.1765	26.269	243755	solute carrier family 13 (sodium/sulfate symporters), member 4
Slc6a15	-1.63411	4.65613	0.00150996	0.0178259	TRUE	Reduced	2.10095	2.70009	2.27843	4.2332	3.87028	2.68223	3.28991	5.49845	3.85151	17.807	13.6241	5.41848	103098	solute carrier family 6 (neurotransmitter transporter), member 15
Tceal6	-1.63177	2.75162	0.000377586	0.00773173	TRUE	Reduced	2.65172	2.28126	1.90514	3.35079	3.24843	4.20226	5.28416	3.86102	2.74544	9.20209	8.50328	17.408	66104	transcription elongation factor A (SII)-like 6
Cyp2d22	-1.59689	3.83065	0.000598037	0.0103249	TRUE	Reduced	2.29293	2.17022	2.07306	2.61824	3.37458	4.09761	3.90049	3.50093	3.20778	5.14002	9.37171	16.12	56448	cytochrome P450, family 2, subfamily d, polypeptide 22
Kcnab2	-1.59508	4.63037	0.00600288	0.0415095	TRUE	Reduced	1.42389	1.57628	1.71316	1.86348	2.02309	3.63539	1.68308	1.982	2.27879	2.63884	3.06452	11.4269	16498	potassium voltage-gated channel, shaker-related subfamily, beta member 2
Bend6	-1.59416	2.81719	0.00539743	0.0389084	TRUE	Reduced	1.30748	1.13515	1.42608	1.59421	1.72121	3.19563	1.47509	1.19641	1.68715	2.01929	2.29713	8.1618	320705	BEN domain containing 6
Rnd2	-1.59384	3.75817	0.00132673	0.0167208	TRUE	Reduced	2.76082	2.72834	2.73831	3.4843	3.65727	4.81873	5.77781	5.62692	5.6729	10.1913	11.6168	27.2217	11858	Rho family GTPase 2
Cthrc1	-1.59325	4.34923	2.01183e-07	4.85584e-05	TRUE	Reduced	3.45217	3.32356	3.47996	4.68905	4.8452	4.97356	9.94481	9.01134	10.1576	24.7956	27.7442	30.4189	68588	collagen triple helix repeat containing 1
Wfdc2	-1.58993	2.43015	0.000325847	0.00708007	TRUE	Reduced	3.04483	2.49988	2.53717	3.85381	3.60525	4.59156	7.2525	4.65637	4.80448	13.4582	11.17	23.1101	67701	WAP four-disulfide core domain 2
Cplx2	-1.56002	4.65841	0.00746932	0.0467188	TRUE	Reduced	1.68498	1.82424	1.5795	2.02776	2.08274	3.781	2.21537	2.54121	1.98866	3.0777	3.2361	12.7466	12890	complexin 2
Emp2	-1.55422	5.43848	0.000104161	0.00335539	TRUE	Reduced	3.26989	3.10683	3.10894	3.68597	4.6828	4.96821	8.64572	7.61485	7.6275	11.8702	24.6841	30.3026	13731	epithelial membrane protein 2
Prdx6	-1.55012	7.27889	0.000146549	0.00421953	TRUE	Reduced	5.37584	5.26145	5.26236	5.95343	6.56649	7.39271	40.523	37.3577	37.382	60.9672	93.7788	167.045	11758	peroxiredoxin 6
Niban1	-1.54888	6.03578	1.91895e-06	0.000218018	TRUE	Reduced	3.22568	2.96041	3.09496	4.63025	4.18513	4.48518	8.35465	6.78343	7.54428	23.7653	17.1907	21.3962	63913	niban apoptosis regulator 1
Hopx	-1.54338	4.5448	0.000282733	0.00656561	TRUE	Reduced	3.2961	3.48224	2.88812	4.49635	4.32546	4.94496	8.82257	10.1753	6.40303	21.5703	19.049	29.8022	74318	HOP homeobox
Prrt4	-1.54174	6.11909	1.20418e-07	3.74217e-05	TRUE	Reduced	3.58893	3.54493	3.53834	4.75507	5.16359	4.86554	11.0331	10.6716	10.6184	26.0035	34.8422	28.1524	101359	proline-rich transmembrane protein 4
Rarres2	-1.53087	4.13915	0.00375815	0.0311685	TRUE	Reduced	4.36275	3.43152	3.89596	4.94196	4.66754	6.02487	19.574	9.78923	13.8868	29.7382	24.4137	64.113	71660	retinoic acid receptor responder (tazarotene induced) 2
Syt9	-1.52043	3.72433	0.000182426	0.00487977	TRUE	Reduced	1.70072	1.89295	1.69266	2.79596	2.44404	3.34943	2.25064	2.71395	2.23251	5.94495	4.44163	9.19249	60510	synaptotagmin IX
Smim1	-1.52041	3.60522	9.64556e-06	0.000674934	TRUE	Reduced	1.75105	1.7805	1.7995	2.80903	2.85774	3.08587	2.36604	2.43545	2.48099	6.00814	6.24878	7.4906	68859	small integral membrane protein 1
Col9a3	-1.50961	5.33386	1.46822e-05	0.000857715	TRUE	Reduced	3.59883	3.32318	3.51271	4.95257	4.54837	4.9253	11.1159	9.00868	10.4138	29.9651	22.3989	29.3853	12841	collagen, type IX, alpha 3
P2rx6	-1.50957	4.42417	9.2283e-07	0.000141645	TRUE	Reduced	2.92678	2.87821	3.00502	3.92435	4.30808	4.4506	6.60413	6.35237	7.02787	14.1826	18.8089	20.8657	18440	purinergic receptor P2X, ligand-gated ion channel, 6
Uaca	-1.50952	6.69606	2.43983e-06	0.000252737	TRUE	Reduced	3.71352	3.67368	3.69695	4.49755	5.26479	5.28288	12.1184	11.7611	11.9686	21.589	37.4468	37.9319	72565	uveal autoantigen with coiled-coil domains and ankyrin repeats
Glns-ps1	-1.50349	3.32919	0.00558218	0.0396114	TRUE	Reduced	2.73694	2.78024	2.592	3.23735	3.18851	4.871	5.66657	5.86965	5.02934	8.43058	8.11671	28.2628	14646	glutamine synthetase pseudogene 1
Spon2	-1.49779	6.8962	9.24065e-07	0.000141645	TRUE	Reduced	5.30554	5.20335	5.28138	6.8334	6.72198	6.34593	38.5481	35.8439	37.8915	113.04	104.564	80.342	100689	spondin 2, extracellular matrix protein
Bex2	-1.49314	3.46631	0.00303874	0.0276311	TRUE	Reduced	3.30157	2.9092	2.83614	3.70264	3.6462	5.13487	8.85986	6.512	6.14109	12.0198	11.5203	34.1358	12069	brain expressed X-linked 2
Hbegf	-1.48432	4.86589	0.000244526	0.00601335	TRUE	Reduced	3.11986	2.61606	3.51527	3.91119	4.34154	4.85586	7.69304	5.13072	10.4341	14.0448	19.2737	27.9573	15200	heparin-binding EGF-like growth factor
Rap1gap	-1.48313	4.71906	0.00609485	0.0418031	TRUE	Reduced	2.26596	2.1268	2.12081	2.53119	2.84882	4.17834	3.80974	3.36748	3.34939	4.7805	6.20409	17.1053	110351	Rap1 GTPase-activating protein
Nsg1	-1.47097	3.57623	0.00636863	0.0430249	TRUE	Reduced	1.67398	1.88564	1.65103	2.00856	2.16069	3.71311	2.19095	2.69517	2.14059	3.0238	3.4713	12.1147	18196	neuron specific gene family member 1
Dusp15	-1.46801	5.6947	3.64241e-06	0.00032618	TRUE	Reduced	3.37685	3.11184	3.33588	4.66541	4.76059	4.20258	9.388	7.64482	9.09718	24.3763	26.107	17.412	252864	dual specificity phosphatase-like 15
Tspyl4	-1.46346	5.50597	0.00280439	0.0262688	TRUE	Reduced	3.05529	3.24276	3.05111	3.60057	3.72077	5.26767	7.31257	8.46602	7.2885	11.1305	12.1845	37.5237	72480	TSPY-like 4
Ism2	-1.46176	3.16599	0.000877218	0.013209	TRUE	Reduced	1.87736	1.74561	1.77625	3.21406	2.41228	2.94188	2.67403	2.35337	2.42535	8.2796	4.32315	6.68411	217738	isthmin 2
Eps8l2	-1.45996	3.20067	0.00251026	0.0246043	TRUE	Reduced	1.90713	1.2948	1.79602	1.90338	2.79435	3.28488	2.75063	1.45343	2.4726	2.74088	5.93716	8.74649	98845	EPS8-like 2
Sv2a	-1.4594	5.88204	0.00204049	0.0216257	TRUE	Reduced	3.51516	3.5396	3.5335	4.09743	4.34279	5.60184	10.4332	10.6286	10.5795	16.1179	19.2913	47.5647	64051	synaptic vesicle glycoprotein 2a
Sfxn5	-1.45794	3.87814	0.00632408	0.0428335	TRUE	Reduced	1.65471	1.64839	1.50489	1.95762	2.0973	3.44542	2.14861	2.13484	1.83804	2.8842	3.27907	9.89368	94282	sideroflexin 5
Nsg2	-1.45564	4.64035	0.00815983	0.0491544	TRUE	Reduced	2.31061	2.23453	2.08598	2.38668	2.82078	4.27486	3.96094	3.70609	3.24565	4.22954	6.06543	18.358	18197	neuron specific gene family member 2
Mgll	-1.45549	4.89534	0.000604435	0.0103766	TRUE	Reduced	2.2391	2.07391	2.4962	3.09589	2.88273	4.09339	3.72101	3.21026	4.64196	7.54978	6.37542	16.07	23945	monoglyceride lipase
Lrrn1	-1.45441	3.47483	0.000186209	0.0049684	TRUE	Reduced	1.62572	1.81782	1.70517	3.25536	2.43358	2.51172	2.08597	2.52547	2.26068	8.54905	4.40233	4.70298	16979	leucine rich repeat protein 1, neuronal
Pxmp2	-1.44101	1.84585	0.000291419	0.00674909	TRUE	Reduced	1.41133	1.69019	1.85482	2.30819	2.59418	3.11209	1.65982	2.22699	2.61706	3.95262	5.03846	7.64633	19301	peroxisomal membrane protein 2
Slc24a3	-1.43894	5.57719	0.000300617	0.00681292	TRUE	Reduced	3.1607	3.35071	3.13962	3.93663	4.14712	5.10833	7.94265	9.20148	7.81294	14.3125	16.7178	33.4953	94249	solute carrier family 24 (sodium/potassium/calcium exchanger), member 3
Bdh2	-1.43524	2.73418	2.46622e-05	0.00120539	TRUE	Reduced	2.20475	2.46303	2.53319	3.21075	3.60453	3.86913	3.60994	4.51373	4.78852	8.25833	11.1638	13.6125	69772	3-hydroxybutyrate dehydrogenase, type 2
Optc	-1.43475	8.02997	0.001932	0.0208301	TRUE	Reduced	5.02027	5.33917	5.60102	7.20317	6.37965	6.14621	31.4528	39.4809	47.5371	146.357	82.2659	69.8261	269120	opticin
Got1	-1.4336	4.33658	0.00653619	0.0435705	TRUE	Reduced	2.24399	2.14978	2.16423	2.44487	2.62488	4.2379	3.73706	3.43762	3.48226	4.44477	5.16833	17.8684	14718	glutamic-oxaloacetic transaminase 1, soluble
Hmgcs2	-1.40954	8.24881	9.89107e-05	0.00323557	TRUE	Reduced	6.36179	6.05628	6.16223	6.79528	7.6985	7.8657	81.2413	65.5461	70.617	110.067	206.72	232.245	15360	3-hydroxy-3-methylglutaryl-Coenzyme A synthase 2
Gstt1	-1.40556	3.78095	0.000866609	0.0131759	TRUE	Reduced	3.52768	3.06529	3.54536	3.93946	4.36747	5.27661	10.5329	7.37038	10.6751	14.3425	19.6414	37.763	14871	glutathione S-transferase, theta 1
Zfp365	-1.40444	4.99382	0.000148355	0.00424803	TRUE	Reduced	2.60225	2.52947	2.3651	3.47749	3.08615	4.21201	5.07235	4.77361	4.1519	10.1386	7.49228	17.5329	216049	zinc finger protein 365
Slc6a9	-1.40309	5.57482	8.26637e-05	0.00284503	TRUE	Reduced	3.39573	3.28271	3.36945	4.44862	4.20056	4.98943	9.52485	8.73183	9.3349	20.8357	17.3864	30.7663	14664	solute carrier family 6 (neurotransmitter transporter, glycine), member 9
Tst	-1.40136	6.14793	9.79616e-07	0.000145783	TRUE	Reduced	5.68192	5.45852	5.51339	6.62064	6.92667	6.99714	50.3367	42.9723	44.6768	97.4036	120.657	126.746	22117	thiosulfate sulfurtransferase, mitochondrial
Pdzd2	-1.3998	5.22115	4.04835e-06	0.000347763	TRUE	Reduced	1.53711	1.5927	1.6834	2.58648	2.7576	2.45294	1.90212	2.01614	2.21184	5.00631	5.76272	4.4753	68070	PDZ domain containing 2
S100a1	-1.3878	3.88124	0.000315101	0.00695063	TRUE	Reduced	4.12174	3.83676	4.23543	4.93154	5.14858	5.77044	16.4087	13.2883	17.8361	29.5169	34.4713	53.5853	20193	S100 calcium binding protein A1
Gabra3	-1.37664	3.66325	0.000316616	0.00695502	TRUE	Reduced	1.65268	1.47725	1.52544	2.53691	2.00539	2.8908	2.14417	1.78418	1.87875	4.80344	3.01497	6.41683	14396	gamma-aminobutyric acid type A receptor subunit alpha 3
Pcp4l1	-1.37475	6.14275	6.44541e-05	0.00240609	TRUE	Reduced	4.8843	4.97123	5.20233	5.6576	6.51439	6.55738	28.5339	30.3681	35.8178	49.4785	90.4172	93.1817	66425	Purkinje cell protein 4-like 1
Gm33088	-1.37126	0.841093	0.000300899	0.00681292	TRUE	Reduced	1.55242	1.75991	1.89711	2.48053	2.86967	2.8608	1.9331	2.38676	2.72467	4.58102	6.30896	6.26421	102635851	predicted gene, 33088
Smim45	-1.37046	3.04555	0.00747605	0.0467188	TRUE	Reduced	2.0145	1.86586	1.83357	2.29193	2.39657	3.71511	3.04041	2.64485	2.56419	3.89712	4.26551	12.1329	76505	small integral membrane protein 45
Ptn	-1.36527	6.66769	1.2668e-05	0.000792014	TRUE	Reduced	5.35187	5.13037	5.11791	6.6146	6.24933	6.4896	39.8388	34.0263	33.7252	96.9928	75.0739	88.8596	19242	pleiotrophin
Susd2	-1.36361	7.34535	1.4693e-05	0.000857715	TRUE	Reduced	5.0836	5.32938	5.35568	6.64155	6.74056	6.07923	32.909	39.207	39.9468	98.8404	105.933	66.613	71733	sushi domain containing 2
Pmm1	-1.3609	4.03244	0.000654364	0.0109399	TRUE	Reduced	3.22515	3.03776	3.03169	3.61468	3.93617	4.95564	8.35117	7.21214	7.17767	11.2497	14.3076	30.0311	29858	phosphomannomutase 1
Shisa2	-1.35507	4.08209	0.00375346	0.0311616	TRUE	Reduced	2.58754	2.32552	2.41477	4.24268	2.934	3.03982	5.01075	4.01248	4.33233	17.931	6.64224	7.22388	219134	shisa family member 2
Aqp11	-1.34558	1.7105	0.000874599	0.013209	TRUE	Reduced	1.1588	1.26751	1.55072	1.78698	2.09436	2.63277	1.23272	1.40745	1.92963	2.45091	3.27036	5.20216	66333	aquaporin 11
D630024D03Rik	-1.34428	3.15549	0.000326329	0.00708007	TRUE	Reduced	2.21291	2.33814	1.952	2.77659	3.39692	3.47896	3.63608	4.05651	2.86909	5.85229	9.53354	10.1499	414116	RIKEN cDNA D630024D03 gene
Lrig1	-1.34181	7.04974	1.29951e-08	8.28588e-06	TRUE	Reduced	2.89554	2.97514	2.98567	4.0076	4.20388	4.08071	6.44124	6.86334	6.92092	15.0845	17.4287	15.9207	16206	leucine-rich repeats and immunoglobulin-like domains 1
Tgfbr3	-1.33503	4.25889	1.2187e-05	0.00078041	TRUE	Reduced	1.69764	1.78668	1.87062	2.39779	2.77163	3.08418	2.24369	2.4502	2.65689	4.26993	5.82881	7.48069	21814	transforming growth factor, beta receptor III
Cystm1	-1.33026	2.7207	0.00734725	0.0464463	TRUE	Reduced	2.4146	2.06395	2.29909	2.14716	3.2393	4.0426	4.33172	3.1813	3.92146	3.42954	8.44334	15.4795	66060	cysteine-rich transmembrane module containing 1
Ntrk2	-1.32827	6.39218	0.000259346	0.00624733	TRUE	Reduced	1.79533	1.76202	1.76562	2.91924	2.42748	2.85159	2.47095	2.39172	2.40019	6.56448	4.37954	6.21794	18212	neurotrophic tyrosine kinase, receptor, type 2
Pdlim4	-1.32739	3.48903	0.000264891	0.00632855	TRUE	Reduced	2.75588	2.83306	2.90317	3.64899	3.73297	4.37708	5.75466	6.12583	6.48068	11.5446	12.2965	19.7794	30794	PDZ and LIM domain 4
Adora1	-1.32098	4.52157	0.00259257	0.0251082	TRUE	Reduced	2.14929	2.01911	2.03122	3.01463	2.52875	3.55762	3.4361	3.05334	3.0875	7.08154	4.77072	10.7747	11539	adenosine A1 receptor
Usp2	-1.31804	3.86639	0.000918892	0.0136147	TRUE	Reduced	1.50501	1.33931	1.18834	1.9277	1.77708	2.76282	1.83827	1.5303	1.2789	2.80449	2.42733	5.7872	53376	ubiquitin specific peptidase 2
Zic2	-1.31531	3.71427	0.000156973	0.00443471	TRUE	Reduced	2.32895	2.16741	2.2204	3.51658	2.91052	3.34898	4.0244	3.49218	3.66022	10.4444	6.5189	9.18929	22772	zinc finger protein of the cerebellum 2
Kcnk1	-1.31143	5.09123	3.98306e-07	8.417e-05	TRUE	Reduced	2.53601	2.46911	2.57038	3.40602	3.49673	3.86982	4.79981	4.537	4.93966	9.60017	10.2881	13.6195	16525	potassium channel, subfamily K, member 1
Alpl	-1.31121	4.28966	1.01359e-05	0.000686513	TRUE	Reduced	2.41856	2.45879	2.55501	3.3675	3.40132	3.83866	4.34637	4.49755	4.87673	9.3209	9.56575	13.3071	11647	alkaline phosphatase, liver/bone/kidney
Ccdc106	-1.31006	3.01897	0.000472861	0.00898605	TRUE	Reduced	1.6068	1.76379	1.73807	2.05969	2.54766	3.16163	2.04576	2.39588	2.33587	3.16898	4.84684	7.94842	232821	coiled-coil domain containing 106
Fbln7	-1.3077	3.62899	2.48698e-05	0.00120539	TRUE	Reduced	1.99884	2.29102	2.09217	3.03369	3.06706	3.35763	2.99678	3.89402	3.26387	7.18904	7.38062	9.25053	70370	fibulin 7
Slc18b1	-1.30274	3.19335	0.000111529	0.00351766	TRUE	Reduced	1.71069	1.67247	1.73893	2.09338	2.69264	3.03409	2.27318	2.18759	2.33787	3.26747	5.46496	7.1913	76306	solute carrier family 18, subfamily B, member 1
Lgals1	-1.29994	6.86874	0.00315246	0.0283389	TRUE	Reduced	6.599	6.22737	6.50221	6.9039	7.76709	8.08856	95.9383	73.9245	89.6486	118.752	216.834	271.206	16852	lectin, galactose binding, soluble 1
Sema3d	-1.28907	4.01752	4.4333e-05	0.00189645	TRUE	Reduced	1.33738	1.64554	1.68189	2.24541	2.51221	2.61191	1.52692	2.12866	2.20847	3.7417	4.70494	5.11312	108151	sema domain, immunoglobulin domain (Ig), short basic domain, secreted, (semaphorin) 3D
Rgma	-1.28875	3.81709	0.000280704	0.00654729	TRUE	Reduced	1.98026	1.72457	1.99133	2.25913	2.80321	3.36412	2.94563	2.30481	2.97604	3.78701	5.9799	9.29675	244058	repulsive guidance molecule family member A
Col18a1	-1.28744	7.7065	5.01785e-05	0.00203136	TRUE	Reduced	4.62419	4.47546	4.8266	6.03813	5.63342	5.72635	23.6615	21.2458	27.376	64.714	48.6398	51.9425	12822	collagen, type XVIII, alpha 1
Lhx2	-1.28242	3.71788	0.00314989	0.0283389	TRUE	Reduced	2.23766	1.86255	1.91682	2.84584	2.44194	3.51009	3.71633	2.6365	2.77589	6.18924	4.43371	10.3931	16870	LIM homeobox protein 2
Selenbp1	-1.27263	4.72913	1.32652e-05	0.000805518	TRUE	Reduced	3.76662	3.63852	3.58598	4.32067	4.8713	5.09726	12.6102	11.4538	11.0084	18.9826	28.2691	33.2317	20341	selenium binding protein 1
Rax	-1.27071	3.86746	0.00163949	0.0188292	TRUE	Reduced	3.26305	2.95911	2.91239	4.00521	3.74733	4.55754	8.60008	6.77642	6.52865	15.0579	12.4295	22.5482	19434	retina and anterior neural fold homeobox
Insig1	-1.26209	6.38963	4.00397e-05	0.00174098	TRUE	Reduced	4.4929	4.66129	4.44226	5.87677	5.46348	5.66246	21.5164	24.3039	20.7398	57.7604	43.1235	49.649	231070	insulin induced gene 1
Apoe	-1.26162	9.77988	0.00127194	0.0163236	TRUE	Reduced	8.41979	7.91243	8.27647	8.99959	8.86576	10.0294	341.46	239.923	309.074	510.854	465.509	1044.08	11816	apolipoprotein E
Acsl3	-1.26028	6.17838	0.00156615	0.0182246	TRUE	Reduced	3.81457	3.83187	3.71333	4.50208	4.2219	5.62242	13.0702	13.2399	12.1167	21.66	17.6603	48.2625	74205	acyl-CoA synthetase long-chain family member 3
Tceal5	-1.25859	2.27564	0.00210796	0.0221398	TRUE	Reduced	1.93015	1.89799	1.75694	2.41868	2.38051	3.38142	2.81095	2.72693	2.3798	4.34681	4.20722	9.421	331532	transcription elongation factor A (SII)-like 5
Kcnab1	-1.25452	4.08893	0.00118001	0.0157364	TRUE	Reduced	1.74967	1.76499	1.79996	2.03244	2.50041	3.27798	2.36281	2.39871	2.48211	3.09095	4.65846	8.69999	16497	potassium voltage-gated channel, shaker-related subfamily, beta member 1
Sod3	-1.24964	4.58159	0.00341739	0.0296942	TRUE	Reduced	3.71224	3.05873	3.52531	4.34032	4.09098	5.03876	12.1067	7.33236	10.514	19.2566	16.0415	31.8713	20657	superoxide dismutase 3, extracellular
Podxl2	-1.24758	7.12867	2.78763e-05	0.00132081	TRUE	Reduced	5.09134	4.82046	4.91311	6.0155	5.721	6.4289	33.0914	27.2555	29.1296	63.6912	51.7463	85.1575	319655	podocalyxin-like 2
Ube2ql1	-1.24334	2.8829	0.00405621	0.0326661	TRUE	Reduced	1.45475	1.53825	1.55732	1.8426	1.90429	3.03985	1.74109	1.90443	1.94306	2.58656	2.74324	7.22408	76980	ubiquitin-conjugating enzyme E2Q family-like 1
Creb3l1	-1.22616	4.40876	3.95194e-07	8.417e-05	TRUE	Reduced	2.87734	2.9833	3.09999	3.89028	4.06157	4.1288	6.34796	6.90791	7.57414	13.8283	15.6976	16.4942	26427	cAMP responsive element binding protein 3-like 1
Zfp467	-1.21121	5.07887	0.000320642	0.00702885	TRUE	Reduced	2.76605	2.70075	2.8268	3.44342	3.59996	4.18245	5.80243	5.5014	6.09499	9.87862	11.1254	17.1569	68910	zinc finger protein 467
Abhd14b	-1.21111	3.4635	0.000282565	0.00656561	TRUE	Reduced	2.40962	2.2178	2.43346	2.95545	3.22632	3.69802	4.31334	3.65185	4.40186	6.75671	8.35875	11.9782	76491	abhydrolase domain containing 14b
Adam11	-1.21037	3.7965	0.0039673	0.0322823	TRUE	Reduced	1.56302	1.60946	1.6464	2.07105	2.11059	2.9918	1.95471	2.05138	2.13051	3.20191	3.31867	6.95468	11488	a disintegrin and metallopeptidase domain 11
H2ac18	-1.20551	1.13534	0.00217461	0.0226151	TRUE	Reduced	1.62395	1.72231	1.63729	2.08924	2.44835	2.89199	2.08219	2.29963	2.11081	3.25525	4.45792	6.42294	15267	H2A clustered histone 18
Igfbp4	-1.19749	5.90661	0.0011493	0.0154497	TRUE	Reduced	4.24127	3.81636	4.2722	4.83013	4.87959	5.70007	17.9125	13.0877	18.3224	27.4455	28.4376	50.9865	16010	insulin-like growth factor binding protein 4
Rcan1	-1.19715	7.28691	1.31973e-05	0.000805518	TRUE	Reduced	5.49824	5.4398	5.56689	6.07034	6.70734	6.91565	44.1997	42.4055	46.4023	66.1979	103.499	119.73	54720	regulator of calcineurin 1
Defb9	-1.19602	-0.351776	0.00640291	0.0431462	TRUE	Reduced	1.27514	1.90902	1.62848	2.55935	2.62197	2.16364	1.42022	2.75554	2.09187	4.89441	5.15592	3.48044	246079	defensin beta 9
Tmem218	-1.19343	3.95446	0.00030256	0.00683088	TRUE	Reduced	3.35931	3.46198	3.35694	3.76587	4.48708	4.86105	9.26253	10.0194	9.24566	12.6032	21.4256	28.0618	66279	transmembrane protein 218
Slc6a6	-1.18923	9.67557	0.000336271	0.00722164	TRUE	Reduced	6.48377	6.48065	6.52064	7.73475	7.03955	7.86568	88.4974	88.3038	90.8138	212.006	130.557	232.242	21366	solute carrier family 6 (neurotransmitter transporter, taurine), member 6
Hsd17b11	-1.18499	2.92796	0.00237374	0.0236613	TRUE	Reduced	2.36466	2.30148	2.12683	3.09675	2.60099	3.70495	4.15033	3.92964	3.36755	7.55491	5.06704	12.0407	114664	hydroxysteroid (17-beta) dehydrogenase 11
Steap2	-1.1842	4.74084	1.08273e-05	0.000706182	TRUE	Reduced	1.48368	1.60019	1.61322	2.10634	2.40129	2.6073	1.79661	2.03183	2.05935	3.30597	4.28276	5.0936	74051	six transmembrane epithelial antigen of prostate 2
Pik3ip1	-1.1833	3.93635	0.000162736	0.00453315	TRUE	Reduced	2.54803	2.72854	2.66939	3.07809	3.63769	4.02674	4.84834	5.62784	5.36158	7.44494	11.4467	15.2993	216505	phosphoinositide-3-kinase interacting protein 1
Bambi	-1.17996	3.72507	0.000387671	0.00781705	TRUE	Reduced	1.62005	1.47101	1.64586	2.70479	2.12564	2.26212	2.07386	1.77216	2.12934	5.51963	3.36396	3.79696	68010	BMP and activin membrane-bound inhibitor
Crhbp	-1.17308	5.73659	0.00415302	0.0331176	TRUE	Reduced	4.96875	4.91293	4.95236	6.07202	5.65106	6.23945	30.3142	29.1259	29.9605	66.2758	49.2502	74.5547	12919	corticotropin releasing hormone binding protein
Steap1	-1.17291	2.8994	9.4838e-06	0.000668039	TRUE	Reduced	2.43486	2.5136	2.48163	3.17983	3.59729	3.46947	4.40713	4.71044	4.58528	8.062	11.1029	10.0768	70358	six transmembrane epithelial antigen of the prostate 1
Slc7a4	-1.16635	5.68685	6.66851e-05	0.00244651	TRUE	Reduced	3.44577	3.44696	3.53361	3.93057	4.53815	4.87244	9.89629	9.90529	10.5804	14.2482	22.2337	28.2921	224022	solute carrier family 7 (cationic amino acid transporter, y+ system), member 4
Map3k21	-1.16107	3.91078	4.51339e-06	0.000369678	TRUE	Reduced	1.67399	1.60611	1.69334	2.41132	2.61105	2.38374	2.19096	2.0443	2.23405	4.31961	5.10947	4.21887	234878	mitogen-activated protein kinase kinase kinase 21
Itprid2	-1.15789	4.51943	2.74976e-06	0.000267322	TRUE	Reduced	1.87892	1.83707	1.9889	2.52697	2.76313	2.96103	2.678	2.57284	2.96935	4.76361	5.78869	6.7868	70599	ITPR interacting domain containing 2
BC048679	-1.15557	3.81504	2.71656e-07	6.10706e-05	TRUE	Reduced	4.07091	4.15066	4.33428	5.2095	5.25796	5.18248	15.8061	16.7612	19.1719	36.0011	37.2651	35.3146	210321	cDNA sequence BC048679
Aamdc	-1.15386	3.58944	0.000313211	0.00695063	TRUE	Reduced	3.33015	3.32357	3.19009	3.81183	4.33013	4.59783	9.05714	9.0114	8.12668	13.0435	19.114	23.2151	66273	adipogenesis associated Mth938 domain containing
Arhgef9	-1.152	5.1646	0.000140198	0.00409531	TRUE	Reduced	2.25159	2.2739	2.353	2.854	2.95386	3.66578	3.76208	3.83627	4.10885	6.23002	6.74818	11.6914	236915	CDC42 guanine nucleotide exchange factor 9
Elmod1	-1.14729	6.33228	0.000437335	0.00854138	TRUE	Reduced	4.76916	4.62062	4.66027	5.09248	5.75248	6.15288	26.2684	23.6006	24.2861	33.1185	52.91	70.1543	270162	ELMO/CED-12 domain containing 1
Adgra2	-1.1411	4.52263	4.98817e-05	0.00202712	TRUE	Reduced	2.11699	1.93479	2.07943	2.94071	2.56166	3.15774	3.33788	2.82323	3.2264	6.67789	4.90389	7.9243	78560	adhesion G protein-coupled receptor A2
Sbk1	-1.13203	4.01751	0.00553791	0.0394828	TRUE	Reduced	1.75396	1.71159	1.61638	2.03546	1.94508	3.17905	2.37282	2.27521	2.06605	3.09953	2.85059	8.05711	104175	SH3-binding kinase 1
Cyb5a	-1.13092	4.82945	0.000161464	0.0045133	TRUE	Reduced	4.6868	4.69132	4.70167	5.16039	5.67333	6.15937	24.7553	24.8361	25.0221	34.7627	50.032	70.4754	109672	cytochrome b5 type A (microsomal)
1500015L24Rik	-1.12798	1.01046	0.00377008	0.0311872	TRUE	Reduced	1.38476	1.54728	1.67877	2.07162	2.40318	2.40807	1.61129	1.92265	2.20154	3.20358	4.28968	4.30765	68994	RIKEN cDNA 1500015L24 gene
Tmem200c	-1.12486	3.46391	0.000454892	0.00877999	TRUE	Reduced	1.81504	1.92517	1.85432	2.38341	2.46303	3.11737	2.5187	2.79781	2.61581	4.21769	4.51373	7.67804	622645	transmembrane protein 200C
Qpct	-1.12314	4.68456	0.00129676	0.0165477	TRUE	Reduced	3.40865	3.2487	3.31296	3.9678	3.79057	4.87771	9.61953	8.50511	8.93806	14.6469	12.838	28.3993	70536	glutaminyl-peptide cyclotransferase (glutaminyl cyclase)
Slc6a17	-1.11972	5.24729	0.000181454	0.00487977	TRUE	Reduced	2.37523	2.43334	2.14812	2.97682	2.91367	3.63557	4.1882	4.40144	3.43251	6.87248	6.53533	11.4285	229706	solute carrier family 6 (neurotransmitter transporter), member 17
Dbp	-1.11912	5.97057	0.00109083	0.0149864	TRUE	Reduced	4.18996	4.17851	4.24448	4.50634	4.99825	5.81968	17.2517	17.1074	17.9547	21.7271	30.9612	55.4804	13170	D site albumin promoter binding protein
Klhl8	-1.10893	3.61025	0.00163574	0.018827	TRUE	Reduced	1.84227	1.86309	1.9399	2.36907	2.24066	3.26001	2.58574	2.63787	2.83678	4.16609	3.72612	8.5799	246293	kelch-like 8
Prkcq	-1.10379	4.93035	5.71609e-06	0.000440848	TRUE	Reduced	2.97092	2.92223	3.04432	3.60771	4.07476	3.99915	6.84034	6.58019	7.24957	11.1907	15.851	14.9906	18761	protein kinase C, theta
Gldc	-1.10347	6.41803	3.28576e-05	0.00150945	TRUE	Reduced	4.3986	4.31507	4.16972	5.30767	4.93445	5.53952	20.0916	18.9051	16.9975	38.6065	29.5786	45.5117	104174	glycine decarboxylase
Aqp4	-1.09723	5.50033	0.00287737	0.0267391	TRUE	Reduced	2.79651	2.95036	2.95235	3.39443	3.52425	4.35411	5.94758	6.72942	6.74007	9.51535	10.5055	19.4512	11829	aquaporin 4
Sesn1	-1.08564	5.76881	4.10931e-05	0.0017722	TRUE	Reduced	3.66937	3.91496	3.77194	4.2687	4.91927	4.95935	11.723	14.0842	12.6605	18.2755	29.2584	30.111	140742	sestrin 1
Bmp4	-1.07808	3.22981	0.00279082	0.0262326	TRUE	Reduced	2.47275	2.28702	2.49043	3.58196	2.91784	3.21845	4.55101	3.88046	4.61947	10.9751	6.55715	8.30784	12159	bone morphogenetic protein 4
Cubn	-1.0726	6.23207	0.0059909	0.0414538	TRUE	Reduced	2.81181	2.55911	3.04719	3.05935	3.87542	4.01628	6.02163	4.89345	7.26598	7.33594	13.6763	15.1816	65969	cubilin
Aldh1l1	-1.07177	3.61448	0.000118525	0.00364051	TRUE	Reduced	2.02937	1.91636	1.84985	2.50312	2.60805	3.01627	3.08227	2.7747	2.60463	4.6691	5.09678	7.09074	107747	aldehyde dehydrogenase 1 family, member L1
Camk2n1	-1.06966	5.35553	0.00593193	0.0412335	TRUE	Reduced	3.40157	3.31568	3.33167	3.36958	4.09343	4.94705	9.56755	8.95676	9.06776	9.33582	16.0705	29.8468	66259	calcium/calmodulin-dependent protein kinase II inhibitor 1
Gnai1	-1.06407	3.34064	0.000459752	0.00883225	TRUE	Reduced	1.4885	1.92577	1.72983	2.30507	2.31928	2.76207	1.80598	2.79938	2.31689	3.94192	3.99082	5.78369	14677	G protein subunit alpha i1
Pink1	-1.06392	6.7614	0.00087832	0.013209	TRUE	Reduced	5.10558	5.11831	5.15673	5.46425	5.98868	6.61319	33.4298	33.7347	34.6721	43.1473	62.4999	96.8969	68943	PTEN induced putative kinase 1
Enox1	-1.06006	3.51681	0.00135258	0.0168101	TRUE	Reduced	1.67965	1.56083	1.84695	2.02174	2.28989	2.88035	2.20351	1.95023	2.5974	3.06072	3.89018	6.3633	239188	ecto-NOX disulfide-thiol exchanger 1
Abat	-1.05393	6.46453	0.000584902	0.0102804	TRUE	Reduced	3.98473	4.17357	4.16131	4.72014	5.03011	5.32216	14.8315	17.0455	16.8928	25.3575	31.6748	39.0063	268860	4-aminobutyrate aminotransferase
Usp18	-1.05284	2.42224	0.00676266	0.0443227	TRUE	Reduced	2.01568	1.84626	1.50151	2.27701	2.74334	2.63319	3.04371	2.59566	1.83139	3.84671	5.69619	5.20396	24110	ubiquitin specific peptidase 18
Tspan13	-1.05015	4.3199	0.00393129	0.0320757	TRUE	Reduced	3.11974	3.41113	2.93579	3.53684	3.67289	4.70435	7.6923	9.63784	6.65175	10.6064	11.7541	25.0705	66109	tetraspanin 13
Apcdd1	-1.04656	3.31626	0.00155956	0.0181966	TRUE	Reduced	1.86012	1.23936	1.64443	2.50549	2.01686	2.3572	2.63037	1.36093	2.12625	4.67844	3.04703	4.12374	494504	adenomatosis polyposis coli down-regulated 1
Hunk	-1.04438	5.36662	7.39771e-06	0.000546603	TRUE	Reduced	2.63205	2.60673	2.70328	3.59556	3.4226	3.44088	5.19907	5.0912	5.5128	11.0885	9.72272	9.85947	26559	hormonally upregulated Neu-associated kinase
Slc22a18	-1.04408	2.30114	0.00103448	0.0145625	TRUE	Reduced	1.58662	1.59451	1.59343	1.712	2.4372	2.61375	2.00344	2.01991	2.01765	2.27615	4.41588	5.12091	18400	solute carrier family 22 (organic cation transporter), member 18
Prxl2b	-1.04337	4.9609	0.00483465	0.0366448	TRUE	Reduced	4.99961	4.70282	4.80939	4.78744	5.83637	6.34658	30.9914	25.0429	27.0394	26.6162	56.1378	80.379	66469	peroxiredoxin like 2B
Emc9	-1.0421	2.88057	0.00202008	0.0214946	TRUE	Reduced	2.46671	2.5503	2.48832	2.68982	3.43939	3.70765	4.52782	4.85756	4.61123	5.45234	9.84823	12.0652	85308	ER membrane protein complex subunit 9
Nol3	-1.04158	5.83706	0.000324231	0.00707816	TRUE	Reduced	3.57895	3.53579	3.61629	4.08797	4.44325	4.82155	10.9501	10.5979	11.2634	16.006	20.7546	27.2768	78688	nucleolar protein 3 (apoptosis repressor with CARD domain)
Rhoj	-1.03518	4.09458	0.000724895	0.011641	TRUE	Reduced	3.2629	2.73948	3.01129	4.08261	3.65859	3.85524	8.59911	5.67829	7.06286	15.943	11.6283	13.4724	80837	ras homolog family member J
Dpysl3	-1.03447	5.07265	9.4613e-06	0.000668039	TRUE	Reduced	2.34139	2.47844	2.50279	3.37978	3.22692	3.15306	4.06791	4.57294	4.66779	9.40913	8.36267	7.89543	22240	dihydropyrimidinase-like 3
Hfe	-1.02971	3.54386	0.00011592	0.0035997	TRUE	Reduced	1.8445	1.81928	1.67878	2.50975	2.28535	2.71564	2.59127	2.52905	2.20157	4.6952	3.87482	5.56887	15216	homeostatic iron regulator
Cry2	-1.02624	5.05207	0.00271566	0.0258726	TRUE	Reduced	2.71348	2.90648	2.94852	3.10421	3.41784	4.32913	5.55903	6.49789	6.71958	7.59923	9.68737	19.1	12953	cryptochrome circadian regulator 2
Ogfrl1	-1.01631	5.03092	0.000909892	0.0135407	TRUE	Reduced	2.80876	2.78965	2.6644	3.25937	3.25832	4.08965	6.00681	5.91461	5.33962	8.57562	8.56865	16.0257	70155	opioid growth factor receptor-like 1
Plekha7	-1.01523	5.02226	1.33066e-06	0.000175747	TRUE	Reduced	1.66852	1.64722	1.79099	2.28841	2.3722	2.55016	2.17888	2.1323	2.46051	3.88518	4.17731	4.857	233765	pleckstrin homology domain containing, family A member 7
Hes1	-1.01447	5.96866	0.00462578	0.0356239	TRUE	Reduced	4.95067	4.71449	5.15213	5.94819	5.40352	6.11144	29.9244	25.2544	34.5587	60.7424	41.3273	68.1396	15205	hes family bHLH transcription factor 1
Ociad2	-1.01391	3.6144	0.00477445	0.0363546	TRUE	Reduced	2.40467	2.36248	2.49724	3.56359	2.75309	3.20256	4.29515	4.14254	4.64606	10.8235	5.74158	8.20591	433904	OCIA domain containing 2
Ecrg4	-1.00767	4.71582	0.000132271	0.00392577	TRUE	Reduced	4.59195	4.69931	4.79052	5.1354	5.68357	5.88328	23.1165	24.9796	26.6753	34.1487	50.3954	58.0259	78896	ECRG4 augurin precursor
Fmod	-1.00301	6.2715	0.00153279	0.0179899	TRUE	Reduced	4.47536	4.58299	4.8542	5.56908	5.38804	5.63496	21.2443	22.9671	27.9241	46.4745	40.8756	48.6928	14264	fibromodulin
Ptpn13	-1.00183	4.96891	0.000170218	0.00463536	TRUE	Reduced	2.00164	1.97916	2.22335	2.46575	2.82584	3.10503	3.00454	2.94264	3.66977	4.52413	6.09029	7.60414	19249	protein tyrosine phosphatase, non-receptor type 13
Xlr3b	1.00028	3.58342	0.000500574	0.00923584	TRUE	Elevated	2.82747	2.69753	2.59247	2.02135	1.62843	1.87929	6.09828	5.48688	5.03129	3.05963	2.09177	2.67894	574437	X-linked lymphocyte-regulated 3B
Dusp6	1.0023	4.82572	5.13095e-05	0.00206661	TRUE	Elevated	3.69214	3.45503	3.84709	2.86421	2.53961	2.68258	11.9254	9.96653	13.391	6.28137	4.81433	5.42005	67603	dual specificity phosphatase 6
Card10	1.00271	4.56219	1.76289e-05	0.000951526	TRUE	Elevated	2.82819	2.58712	2.91026	1.67862	1.87654	2.14617	6.10185	5.00896	6.51752	2.20122	2.67193	3.42652	105844	caspase recruitment domain family, member 10
Gm5176	1.00285	0.82171	0.00480956	0.0365308	TRUE	Elevated	2.36629	2.15875	1.90419	1.35802	1.53756	1.28625	4.15615	3.46527	2.74298	1.56332	1.90303	1.43894	382421	high mobility group box 2 pseudogene
Gm24494	1.00344	0.113739	0.00291986	0.0269798	TRUE	Elevated	4.29069	4.28295	4.37823	3.35488	3.08598	3.44793	18.5716	18.4669	19.7959	9.23106	7.49129	9.91269	115489817	predicted gene, 24494
Col5a1	1.00433	6.14261	0.00248527	0.0244481	TRUE	Elevated	3.58686	3.47845	3.71938	2.94633	2.74915	2.03832	11.0158	10.1459	12.1718	6.70783	5.72321	3.10766	12831	collagen, type V, alpha 1
Rerg	1.00734	2.21376	0.000793998	0.0124471	TRUE	Elevated	1.61535	1.32986	1.6037	0.840468	1.07834	0.791513	2.06386	1.51378	2.03923	0.790631	1.11161	0.730889	232441	RAS-like, estrogen-regulated, growth-inhibitor
Spsb4	1.01138	3.74243	0.00052177	0.00947254	TRUE	Elevated	3.09424	2.8985	3.02704	2.34364	2.18085	1.70144	7.54004	6.45651	7.15135	4.07581	3.5342	2.25225	211949	splA/ryanodine receptor domain and SOCS box containing 4
Slc27a3	1.01199	3.57125	0.00231027	0.0234598	TRUE	Elevated	2.25025	1.97349	2.22505	1.48855	1.53798	1.08325	3.75766	2.92718	3.67529	1.80608	1.90388	1.11881	26568	solute carrier family 27 (fatty acid transporter), member 3
Igflr1	1.01785	2.22157	0.000824878	0.0127422	TRUE	Elevated	2.62743	2.38249	2.93881	1.61658	1.95528	1.80817	5.17922	4.21436	6.66781	2.06648	2.87792	2.50197	101883	IGF-like family receptor 1
Gm5148	1.03355	3.25466	0.000403375	0.00799636	TRUE	Elevated	3.34804	3.23384	3.3685	1.88789	2.32957	2.74179	9.18263	8.4077	9.32808	2.70094	4.02657	5.68902	381438	predicted gene 5148
Gpr137c	1.03474	4.46747	0.000115538	0.0035997	TRUE	Elevated	2.46412	2.44866	2.58476	1.78155	1.67752	1.47266	4.5179	4.45908	4.99916	2.43795	2.19877	1.77533	70713	G protein-coupled receptor 137C
Abcc4	1.03494	5.06495	0.000233432	0.00584465	TRUE	Elevated	2.56635	2.56569	2.58942	1.77557	1.8575	1.4775	4.92308	4.92037	5.01857	2.42372	2.6238	1.78467	239273	ATP-binding cassette, sub-family C member 4
Sh3bp1	1.03527	3.30344	6.14382e-05	0.00232855	TRUE	Elevated	2.55732	2.40545	2.75846	1.61697	1.70963	1.81745	4.88615	4.298	5.76676	2.0673	2.27076	2.52459	20401	SH3-domain binding protein 1
Sap30	1.03648	4.09251	7.14603e-07	0.000125842	TRUE	Elevated	4.29305	4.00985	4.23723	3.18019	3.16212	3.11281	18.6037	15.1096	17.8597	8.06424	7.95141	7.65066	60406	sin3 associated polypeptide
Hs3st5	1.04145	3.1661	0.00216171	0.0225253	TRUE	Elevated	1.85701	1.86938	2.06302	0.891935	0.982945	1.60108	2.62256	2.65376	3.1786	0.855663	0.976496	2.0337	319415	heparan sulfate (glucosamine) 3-O-sulfotransferase 5
Tmem200b	1.04168	4.69279	0.00223255	0.0229223	TRUE	Elevated	3.98123	3.80196	4.05529	3.35886	2.93797	2.25359	14.7932	12.9478	15.625	9.2593	6.66333	3.76868	623230	transmembrane protein 200B
Ror1	1.04178	6.33765	0.00146698	0.0175738	TRUE	Elevated	3.45592	3.55667	3.54983	2.68945	2.77523	2.02499	9.97326	10.767	10.7113	5.45066	5.84584	3.06988	26563	receptor tyrosine kinase-like orphan receptor 1
Plagl2	1.04181	5.63839	0.000817127	0.0126876	TRUE	Elevated	3.63238	3.46469	3.75082	2.61996	2.97576	2.15934	11.401	10.0402	12.462	5.14734	6.8667	3.4671	54711	pleiomorphic adenoma gene-like 2
Camk4	1.04231	5.13366	0.000261577	0.00626717	TRUE	Elevated	2.25128	2.21116	2.349	1.45143	1.42978	1.49897	3.76104	3.63048	4.0947	1.7348	1.69405	1.8264	12326	calcium/calmodulin-dependent protein kinase IV
Flnc	1.04397	4.71493	0.00204175	0.0216257	TRUE	Elevated	1.94161	1.35224	1.79374	0.680719	1.13179	1.23031	2.84134	1.55307	2.46713	0.602939	1.19131	1.34618	68794	filamin C, gamma
Nmb	1.04513	1.01918	0.000949471	0.0138053	TRUE	Elevated	2.33075	2.11152	1.86121	1.13788	1.48982	1.35833	4.03067	3.32147	2.63313	1.20057	1.80855	1.56388	68039	neuromedin B
Cimip3	1.04665	2.26711	0.00040259	0.00799636	TRUE	Elevated	2.1591	2.29464	2.17486	1.26642	1.69644	1.22649	3.46635	3.9063	3.51541	1.40564	2.241	1.33998	75462	ciliary microtubule inner protein 3
Tmem95	1.04734	1.65352	0.00103506	0.0145625	TRUE	Elevated	1.72496	1.48445	1.99765	1.18641	1.04017	0.924239	2.3057	1.79811	2.99349	1.27586	1.05647	0.897683	100503361	transmembrane protein 95
Colec12	1.0477	5.42277	0.00144821	0.0174081	TRUE	Elevated	4.25635	4.16761	4.14878	3.62127	3.00027	2.61968	18.1112	16.9712	16.7381	11.3058	7.00147	5.14616	140792	collectin sub-family member 12
Epn3	1.04853	5.59567	0.00339513	0.0295494	TRUE	Elevated	3.99245	3.92481	4.14893	3.46568	2.93788	2.31372	14.9165	14.1875	16.7399	10.0478	6.66282	3.97163	71889	epsin 3
Axl	1.04931	4.94424	0.00259605	0.0251109	TRUE	Elevated	2.84703	2.56724	3.32433	2.05415	1.72189	2.21818	6.19517	4.92674	9.01663	3.15298	2.29868	3.65306	26362	AXL receptor tyrosine kinase
Upp1	1.06256	2.66942	0.000114574	0.00358163	TRUE	Elevated	2.25294	2.48401	2.23549	1.5881	1.51284	1.38182	3.76652	4.59452	3.70921	2.00652	1.85371	1.60598	22271	uridine phosphorylase 1
Ngfr	1.06778	7.52872	1.11793e-07	3.57942e-05	TRUE	Elevated	6.0439	6.01495	6.11743	4.92557	4.886	4.98553	64.9775	63.6667	68.4273	29.391	28.5686	30.6806	18053	nerve growth factor receptor (TNFR superfamily, member 16)
Ece1	1.07372	8.53407	2.8971e-05	0.00136048	TRUE	Elevated	6.58706	6.51022	6.53013	5.5565	5.48075	5.12628	95.1398	90.1531	91.4197	46.0624	43.6549	33.9273	230857	endothelin converting enzyme 1
Adamts6	1.07375	5.7174	0.00461803	0.0356161	TRUE	Elevated	3.31072	3.24907	3.32662	2.57243	2.48021	1.70372	8.92264	8.50751	9.03258	4.94811	4.5798	2.25741	108154	ADAM metallopeptidase with thrombospondin type 1 motif 6
Jag1	1.07708	7.56304	0.00715589	0.0455202	TRUE	Elevated	4.49027	4.25197	4.48432	3.70719	3.46977	2.53972	21.4753	18.0533	21.3828	12.061	10.0791	4.81475	16449	jagged 1
Spsb1	1.07909	5.94343	0.000429151	0.00841264	TRUE	Elevated	4.44325	4.28003	4.54202	3.62061	3.4768	2.7669	20.7547	18.4276	22.2962	11.3002	10.1332	5.80646	74646	splA/ryanodine receptor domain and SOCS box containing 1
Kcne1	1.08237	4.50355	0.00440968	0.0344684	TRUE	Elevated	3.14361	3.35101	3.21425	2.5257	2.52008	1.46423	7.83735	9.20364	8.28083	4.75855	4.73613	1.75915	16509	potassium voltage-gated channel, Isk-related subfamily, member 1
Myo7a	1.08369	6.00156	0.000698382	0.0113875	TRUE	Elevated	3.84791	3.44785	3.9155	2.32516	2.87872	2.86665	13.3991	9.91202	14.0898	4.01121	6.35499	6.29371	17921	myosin VIIA
Sptbn2	1.08576	9.61388	0.00107728	0.0148935	TRUE	Elevated	6.77736	6.4086	6.67429	5.91866	5.41887	4.8486	108.695	83.9532	101.132	59.4916	41.7801	27.812	20743	spectrin beta, non-erythrocytic 2
Clec2d	1.086	4.46029	1.75731e-05	0.000951526	TRUE	Elevated	4.42851	4.37509	4.34986	2.94635	3.45474	3.45388	20.5335	19.7508	19.391	6.70795	9.96432	9.95775	93694	C-type lectin domain family 2, member d
Ulbp1	1.08955	2.25884	0.00533886	0.0387325	TRUE	Elevated	2.03924	1.81475	2.36946	1.2643	1.47343	1.09973	3.11028	2.518	4.16748	1.4021	1.77682	1.14315	77777	UL16 binding protein 1
Fkbp1b	1.09684	2.63573	0.000300316	0.00681292	TRUE	Elevated	3.06051	2.67648	2.67512	1.7763	2.13476	1.67498	7.34268	5.39296	5.38692	2.42546	3.39164	2.19316	14226	FK506 binding protein 1b
Airn	1.0974	3.30379	0.000383852	0.00777773	TRUE	Elevated	2.92386	2.64056	2.84383	1.96523	2.03043	1.55118	6.58876	5.23573	6.17924	2.90475	3.08528	1.93057	104103	antisense Igf2r RNA
Prrx2	1.10071	2.75135	0.000174196	0.00473149	TRUE	Elevated	2.81691	2.54425	2.96956	1.86895	2.06858	1.54646	6.0465	4.83306	6.83297	2.65268	3.19474	1.92099	20204	paired related homeobox 2
Gm10222	1.10801	3.94159	0.0033624	0.029337	TRUE	Elevated	6.12077	6.55443	6.10804	4.85663	5.39195	5.05339	68.5883	92.9897	67.9769	27.9729	40.9893	32.2064	100142658	predicted gene 10222
Stat3	1.10914	7.45892	1.49926e-06	0.000190857	TRUE	Elevated	5.71522	5.5228	5.8094	4.40084	4.55828	4.61818	51.5356	44.9758	55.0796	20.1244	22.5603	23.5591	20848	signal transducer and activator of transcription 3
Mn1	1.10963	4.08564	0.00276127	0.0261196	TRUE	Elevated	2.23716	1.99036	2.41849	1.62733	1.4316	0.994566	3.71469	2.97335	4.34611	2.0894	1.69746	0.992481	433938	meningioma 1
Car2	1.11023	8.78549	0.00104392	0.0146094	TRUE	Elevated	7.91672	7.61381	7.91397	5.89278	6.52362	7.21808	240.64	194.878	240.18	58.416	91.0036	147.887	12349	carbonic anhydrase 2
Pgf	1.11424	5.26096	2.6498e-05	0.00127263	TRUE	Elevated	4.87044	4.81855	5.01499	3.87219	3.93778	3.42299	28.2516	27.2181	31.3341	13.6436	14.3246	9.72563	18654	placental growth factor
Arid5b	1.11673	5.55238	0.000602049	0.0103707	TRUE	Elevated	2.91648	2.75779	3.1493	1.88359	2.08758	1.93244	6.55002	5.76362	7.87225	2.68993	3.25036	2.81701	71371	AT-rich interaction domain 5B
Snhg17	1.118	4.29103	2.29788e-05	0.00114526	TRUE	Elevated	3.44231	3.01115	3.24295	2.36862	2.21988	2.05992	9.87019	7.06204	8.46725	4.16445	3.65856	3.16962	68108	small nucleolar RNA host gene 17
Blnk	1.11942	2.78052	0.000366567	0.0075944	TRUE	Elevated	2.68115	2.12968	2.77946	1.72529	1.45636	1.70982	5.41368	3.3762	5.86596	2.30647	1.74415	2.2712	17060	B cell linker
Igdcc4	1.12253	5.61965	0.000245487	0.00601813	TRUE	Elevated	3.17949	3.29705	3.24721	2.46044	2.19138	1.95891	8.05985	8.82904	8.49528	4.50383	3.56743	2.88768	56741	immunoglobulin superfamily, DCC subclass, member 4
Lrig3	1.12407	5.05289	1.30989e-05	0.000804666	TRUE	Elevated	3.62847	3.42585	3.67971	2.30709	2.7265	2.50821	11.3674	9.74692	11.8146	3.94884	5.61847	4.68913	320398	leucine-rich repeats and immunoglobulin-like domains 3
Sema5a	1.12861	8.54429	0.00630607	0.0427663	TRUE	Elevated	5.4592	5.48277	5.46728	4.80302	4.28467	3.47262	42.993	43.7176	43.24	26.9161	18.4901	10.101	20356	sema domain, seven thrombospondin repeats (type 1 and type 1-like), transmembrane domain (TM) and short cytoplasmic domain, (semaphorin) 5A
Fzd7	1.12886	5.47224	4.54266e-05	0.00191991	TRUE	Elevated	3.76384	3.71821	3.83788	2.80627	2.84454	2.37333	12.5841	12.1611	13.2994	5.99472	6.18277	4.18135	14369	frizzled class receptor 7
Adamts4	1.13545	7.47964	0.00449207	0.0348737	TRUE	Elevated	5.29378	5.01053	5.30034	4.44622	4.21546	3.07345	38.2272	31.2343	38.4058	20.7995	17.5772	7.41787	240913	ADAM metallopeptidase with thrombospondin type 1 motif 4
Nlgn4l	1.13852	4.35536	1.54771e-05	0.000888755	TRUE	Elevated	2.98969	2.78192	2.92485	1.97604	1.88198	1.87947	6.94305	5.87765	6.59397	2.93412	2.6858	2.6794	100113365	neuroligin 4-like
Cp	1.13976	10.5097	2.49833e-06	0.000256285	TRUE	Elevated	7.99516	8.09551	8.17724	7.00783	6.80586	6.78795	254.142	272.521	288.465	127.696	110.884	109.504	12870	ceruloplasmin
Tert	1.14345	3.99311	0.000569529	0.0100798	TRUE	Elevated	2.65329	2.47793	2.69164	1.89254	1.71526	1.32875	5.291	4.57099	5.46047	2.71288	2.28356	1.51185	21752	telomerase reverse transcriptase
Lama5	1.14783	8.8598	0.00176936	0.0197676	TRUE	Elevated	5.87158	5.67866	6.00597	4.85778	4.91756	4.00464	57.5495	50.2207	63.2656	27.9959	29.2228	15.0516	16776	laminin, alpha 5
Eef2k	1.14824	3.92257	1.00776e-06	0.000146731	TRUE	Elevated	1.89776	1.83264	2.03483	1.06106	1.14597	1.17976	2.72634	2.56188	3.09774	1.08647	1.21294	1.26539	13631	eukaryotic elongation factor-2 kinase
Cox4i2	1.1582	3.81402	0.00200118	0.0213581	TRUE	Elevated	5.0718	4.44134	4.82881	3.13272	3.46151	4.1189	32.6328	20.7258	27.4196	7.77085	10.0159	16.3745	84682	cytochrome c oxidase subunit 4I2
Snord78	1.16821	2.33473	0.00114328	0.0153941	TRUE	Elevated	6.59869	6.65897	6.8561	5.76814	5.65584	4.83313	95.9181	100.053	114.849	53.4982	49.417	27.5048	115487677	small nucleolar RNA, C/D box 78
Nfkbia	1.17095	4.91314	4.87081e-05	0.00200253	TRUE	Elevated	4.65162	4.46113	4.98201	3.2152	3.51094	3.80963	24.1349	21.0259	30.6034	8.28691	10.3999	13.0221	18035	nuclear factor of kappa light polypeptide gene enhancer in B cells inhibitor, alpha
Slc29a1	1.17125	5.95017	7.34897e-07	0.000127294	TRUE	Elevated	4.38313	4.1867	4.34762	3.13339	3.27623	3.02506	19.8668	17.2105	19.3594	7.77497	8.68822	7.14016	63959	solute carrier family 29 (nucleoside transporters), member 1
Micall2	1.17136	4.25983	0.000700524	0.0114048	TRUE	Elevated	2.82074	2.88041	2.98041	2.16687	1.97668	1.39227	6.06523	6.36359	6.89212	3.49048	2.93586	1.62491	231830	MICAL-like 2
Adamtsl4	1.17212	7.50304	0.00138582	0.0170217	TRUE	Elevated	6.03596	5.76861	5.86607	4.87405	5.00831	3.86073	64.6151	53.5159	57.3262	28.3248	31.1849	13.5277	229595	ADAMTS-like 4
Il3ra	1.17264	4.03365	3.35236e-05	0.00152842	TRUE	Elevated	2.93745	2.95839	3.01999	1.92849	2.09467	1.81513	6.66056	6.77258	7.11161	2.80656	3.2713	2.51892	16188	interleukin 3 receptor, alpha chain
Gm9991	1.17615	4.25497	0.000110301	0.00349364	TRUE	Elevated	4.28335	3.99354	4.24836	2.95686	3.32566	2.73034	18.4723	14.9285	18.0057	6.76431	9.02591	5.63611	433332	predicted gene 9991
Cpne2	1.17761	3.81268	1.78576e-05	0.000957786	TRUE	Elevated	3.1612	2.70368	3.18799	1.94321	2.17946	1.84254	7.94574	5.51462	8.11341	2.84561	3.52984	2.5864	234577	copine II
Pals2	1.17982	6.07327	6.95136e-06	0.00051724	TRUE	Elevated	4.67374	4.39684	4.65536	3.63348	3.25473	3.24934	24.5232	20.0659	24.2001	11.4105	8.5449	8.50929	56524	protein associated with LIN7 2, MAGUK family member
Cldn10	1.18044	4.0833	0.00139531	0.0170437	TRUE	Elevated	4.0815	3.85782	3.75223	2.06652	2.76473	3.2586	15.9299	13.4984	12.4751	3.18874	5.79623	8.57055	58187	claudin 10
Abca4	1.18088	6.61653	1.33694e-05	0.00080693	TRUE	Elevated	3.66977	3.41134	3.60619	2.61319	2.35776	2.38765	11.7266	9.63935	11.1778	5.11855	4.12572	4.23306	11304	ATP-binding cassette, sub-family A member 4
ND6	1.18184	3.22597	0.0062442	0.0424831	TRUE	Elevated	4.38312	4.76661	4.41703	3.23327	3.65747	3.12686	19.8665	26.2202	20.3629	8.404	11.6185	7.73533	NA	NULL
Phlpp2	1.1826	5.81665	2.34376e-05	0.00116264	TRUE	Elevated	3.44703	3.48416	3.49331	2.31183	2.41974	2.41062	9.90585	10.1902	10.2614	3.96514	4.35076	4.31703	244650	PH domain and leucine rich repeat protein phosphatase 2
Inhbb	1.18338	4.99481	1.84057e-06	0.000218018	TRUE	Elevated	3.57057	3.2968	3.56114	2.38279	2.52539	2.22208	10.8809	8.82732	10.8035	4.21545	4.75728	3.66566	16324	inhibin beta-B
Snord96a	1.1911	1.64727	1.43392e-05	0.000847331	TRUE	Elevated	5.89746	5.75667	5.80479	4.46203	4.67956	4.59229	58.6091	53.0668	54.9004	21.0396	24.6264	23.1221	100216534	small nucleolar RNA, C/D box 96A
Lrrc75a	1.19451	4.509	4.56832e-07	9.15561e-05	TRUE	Elevated	3.46601	3.33423	3.66524	2.34222	2.4283	2.38353	10.0502	9.08561	11.6867	4.07081	4.38258	4.21813	192976	leucine rich repeat containing 75A
Ptp4a3	1.19539	5.81393	4.01047e-06	0.000347763	TRUE	Elevated	4.17372	4.18821	4.20341	3.18647	2.80647	3.02618	17.0474	17.2296	17.4226	8.10378	5.99569	7.14649	19245	protein tyrosine phosphatase 4a3
Ltbp4	1.19622	3.71427	1.30124e-05	0.000804029	TRUE	Elevated	1.8513	1.63831	1.71462	0.938487	0.891584	1.07728	2.60824	2.11301	2.28209	0.916517	0.855212	1.11005	108075	latent transforming growth factor beta binding protein 4
Plbd1	1.2114	2.39008	0.000659187	0.0109685	TRUE	Elevated	1.80726	1.71823	1.93077	1.29705	0.965188	0.751244	2.49976	2.29032	2.81259	1.45727	0.952318	0.683244	66857	phospholipase B domain containing 1
Nrp2	1.21374	4.4811	0.00134776	0.0167929	TRUE	Elevated	2.28283	1.96247	2.15394	1.2453	0.850505	1.57186	3.86632	2.89729	3.45042	1.37068	0.803132	1.97287	18187	neuropilin 2
Shank1	1.21427	7.26786	0.00051284	0.0093911	TRUE	Elevated	4.4953	3.96523	4.46322	3.13991	3.28092	2.92627	21.5539	14.619	21.0579	7.81472	8.71978	6.6014	243961	SH3 and multiple ankyrin repeat domains 1
Gdf11	1.21579	6.24438	0.000299937	0.00681292	TRUE	Elevated	4.17419	4.08422	4.23215	3.22551	3.17051	2.36388	17.0533	15.9619	17.7933	8.35353	8.00364	4.14753	14561	growth differentiation factor 11
Gria1	1.21772	5.11866	0.00186981	0.0205087	TRUE	Elevated	3.30734	2.71824	3.08669	1.71699	1.58742	2.49262	8.89938	5.58069	7.49547	2.28749	2.00512	4.628	14799	glutamate receptor, ionotropic, AMPA1 (alpha 1)
Gpnmb	1.22024	4.8461	0.00671362	0.0442417	TRUE	Elevated	2.76114	2.72495	3.00286	2.22758	1.12466	1.8157	5.77934	5.61136	7.01587	3.68349	1.1805	2.52031	93695	glycoprotein (transmembrane) nmb
Sdk2	1.22342	6.64628	0.00369613	0.0309211	TRUE	Elevated	3.54049	3.50242	3.50462	2.73138	2.48957	1.72242	10.6357	10.3327	10.35	5.64092	4.6161	2.2999	237979	sidekick cell adhesion molecule 2
Slc16a3	1.23096	6.89943	0.00812554	0.0490855	TRUE	Elevated	5.58845	5.58294	5.39186	4.69696	4.53022	2.9697	47.116	46.9328	40.9867	24.9374	22.1064	6.83371	80879	solute carrier family 16 (monocarboxylic acid transporters), member 3
Tmem35a	1.23365	6.09111	2.8847e-05	0.00136048	TRUE	Elevated	5.55648	5.60941	5.50111	4.42984	4.48761	3.84395	46.0617	47.8203	44.2896	20.5533	21.434	13.3597	67564	transmembrane protein 35A
Arhgef39	1.23412	3.26303	0.000483454	0.00904102	TRUE	Elevated	2.64614	2.47471	2.8583	1.8218	1.78228	1.28663	5.25988	4.55854	6.25158	2.53521	2.43969	1.43958	230098	Rho guanine nucleotide exchange factor 39
Serpinb6b	1.2468	4.64351	7.90856e-05	0.00274875	TRUE	Elevated	4.06139	3.85141	4.13428	2.21699	3.08285	3.01936	15.6955	13.4342	16.5607	3.64923	7.47284	7.10809	20708	serine (or cysteine) peptidase inhibitor, clade B, member 6b
Prkch	1.24856	3.13491	1.25036e-05	0.000792014	TRUE	Elevated	2.1537	1.84148	2.1799	1.04296	1.09405	1.37336	3.44968	2.58378	3.53121	1.06044	1.13472	1.59073	18755	protein kinase C, eta
Sh3bp2	1.24986	3.51787	8.538e-05	0.00291008	TRUE	Elevated	2.45842	1.96041	2.50578	1.1553	1.53953	1.39857	4.49616	2.89172	4.67955	1.22731	1.90701	1.6364	24055	SH3-domain binding protein 2
Aebp1	1.25193	6.12565	2.47558e-05	0.00120539	TRUE	Elevated	3.78324	3.35137	3.78537	2.60264	2.31813	2.49142	12.768	9.20615	12.7883	5.07398	3.98684	4.62331	11568	AE binding protein 1
Fzd2	1.2526	4.72515	0.00321256	0.0285886	TRUE	Elevated	3.36867	3.44295	3.41998	2.66348	2.44154	1.38235	9.32931	9.87505	9.70327	5.33559	4.43221	1.60693	57265	frizzled class receptor 2
Sorcs2	1.26731	5.2439	0.000718247	0.0115863	TRUE	Elevated	2.32843	2.14241	2.09745	1.03038	1.10766	1.59755	4.0226	3.41499	3.27953	1.04257	1.15496	2.02628	81840	sortilin-related VPS10 domain containing receptor 2
Map3k1	1.27253	6.65282	0.000128672	0.00384055	TRUE	Elevated	4.43014	4.30976	4.50123	3.26282	3.36123	2.77837	20.5578	18.8321	21.6467	8.59858	9.27616	5.86079	26401	mitogen-activated protein kinase kinase kinase 1
Tcirg1	1.27501	4.0838	4.64588e-07	9.15561e-05	TRUE	Elevated	2.80215	2.56857	2.94065	1.58293	1.69548	1.85003	5.97478	4.9322	6.67756	1.99578	2.23884	2.60508	27060	T cell, immune regulator 1, ATPase, H+ transporting, lysosomal V0 protein A3
Gm25744	1.29626	-0.874083	0.00454974	0.035218	TRUE	Elevated	3.69364	3.65329	3.77883	2.30923	2.20535	2.82688	11.9389	11.582	12.726	3.95617	3.61187	6.09538	115488834	predicted gene, 25744
Nxph4	1.30155	6.99404	6.33518e-06	0.000481565	TRUE	Elevated	6.87363	6.49704	6.64156	4.86532	5.45931	5.55003	116.265	89.3244	98.8408	28.1478	42.9964	45.8518	104080	neurexophilin 4
Cd99	1.30587	4.44009	4.66875e-05	0.00195337	TRUE	Elevated	7.74854	7.16738	7.62343	5.92813	6.1822	6.32446	214.052	142.746	196.188	59.8899	71.615	79.1404	673094	CD99 antigen
Hip1	1.30778	8.06538	0.000402507	0.00799636	TRUE	Elevated	3.89115	3.84907	3.99155	2.93893	2.78728	2.12889	13.8373	13.4107	14.9065	6.66841	5.90327	3.3738	215114	huntingtin interacting protein 1
Chst15	1.3084	3.59456	0.00108602	0.0149608	TRUE	Elevated	1.91977	1.90599	1.83932	1.33465	0.923388	0.731387	2.78362	2.74765	2.57842	1.52214	0.896564	0.660234	77590	carbohydrate sulfotransferase 15
Adra2a	1.32535	4.71441	3.41353e-06	0.000310925	TRUE	Elevated	3.3971	3.37784	3.3517	2.24051	2.32258	1.94829	9.53484	9.39516	9.20849	3.72564	4.00225	2.85916	11551	adrenergic receptor, alpha 2a
Pole2	1.32884	2.09255	0.000725603	0.011641	TRUE	Elevated	1.62105	1.79211	1.81654	1.02906	1.11068	0.54551	2.076	2.46321	2.52235	1.0407	1.15948	0.459536	18974	polymerase (DNA directed), epsilon 2 (p59 subunit)
Tagln2	1.33084	6.80149	2.78487e-05	0.00132081	TRUE	Elevated	6.68969	6.24692	6.73226	5.42897	5.24657	4.75181	102.228	74.9467	105.319	42.0808	36.9642	25.9424	21346	transgelin 2
Stat5a	1.33429	4.79715	1.57364e-05	0.000893931	TRUE	Elevated	3.23633	3.28159	3.57406	2.3213	2.25922	1.87034	8.42393	8.72429	10.9096	3.99783	3.78731	2.65619	20850	signal transducer and activator of transcription 5A
Ero1a	1.34218	5.90071	0.000101453	0.00328283	TRUE	Elevated	4.22102	4.41989	4.17787	3.1911	3.07619	2.5682	17.6489	20.4053	17.0994	8.13307	7.43385	4.93069	50527	endoplasmic reticulum oxidoreductase 1 alpha
C1qa	1.35229	3.69083	0.00806759	0.0489335	TRUE	Elevated	4.1396	3.68959	4.15707	2.49707	2.05469	3.30815	16.6256	11.9026	16.8403	4.64539	3.15455	8.90493	12259	complement component 1, q subcomponent, alpha polypeptide
Kcna5	1.35493	5.42458	0.00279137	0.0262326	TRUE	Elevated	4.56517	4.36765	4.57432	2.37917	2.67273	3.96696	22.673	19.644	22.8236	4.20236	5.37634	14.6378	16493	potassium voltage-gated channel, shaker-related subfamily, member 5
Hmcn1	1.36404	5.75721	0.000488631	0.00908956	TRUE	Elevated	2.41535	2.27365	2.48935	1.12668	1.45258	1.47276	4.3345	3.83545	4.61524	1.18356	1.73698	1.77552	545370	hemicentin 1
Arhgap27	1.36649	5.09804	0.00016892	0.00461192	TRUE	Elevated	3.21732	2.99997	3.40145	2.24325	2.14272	1.52119	8.30056	6.99983	9.56669	3.73462	3.41595	1.87028	544817	Rho GTPase activating protein 27
Tmem268	1.3797	4.35479	8.0598e-05	0.00279213	TRUE	Elevated	1.87705	1.75881	1.75001	1.17198	0.830999	0.718048	2.67323	2.38418	2.36361	1.25321	0.778916	0.644955	230279	transmembrane protein 268
Igfbp5	1.38527	9.24145	0.00814026	0.0490855	TRUE	Elevated	6.94272	7.32599	7.19594	6.19841	6.02165	4.1318	122.018	159.451	145.621	72.4356	63.9679	16.5306	16011	insulin-like growth factor binding protein 5
Mcam	1.38754	3.46136	6.14865e-05	0.00232855	TRUE	Elevated	2.32165	2.35623	2.46237	1.53043	1.36099	1.06039	3.99904	4.1203	4.51122	1.88873	1.56861	1.08549	84004	melanoma cell adhesion molecule
Plxnd1	1.39322	4.7818	0.00096798	0.0140098	TRUE	Elevated	2.56413	2.23123	2.48807	1.6949	1.41325	0.851076	4.91399	3.69534	4.61026	2.23755	1.66336	0.803846	67784	plexin D1
B4galt5	1.39753	5.03546	2.46247e-08	1.23897e-05	TRUE	Elevated	3.51251	3.36765	3.4976	2.27214	2.20283	2.10191	10.4122	9.32201	10.2949	3.83039	3.60382	3.29277	56336	UDP-Gal:betaGlcNAc beta 1,4-galactosyltransferase, polypeptide 5
6530402F18Rik	1.3976	3.80952	7.48914e-06	0.000549516	TRUE	Elevated	2.49671	2.25267	2.38872	1.43478	1.39763	1.12392	4.64398	3.76564	4.23691	1.7034	1.63468	1.17939	76220	RIKEN cDNA 6530402F18 gene
A2m	1.39773	5.49945	5.32588e-05	0.00211554	TRUE	Elevated	3.8212	3.6816	3.65576	2.63837	2.26712	2.32426	13.135	11.8314	11.6036	5.22626	3.81362	4.00809	232345	alpha-2-macroglobulin
Dgkg	1.39931	5.34368	1.48361e-07	4.30145e-05	TRUE	Elevated	1.76214	1.79064	1.73982	0.882201	0.831572	0.965431	2.39201	2.45968	2.33993	0.843185	0.779623	0.952647	110197	diacylglycerol kinase, gamma
Tafa4	1.4005	3.57124	1.18717e-06	0.00015878	TRUE	Elevated	2.24791	2.27018	2.54514	1.17507	1.32704	1.41057	3.74996	3.82382	4.83664	1.25803	1.50888	1.65843	320701	TAFA chemokine like family member 4
Mmp2	1.40726	4.32878	0.00129901	0.0165565	TRUE	Elevated	2.90024	2.76224	3.191	2.05328	1.85436	1.27938	6.4655	5.78451	8.13246	3.15049	2.6159	1.42734	17390	matrix metallopeptidase 2
Gpc1	1.41688	7.20514	1.39425e-06	0.000181872	TRUE	Elevated	4.85811	4.72322	4.84268	3.58345	3.43751	3.12165	28.0027	25.4138	27.6941	10.9874	9.83409	7.70381	14733	glypican 1
Ctsc	1.41785	6.0129	0.00297579	0.0271991	TRUE	Elevated	3.76908	3.3088	4.26792	2.89666	2.25589	2.20135	12.6335	8.90944	18.2652	6.44702	3.77629	3.59909	13032	cathepsin C
Celsr1	1.42104	6.80148	0.00235713	0.0236265	TRUE	Elevated	3.869	3.72546	3.92057	3.02017	2.51237	1.62263	13.6112	12.2274	14.1429	7.11264	4.70558	2.07936	12614	cadherin, EGF LAG seven-pass G-type receptor 1
Csf1	1.42886	4.85773	1.88045e-06	0.000218018	TRUE	Elevated	3.4326	3.12257	3.36686	2.11737	1.87629	2.12292	9.79727	7.70936	9.31636	3.33902	2.6713	3.35575	12977	colony stimulating factor 1 (macrophage)
Litaf	1.43697	5.72824	5.4934e-06	0.000428934	TRUE	Elevated	4.943	4.62229	4.97644	3.67861	3.44628	3.05247	29.7603	23.6291	30.4817	11.8048	9.9002	7.29633	56722	LPS-induced TN factor
Spry1	1.44002	5.34328	7.69835e-08	2.90503e-05	TRUE	Elevated	4.30697	4.00134	4.25748	2.66267	2.84017	2.91714	18.7937	15.0148	18.1262	5.33202	6.16104	6.55348	24063	sprouty RTK signaling antagonist 1
Gm5577	1.441	1.74619	0.00207119	0.0218623	TRUE	Elevated	2.16341	2.08952	2.24458	1.34889	1.31757	0.690028	3.47973	3.25607	3.73901	1.54716	1.49247	0.613315	434064	predicted gene 5577
Tspan18	1.44286	5.06683	0.000150559	0.00427635	TRUE	Elevated	3.16988	3.24691	3.31303	1.86237	2.40032	1.5443	7.99969	8.49328	8.93848	2.63604	4.2792	1.91662	241556	tetraspanin 18
Unc5b	1.44471	4.45546	0.000383819	0.00777773	TRUE	Elevated	3.04301	2.54679	3.21485	1.88086	1.78367	1.52007	7.24207	4.84331	8.28465	2.68295	2.443	1.86805	107449	unc-5 netrin receptor B
Serping1	1.45175	6.94809	9.2637e-06	0.000661353	TRUE	Elevated	7.02959	6.5276	6.84927	5.06628	5.09078	5.67515	129.653	91.2581	114.301	32.5045	33.0784	50.0964	12258	serine (or cysteine) peptidase inhibitor, clade G, member 1
Man1a	1.45394	3.62632	4.02605e-05	0.00174341	TRUE	Elevated	1.99837	2.13203	2.18661	1.13582	0.79975	1.30823	2.99548	3.38335	3.55233	1.19743	0.7408	1.47637	17155	mannosidase 1, alpha
Whrn	1.45659	5.68758	1.53808e-05	0.000888053	TRUE	Elevated	3.82445	3.85713	3.85176	2.82897	2.29005	2.23496	13.1669	13.4914	13.4376	6.10568	3.89074	3.70751	73750	whirlin
Gm57845	1.46443	0.867528	0.00676835	0.0443227	TRUE	Elevated	1.88305	1.63325	2.50236	1.31572	1.08193	0.701137	2.68854	2.10212	4.66613	1.48926	1.11686	0.625786	118568784	predicted gene, 57845
Mical2	1.46916	4.62486	1.00563e-05	0.000685512	TRUE	Elevated	2.12262	1.68718	2.03662	0.779106	0.960742	1.19744	3.35483	2.22028	3.10282	0.716067	0.94631	1.29333	320878	microtubule associated monooxygenase, calponin and LIM domain containing 2
Phldb2	1.47085	5.24126	1.93513e-05	0.00101221	TRUE	Elevated	2.04508	1.78654	2.11343	1.06752	1.12869	0.790879	3.12697	2.44986	3.32718	1.09583	1.1866	0.730129	208177	pleckstrin homology like domain, family B, member 2
Igf2r	1.4718	6.97632	1.79684e-06	0.000218018	TRUE	Elevated	4.29708	4.24689	4.30912	2.73086	3.09909	2.74003	18.6584	17.9863	18.8233	5.63851	7.56879	5.68082	16004	insulin-like growth factor 2 receptor
Tnfsf9	1.47857	2.99467	0.00153079	0.0179899	TRUE	Elevated	3.29354	2.9948	3.07457	2.30077	1.91741	1.09685	8.80513	6.97119	7.42437	3.9272	2.77744	1.13887	21950	tumor necrosis factor (ligand) superfamily, member 9
Pros1	1.48166	7.15592	8.83529e-07	0.000141645	TRUE	Elevated	6.40936	6.04933	6.1777	4.45454	4.81219	4.78842	83.998	65.2262	71.3889	20.9255	27.0939	26.6349	19128	protein S (alpha)
Islr	1.48426	9.37789	0.000124735	0.00377637	TRUE	Elevated	8.50199	8.60244	8.76789	7.24813	7.43025	6.24037	361.54	387.679	434.91	151.021	171.475	74.6029	26968	immunoglobulin superfamily containing leucine-rich repeat
Greb1	1.52247	5.35496	1.75015e-05	0.000951526	TRUE	Elevated	3.09347	2.93631	3.14457	1.71908	1.63861	1.93445	7.53545	6.65453	7.84323	2.29226	2.11365	2.82232	268527	gene regulated by estrogen in breast cancer protein
Tmprss5	1.52538	4.6753	0.000882121	0.0132393	TRUE	Elevated	3.78448	3.70456	3.41635	2.78052	2.16903	1.53242	12.7798	12.0372	9.67635	5.87101	3.49722	1.89271	80893	transmembrane protease, serine 5 (spinesin)
4930581F22Rik	1.52823	2.3885	1.67481e-05	0.000926493	TRUE	Elevated	1.9956	2.04575	2.01234	0.885494	1.1682	0.926825	2.98783	3.12888	3.03435	0.847398	1.24731	0.901088	78934	RIKEN cDNA 4930581F22 gene
Rap2b	1.5502	7.55739	2.28992e-06	0.000244397	TRUE	Elevated	6.03361	5.89255	6.185	4.33848	4.76866	4.1787	64.5086	58.4065	71.7562	19.2308	26.259	17.1098	74012	RAP2B, member of RAS oncogene family
Tmcc3	1.57268	6.42104	9.1466e-08	3.22143e-05	TRUE	Elevated	3.9532	3.77351	4.07828	2.4148	2.35336	2.6296	14.4893	12.6754	15.8922	4.33247	4.11014	5.18854	319880	transmembrane and coiled coil domains 3
Gm33897	1.57732	3.28924	0.00123829	0.0161131	TRUE	Elevated	2.54804	2.22586	2.56941	1.66412	1.31804	0.646551	4.8484	3.67788	4.93567	2.16921	1.49326	0.565421	102636973	predicted gene, 33897
Nampt	1.57974	6.73026	6.10227e-08	2.57907e-05	TRUE	Elevated	4.93299	4.57357	4.80163	3.14676	3.26416	3.25012	29.5476	22.8111	26.8891	7.85665	8.60749	8.51442	59027	nicotinamide phosphoribosyltransferase
Nfkbie	1.58115	3.54205	5.03838e-07	9.67919e-05	TRUE	Elevated	3.02174	2.72175	3.17662	1.47977	1.80277	1.69959	7.12146	5.59671	8.04187	1.78904	2.4889	2.24809	18037	nuclear factor of kappa light polypeptide gene enhancer in B cells inhibitor, epsilon
Snord21	1.60407	-0.0939861	0.00479881	0.0364779	TRUE	Elevated	4.22266	3.36666	3.70247	2.55116	1.7743	2.54299	17.6702	9.31491	12.0183	4.86104	2.42072	4.82796	108638	small nucleolar RNA, C/D box 21
Gm22988	1.60956	-0.338379	0.00574732	0.0405653	TRUE	Elevated	3.37272	2.26314	2.71537	1.59421	1.75287	1.29548	9.35835	3.80035	5.56761	2.01929	2.37029	1.45458	115487892	predicted gene, 22988
Slc30a10	1.62548	3.76165	0.00439476	0.0344218	TRUE	Elevated	1.82157	2.10459	1.71335	1.05791	1.13041	0.28845	2.53466	3.30076	2.27922	1.08191	1.18921	0.221327	226781	solute carrier family 30, member 10
Tm4sf1	1.62957	3.19375	0.000379268	0.00775115	TRUE	Elevated	1.98235	1.64413	1.97064	0.565467	0.951106	1.01218	2.95137	2.1256	2.91943	0.479867	0.933354	1.01696	17112	transmembrane 4 superfamily member 1
Itga2	1.64525	3.82153	0.000240624	0.00596818	TRUE	Elevated	1.79968	1.65523	1.50205	0.917208	0.736474	0.480864	2.48142	2.14973	1.83245	0.888457	0.666099	0.39558	16398	integrin alpha 2
Piezo2	1.69296	6.66209	5.43844e-06	0.000428825	TRUE	Elevated	3.73129	3.61286	3.86211	1.83796	2.28571	2.43259	12.281	11.2343	13.5415	2.57504	3.87605	4.3986	667742	piezo-type mechanosensitive ion channel component 2
Ntng2	1.6967	4.71922	4.04305e-06	0.000347763	TRUE	Elevated	4.33427	4.00163	4.25178	2.68239	2.81387	2.23311	19.1719	15.0181	18.0508	5.41917	6.03167	3.70146	171171	netrin G2
Postn	1.70033	2.98762	0.000878601	0.013209	TRUE	Elevated	2.0456	1.96452	1.98687	1.0519	0.822356	0.822701	3.12844	2.90282	2.96376	1.07325	0.768291	0.768715	50706	periostin, osteoblast specific factor
Trim47	1.71561	5.24297	3.50233e-05	0.00156804	TRUE	Elevated	4.82049	4.28535	4.82583	2.27552	3.22954	3.29673	27.2562	18.4993	27.3609	3.84172	8.37971	8.82688	217333	tripartite motif-containing 47
Cpne7	1.71572	3.88467	3.40345e-05	0.00154338	TRUE	Elevated	3.78715	3.19142	3.06934	2.15533	1.77512	1.69782	12.8053	8.13511	7.39392	3.45469	2.42267	2.24411	102278	copine VII
Dab2	1.72351	3.62964	8.94523e-07	0.000141645	TRUE	Elevated	1.84369	1.88598	1.9553	0.797247	0.867047	0.823343	2.58927	2.69605	2.87795	0.737782	0.823926	0.769501	13132	disabled 2, mitogen-responsive phosphoprotein
Vcam1	1.72352	3.72443	0.00135391	0.0168101	TRUE	Elevated	2.91262	2.24705	2.8283	1.31697	0.739548	1.80167	6.52985	3.74712	6.10235	1.49142	0.669652	2.48623	22329	vascular cell adhesion molecule 1
Atoh8	1.73854	2.75906	6.46724e-05	0.00240609	TRUE	Elevated	2.60974	1.94983	2.59022	1.09263	1.03424	1.30239	5.10394	2.86329	5.02192	1.13262	1.04803	1.46637	71093	atonal bHLH transcription factor 8
Tacr1	1.7403	8.91215	7.91016e-07	0.000134804	TRUE	Elevated	7.11382	7.07595	7.01172	5.19231	5.54562	5.02946	137.507	133.919	128.044	35.5629	45.7087	31.6602	21336	tachykinin receptor 1
Cxcl14	1.75566	6.15728	0.004924	0.0369772	TRUE	Elevated	4.73896	4.57364	5.01917	1.61996	2.93783	3.88935	25.7035	22.8123	31.428	2.07367	6.6626	13.8187	57266	C-X-C motif chemokine ligand 14
Clstn2	1.76651	6.91672	0.000548749	0.00983584	TRUE	Elevated	3.63871	3.94879	3.73732	2.50361	2.35113	1.47502	11.4555	14.4421	12.3366	4.67104	4.10223	1.77988	64085	calsyntenin 2
Fn1	1.77259	5.73699	3.22888e-06	0.000296664	TRUE	Elevated	2.8876	2.4494	3.13249	1.38589	1.38252	1.53186	6.40036	4.4619	7.76947	1.61334	1.60724	1.89159	14268	fibronectin 1
Lrrtm3	1.78494	4.59229	4.91751e-05	0.00201389	TRUE	Elevated	3.09869	3.20937	3.24583	1.99926	1.76651	1.15282	7.56641	8.24949	8.48622	2.99794	2.40229	1.22348	216028	leucine rich repeat transmembrane neuronal 3
Lamc2	1.78929	4.46337	1.63615e-07	4.54935e-05	TRUE	Elevated	2.81162	2.73391	2.9394	1.4502	1.45749	1.3307	6.0207	5.65255	6.67093	1.73246	1.74629	1.51524	16782	laminin, gamma 2
Gm16574	1.79288	1.68942	0.000434436	0.00850046	TRUE	Elevated	2.84999	2.88004	2.86917	1.43355	1.68003	1.1668	6.20996	6.3617	6.30643	1.7011	2.20434	1.24513	100417422	RAN GTPase activating protein 1 pseudogene
Col6a3	1.80608	8.09513	0.000107038	0.0034168	TRUE	Elevated	5.29152	5.15456	5.64507	3.86983	3.82739	2.74148	38.1657	34.6186	49.042	13.6196	13.1957	5.68757	12835	collagen, type VI, alpha 3
Adamtsl1	1.82394	5.04464	0.000140964	0.00409531	TRUE	Elevated	2.33127	2.17933	2.62619	0.87415	0.773982	1.50987	4.03248	3.52942	5.17392	0.832927	0.709983	1.84784	77739	ADAMTS-like 1
Gfap	1.83689	7.7907	2.78224e-06	0.000267322	TRUE	Elevated	5.2205	5.29378	5.38422	3.80642	3.35559	3.17202	36.2844	38.227	40.7648	12.991	9.23609	8.01311	14580	glial fibrillary acidic protein
Megf10	1.8763	4.53805	0.000310067	0.00692292	TRUE	Elevated	2.11242	2.24743	2.1813	0.80888	0.49965	1.35935	3.32415	3.74836	3.53561	0.751851	0.41387	1.5657	70417	multiple EGF-like-domains 10
Tgm2	1.88965	3.88645	0.000453537	0.0087767	TRUE	Elevated	2.48333	1.97067	2.68756	0.696302	0.742626	1.57393	4.59188	2.91949	5.44225	0.620346	0.673219	1.97715	21817	transglutaminase 2, C polypeptide
Fst	1.88972	4.14104	0.000116174	0.0035997	TRUE	Elevated	2.95269	2.83495	3.09597	1.47438	1.5549	1.30489	6.74191	6.13516	7.55024	1.77864	1.93814	1.47065	14313	follistatin
Stc2	1.89933	1.87792	0.00344116	0.0298516	TRUE	Elevated	1.74078	2.09625	1.80734	1.18538	0.763836	0.159397	2.34217	3.27598	2.49996	1.27423	0.698	0.116821	20856	stanniocalcin 2
Shc2	1.89992	4.9074	2.39959e-05	0.00118477	TRUE	Elevated	3.32591	2.66288	3.07777	1.38103	1.09718	1.90681	9.02764	5.33297	7.44307	1.60454	1.13937	2.74978	216148	SHC (Src homology 2 domain containing) transforming protein 2
Icam1	1.907	3.03803	2.00434e-05	0.00103813	TRUE	Elevated	2.64751	2.35209	2.81235	1.12215	0.913029	1.47932	5.26583	4.10562	6.02426	1.17672	0.882995	1.78817	15894	intercellular adhesion molecule 1
Arhgef4	1.91057	3.69865	4.1915e-06	0.000354299	TRUE	Elevated	1.76315	1.62911	1.75521	0.727327	0.630567	0.599218	2.39438	2.09322	2.37575	0.655569	0.548173	0.514895	226970	Rho guanine nucleotide exchange factor 4
Ror2	1.91657	3.069	3.64274e-06	0.00032618	TRUE	Elevated	1.86801	1.90556	1.93575	0.858438	0.561539	0.817335	2.6503	2.74655	2.82578	0.813075	0.475842	0.762148	26564	receptor tyrosine kinase-like orphan receptor 2
2810032G03Rik	1.92276	1.89634	1.6898e-05	0.000929919	TRUE	Elevated	1.6973	1.66987	1.60241	0.554187	0.532239	0.752327	2.24293	2.18185	2.03649	0.468341	0.446172	0.684508	72669	RIKEN cDNA 2810032G03 gene
Snord69	1.93023	-1.83861	0.0073522	0.0464463	TRUE	Elevated	2.06594	2.84471	3.44397	1.26791	1.5501	1.12657	3.18708	6.18363	9.88271	1.40813	1.92837	1.18339	100217431	small nucleolar RNA, C/D box 69
Sdc3	1.93032	7.53978	1.57294e-08	8.57509e-06	TRUE	Elevated	5.66017	5.40088	5.54941	3.80911	3.49159	3.51055	49.5686	41.2501	45.8316	13.017	10.2479	10.3967	20970	syndecan 3
Cd247	1.93879	4.16664	2.17487e-06	0.000236904	TRUE	Elevated	2.17669	2.13671	2.53225	0.983712	1.14636	0.745243	3.52115	3.39758	4.78475	0.977547	1.21355	0.676257	12503	CD247 antigen
Stra6	1.96079	4.40878	8.6628e-08	3.15625e-05	TRUE	Elevated	3.00488	3.03536	3.29568	1.34199	1.4984	1.68781	7.0271	7.19848	8.81969	1.535	1.8253	2.22168	20897	stimulated by retinoic acid gene 6
Nxpe4	1.9793	6.40162	1.08199e-05	0.000706182	TRUE	Elevated	4.30848	4.49651	4.66182	2.96987	2.67426	2.05011	18.8144	21.5727	24.3133	6.83467	5.38313	3.14136	244853	neurexophilin and PC-esterase domain family, member 4
Gm39529	2.00593	2.68952	0.00227257	0.0231804	TRUE	Elevated	2.34119	2.72188	2.71246	1.6176	1.17573	0.337317	4.06721	5.5973	5.55437	2.06863	1.25907	0.263405	105243712	predicted gene, 39529
Tnfrsf11a	2.00805	3.5603	0.000479823	0.00903482	TRUE	Elevated	1.868	1.659	1.90279	0.942158	0.7262	0.248787	2.65025	2.15798	2.73936	0.9214	0.654276	0.188208	21934	tumor necrosis factor receptor superfamily, member 11a, NFKB activator
Krt4	2.02084	4.44549	1.04054e-06	0.000147581	TRUE	Elevated	4.25116	3.88616	4.33043	2.22072	2.64682	1.95625	18.0427	13.786	19.1182	3.66127	5.26287	2.88052	16682	keratin 4
Tha1	2.02767	3.50461	1.42718e-08	8.37752e-06	TRUE	Elevated	3.45693	3.25787	3.49812	1.48855	1.76167	1.79346	9.98098	8.56567	10.299	1.80608	2.3909	2.46646	71776	threonine aldolase 1
Tnfrsf25	2.02978	4.8541	2.06655e-05	0.00105996	TRUE	Elevated	4.48172	3.76431	4.23021	1.99447	2.7864	2.01644	21.3426	12.5884	17.7681	2.9847	5.89906	3.04583	85030	tumor necrosis factor receptor superfamily, member 25
Ndufa4l2	2.03621	6.28365	5.52101e-06	0.000428934	TRUE	Elevated	7.10456	6.46404	6.83485	4.42259	5.10632	4.62097	136.621	87.2815	113.155	20.4454	33.4474	23.6066	407790	Ndufa4, mitochondrial complex associated like 2
P3h2	2.04701	6.42803	0.000496934	0.00921158	TRUE	Elevated	5.14883	5.48507	5.44178	3.80509	3.61112	2.05234	34.4773	43.7889	42.465	12.978	11.2196	3.14779	210530	prolyl 3-hydroxylase 2
9630028B13Rik	2.0543	4.82016	0.00231134	0.0234598	TRUE	Elevated	3.44877	3.64062	3.39248	2.15823	2.03009	0.537027	9.91899	11.472	9.50116	3.46368	3.0843	0.450979	319562	RIKEN cDNA 9630028B13 gene
Fbln2	2.06344	6.72348	0.00158446	0.0184014	TRUE	Elevated	4.43958	3.65114	4.85753	3.07452	2.37505	1.41525	20.6994	11.5632	27.9909	7.42409	4.18753	1.66707	14115	fibulin 2
Ip6k3	2.07725	2.42585	2.01507e-07	4.85584e-05	TRUE	Elevated	1.94682	2.09639	2.14757	0.856764	0.743801	0.723556	2.85523	3.27638	3.43081	0.810972	0.674582	0.651247	271424	inositol hexaphosphate kinase 3
Igsf10	2.07987	5.17462	1.87745e-05	0.00098692	TRUE	Elevated	2.13315	2.07369	2.20917	0.88321	0.961119	0.56699	3.38675	3.20962	3.62411	0.844475	0.94682	0.48143	242050	immunoglobulin superfamily, member 10
Meg3	2.09563	7.4528	0.00103687	0.0145686	TRUE	Elevated	4.29261	3.94113	4.1476	1.49784	1.4317	3.09673	18.5977	14.3602	16.7236	1.8242	1.69764	7.55478	17263	maternally expressed 3
TrnL1	2.10104	-1.10132	0.00456214	0.0352623	TRUE	Elevated	2.77612	2.96537	3.28484	1.07569	1.00815	1.73436	5.85006	6.81023	8.7462	1.10773	1.01132	2.32733	NA	NULL
1700003F12Rik	2.1067	1.45717	0.00730353	0.0462644	TRUE	Elevated	2.21541	2.31018	1.52774	1.01415	0.912242	0.293389	3.64414	3.95944	1.88333	1.01971	0.881969	0.225516	75480	RIKEN cDNA 1700003F12 gene
Edaradd	2.11507	5.04499	0.000445801	0.00869065	TRUE	Elevated	2.76326	2.52841	2.51139	1.47579	1.10373	0.450801	5.7893	4.76936	4.70168	1.78136	1.14909	0.366799	171211	EDAR associated via death domain
Col27a1	2.12073	5.20934	2.44583e-07	5.74282e-05	TRUE	Elevated	3.07447	2.73606	3.03628	1.49427	1.2082	1.16534	7.42378	5.66246	7.2037	1.81721	1.31049	1.24287	373864	collagen, type XXVII, alpha 1
Lcn2	2.12428	4.97233	0.00295301	0.0270846	TRUE	Elevated	6.43699	5.36473	5.71841	3.93709	3.33198	3.98324	85.6419	40.2044	51.6518	14.3173	9.0699	14.8152	16819	lipocalin 2
Scara3	2.14884	5.46253	1.0844e-07	3.57942e-05	TRUE	Elevated	3.86635	3.86787	4.05758	1.98595	1.6974	2.29236	13.5844	13.5997	15.6515	2.96123	2.24317	3.89857	219151	scavenger receptor class A, member 3
Crabp2	2.1588	1.38946	1.04756e-06	0.000147581	TRUE	Elevated	2.20835	2.16549	2.24039	0.835633	0.848503	0.764005	3.62146	3.48619	3.72523	0.78464	0.800631	0.698198	12904	cellular retinoic acid binding protein II
Serpinf1	2.18507	5.415	0.00244596	0.0241307	TRUE	Elevated	5.49351	5.79328	5.93893	4.14879	3.89828	1.56696	44.0516	54.4565	60.3472	16.7383	13.9108	1.96281	20317	serine (or cysteine) peptidase inhibitor, clade F, member 1
Itga7	2.18979	4.77478	2.08843e-06	0.000229857	TRUE	Elevated	2.46118	1.98259	2.87059	0.906569	0.993901	0.967888	4.50666	2.95201	6.31363	0.874582	0.991562	0.955975	16404	integrin alpha 7
TrnP	2.2065	-0.242913	0.00144235	0.0174081	TRUE	Elevated	3.91003	4.11569	4.43755	2.71808	1.09226	2.21639	14.0327	16.3358	20.6689	5.57997	1.13208	3.6473	NA	NULL
Osmr	2.21232	4.89843	6.51519e-06	0.000491711	TRUE	Elevated	3.06891	2.92044	3.21158	0.902476	1.24249	1.7222	7.39141	6.57077	8.26364	0.869272	1.36607	2.29938	18414	oncostatin M receptor
Krt17	2.21342	1.92369	0.000235371	0.00587927	TRUE	Elevated	1.31807	1.29661	1.64865	0.27975	0.643086	0.318773	1.49332	1.45652	2.13539	0.213985	0.561666	0.247269	16667	keratin 17
Tek	2.22667	4.74404	0.00654011	0.0435705	TRUE	Elevated	3.18021	3.20173	3.02875	1.81479	1.62068	0.146028	8.0644	8.2006	7.161	2.51807	2.07521	0.106519	21687	TEK receptor tyrosine kinase
Rian	2.23545	5.97868	0.000549228	0.00983584	TRUE	Elevated	4.53888	4.36569	4.37125	1.59298	1.59001	3.23508	22.2455	19.6159	19.6956	2.01672	2.01051	8.41578	75745	RNA imprinted and accumulated in nucleus
Fxyd5	2.25824	1.6997	0.00120702	0.0159089	TRUE	Elevated	2.04847	1.17577	1.87683	0.147337	0.576114	0.80984	3.13666	1.25913	2.67266	0.107523	0.490828	0.753018	18301	FXYD domain-containing ion transport regulator 5
Sbno2	2.28261	6.24565	2.3181e-09	3.06164e-06	TRUE	Elevated	3.94627	3.43669	3.85529	1.75263	1.79339	1.78575	14.415	9.82797	13.473	2.36972	2.46629	2.44797	216161	strawberry notch 2
Olfml3	2.28737	8.64853	2.20969e-05	0.00111179	TRUE	Elevated	8.53903	8.54474	8.67004	6.69429	6.379	5.17437	370.966	372.442	406.326	102.557	82.2283	35.111	99543	olfactomedin-like 3
Ctss	2.2986	4.13768	0.000346007	0.00735184	TRUE	Elevated	4.5399	3.7688	4.4618	1.76827	1.31663	2.95704	22.2619	12.6308	21.0361	2.40644	1.49083	6.7653	13040	cathepsin S
Nt5e	2.30022	3.89722	2.02212e-07	4.85584e-05	TRUE	Elevated	2.59092	2.47122	2.73548	0.981616	0.910164	1.03784	5.02484	4.54514	5.65979	0.974676	0.879259	1.05315	23959	5' nucleotidase, ecto
Ifitm1	2.34592	4.43895	0.00014955	0.0042679	TRUE	Elevated	5.75086	5.57981	5.6147	2.82903	2.85459	4.01363	52.8493	46.8288	47.9995	6.10596	6.23299	15.1519	68713	interferon induced transmembrane protein 1
Rnf152	2.35036	6.07434	5.64278e-07	0.000103937	TRUE	Elevated	3.85336	3.727	3.90968	1.85288	1.74212	1.75251	13.4536	12.2416	14.029	2.6122	2.34526	2.36945	320311	ring finger protein 152
Snx31	2.36297	3.80172	6.61308e-06	0.000495559	TRUE	Elevated	2.71201	2.54238	2.93961	0.562803	1.25462	1.17092	5.55233	4.82551	6.67204	0.477136	1.38604	1.25156	66696	sorting nexin 31
Igfbp3	2.38926	3.61108	0.000657866	0.0109637	TRUE	Elevated	1.54055	0.945037	1.8409	0.560807	0.249246	0.382712	1.90905	0.925238	2.58233	0.475094	0.188586	0.303791	16009	insulin-like growth factor binding protein 3
Syndig1	2.40255	3.39201	1.67462e-05	0.000926493	TRUE	Elevated	3.21335	2.63702	3.34683	1.53979	1.2248	0.826122	8.27499	5.22046	9.17413	1.90753	1.33724	0.772913	433485	synapse differentiation inducing 1
Timp1	2.40815	5.97932	5.86957e-07	0.000105115	TRUE	Elevated	6.03855	5.78037	6.34951	3.73818	3.81456	3.43064	64.7331	53.9624	80.5441	12.3446	13.0701	9.78266	21857	tissue inhibitor of metalloproteinase 1
Serpina3h	2.42965	5.78156	3.76598e-06	0.000334381	TRUE	Elevated	4.6927	4.51373	4.93973	2.25312	1.99169	2.92678	24.8608	21.8438	29.6906	3.76714	2.97702	6.60411	546546	serine (or cysteine) peptidase inhibitor, clade A, member 3H
Sox3	2.44436	2.1056	3.87835e-06	0.000341489	TRUE	Elevated	2.12253	1.76975	1.86918	0.623659	0.697521	0.381814	3.35457	2.40994	2.65324	0.540778	0.621716	0.302979	20675	SRY (sex determining region Y)-box 3
Jak3	2.50691	5.20666	1.55029e-09	2.34006e-06	TRUE	Elevated	3.96627	3.64937	4.04247	1.69472	1.85521	1.60118	14.6303	11.5479	15.478	2.23715	2.61805	2.03392	16453	Janus kinase 3
Scube1	2.50995	7.90107	0.000384964	0.00777773	TRUE	Elevated	5.85893	5.67021	5.95913	3.80315	3.69565	1.84145	57.038	49.9216	61.2123	12.9592	11.9569	2.5837	64706	signal peptide, CUB domain, EGF-like 1
Thbd	2.60301	3.05196	2.5576e-06	0.000259314	TRUE	Elevated	2.11139	2.0801	2.40679	0.778248	0.514412	0.618424	3.32109	3.22836	4.30292	0.715047	0.428412	0.535197	21824	thrombomodulin
Ecm1	2.62741	5.83807	3.61835e-05	0.00160637	TRUE	Elevated	5.16978	4.71798	5.59886	3.03681	2.85404	1.92787	34.9964	25.3181	47.4648	7.20675	6.2302	2.80494	13601	extracellular matrix protein 1
Peg3	2.63396	8.11018	4.66138e-07	9.15561e-05	TRUE	Elevated	5.08511	5.16391	5.1416	2.80701	2.63277	2.39745	32.9445	34.8502	34.3001	5.99834	5.20217	4.26872	18616	paternally expressed 3
Megf6	2.6528	6.53606	8.78504e-05	0.00297248	TRUE	Elevated	4.3675	4.40788	4.50963	2.36617	2.31685	1.02552	19.6418	20.2277	21.779	4.1557	3.98243	1.03569	230971	multiple EGF-like-domains 6
Cdsn	2.6622	2.80575	2.52445e-07	5.79855e-05	TRUE	Elevated	2.16794	1.84384	2.32684	0.636933	0.591409	0.523346	3.49381	2.58964	4.01704	0.55502	0.506718	0.437285	386463	corneodesmosin
Ch25h	2.67427	2.29965	0.000182033	0.00487977	TRUE	Elevated	3.27043	2.4907	3.11825	1.45067	0.444585	0.997614	8.64936	4.62052	7.68334	1.73336	0.360923	0.996695	12642	cholesterol 25-hydroxylase
Tgfb1	2.68845	8.73846	4.21226e-10	1.17495e-06	TRUE	Elevated	7.42284	7.2553	7.41677	4.48442	4.84326	4.58356	170.592	151.779	169.872	21.3844	27.7055	22.9767	21803	transforming growth factor, beta 1
Mal2	2.69158	4.15928	1.43548e-05	0.000847331	TRUE	Elevated	3.53803	3.1583	3.56969	1.74424	0.998309	0.939866	10.6159	7.92774	10.8737	2.35018	0.997657	0.91835	105853	mal, T cell differentiation protein 2
Tmem114	2.70383	6.03049	3.62189e-08	1.7395e-05	TRUE	Elevated	6.06081	5.92564	6.18682	2.89544	3.6736	3.51767	65.7552	59.785	71.8482	6.44073	11.7604	10.4531	74720	transmembrane protein 114
Myl9	2.70854	6.93548	3.4079e-10	1.17495e-06	TRUE	Elevated	7.47346	7.14428	7.6552	4.60912	4.84609	4.60068	176.72	140.463	200.579	23.4053	27.7621	23.2629	98932	myosin, light polypeptide 9, regulatory
Slc14a1	2.72275	4.54647	0.00483811	0.0366448	TRUE	Elevated	2.83482	2.19242	3.44953	0.345222	0.307225	1.70244	6.13456	3.57072	9.92477	0.270346	0.237326	2.25451	108052	solute carrier family 14 (urea transporter), member 1
Cfb	2.75626	3.32833	9.37853e-07	0.000141645	TRUE	Elevated	3.04524	2.61168	2.79401	1.07733	0.55156	0.978759	7.25485	5.11215	5.93556	1.11013	0.465669	0.97077	14962	complement factor B
Syne4	2.76289	2.87322	4.33499e-09	4.19683e-06	TRUE	Elevated	3.35101	3.25042	3.56553	1.26759	1.21017	1.16061	9.20364	8.51646	10.8395	1.4076	1.31365	1.23552	233066	spectrin repeat containing, nuclear envelope family member 4
C3	2.76422	6.4837	0.000335504	0.00721984	TRUE	Elevated	5.66868	4.32281	5.24456	2.23295	1.89665	3.20551	49.8677	19.0123	36.9113	3.70093	2.72347	8.22474	12266	complement component 3
Chst8	2.76918	2.90404	2.94606e-06	0.000277929	TRUE	Elevated	1.84365	1.76463	2.15292	0.480777	0.329121	0.588728	2.58917	2.39786	3.44726	0.395495	0.256248	0.50392	68947	carbohydrate sulfotransferase 8
Klhl29	2.77644	5.72656	4.36922e-09	4.19683e-06	TRUE	Elevated	3.54661	3.38	3.75516	1.3472	1.15151	1.43504	10.6852	9.41073	12.5026	1.54419	1.22147	1.70389	208439	kelch-like 29
Col1a1	2.80914	4.96755	0.000229477	0.00577298	TRUE	Elevated	2.50382	2.24508	3.57982	1.15891	0.779288	0.689073	4.67187	3.74062	10.9573	1.23288	0.716283	0.612248	12842	collagen, type I, alpha 1
Ccl2	2.82019	4.03214	4.82831e-06	0.00039243	TRUE	Elevated	4.92024	4.75392	5.57473	2.10381	2.36195	2.82043	29.2788	25.982	46.6609	3.29844	4.14066	6.06375	20296	C-C motif chemokine ligand 2
Anpep	2.86628	3.85925	8.82008e-07	0.000141645	TRUE	Elevated	2.96593	2.57436	2.63807	0.811692	0.967541	0.574969	6.81331	4.95606	5.225	0.755269	0.955504	0.489645	16790	alanyl aminopeptidase, membrane
Apln	2.93794	2.84921	1.71657e-07	4.58729e-05	TRUE	Elevated	2.15169	2.33108	1.97376	0.586187	0.482778	0.473019	3.44347	4.03183	2.9279	0.501274	0.397432	0.388011	30878	apelin
Pxdc1	2.93982	3.36113	7.34177e-08	2.87308e-05	TRUE	Elevated	2.96971	2.66985	3.00856	0.536899	0.881225	1.03602	6.83379	5.36362	7.04759	0.450851	0.841938	1.05057	66895	PX domain containing 1
Serpina3i	2.99758	2.45013	9.88062e-06	0.000678292	TRUE	Elevated	1.48314	1.41964	2.03382	0.30604	0.187378	0.467803	1.79556	1.67518	3.09487	0.236309	0.138692	0.383002	628900	serine (or cysteine) peptidase inhibitor, clade A, member 3I
C4b	2.9987	8.1831	5.70541e-07	0.000103937	TRUE	Elevated	6.94307	6.5117	6.90443	3.53074	3.33711	4.35505	122.048	90.2466	118.796	10.5574	9.10579	19.4644	12268	complement C4B (Chido blood group)
Tnc	3.01176	5.44901	0.000177388	0.00480584	TRUE	Elevated	2.64601	2.34441	3.20538	0.326975	0.401834	1.30137	5.25933	4.07853	8.2239	0.25438	0.321186	1.46462	21923	tenascin C
Glycam1	3.03366	8.05117	1.4519e-06	0.000187083	TRUE	Elevated	8.83647	8.12223	8.56394	5.64	5.75953	4.69728	456.134	277.634	377.444	48.8667	53.1739	24.9431	14663	glycosylation dependent cell adhesion molecule 1
Gm32016	3.14676	5.30308	1.98603e-07	4.85584e-05	TRUE	Elevated	3.7146	3.82865	3.78323	1.39319	1.04229	1.24305	12.1282	13.2082	12.7678	1.62659	1.05949	1.36698	102634433	predicted gene, 32016
Tagln	3.25182	3.39022	0.000325147	0.00708007	TRUE	Elevated	2.59898	2.17617	3.14704	0.918777	0.540355	0.363055	5.0586	3.51952	7.85835	0.890512	0.454331	0.286147	21345	transgelin
Ccl7	3.25246	1.44195	6.64868e-05	0.00244651	TRUE	Elevated	2.42816	1.58692	2.53035	0.500679	0.130527	0.647616	4.38206	2.00408	4.77711	0.414879	0.0946932	0.566578	20306	C-C motif chemokine ligand 7
Fgd5	3.2746	5.77775	0.00094539	0.0137779	TRUE	Elevated	3.52578	3.2411	3.5994	1.64128	0.748585	0.120829	10.5177	8.45514	11.1207	2.11944	0.680145	0.0873597	232237	FYVE, RhoGEF and PH domain containing 5
AF357359	3.29238	0.754182	0.000164451	0.00454133	TRUE	Elevated	6.27164	5.86189	6.34294	2.36569	3.10181	3.19308	76.2597	57.1573	80.1735	4.15398	7.58493	8.14564	100303647	snoRNA AF357359
Unc93a	3.45452	3.20103	6.75437e-08	2.74487e-05	TRUE	Elevated	2.60827	2.337	2.44727	0.512087	0.616851	0.280792	5.09773	4.05252	4.45385	0.426111	0.533524	0.214862	381058	unc-93 homolog A
Gm36277	3.46824	2.46041	7.87183e-05	0.00274501	TRUE	Elevated	2.75774	2.65919	2.55604	1.02699	0.424533	0.0345343	5.76335	5.3168	4.88092	1.03777	0.342138	0.0242262	102640138	predicted gene, 36277
Col5a3	3.55795	4.12218	9.38404e-07	0.000141645	TRUE	Elevated	1.90231	1.72946	2.6812	0.283905	0.305431	0.455502	2.73811	2.31603	5.41391	0.217486	0.235788	0.37126	53867	collagen, type V, alpha 3
Hpn	3.56109	2.52017	1.53462e-06	0.000193034	TRUE	Elevated	2.17258	2.33039	2.20921	0.622694	0.360974	0.120659	3.50828	4.0294	3.62422	0.539747	0.284293	0.0872311	15451	hepsin
Cilp	3.63655	5.22323	6.73815e-10	1.18659e-06	TRUE	Elevated	4.05757	3.87517	3.98694	1.10458	1.1731	0.957678	15.6514	13.6738	14.8558	1.15036	1.25496	0.942182	214425	cartilage intermediate layer protein, nucleotide pyrophosphohydrolase
Serpina3g	3.65472	1.64115	1.73662e-07	4.58729e-05	TRUE	Elevated	1.49734	1.38194	1.80032	0.149073	0.110372	0.307843	1.82321	1.60619	2.48298	0.108857	0.0795066	0.237856	20715	serine (or cysteine) peptidase inhibitor, clade A, member 3G
Serpina3n	3.88861	9.75767	3.22008e-09	3.78038e-06	TRUE	Elevated	9.019	8.63553	9.13219	5.065	4.64862	5.24422	517.787	396.698	560.131	32.4747	24.0826	36.9024	20716	serine (or cysteine) peptidase inhibitor, clade A, member 3N
Car9	3.91639	5.60888	5.56006e-10	1.17495e-06	TRUE	Elevated	5.47433	5.08475	5.33887	1.76421	1.94225	1.57658	43.4568	32.9362	39.4725	2.39689	2.84306	1.98262	230099	carbonic anhydrase 9
TrnW	3.96985	-0.575988	0.000159817	0.00447913	TRUE	Elevated	4.03878	4.32614	4.06812	1.51601	0.647121	0.605061	15.4359	19.0585	15.7736	1.85999	0.56604	0.521043	NA	NULL
Gm40376	4.04141	3.21986	4.12024e-06	0.000351085	TRUE	Elevated	4.06078	3.4277	3.84696	1.16017	0.961245	0.11506	15.6884	9.76072	13.3897	1.23483	0.946989	0.08302	105244841	predicted gene, 40376
Cpxm2	4.1508	5.96486	1.62315e-08	8.57509e-06	TRUE	Elevated	4.70675	4.35861	4.75943	1.38453	0.976587	1.10628	25.114	19.515	26.0851	1.61087	0.967804	1.15289	55987	carboxypeptidase X, M14 family member 2
Gm266	4.29578	2.01198	2.43165e-06	0.000252737	TRUE	Elevated	2.57972	2.58125	2.67104	0.495971	0.425836	0	4.97822	4.98456	5.3689	0.410269	0.343351	0	212539	predicted gene 266
Lbp	4.32784	3.36387	5.97539e-09	4.85661e-06	TRUE	Elevated	2.89563	3.45925	3.33316	0.445653	0.475615	0.528494	6.44168	9.99862	9.07815	0.361931	0.390511	0.442422	16803	lipopolysaccharide binding protein
Gjb2	4.35932	2.00301	3.81013e-08	1.75034e-05	TRUE	Elevated	1.5506	1.58652	1.5708	0.024716	0.17147	0.15856	1.92939	2.00325	1.97068	0.0172794	0.126205	0.116173	14619	gap junction protein, beta 2
H19	4.52917	3.68528	1.071e-06	0.000147582	TRUE	Elevated	3.47539	3.49019	2.72041	0.40795	0.582328	0.315132	10.1224	10.237	5.59061	0.326799	0.497264	0.244125	14955	H19, imprinted maternally expressed transcript
Tgfbi	4.5476	6.25372	7.34304e-09	5.5419e-06	TRUE	Elevated	5.101	4.44676	5.4301	1.21438	1.30379	1.0417	33.3205	20.8077	42.1146	1.32041	1.46877	1.05865	21810	transforming growth factor, beta induced
Serpina3m	4.63438	2.02773	5.02677e-09	4.42607e-06	TRUE	Elevated	2.06716	1.84535	2.15983	0.170079	0.18533	0.116525	3.1906	2.5934	3.46862	0.12512	0.137077	0.0841202	20717	serine (or cysteine) peptidase inhibitor, clade A, member 3M
Spp1	4.68042	5.22694	0.000110437	0.00349364	TRUE	Elevated	3.78625	3.2636	4.28429	0.537022	0.156227	0.897839	12.7967	8.60374	18.485	0.450975	0.114369	0.863272	20750	secreted phosphoprotein 1
Bcl3	5.17293	3.8131	4.80228e-10	1.17495e-06	TRUE	Elevated	3.83724	3.41205	3.88359	0.467325	0.410024	0.317124	13.293	9.64458	13.7597	0.382544	0.328708	0.245844	12051	B cell leukemia/lymphoma 3
Cfi	5.26541	5.7889	2.36147e-10	1.17495e-06	TRUE	Elevated	5.95037	5.35561	6.04292	1.08626	1.27577	1.31641	60.8357	39.9448	64.9327	1.12323	1.42127	1.49046	12630	complement component factor i
Gal	5.46641	5.83551	1.50628e-07	4.30145e-05	TRUE	Elevated	6.18639	4.93256	5.88022	0.560166	1.10773	1.4241	71.8265	29.5386	57.901	0.474439	1.15507	1.68347	14419	galanin and GMAP prepropeptide
Kng2	6.26403	2.65207	1.33314e-08	8.28588e-06	TRUE	Elevated	2.54253	2.50694	2.61131	0.110183	0.100921	0.0379856	4.82608	4.68415	5.11059	0.0793653	0.0724582	0.0266793	385643	kininogen 2
Zim1	7.16597	5.07876	1.04747e-07	3.57019e-05	TRUE	Elevated	2.9057	3.22979	3.14475	0.0933265	0.101937	0.0161144	6.49379	8.38132	7.84429	0.0668272	0.0732136	0.0112323	22776	zinc finger, imprinted 1
Gjb3	7.24025	2.23912	4.0855e-08	1.79864e-05	TRUE	Elevated	1.77691	1.55582	2.02385	0.0306121	0.0279737	0	2.42692	1.94	3.06666	0.0214454	0.0195791	0	14620	gap junction protein, beta 3
Opalin	9.55173	2.78813	2.25198e-05	0.0011277	TRUE	Elevated	1.78131	1.02775	1.09126	0	0	0	2.43738	1.03884	1.1306	0	0	0	226115	oligodendrocytic myelin paranodal and inner loop protein
