# Supplementary material for: Transcriptome Changes Driving Multiple Regulatory Pathways Involved in TGF-β-Induced Anterior Subcapsular Cataract
Source: Cells. 2026 Jul 14;15(14):1263. doi: 10.3390/cells15141263 (PMC13406664; doi:10.3390/cells15141263)
Supplement: Supplementary file 1 [file cells-15-01263-s001.zip › Table S6_List of 627 significantly differentially expressed genes in OVE918.xlsx]

## Sheet: sig_data_2FPKM_EdgeR_918
Supplementary Table S6. List of 627 significantly differentially expressed genes in OVE918
							log2FPKM							FPKM
Gene	logFC	logCPM	PValue	FDR	significant	category	918R4	918TGR2	918TGR3	TG918	WTM10	WTM10R2	WTM10R3	918R4	918TGR2	918TGR3	TG918	WTM10	WTM10R2	WTM10R3	Entrez	Gene_description
Slc6a13	-4.76863	4.18182	2.00197e-07	2.48856e-05	TRUE	Down	0.611028	0.492322	1.05187	0.460816	3.7677	3.86934	4.75828	0.527347	0.406707	1.07322	0.37632	12.6204	13.6146	26.0635	14412	solute carrier family 6 (neurotransmitter transporter, GABA), member 13
Best2	-4.16223	3.91099	3.98066e-07	4.08346e-05	TRUE	Down	1.31762	0.818464	0.948423	0.407514	4.44486	3.84036	4.09676	1.49254	0.763527	0.929762	0.326398	20.7789	13.324	16.1099	212989	bestrophin 2
Aldh3a1	-4.113	8.31888	3.24316e-05	0.000837828	TRUE	Down	5.1881	3.94418	4.16373	5.26924	6.91503	8.97927	9.77522	35.4563	14.3928	16.9229	37.5654	119.679	503.696	875.261	11670	aldehyde dehydrogenase family 3, subfamily A1
Fam107a	-3.70266	4.16224	1.87571e-07	2.39302e-05	TRUE	Down	1.10384	0.763837	1.27747	0.599802	3.9115	3.40821	4.06116	1.14927	0.698001	1.42414	0.515509	14.048	9.61629	15.6929	268709	family with sequence similarity 107, member A
Atp1a2	-3.65856	7.32724	4.86595e-08	9.80517e-06	TRUE	Down	2.729	2.21891	2.94522	2.14467	6.0817	5.67265	6.31549	5.62995	3.65543	6.70194	3.42192	66.7291	50.0079	78.644	98660	ATPase, Na+/K+ transporting, alpha 2 polypeptide
Wfdc1	-3.61898	5.00253	3.20673e-08	7.61226e-06	TRUE	Down	2.4115	2.45965	3.10554	2.51746	6.28283	5.74559	6.27685	4.32025	4.50083	7.60715	4.72573	76.861	52.6533	76.539	67866	WAP four-disulfide core domain 1
Penk	-3.55864	5.69513	3.01165e-06	0.000164876	TRUE	Down	3.08315	1.93015	3.23872	2.98838	5.87803	5.94683	7.00142	7.47463	2.81095	8.43953	6.93582	57.8115	60.6842	127.126	18619	preproenkephalin
Defb9	-3.50105	-0.351776	1.02497e-05	0.000374736	TRUE	Down	0.152342	0.293336	0.799428	0.441103	2.55935	2.62197	2.16364	0.111372	0.22547	0.740411	0.357642	4.89441	5.15592	3.48044	246079	defensin beta 9
Sncg	-3.47947	2.46016	0.00410847	0.0272848	TRUE	Down	2.19396	0.493461	1.10293	1.41744	2.455	2.44775	5.76591	3.57561	0.407818	1.1479	1.67111	4.48312	4.45563	53.414	20618	synuclein, gamma
Calb2	-3.3921	3.93701	0.00657971	0.0377628	TRUE	Down	2.8393	0.90734	1.23455	1.49803	2.56126	2.92018	6.30178	6.15673	0.875585	1.35308	1.82458	4.90221	6.56942	77.8907	12308	calbindin 2
Slc13a4	-3.28739	5.06883	2.94111e-06	0.000161853	TRUE	Down	1.9251	1.13626	2.05224	1.17341	4.65264	4.01583	4.76919	2.79762	1.1981	3.1475	1.25544	24.1527	15.1765	26.269	243755	solute carrier family 13 (sodium/sulfate symporters), member 4
Fat4	-3.23251	6.35542	2.50307e-06	0.00014219	TRUE	Down	0.890499	1.61382	1.3064	0.57598	3.60099	3.90543	3.51124	0.853818	2.06061	1.47323	0.49069	11.1341	13.9848	10.4022	329628	FAT atypical cadherin 4
Gm36169	-3.21736	3.22405	8.76299e-08	1.49338e-05	TRUE	Down	1.55358	1.11319	1.64402	1.64914	4.50939	4.10509	4.14535	1.93544	1.16324	2.12535	2.13646	21.7752	16.209	16.696	102639986	predicted gene, 36169
Reln	-3.17676	6.6771	8.51622e-06	0.000328403	TRUE	Down	1.62401	1.34494	2.13021	0.75523	4.35047	3.83865	4.53409	2.08231	1.54019	3.37782	0.6879	19.3997	13.307	22.1685	19699	reelin
Bst1	-3.17502	4.52515	5.15421e-08	1.00851e-05	TRUE	Down	1.66083	2.04646	1.869	1.55708	3.92509	4.6104	5.10811	2.16198	3.13091	2.65279	1.94259	14.1904	23.4269	33.4902	12182	bone marrow stromal cell antigen 1
Gpx3	-3.14011	6.47403	8.57249e-06	0.000328718	TRUE	Down	3.82234	2.90315	4.21996	4.24965	6.68723	6.49858	7.67964	13.1462	6.4806	17.6353	18.0228	102.052	89.4206	204.022	14778	glutathione peroxidase 3
Col23a1	-3.06903	6.21365	9.82758e-08	1.59751e-05	TRUE	Down	2.10387	1.67755	2.18925	1.60592	4.88545	4.28715	4.809	3.29862	2.19885	3.56069	2.0439	28.5575	18.5236	27.0319	237759	collagen, type XXIII, alpha 1
Optc	-3.056	8.02997	2.42826e-06	0.000141499	TRUE	Down	3.66777	3.05264	4.15308	3.40956	7.20317	6.37965	6.14621	11.7089	7.29731	16.7911	9.62626	146.357	82.2659	69.8261	269120	opticin
Gja1	-3.04954	7.78353	3.42569e-10	1.80979e-06	TRUE	Down	4.17601	4.69705	4.30216	3.98386	7.38049	7.39927	7.32162	17.0761	24.9389	18.7278	14.822	165.628	167.812	158.966	14609	gap junction protein, alpha 1
Ism2	-2.95678	3.16599	1.99324e-06	0.000121737	TRUE	Down	0.811385	0.493176	1.12629	0.821832	3.21406	2.41228	2.94188	0.754896	0.40754	1.18296	0.767649	8.2796	4.32315	6.68411	217738	isthmin 2
Cartpt	-2.94326	2.7211	0.00282518	0.0212197	TRUE	Down	2.18236	1.21539	1.56589	1.88979	2.51094	2.72999	5.6597	3.53895	1.32203	1.96061	2.70582	4.69993	5.63452	49.5521	27220	CART prepropeptide
Stmn3	-2.91117	2.9273	0.00696245	0.0390888	TRUE	Down	2.28144	1.01313	1.44673	1.54125	1.86108	2.61065	5.52227	3.86164	1.01829	1.72589	1.91047	2.6328	5.10781	44.9588	20262	stathmin-like 3
Gng13	-2.8751	2.38149	0.00412978	0.0273769	TRUE	Down	3.09792	1.37555	1.73079	1.95112	2.95341	3.3212	6.1612	7.56186	1.59467	2.3191	2.86674	6.74578	8.99495	70.5657	64337	guanine nucleotide binding protein (G protein), gamma 13
Tnfrsf21	-2.87098	4.25014	3.21589e-08	7.61226e-06	TRUE	Down	1.31874	1.14688	1.50312	1.31667	3.7238	3.26264	3.94694	1.49449	1.21434	1.83455	1.4909	12.2122	8.59737	14.4222	94185	tumor necrosis factor receptor superfamily, member 21
Notum	-2.86982	3.43931	1.21191e-06	8.87941e-05	TRUE	Down	0.866464	0.891133	1.05832	0.885389	3.46429	2.51676	2.81896	0.823188	0.854632	1.0825	0.847263	10.0371	4.72294	6.05651	77583	notum palmitoleoyl-protein carboxylesterase
Crhbp	-2.84496	5.73659	2.31865e-06	0.000136104	TRUE	Down	3.20191	2.45524	3.8843	2.943	6.07202	5.65106	6.23945	8.20176	4.48406	13.7669	6.6901	66.2758	49.2502	74.5547	12919	corticotropin releasing hormone binding protein
Col9a1	-2.83538	7.56371	9.16196e-05	0.00171641	TRUE	Down	3.38701	3.699	4.24891	3.12108	7.25223	6.35657	4.85546	9.46146	11.987	18.0129	7.70039	151.454	80.944	27.9493	12839	collagen, type IX, alpha 1
Lama3	-2.82529	6.4549	4.72342e-07	4.62108e-05	TRUE	Down	2.07502	1.84363	1.78528	1.21678	3.72416	4.4494	4.47132	3.2135	2.58913	2.44685	1.32427	12.2155	20.8476	21.182	16774	laminin, alpha 3
Nbl1	-2.75156	6.62981	2.94821e-08	7.59775e-06	TRUE	Down	3.42276	3.04396	3.44839	3.45353	5.66686	5.98036	6.47607	9.72394	7.24752	9.91614	9.95509	49.8037	62.1347	88.0207	17965	NBL1, DAN family BMP antagonist
Ldhb	-2.7504	4.76333	1.03113e-05	0.000375688	TRUE	Down	3.39989	2.51643	2.9671	2.78677	4.97955	5.14472	6.38387	9.55526	4.72165	6.8196	5.90082	30.5496	34.3765	82.5094	16832	lactate dehydrogenase B
Wfdc2	-2.74848	2.43015	2.57138e-06	0.000144517	TRUE	Down	1.90313	1.33213	1.70433	1.7331	3.85381	3.60525	4.59156	2.74025	1.51774	2.25877	2.32442	13.4582	11.17	23.1101	67701	WAP four-disulfide core domain 2
Sgk1	-2.74003	5.04098	1.48185e-07	2.01599e-05	TRUE	Down	1.91648	1.653	2.14633	1.87822	3.99327	4.1004	4.86174	2.775	2.14487	3.42699	2.67621	14.9255	16.1531	28.0757	20393	serum/glucocorticoid regulated kinase 1
Col18a1	-2.73454	7.7065	2.32669e-08	6.81855e-06	TRUE	Down	3.03464	3.00604	3.57614	2.86731	6.03813	5.63342	5.72635	7.1944	7.03354	10.9269	6.29706	64.714	48.6398	51.9425	12822	collagen, type XVIII, alpha 1
Alpl	-2.72379	4.28966	5.64277e-09	3.13797e-06	TRUE	Down	1.28987	1.63147	1.30832	1.09858	3.3675	3.40132	3.83866	1.44506	2.0983	1.47653	1.14144	9.3209	9.56575	13.3071	11647	alkaline phosphatase, liver/bone/kidney
Thrsp	-2.71604	3.08496	3.05349e-06	0.000165452	TRUE	Down	2.26709	1.78158	1.6308	1.68709	3.69059	4.17549	4.80685	3.81352	2.43803	2.09684	2.22006	11.9116	17.0695	26.9902	21835	thyroid hormone responsive
Col9a3	-2.70088	5.33386	3.24202e-08	7.61226e-06	TRUE	Down	2.21372	2.00251	2.65336	2.27994	4.95257	4.54837	4.9253	3.63869	3.00697	5.29129	3.85659	29.9651	22.3989	29.3853	12841	collagen, type IX, alpha 3
Cldn1	-2.6728	2.79749	1.18024e-05	0.000410212	TRUE	Down	0.680461	0.523441	0.971682	0.449053	2.79868	1.86542	2.12776	0.602651	0.437379	0.961125	0.365144	5.95805	2.64373	3.37039	12737	claudin 1
Mia	-2.65912	1.42761	5.95093e-08	1.09659e-05	TRUE	Down	1.31925	1.29152	1.19956	1.4541	3.17933	3.54039	3.6383	1.49537	1.44786	1.2967	1.73985	8.05886	10.635	11.4519	12587	MIA SH3 domain containing
Mt1	-2.65638	4.50734	3.37899e-05	0.000852087	TRUE	Down	2.86796	2.38186	2.47618	3.61598	5.58857	5.25895	5.66552	6.3003	4.21207	4.56422	11.2608	47.1202	37.2916	49.7563	17748	metallothionein 1
Rlbp1	-2.64783	5.16657	0.00186076	0.0157918	TRUE	Down	2.94667	1.85568	2.3613	1.83427	3.23944	3.52188	6.01022	6.70969	2.61922	4.13833	2.56591	8.44428	10.4866	63.4552	19771	retinaldehyde binding protein 1
Cabp1	-2.64601	3.27487	0.000769568	0.00825508	TRUE	Down	2.01831	1.02573	1.24823	1.41916	2.5544	2.81544	4.73543	3.05109	1.03599	1.37549	1.6743	4.87423	6.03934	25.6384	29867	calcium binding protein 1
Selenop	-2.63826	5.15123	9.54098e-09	4.38304e-06	TRUE	Down	2.54511	2.57197	2.62332	2.8569	4.95259	4.99148	5.52056	4.83654	4.94622	5.16166	6.24455	29.9656	30.8116	44.9044	20363	selenoprotein P
Lrrn2	-2.59968	3.01643	1.2224e-05	0.000416641	TRUE	Down	1.07158	0.475425	0.893756	0.569023	2.374	2.10376	2.8826	1.10174	0.390328	0.858007	0.483519	4.18377	3.29829	6.37476	16980	leucine rich repeat protein 2, neuronal
Tnxb	-2.58828	5.52739	6.81928e-06	0.000291711	TRUE	Down	1.05713	1.68759	0.992888	0.650471	3.10113	3.27567	2.89595	1.08079	2.22119	0.990165	0.56968	7.58092	8.68445	6.44335	81877	tenascin XB
Vcan	-2.58689	5.9232	1.59573e-05	0.000504803	TRUE	Down	0.878681	1.15918	1.56585	0.732134	3.41915	2.50527	3.10565	0.838694	1.2333	1.96052	0.661094	9.69713	4.67754	7.60781	13003	versican
Cplx3	-2.58316	4.43078	0.00463725	0.0296169	TRUE	Down	2.47625	1.3887	1.66335	2.06635	2.54555	2.95208	5.53981	4.56449	1.61843	2.16751	3.18826	4.83832	6.73862	45.5208	235415	complexin 3
Ntrk2	-2.5817	6.39218	3.90232e-07	4.04234e-05	TRUE	Down	1.00523	0.679067	1.13161	0.842013	2.91924	2.42748	2.85159	1.00726	0.601104	1.19102	0.792549	6.56448	4.37954	6.21794	18212	neurotrophic tyrosine kinase, receptor, type 2
Tmem140	-2.57648	3.69206	1.39627e-07	1.96707e-05	TRUE	Down	1.32518	1.18793	1.24628	1.34124	2.75416	3.57806	3.53627	1.50565	1.27826	1.3723	1.53368	5.74661	10.9427	10.6018	68487	transmembrane protein 140
Il33	-2.56941	5.66971	5.51935e-06	0.00024922	TRUE	Down	2.62639	2.05497	3.06758	2.413	5.09516	4.47862	5.37702	5.17477	3.15534	7.38364	4.32581	33.1818	21.2946	40.5571	77125	interleukin 33
Rhoj	-2.56258	4.09458	1.76033e-07	2.29625e-05	TRUE	Down	1.80147	1.44622	1.91706	1.45438	4.08261	3.65859	3.85524	2.48574	1.72493	2.77652	1.74038	15.943	11.6283	13.4724	80837	ras homolog family member J
F5	-2.54765	4.47817	9.84689e-06	0.000366346	TRUE	Down	0.664155	0.735694	1.20426	0.507979	2.44981	2.1838	2.75603	0.58464	0.665199	1.30419	0.422056	4.46346	3.54349	5.75537	14067	coagulation factor V
Bmp4	-2.54115	3.22981	2.13613e-06	0.000128973	TRUE	Down	1.48969	0.860396	1.29003	1.30782	3.58196	2.91784	3.21845	1.80829	0.815537	1.44533	1.47567	10.9751	6.55715	8.30784	12159	bone morphogenetic protein 4
Niban1	-2.49635	6.03578	8.98526e-09	4.38304e-06	TRUE	Down	2.24636	2.14131	2.34463	1.89331	4.63025	4.18513	4.48518	3.74485	3.41162	4.0793	2.71488	23.7653	17.1907	21.3962	63913	niban apoptosis regulator 1
Zic2	-2.48379	3.71427	3.38428e-07	3.68642e-05	TRUE	Down	1.47983	1.09215	1.45755	1.13551	3.51658	2.91052	3.34898	1.78916	1.13191	1.74641	1.19696	10.4444	6.5189	9.18929	22772	zinc finger protein of the cerebellum 2
Shisa2	-2.48301	4.08209	2.50148e-05	0.000701078	TRUE	Down	1.48776	1.39231	1.8044	1.22005	4.24268	2.934	3.03982	1.80453	1.62499	2.49283	1.32954	17.931	6.64224	7.22388	219134	shisa family member 2
Vsx2	-2.46864	5.36244	9.2065e-05	0.00171866	TRUE	Down	2.81951	1.92733	2.58312	2.43095	4.30942	3.91825	5.64658	6.05923	2.80351	4.99235	4.39249	18.8273	14.1185	49.0944	12677	visual system homeobox 2
Smim1	-2.46519	3.60522	5.88463e-08	1.09659e-05	TRUE	Down	1.24909	0.872103	1.19481	0.972083	2.80903	2.85774	3.08587	1.37691	0.830328	1.28914	0.96167	6.00814	6.24878	7.4906	68859	small integral membrane protein 1
Eps8l2	-2.45574	3.20067	3.32692e-05	0.000851783	TRUE	Down	1.14808	0.762844	1.0018	1.00509	1.90338	2.79435	3.28488	1.21618	0.696832	1.00249	1.00707	2.74088	5.93716	8.74649	98845	EPS8-like 2
Aass	-2.44951	3.62402	6.14495e-07	5.54937e-05	TRUE	Down	1.05363	1.1957	1.31884	1.03201	2.32069	3.15555	3.39471	1.07574	1.29056	1.49466	1.04487	3.99572	7.91079	9.51745	30956	aminoadipate-semialdehyde synthase
Slc6a15	-2.44482	4.65613	3.78808e-05	0.000926502	TRUE	Down	1.48968	2.00232	1.62017	1.48302	4.2332	3.87028	2.68223	1.80826	3.00645	2.0741	1.79533	17.807	13.6241	5.41848	103098	solute carrier family 6 (neurotransmitter transporter), member 15
Gm4949	-2.43477	3.1776	0.000188499	0.00292894	TRUE	Down	2.29432	1.78811	2.08042	1.70942	3.34773	3.29236	5.12077	3.90523	2.45361	3.22931	2.27029	9.18048	8.79713	33.7941	240219	glutamate-ammonia ligase (glutamine synthetase) pseudogene
Col11a1	-2.42868	4.15611	6.25397e-05	0.0012881	TRUE	Down	0.783212	0.775198	0.974257	0.498309	2.88295	2.2209	1.485	0.720958	0.711424	0.964629	0.412557	6.37659	3.66185	1.79917	12814	collagen, type XI, alpha 1
Necab2	-2.41788	4.86912	3.84581e-05	0.000934716	TRUE	Down	3.20204	2.35596	2.49052	1.99812	5.00354	4.44748	5.10894	8.20261	4.11933	4.61981	2.9948	31.0787	20.8185	33.5099	117148	N-terminal EF-hand calcium binding protein 2
Lrrn1	-2.39684	3.47483	1.45366e-06	9.72115e-05	TRUE	Down	1.08997	0.966244	1.10825	0.998594	3.25536	2.43358	2.51172	1.12869	0.953747	1.15584	0.998052	8.54905	4.40233	4.70298	16979	leucine rich repeat protein 1, neuronal
Nap1l5	-2.3945	3.45619	0.00283361	0.021234	TRUE	Down	2.37966	1.26233	1.45291	1.72796	2.63689	2.69297	4.99844	4.20414	1.39883	1.7376	2.31259	5.21989	5.46644	30.9655	58243	nucleosome assembly protein 1-like 5
Ltbp2	-2.39052	6.34833	3.71757e-06	0.000185282	TRUE	Down	1.94911	1.5672	2.45009	1.65219	4.13333	3.70686	4.32842	2.86137	1.9633	4.4645	2.1431	16.5492	12.058	19.0902	16997	latent transforming growth factor beta binding protein 2
Dio3os	-2.38226	2.75329	0.000257616	0.00371198	TRUE	Down	1.63339	0.689035	1.79148	0.944739	3.61603	2.41299	3.44989	2.1024	0.612205	2.4617	0.92484	11.2612	4.32578	9.9275	353504	deiodinase, iodothyronine type III, opposite strand
Glul	-2.37142	8.06613	6.53187e-05	0.00133493	TRUE	Down	5.42595	4.94731	5.4451	4.97566	6.80519	6.87676	8.56768	41.9907	29.8523	42.5652	30.4647	110.832	116.52	378.428	14645	glutamate-ammonia ligase
Scg2	-2.36106	4.4101	0.00771677	0.0417274	TRUE	Down	2.87716	1.42489	1.58738	2.09063	2.63583	2.98286	5.50889	6.34701	1.68494	2.00503	3.25935	5.21535	6.90552	44.5345	20254	secretogranin II
Gpc3	-2.35638	3.24661	5.70025e-05	0.00121429	TRUE	Down	1.16012	0.86575	1.80085	1.00624	2.61928	2.7761	3.68162	1.23476	0.822286	2.48424	1.00867	5.14442	5.84999	11.8315	14734	glypican 3
Igfbp4	-2.33208	5.90661	2.49507e-06	0.00014219	TRUE	Down	2.93152	2.46857	3.27538	2.91381	4.83013	4.87959	5.70007	6.62916	4.53493	8.68252	6.53607	27.4455	28.4376	50.9865	16010	insulin-like growth factor binding protein 4
Slc4a5	-2.32546	5.05214	3.48522e-06	0.000181403	TRUE	Down	1.64594	1.21933	1.93832	1.09096	3.57726	3.29819	3.43079	2.12953	1.32838	2.8326	1.13016	10.9361	8.83681	9.78381	232156	solute carrier family 4, sodium bicarbonate cotransporter, member 5
Glns-ps1	-2.31921	3.32919	0.000182222	0.00285661	TRUE	Down	2.14664	1.65446	2.16613	1.61713	3.23735	3.18851	4.871	3.42795	2.14804	3.48817	2.06764	8.43058	8.11671	28.2628	14646	glutamine synthetase pseudogene 1
Slc6a9	-2.29956	5.57482	4.87653e-07	4.68413e-05	TRUE	Down	2.71994	2.27981	2.51785	2.11356	4.44862	4.20056	4.98943	5.58846	3.85613	4.72728	3.32759	20.8357	17.3864	30.7663	14664	solute carrier family 6 (neurotransmitter transporter, glycine), member 9
Synpr	-2.27603	4.27288	0.000626221	0.00710609	TRUE	Down	2.44419	1.62759	1.73522	1.74158	3.28007	2.90956	4.90388	4.44221	2.08996	2.3293	2.34402	8.71405	6.51387	28.9375	72003	synaptoporin
Fmod	-2.26775	6.2715	9.01933e-07	7.27467e-05	TRUE	Down	3.50639	2.68897	3.45648	3.36804	5.56908	5.38804	5.63496	10.364	5.44854	9.97748	9.3248	46.4745	40.8756	48.6928	14264	fibromodulin
Hmgcs2	-2.23765	8.24881	7.61755e-07	6.49089e-05	TRUE	Down	5.05688	5.62925	5.30678	4.82887	6.79528	7.6985	7.8657	32.2868	48.4964	38.5821	27.4206	110.067	206.72	232.245	15360	3-hydroxy-3-methylglutaryl-Coenzyme A synthase 2
Sod3	-2.22709	4.58159	2.55051e-05	0.000709175	TRUE	Down	2.82271	1.84442	2.49559	2.43795	4.34032	4.09098	5.03876	6.07491	2.59109	4.63958	4.41873	19.2566	16.0415	31.8713	20657	superoxide dismutase 3, extracellular
Efemp1	-2.22691	5.52655	0.000306958	0.00422307	TRUE	Down	3.17998	2.15117	3.66883	2.71537	4.7592	4.45412	5.97127	8.06296	3.44187	11.7183	5.56762	26.0809	20.9192	61.7379	216616	epidermal growth factor-containing fibulin-like extracellular matrix protein 1
Rax	-2.19919	3.86746	1.28753e-05	0.000427799	TRUE	Down	2.09388	1.58008	2.58821	2.10769	4.00521	3.74733	4.55754	3.26895	1.98985	5.01354	3.30999	15.0579	12.4295	22.5482	19434	retina and anterior neural fold homeobox
Lhx2	-2.18984	3.71788	3.52465e-05	0.000876269	TRUE	Down	1.51688	0.890451	1.33007	1.30763	2.84584	2.44194	3.51009	1.86172	0.853755	1.51414	1.47534	6.18924	4.43371	10.3931	16870	LIM homeobox protein 2
Sh3gl2	-2.18364	3.55029	0.00184532	0.0156733	TRUE	Down	1.96955	1.15071	1.41912	1.36833	2.13377	2.5947	4.32204	2.91646	1.22023	1.67422	1.58172	3.38862	5.04062	19.0016	20404	SH3-domain GRB2-like 2
Sbspon	-2.18073	4.91701	5.68292e-07	5.31378e-05	TRUE	Down	2.77021	2.7536	2.28861	2.45043	4.23783	4.45522	5.10798	5.82205	5.74396	3.88585	4.4658	17.8675	20.9358	33.4871	226866	somatomedin B and thrombospondin, type 1 domain containing
Pdyn	-2.16786	4.1642	3.28852e-05	0.000847477	TRUE	Down	1.79098	1.99593	2.28986	1.84911	3.40683	3.26175	4.68054	2.4605	2.98874	3.8901	2.60277	9.60618	8.59149	24.6439	18610	prodynorphin
Gpm6a	-2.16265	4.77119	0.00100507	0.010009	TRUE	Down	2.66491	1.6708	2.12407	1.73141	3.38944	3.06402	5.01281	5.34187	2.1839	3.35923	2.32051	9.47911	7.36297	31.2853	234267	glycoprotein m6a
Bdh2	-2.15878	2.73418	3.57825e-07	3.78078e-05	TRUE	Down	1.77482	1.57241	1.70944	1.8314	3.21075	3.60453	3.86913	2.42196	1.97402	2.27033	2.55883	8.25833	11.1638	13.6125	69772	3-hydroxybutyrate dehydrogenase, type 2
Rarres2	-2.15557	4.13915	0.000198243	0.00303045	TRUE	Down	3.22553	2.41498	3.4102	3.51783	4.94196	4.66754	6.02487	8.35364	4.33312	9.63095	10.4544	29.7382	24.4137	64.113	71660	retinoic acid receptor responder (tazarotene induced) 2
Fbln7	-2.15204	3.62899	1.36105e-07	1.96707e-05	TRUE	Down	1.43982	1.54089	1.58688	1.09039	3.03369	3.06706	3.35763	1.71288	1.90974	2.00399	1.12932	7.18904	7.38062	9.25053	70370	fibulin 7
Adora1	-2.13249	4.52157	3.97814e-05	0.00095489	TRUE	Down	1.67444	0.97696	1.57506	1.18148	3.01463	2.52875	3.55762	2.19195	0.968314	1.97948	1.26809	7.08154	4.77072	10.7747	11539	adenosine A1 receptor
Prelp	-2.13003	5.74914	3.52509e-06	0.000181868	TRUE	Down	2.62402	2.21713	3.07105	2.54078	4.5753	4.2687	5.06853	5.16467	3.64966	7.40383	4.81904	22.8397	18.2756	32.5567	116847	proline arginine-rich end leucine-rich repeat
Tagln3	-2.12002	3.32119	0.00391796	0.0264519	TRUE	Down	2.3442	1.69149	1.8044	2.05686	2.34858	2.87595	5.04354	4.07778	2.22991	2.49283	3.1608	4.09324	6.34087	31.9804	56370	transgelin 3
Chrdl1	-2.11116	6.23545	1.03596e-07	1.63373e-05	TRUE	Down	2.66866	2.64604	2.57042	2.38461	4.05936	4.5995	4.92938	5.3584	5.25947	4.93981	4.22204	15.672	23.2431	29.4713	83453	chordin-like 1
P2rx6	-2.10348	4.42417	1.74078e-08	6.06446e-06	TRUE	Down	2.33149	2.57826	2.24974	2.00854	3.92435	4.30808	4.4506	4.03323	4.9722	3.75596	3.02374	14.1826	18.8089	20.8657	18440	purinergic receptor P2X, ligand-gated ion channel, 6
Spon2	-2.1005	6.8962	1.50672e-08	5.89631e-06	TRUE	Down	4.54136	4.56887	4.36726	4.57342	6.8334	6.72198	6.34593	22.2855	22.7338	19.6384	22.8088	113.04	104.564	80.342	100689	spondin 2, extracellular matrix protein
Col9a2	-2.09589	6.05078	5.10314e-06	0.000238583	TRUE	Down	3.26583	2.83087	3.86577	2.93608	5.57632	5.10005	5.30313	8.61862	6.11504	13.5785	6.65328	46.7133	33.298	38.4822	12840	collagen, type IX, alpha 2
Rtn1	-2.07917	4.82952	0.00124161	0.0116509	TRUE	Down	1.97654	1.23927	1.53613	1.23897	2.02752	2.83096	4.15972	2.93547	1.36079	1.90016	1.3603	3.07702	6.11548	16.8731	104001	reticulon 1
Cyp2d22	-2.07813	3.83065	3.99116e-05	0.00095489	TRUE	Down	1.79642	1.47349	1.91787	1.56776	2.61824	3.37458	4.09761	2.47356	1.77692	2.77864	1.96445	5.14002	9.37171	16.12	56448	cytochrome P450, family 2, subfamily d, polypeptide 22
Amy1	-2.07409	2.92657	0.00259802	0.0199786	TRUE	Down	2.18934	0.957618	1.60258	0.883339	2.20947	3.01011	3.97231	3.56096	0.9421	2.03686	0.84464	3.62504	7.05623	14.6959	11722	amylase 1, salivary
Ddr2	-2.05448	4.59839	6.00991e-06	0.000268293	TRUE	Down	1.06245	1.16856	1.20901	0.575199	2.25195	2.49687	2.6279	1.08848	1.24788	1.31178	0.489883	3.76325	4.64461	5.18124	18214	discoidin domain receptor family, member 2
Hsd17b11	-2.05242	2.92796	2.31939e-05	0.000671414	TRUE	Down	1.74129	1.25319	1.55436	1.45518	3.09675	2.60099	3.70495	2.34333	1.38368	1.93703	1.7419	7.55491	5.06704	12.0407	114664	hydroxysteroid (17-beta) dehydrogenase 11
6430548M08Rik	-2.04593	5.45747	0.000778607	0.00831826	TRUE	Down	2.58846	1.96368	1.90434	1.88121	2.87463	3.44175	4.89108	5.01458	2.90055	2.74337	2.68384	6.33415	9.86599	28.6731	234797	RIKEN cDNA 6430548M08 gene
Iqgap2	-2.0433	5.23147	2.04858e-06	0.000124398	TRUE	Down	1.75876	1.86504	2.11416	1.48414	3.96533	3.1569	3.50217	2.38406	2.64278	3.32938	1.79751	14.6201	7.91909	10.3308	544963	IQ motif containing GTPase activating protein 2
Slc6a6	-2.00901	9.67557	1.78062e-06	0.000113337	TRUE	Down	5.52834	5.44347	5.91526	5.10718	7.73475	7.03955	7.86568	45.1526	42.5157	59.349	33.468	212.006	130.557	232.242	21366	solute carrier family 6 (neurotransmitter transporter, taurine), member 6
Cubn	-2.00855	6.23207	3.3622e-05	0.000852087	TRUE	Down	2.20474	1.88311	2.15082	1.31891	3.05935	3.87542	4.01628	3.60991	2.68868	3.4408	1.49477	7.33594	13.6763	15.1816	65969	cubilin
Bambi	-1.9929	3.72507	2.54007e-06	0.000143521	TRUE	Down	0.966221	0.811667	1.1665	1.03956	2.70479	2.12564	2.26212	0.953717	0.755239	1.24467	1.0556	5.51963	3.36396	3.79696	68010	BMP and activin membrane-bound inhibitor
Zic1	-1.98431	4.34615	1.51726e-05	0.000482874	TRUE	Down	1.33386	1.03269	1.393	0.991241	3.13693	2.37462	2.38902	1.52077	1.04584	1.62623	0.987894	7.79648	4.18598	4.238	22771	zinc finger protein of the cerebellum 1
Khdrbs3	-1.98176	4.27867	0.0018853	0.0159113	TRUE	Down	2.35992	1.57345	2.09541	2.37681	3.04475	2.96365	4.94293	4.13341	1.97616	3.27348	4.19387	7.25201	6.80095	29.7588	13992	KH domain containing, RNA binding, signal transduction associated 3
Apoe	-1.9778	9.77988	1.81633e-05	0.000557889	TRUE	Down	7.39975	6.9819	7.3501	7.49723	8.99959	8.86576	10.0294	167.867	125.404	162.155	179.672	510.854	465.509	1044.08	11816	apolipoprotein E
Plpp1	-1.9718	4.31884	1.85191e-05	0.000565527	TRUE	Down	2.45145	2.85536	2.56544	2.94618	3.68766	4.70936	5.0988	4.46964	6.23684	4.91938	6.70706	11.8853	25.1613	33.2682	19012	phospholipid phosphatase 1
Ntn4	-1.96981	4.86966	5.01043e-05	0.00112161	TRUE	Down	2.96139	2.65379	2.74876	2.89058	3.6783	4.71145	5.35217	6.78874	5.29318	5.7214	6.4157	11.8021	25.1992	39.8474	57764	netrin 4
Prkcq	-1.96184	4.93035	1.1063e-08	4.8705e-06	TRUE	Down	2.0469	2.3694	2.22599	1.86395	3.60771	4.07476	3.99915	3.13218	4.16725	3.67832	2.64003	11.1907	15.851	14.9906	18761	protein kinase C, theta
Fam171b	-1.96008	4.58838	8.75415e-05	0.00165732	TRUE	Down	1.85893	1.64681	1.54458	1.19105	2.62745	2.9017	3.82715	2.62738	2.13141	1.91719	1.28319	5.17935	6.47307	13.1934	241520	family with sequence similarity 171, member B
Sema3d	-1.94807	4.01752	5.38017e-07	5.12134e-05	TRUE	Down	0.966044	1.37497	0.996422	0.931965	2.24541	2.51221	2.61191	0.953477	1.59362	0.995046	0.907873	3.7417	4.70494	5.11312	108151	sema domain, immunoglobulin domain (Ig), short basic domain, secreted, (semaphorin) 3D
Nr1d1	-1.94633	5.64515	5.2888e-05	0.0011642	TRUE	Down	3.43757	3.14588	3.31845	2.8287	4.2996	4.79248	5.83813	9.83454	7.85125	8.97594	6.10436	18.6929	26.7127	56.2073	217166	nuclear receptor subfamily 1, group D, member 1
Syt9	-1.94591	3.72433	1.1864e-05	0.000411001	TRUE	Down	1.61309	1.33754	1.39074	1.10282	2.79596	2.44404	3.34943	2.05907	1.52719	1.62213	1.14774	5.94495	4.44163	9.19249	60510	synaptotagmin IX
Ptgds	-1.94452	8.63084	1.013e-06	7.87537e-05	TRUE	Down	7.90123	7.57959	7.62605	8.15261	9.8543	9.5638	10.1463	238.061	190.287	196.547	283.563	924.632	755.818	1132.29	19215	prostaglandin D2 synthase (brain)
Gstt1	-1.93959	3.78095	3.82102e-05	0.000932399	TRUE	Down	2.97048	2.50954	2.87449	2.66142	3.93946	4.36747	5.27661	6.83796	4.6944	6.33346	5.32654	14.3425	19.6414	37.763	14871	glutathione S-transferase, theta 1
Tceal6	-1.9335	2.75162	5.48805e-05	0.00118825	TRUE	Down	2.09529	1.75537	2.16523	1.73801	3.35079	3.24843	4.20226	3.27313	2.37613	3.48539	2.33574	9.20209	8.50328	17.408	66104	transcription elongation factor A (SII)-like 6
Pdzd2	-1.92467	5.22115	8.96345e-08	1.5033e-05	TRUE	Down	1.12087	1.41842	1.24137	0.919671	2.58648	2.7576	2.45294	1.17478	1.67293	1.36422	0.891683	5.00631	5.76272	4.4753	68070	PDZ domain containing 2
Zfp467	-1.90765	5.07887	3.39076e-06	0.000179989	TRUE	Down	2.31875	2.00054	2.20201	1.64095	3.44342	3.59996	4.18245	3.98899	3.0015	3.6012	2.1187	9.87862	11.1254	17.1569	68910	zinc finger protein 467
Tgfbr3	-1.90612	4.25889	2.15546e-07	2.64821e-05	TRUE	Down	1.29797	1.40504	1.40596	1.09349	2.39779	2.77163	3.08418	1.45882	1.64825	1.64994	1.1339	4.26993	5.82881	7.48069	21814	transforming growth factor, beta receptor III
Cgn	-1.86977	4.73776	2.23128e-08	6.73592e-06	TRUE	Down	1.81615	1.7472	1.80307	1.45989	3.26245	3.23815	3.3863	2.52141	2.35706	2.48963	1.75088	8.5961	8.43586	9.45631	70737	cingulin
Vsnl1	-1.86762	5.11736	2.65627e-07	3.05067e-05	TRUE	Down	3.46693	3.46776	3.13425	3.21652	4.80623	5.06882	5.55795	10.0573	10.0637	7.78019	8.29542	26.9781	32.5634	46.1095	26950	visinin-like 1
Uaca	-1.84562	6.69606	1.54935e-07	2.07221e-05	TRUE	Down	3.2117	3.24606	3.32365	3.15961	4.49755	5.26479	5.28288	8.2644	8.4877	9.01196	7.93588	21.589	37.4468	37.9319	72565	uveal autoantigen with coiled-coil domains and ankyrin repeats
Cldn2	-1.8245	4.4794	0.00015441	0.00251774	TRUE	Down	2.1255	1.34327	2.23817	1.56694	3.5006	2.90766	3.83097	3.36355	1.53725	3.71797	1.96276	10.3184	6.50401	13.231	12738	claudin 2
Fbln1	-1.81798	8.26946	3.79775e-06	0.000186637	TRUE	Down	5.08807	4.86631	5.56285	4.77675	7.26269	6.6067	6.96702	33.0143	28.1678	46.2699	26.4122	152.564	96.4577	124.107	14114	fibulin 1
Cybrd1	-1.81482	4.79614	3.60435e-06	0.000182802	TRUE	Down	1.40559	2.25146	1.95253	1.44758	3.34548	3.42439	3.26104	1.64926	3.76163	2.87052	1.7275	9.16459	9.73603	8.58671	73649	cytochrome b reductase 1
BC048679	-1.81307	3.81504	1.56817e-09	1.89084e-06	TRUE	Down	3.32611	3.62091	3.42521	3.31054	5.2095	5.25796	5.18248	9.02902	11.3028	9.74216	8.92136	36.0011	37.2651	35.3146	210321	cDNA sequence BC048679
Dio3	-1.80862	3.45851	0.000101127	0.00184226	TRUE	Down	1.61924	1.20066	2.07209	1.25954	3.14565	2.78401	3.25408	2.07212	1.29845	3.20496	1.39419	7.84986	5.88766	8.54059	107585	deiodinase, iodothyronine type III
7530428D23Rik	-1.79865	4.88095	1.05894e-05	0.000383177	TRUE	Down	5.64447	4.95471	4.86211	5.26157	6.58911	7.2369	7.34673	49.0214	30.0111	28.0832	37.3609	95.2763	149.843	161.774	319506	RIKEN cDNA 7530428D23 gene
Prrt4	-1.78084	6.11909	1.20521e-08	5.0937e-06	TRUE	Down	3.21789	3.43969	3.127	2.95657	4.75507	5.16359	4.86554	8.30422	9.85051	7.73616	6.76276	26.0035	34.8422	28.1524	101359	proline-rich transmembrane protein 4
Prdx6	-1.77545	7.27889	2.17926e-05	0.000641394	TRUE	Down	4.98244	4.86303	4.95074	4.86141	5.95343	6.56649	7.39271	30.613	28.1017	29.9258	28.0689	60.9672	93.7788	167.045	11758	peroxiredoxin 6
Pacsin1	-1.77389	5.01965	0.00653996	0.0376163	TRUE	Down	2.80494	2.03297	2.06059	2.07954	2.7071	2.92191	5.00697	5.98828	3.09248	3.17158	3.22671	5.53009	6.57851	31.155	23969	protein kinase C and casein kinase substrate in neurons 1
Mmp24os1	-1.76901	3.09285	0.000407934	0.00519305	TRUE	Down	2.32799	1.6807	1.85266	2.21342	2.94379	3.23781	4.34585	4.02106	2.20583	2.61165	3.63775	6.69431	8.43363	19.3343	613262	matrix metallopeptidase 24 opposite strand transcript 1
Foxi3	-1.76896	1.48422	0.000198985	0.00303045	TRUE	Down	1.11207	0.826628	1.20563	0.511321	2.41683	1.96092	1.91797	1.16155	0.773536	1.30638	0.425355	4.33998	2.89309	2.7789	232077	forkhead box I3
Col2a1	-1.76163	5.53927	7.03051e-05	0.00140957	TRUE	Down	1.83156	1.66864	2.62073	1.72438	3.86468	3.29568	3.49153	2.55921	2.17914	5.15061	2.30437	13.5675	8.81969	10.2475	12824	collagen, type II, alpha 1
Slc1a3	-1.75922	5.12999	0.00512039	0.031773	TRUE	Down	2.60215	1.46946	1.87105	1.67916	2.71082	2.73465	4.47504	5.07192	1.76919	2.65799	2.20241	5.54695	5.65598	21.2393	20512	solute carrier family 1 (glial high affinity glutamate transporter), member 3
Mir1249	-1.75618	-0.729523	0.00564048	0.0339779	TRUE	Down	2.36115	1.53796	1.28037	1.14271	3.1785	3.56506	2.58186	4.1378	1.90384	1.42902	1.20795	8.05363	10.8356	4.98713	100526461	microRNA 1249
Scd1	-1.75506	3.95798	0.000119253	0.00208614	TRUE	Down	1.2367	1.47215	1.68151	1.34124	2.0144	2.90081	3.32711	1.35659	1.77435	2.20763	1.53369	3.04012	6.46844	9.03601	20249	stearoyl-Coenzyme A desaturase 1
Mtfp1	-1.74591	2.54969	0.00108011	0.0106064	TRUE	Down	1.96523	1.57436	1.74737	1.49008	2.46544	2.50403	4.02053	2.90476	1.97803	2.35747	1.80905	4.52296	4.67266	15.2293	67900	mitochondrial fission process 1
Kif5a	-1.73539	4.55745	0.00744822	0.0407761	TRUE	Down	1.70509	1.06235	1.226	1.09858	1.56623	1.82502	3.62596	2.26049	1.08833	1.33917	1.14144	1.9613	2.54312	11.3459	16572	kinesin family member 5A
Mlc1	-1.72521	4.35115	0.00038822	0.00500235	TRUE	Down	2.29502	1.85919	2.34726	2.06215	3.14588	3.04672	4.50389	3.90762	2.62803	4.08859	3.17607	7.85121	7.26333	21.6885	170790	megalencephalic leukoencephalopathy with subcortical cysts 1 homolog (human)
Slc18b1	-1.7249	3.19335	5.29643e-06	0.000243497	TRUE	Down	1.23559	1.52436	1.29629	1.23947	2.09338	2.69264	3.03409	1.35477	1.87659	1.45596	1.36112	3.26747	5.46496	7.1913	76306	solute carrier family 18, subfamily B, member 1
Endod1	-1.7202	5.01145	3.87026e-06	0.00018932	TRUE	Down	2.17611	2.18979	2.32903	2.39021	3.29346	3.80092	4.31439	3.51932	3.5624	4.02468	4.24234	8.80458	12.9377	18.8958	71946	endonuclease domain containing 1
Susd2	-1.71517	7.34535	7.91884e-07	6.58447e-05	TRUE	Down	4.75202	5.0562	4.6591	4.54263	6.64155	6.74056	6.07923	25.9464	32.2712	24.2656	22.306	98.8404	105.933	66.613	71733	sushi domain containing 2
Gfra2	-1.7136	2.77863	3.02963e-05	0.000798281	TRUE	Down	0.875919	1.05716	0.951407	0.718112	1.70639	1.6816	2.49449	0.835177	1.08083	0.933757	0.645028	2.26342	2.20783	4.6353	14586	glial cell line derived neurotrophic factor family receptor alpha 2
Aqp4	-1.70439	5.50033	5.81014e-05	0.00123026	TRUE	Down	2.46221	2.29859	2.47299	1.67835	3.39443	3.52425	4.35411	4.51059	3.91976	4.55194	2.20061	9.51535	10.5055	19.4512	11829	aquaporin 4
Ociad2	-1.7009	3.6144	6.83055e-05	0.0013826	TRUE	Down	2.07099	1.4222	1.64163	1.81368	3.56359	2.75309	3.20256	3.20174	1.67993	2.12018	2.51537	10.8235	5.74158	8.20591	433904	OCIA domain containing 2
R3hdml	-1.69929	9.05244	5.51128e-06	0.00024922	TRUE	Down	7.70338	7.86172	7.18802	8.14428	9.42214	9.52476	9.70636	207.424	231.602	144.818	281.926	685.034	735.613	834.423	100043899	R3H domain containing-like
Hunk	-1.69009	5.36662	3.50783e-08	8.05734e-06	TRUE	Down	1.89798	2.25412	2.10243	1.71835	3.59556	3.4226	3.44088	2.72692	3.77043	3.29431	2.29059	11.0885	9.72272	9.85947	26559	hormonally upregulated Neu-associated kinase
Mab21l2	-1.67055	4.69774	3.39701e-05	0.000852561	TRUE	Down	2.97537	2.38108	2.80783	2.43718	4.19613	3.73603	4.71267	6.86457	4.20925	6.00231	4.41583	17.3299	12.3247	25.2214	23937	mab-21-like 2
Bicdl1	-1.67011	4.29705	2.75249e-05	0.000751495	TRUE	Down	1.94844	1.28868	1.73014	1.51052	3.21817	2.75764	3.09226	2.85956	1.44304	2.3176	1.84912	8.30607	5.76289	7.52834	75665	BICD family like cargo adaptor 1
Slc24a3	-1.66642	5.57719	4.46121e-05	0.00102695	TRUE	Down	3.06509	3.03128	2.7772	2.58271	3.93663	4.14712	5.10833	7.36919	7.17533	5.85521	4.99062	14.3125	16.7178	33.4953	94249	solute carrier family 24 (sodium/potassium/calcium exchanger), member 3
Scgn	-1.66284	3.43057	0.00733757	0.0403943	TRUE	Down	2.03886	1.62657	1.7768	1.91378	2.23093	2.33735	4.31824	3.1092	2.08779	2.42664	2.76796	3.69435	4.05374	18.949	214189	secretagogin, EF-hand calcium binding protein
Elmod1	-1.6602	6.33228	1.00205e-05	0.000368907	TRUE	Down	4.30189	4.06952	4.03976	3.65944	5.09248	5.75248	6.15288	18.7242	15.7899	15.4471	11.6358	33.1185	52.91	70.1543	270162	ELMO/CED-12 domain containing 1
Gnao1	-1.65577	5.46791	0.00426637	0.0280565	TRUE	Down	2.38909	1.67161	1.74823	1.59415	2.53904	2.50856	4.26317	4.23826	2.1857	2.35947	2.01918	4.81201	4.69052	18.2018	14681	guanine nucleotide binding protein, alpha O
Kcnk1	-1.6519	5.09123	1.83667e-08	6.06446e-06	TRUE	Down	2.09283	2.2398	2.03168	2.10447	3.40602	3.49673	3.86982	3.26584	3.72332	3.08882	3.30038	9.60017	10.2881	13.6195	16525	potassium channel, subfamily K, member 1
Plpp3	-1.64872	4.99151	6.89179e-05	0.00139233	TRUE	Down	2.55129	2.29807	2.80761	2.49948	3.8689	3.53339	4.68107	4.86158	3.91799	6.00123	4.65481	13.6101	10.5786	24.6533	67916	phospholipid phosphatase 3
Sv2a	-1.64636	5.88204	0.000463826	0.00574536	TRUE	Down	3.56136	3.12906	3.30288	2.69959	4.09743	4.34279	5.60184	10.8053	7.74865	8.86883	5.49619	16.1179	19.2913	47.5647	64051	synaptic vesicle glycoprotein 2a
Mpp1	-1.61838	2.67502	2.88687e-05	0.00077418	TRUE	Down	1.13565	1.19265	1.17746	1.19981	1.83448	2.26303	2.81027	1.19717	1.28572	1.26178	1.2971	2.56642	3.79997	6.01418	17524	membrane protein, palmitoylated
Steap2	-1.60963	4.74084	2.9007e-07	3.26051e-05	TRUE	Down	1.099	1.32689	1.34815	1.03085	2.10634	2.40129	2.6073	1.14206	1.50862	1.54586	1.04323	3.30597	4.28276	5.0936	74051	six transmembrane epithelial antigen of prostate 2
Olfml2a	-1.60507	4.99971	1.51047e-05	0.000482165	TRUE	Down	2.88386	3.11046	3.31717	2.213	4.37342	4.47286	4.5796	6.3812	7.63656	8.96709	3.6364	19.7267	21.2057	22.911	241327	olfactomedin-like 2A
Map3k21	-1.60254	3.91078	1.02994e-07	1.63373e-05	TRUE	Down	1.31576	1.32628	1.38134	1.04299	2.41132	2.61105	2.38374	1.48933	1.50756	1.6051	1.06049	4.31961	5.10947	4.21887	234878	mitogen-activated protein kinase kinase kinase 21
Rspo1	-1.59505	6.52059	1.89079e-06	0.000117518	TRUE	Down	4.8271	4.96832	4.89313	4.86958	5.9371	6.6743	6.86957	27.3859	30.305	28.7153	28.234	60.2695	101.132	115.935	192199	R-spondin 1
Kcnab2	-1.58706	4.63037	0.00360124	0.0249783	TRUE	Down	1.69643	1.329	1.45697	1.34223	1.86348	2.02309	3.63539	2.24099	1.51228	1.74532	1.53542	2.63884	3.06452	11.4269	16498	potassium voltage-gated channel, shaker-related subfamily, beta member 2
Tns2	-1.58634	5.16493	6.01954e-08	1.09659e-05	TRUE	Down	2.17264	2.34202	2.15503	1.81929	3.34909	3.60467	3.69401	3.50849	4.07011	3.45378	2.52909	9.19007	11.1651	11.9421	209039	tensin 2
Adam11	-1.57709	3.7965	0.000375271	0.00489224	TRUE	Down	1.59025	1.16582	1.329	0.889265	2.07105	2.11059	2.9918	2.01102	1.24361	1.51229	0.852233	3.20191	3.31867	6.95468	11488	a disintegrin and metallopeptidase domain 11
Cys1	-1.57429	4.76257	0.000109745	0.00195212	TRUE	Down	2.49002	2.10734	2.23933	2.11453	2.90294	3.69744	4.21466	4.61785	3.30895	3.72178	3.33048	6.4795	11.973	17.5668	12879	cystin 1
Tst	-1.56453	6.14793	1.45477e-07	2.01599e-05	TRUE	Down	5.30634	5.34885	4.93443	5.28112	6.62064	6.92667	6.99714	38.5701	39.7534	29.5782	37.8843	97.4036	120.657	126.746	22117	thiosulfate sulfurtransferase, mitochondrial
Amigo2	-1.56394	3.28531	0.00938519	0.0479748	TRUE	Down	1.7885	1.2798	1.27918	1.42332	1.80507	1.85582	3.66284	2.45455	1.42806	1.42701	1.68202	2.49445	2.61956	11.6656	105827	adhesion molecule with Ig like domain 2
Gm33088	-1.56326	0.841093	7.16247e-05	0.0014306	TRUE	Down	1.24981	1.84024	1.16567	1.65028	2.48053	2.86967	2.8608	1.3781	2.58069	1.24338	2.13894	4.58102	6.30896	6.26421	102635851	predicted gene, 33088
Rgma	-1.55828	3.81709	3.08016e-05	0.000805567	TRUE	Down	1.50415	1.61818	1.62989	1.6217	2.25913	2.80321	3.36412	1.83658	2.06988	2.0949	2.07737	3.78701	5.9799	9.29675	244058	repulsive guidance molecule family member A
Acsl3	-1.54361	6.17838	0.000183791	0.00286845	TRUE	Down	3.4845	3.30978	3.49536	3.18315	4.50208	4.2219	5.62242	10.1928	8.91613	10.2774	8.0829	21.66	17.6603	48.2625	74205	acyl-CoA synthetase long-chain family member 3
Ifi27	-1.54159	5.01387	1.38345e-06	9.31053e-05	TRUE	Down	3.84087	3.53066	4.08486	3.6736	5.1434	5.27087	5.62269	13.3291	10.5567	15.9694	11.7603	34.3442	37.6091	48.2718	52668	interferon, alpha-inducible protein 27
Rap1gap	-1.53994	4.71906	0.00283857	0.0212403	TRUE	Down	2.46591	1.68726	1.91491	1.74666	2.53119	2.84882	4.17834	4.52475	2.22045	2.77089	2.35581	4.7805	6.20409	17.1053	110351	Rap1 GTPase-activating protein
Adgra2	-1.53869	4.52263	1.67242e-06	0.000109079	TRUE	Down	1.71464	1.57277	1.7583	1.48168	2.94071	2.56166	3.15774	2.28215	1.97475	2.383	1.79273	6.67789	4.90389	7.9243	78560	adhesion G protein-coupled receptor A2
Apcdd1	-1.52578	3.31626	5.05193e-05	0.00112613	TRUE	Down	1.10161	1.06253	1.33073	1.27785	2.50549	2.01686	2.3572	1.14594	1.08859	1.5153	1.42478	4.67844	3.04703	4.12374	494504	adenomatosis polyposis coli down-regulated 1
Abat	-1.51715	6.46453	1.47859e-05	0.000473417	TRUE	Down	3.57696	3.95834	3.54485	2.87768	4.72014	5.03011	5.32216	10.9336	14.5446	10.6709	6.34966	25.3575	31.6748	39.0063	268860	4-aminobutyrate aminotransferase
Dusp15	-1.51283	5.6947	1.19552e-06	8.87941e-05	TRUE	Down	3.03061	3.1526	2.92519	3.21234	4.66541	4.76059	4.20258	7.17154	7.89257	6.59575	8.26852	24.3763	26.107	17.412	252864	dual specificity phosphatase-like 15
Slc16a2	-1.51019	4.11828	0.000101991	0.00184843	TRUE	Down	1.26721	0.763201	1.17166	1.10111	2.30334	1.80853	2.27908	1.40695	0.697252	1.25271	1.1452	3.93598	2.50285	3.85369	20502	solute carrier family 16 (monocarboxylic acid transporters), member 2
BC021767	-1.50691	2.55983	3.63972e-06	0.00018313	TRUE	Down	1.2368	1.34531	1.35371	0.99408	2.38744	2.51477	2.11162	1.35676	1.54085	1.55569	0.991809	4.23228	4.71505	3.32177	545551	cingulin pseudogene
Rin2	-1.49683	4.90824	5.49089e-07	5.18007e-05	TRUE	Down	2.10159	1.95558	2.26351	1.73829	3.39034	3.30445	3.35294	3.29182	2.87872	3.80157	2.33639	9.48565	8.87956	9.21729	74030	Ras and Rab interactor 2
Grb10	-1.49422	3.41876	7.76514e-06	0.000306853	TRUE	Down	1.13932	1.04822	0.996641	1.04902	1.907	1.96677	2.35326	1.20278	1.06798	0.995348	1.06913	2.7503	2.90893	4.10979	14783	growth factor receptor bound protein 10
Gm33804	-1.4925	0.62952	0.00257637	0.0198932	TRUE	Down	1.34104	1.91872	0.838997	0.751789	2.72583	2.28626	2.13361	1.53334	2.78087	0.788807	0.683879	5.61543	3.87791	3.38814	102636848	predicted gene, 33804
Ildr2	-1.48982	4.9063	4.84029e-06	0.000230147	TRUE	Down	1.55275	1.46488	1.65351	1.21573	2.66129	2.35438	2.91449	1.93376	1.7604	2.14598	1.32258	5.32598	4.11373	6.53959	100039795	immunoglobulin-like domain containing receptor 2
Nr2f1	-1.48768	3.36523	5.61626e-05	0.00120858	TRUE	Down	1.42639	1.25142	1.57876	1.32745	2.60101	2.11828	2.86247	1.68772	1.38075	1.98713	1.5096	5.0671	3.34175	6.27262	13865	nuclear receptor subfamily 2, group F, member 1
Plscr1	-1.48482	2.04939	0.000118557	0.00207741	TRUE	Down	1.33	1.18722	1.2197	1.26281	2.06332	2.00747	2.8375	1.51402	1.27713	1.32898	1.39963	3.17946	3.02076	6.14779	22038	phospholipid scramblase 1
Clec11a	-1.48377	4.25046	6.90921e-05	0.00139318	TRUE	Down	2.47532	2.65178	2.65903	2.48012	3.18786	4.13566	4.35682	4.56089	5.28443	5.31607	4.57944	8.11257	16.5775	19.4896	20256	C-type lectin domain family 11, member a
Enpp2	-1.47932	4.15888	0.00210076	0.0172042	TRUE	Down	1.65536	1.47718	2.09385	1.62947	2.68897	2.13077	3.69242	2.15002	1.78404	3.26885	2.09399	5.44852	3.37952	11.9279	18606	ectonucleotide pyrophosphatase/phosphodiesterase 2
Sparcl1	-1.47789	4.53636	0.00496565	0.0311008	TRUE	Down	2.3569	2.06018	2.41511	2.39589	3.03257	2.71574	4.58601	4.12269	3.17039	4.33359	4.26303	7.18264	5.56928	23.0174	13602	SPARC-like 1
Plekha7	-1.47333	5.02226	1.62802e-08	5.93159e-06	TRUE	Down	1.31021	1.3033	1.39674	1.17888	2.28841	2.3722	2.55016	1.47977	1.46793	1.63305	1.26401	3.88518	4.17731	4.857	233765	pleckstrin homology domain containing, family A member 7
Abhd14b	-1.47179	3.4635	3.05091e-05	0.000801888	TRUE	Down	2.21862	1.72966	1.99964	2.05389	2.95545	3.22632	3.69802	3.65447	2.3165	2.99901	3.15223	6.75671	8.35875	11.9782	76491	abhydrolase domain containing 14b
Dock9	-1.47017	5.82929	6.72704e-06	0.000288935	TRUE	Down	1.2811	1.48438	1.4075	0.883799	2.40239	2.45354	2.23363	1.43023	1.79798	1.65278	0.845228	4.28677	4.47758	3.70315	105445	dedicator of cytokinesis 9
Gldc	-1.45546	6.41803	1.23535e-06	8.87941e-05	TRUE	Down	3.80087	3.9836	3.94628	3.48983	5.30767	4.93445	5.53952	12.9372	14.8192	14.4151	10.2342	38.6065	29.5786	45.5117	104174	glycine decarboxylase
Ndrg2	-1.45038	4.6384	0.00684541	0.0386577	TRUE	Down	2.76642	2.11843	2.54083	2.39669	2.96616	2.99068	4.792	5.80418	3.3422	4.81922	4.26593	6.81451	6.94848	26.7035	29811	N-myc downstream regulated gene 2
Podxl2	-1.44936	7.12867	3.31124e-06	0.000177597	TRUE	Down	4.62204	4.47873	4.50358	4.70663	6.0155	5.721	6.4289	23.6247	21.2962	21.6837	25.1118	63.6912	51.7463	85.1575	319655	podocalyxin-like 2
Ogfrl1	-1.44412	5.03092	2.90893e-05	0.0007759	TRUE	Down	2.39273	2.16485	2.37736	2.09746	3.25937	3.25832	4.08965	4.25151	3.4842	4.19584	3.27955	8.57562	8.56865	16.0257	70155	opioid growth factor receptor-like 1
Minar2	-1.44238	4.2109	6.63146e-05	0.00134746	TRUE	Down	2.72247	2.11684	2.49215	2.42774	3.95998	3.36548	4.01823	5.60002	3.33742	4.62616	4.38049	14.5623	9.30645	15.2035	225583	membrane integral NOTCH2 associated receptor 2
Septin4	-1.44211	4.97335	0.00445397	0.0288538	TRUE	Down	2.62168	2.2265	2.52031	2.21047	2.50348	3.38412	4.62984	5.15465	3.67998	4.73706	3.62828	4.6705	9.44051	23.7584	18952	septin 4
Lrtm2	-1.44145	5.98901	2.21225e-08	6.73592e-06	TRUE	Down	2.72919	2.89868	2.73087	2.44282	4.0203	4.10728	4.10578	5.63083	6.45743	5.63858	4.43703	15.2268	16.2351	16.2172	211187	leucine-rich repeats and transmembrane domains 2
Pxmp2	-1.41955	1.84585	0.000182816	0.00285744	TRUE	Down	1.39039	1.95632	1.43142	1.41404	2.30819	2.59418	3.11209	1.62149	2.88072	1.69712	1.66482	3.95262	5.03846	7.64633	19301	peroxisomal membrane protein 2
Dll1	-1.4104	3.77996	5.88672e-05	0.00123703	TRUE	Down	1.28237	1.60687	1.8395	1.05125	2.59697	2.49048	2.64218	1.43238	2.0459	2.57887	1.07233	5.05013	4.61966	5.24273	13388	delta like canonical Notch ligand 1
Selenbp1	-1.39946	4.72913	2.58982e-06	0.000144783	TRUE	Down	3.1392	3.59104	3.40874	3.4346	4.32067	4.8713	5.09726	7.81037	11.0507	9.6202	9.81227	18.9826	28.2691	33.2317	20341	selenium binding protein 1
Usp18	-1.39824	2.42224	0.000702723	0.00769427	TRUE	Down	1.30911	1.35569	1.98024	1.03366	2.27701	2.74334	2.63319	1.47789	1.5592	2.94558	1.04721	3.84671	5.69619	5.20396	24110	ubiquitin specific peptidase 18
Sned1	-1.39537	7.77952	0.000240364	0.00353225	TRUE	Down	3.60211	4.01249	4.08773	2.78691	5.35516	4.91058	4.94466	11.1434	15.1391	16.0031	5.9015	39.9321	29.0768	29.7957	208777	sushi, nidogen and EGF-like domains 1
Mgll	-1.3947	4.89534	0.000428512	0.00541586	TRUE	Down	2.27461	1.99622	2.15183	2.28734	3.09589	2.88273	4.09339	3.83868	2.98953	3.44391	3.88154	7.54978	6.37542	16.07	23945	monoglyceride lipase
Pcp4l1	-1.38818	6.14275	2.77652e-05	0.000754158	TRUE	Down	4.74505	5.02809	4.53094	5.02093	5.6576	6.51439	6.55738	25.8165	31.6292	22.118	31.4677	49.4785	90.4172	93.1817	66425	Purkinje cell protein 4-like 1
Slc22a8	-1.38585	4.83532	6.05964e-05	0.00126563	TRUE	Down	1.9253	2.3318	2.46454	1.75045	3.55911	2.95274	3.53706	2.79817	4.03434	4.51951	2.36463	10.7869	6.74216	10.6081	19879	solute carrier family 22 (organic anion transporter), member 8
Chrm1	-1.37771	4.3194	1.04641e-06	8.07031e-05	TRUE	Down	1.44833	1.52041	1.44946	1.10302	2.45875	2.45888	2.41237	1.72892	1.86873	1.73106	1.14804	4.49739	4.4979	4.3235	12669	cholinergic receptor, muscarinic 1, CNS
Hes5	-1.37053	5.2316	0.000209934	0.0031688	TRUE	Down	2.58922	3.19787	2.43037	2.57899	3.46085	3.99629	4.48047	5.01775	8.17603	4.39033	4.97521	10.0108	14.9589	21.3232	15208	hes family bHLH transcription factor 5
Pik3ip1	-1.36971	3.93635	2.43923e-05	0.000692722	TRUE	Down	2.39416	2.26096	2.42925	2.33521	3.07809	3.63769	4.02674	4.25671	3.79309	4.38612	4.04626	7.44494	11.4467	15.2993	216505	phosphoinositide-3-kinase interacting protein 1
Rab32	-1.36611	2.44222	3.15419e-05	0.000822501	TRUE	Down	1.33659	1.1249	1.25136	1.3321	2.16302	2.30779	2.35897	1.52553	1.18087	1.38066	1.51769	3.4785	3.95125	4.13004	67844	RAB32, member RAS oncogene family
Emp2	-1.36051	5.43848	0.000145586	0.00241108	TRUE	Down	3.18611	3.03801	3.23369	3.2566	3.68597	4.6828	4.96821	8.10152	7.21358	8.40668	8.55728	11.8702	24.6841	30.3026	13731	epithelial membrane protein 2
4930578M01Rik	-1.35948	2.39384	7.08268e-07	6.13407e-05	TRUE	Down	2.046	2.15571	2.19845	2.00069	3.22978	3.40831	3.30612	3.12958	3.45589	3.58987	3.00191	8.38123	9.61705	8.89105	75951	RIKEN cDNA 4930578M01 gene
Slc41a1	-1.351	6.0067	4.22136e-08	9.29226e-06	TRUE	Down	3.12353	3.31273	3.23699	2.98083	4.29395	4.41899	4.74459	7.7152	8.93641	8.42827	6.89438	18.6159	20.3918	25.808	98396	solute carrier family 41, member 1
Msx1	-1.35091	5.43768	1.3706e-06	9.31053e-05	TRUE	Down	3.94254	3.81782	3.77904	3.72243	4.82486	5.41003	5.29079	14.3753	13.1019	12.7279	12.1997	27.3418	41.5187	38.146	17701	msh homeobox 1
Lrig1	-1.34909	7.04974	5.05239e-09	3.13797e-06	TRUE	Down	2.78156	2.95815	2.78693	2.67854	4.0076	4.20388	4.08071	5.87596	6.77124	5.90161	5.40209	15.0845	17.4287	15.9207	16206	leucine-rich repeats and immunoglobulin-like domains 1
Mapk13	-1.34721	1.79498	0.000149544	0.00246193	TRUE	Down	1.30369	0.987427	1.3957	0.91016	1.93843	2.0351	2.37078	1.46859	0.982646	1.63116	0.879254	2.8329	3.0985	4.17222	26415	mitogen-activated protein kinase 13
Lpl	-1.34634	5.24298	1.23849e-05	0.000419418	TRUE	Down	2.66132	2.36894	2.83052	2.65572	3.79232	4.10152	3.86073	5.32612	4.16561	6.11328	5.30159	12.8549	16.1664	13.5277	16956	lipoprotein lipase
Tspyl4	-1.3345	5.50597	0.00283983	0.0212403	TRUE	Down	3.23459	3.11344	3.11395	2.86056	3.60057	3.72077	5.26767	8.41257	7.65443	7.65751	6.26299	11.1305	12.1845	37.5237	72480	TSPY-like 4
Vat1l	-1.32244	4.77591	0.00114456	0.0109977	TRUE	Down	2.37336	2.51334	2.35023	2.30476	3.03045	3.01269	4.36894	4.18145	4.70942	4.09906	3.94084	7.17062	7.0707	19.6624	270097	vesicle amine transport protein 1 like
Ptpn13	-1.31187	4.96891	8.43595e-06	0.000328403	TRUE	Down	1.62855	1.97237	1.82573	1.436	2.46575	2.82584	3.10503	2.09202	2.92413	2.54486	1.7057	4.52413	6.09029	7.60414	19249	protein tyrosine phosphatase, non-receptor type 13
Fig4	-1.30993	4.71042	4.0734e-06	0.000197429	TRUE	Down	2.35079	2.77237	2.725	2.26946	3.5255	3.86545	3.89597	4.10103	5.83231	5.61161	3.82143	10.5154	13.5752	13.8869	103199	FIG4 phosphoinositide 5-phosphatase
Ecrg4	-1.30782	4.71582	6.95686e-06	0.000294002	TRUE	Down	4.36999	4.1981	4.09807	4.28763	5.1354	5.68357	5.88328	19.6774	17.355	16.1255	18.5301	34.1487	50.3954	58.0259	78896	ECRG4 augurin precursor
Otulinl	-1.30671	4.95113	3.50159e-07	3.75781e-05	TRUE	Down	2.72556	2.95899	2.88587	2.72496	3.80219	4.30712	4.10811	5.61418	6.77578	6.39151	5.61144	12.9499	18.7957	16.2451	223433	OTU deubiquitinase with linear linkage specificity like
BC043934	-1.30084	3.62734	3.23833e-05	0.000837828	TRUE	Down	1.6143	2.23919	2.02883	1.51968	3.09388	3.05777	2.77758	2.06162	3.72132	3.08074	1.86728	7.53792	7.32686	5.857	270185	cDNA sequence BC043934
Sorl1	-1.29905	5.88418	0.000262034	0.00376176	TRUE	Down	2.14185	2.33129	2.10149	1.39425	2.75388	3.23513	3.4498	3.41328	4.03257	3.29151	1.62851	5.7453	8.41608	9.92679	20660	sortilin-related receptor, LDLR class A repeats-containing
Clstn3	-1.29846	4.49722	6.53135e-05	0.00133493	TRUE	Down	2.13935	2.14996	1.84022	1.79991	2.84909	2.84356	3.58347	3.40562	3.43815	2.58065	2.48199	6.20545	6.1779	10.9876	232370	calsyntenin 3
Fbxo6	-1.29585	2.39578	0.000111663	0.00197519	TRUE	Down	1.28744	1.07813	1.43863	1.37712	2.03308	2.10437	2.61667	1.44094	1.1113	1.71063	1.59749	3.09277	3.3001	5.13333	50762	F-box protein 6
Enox1	-1.29297	3.51681	0.000173932	0.00276356	TRUE	Down	1.55775	1.534	1.49186	1.11049	2.02174	2.28989	2.88035	1.94395	1.89587	1.81251	1.15919	3.06072	3.89018	6.3633	239188	ecto-NOX disulfide-thiol exchanger 1
Fads2	-1.29021	6.29967	4.91836e-08	9.80517e-06	TRUE	Down	4.04297	4.22705	4.2538	4.01092	5.24831	5.41335	5.68845	15.4837	17.727	18.0775	15.1215	37.01	41.6167	50.5695	56473	fatty acid desaturase 2
Fbn2	-1.29004	4.47066	0.00583264	0.034759	TRUE	Down	0.626238	1.2461	1.2581	0.698053	2.15758	1.8904	1.18095	0.543535	1.37199	1.39181	0.622314	3.46165	2.70739	1.26726	14119	fibrillin 2
Ccdc106	-1.2895	3.01897	0.000289764	0.00407133	TRUE	Down	1.61963	1.58991	1.53601	1.65849	2.05969	2.54766	3.16163	2.07297	2.0103	1.89992	2.15687	3.16898	4.84684	7.94842	232821	coiled-coil domain containing 106
Slc7a4	-1.289	5.68685	1.3414e-05	0.00043964	TRUE	Down	3.12896	3.49973	3.18977	3.02127	3.93057	4.53815	4.87244	7.74802	10.3116	8.12466	7.11884	14.2482	22.2337	28.2921	224022	solute carrier family 7 (cationic amino acid transporter, y+ system), member 4
Aifm3	-1.28356	3.24723	1.13827e-05	0.000396929	TRUE	Down	1.16582	1.36375	1.09117	0.892007	1.97188	1.95214	2.15618	1.24361	1.57354	1.13047	0.855756	2.9228	2.86948	3.45734	72168	apoptosis-inducing factor, mitochondrion-associated 3
Camk2n1	-1.28238	5.35553	0.00107439	0.0105699	TRUE	Down	3.1649	2.83698	3.00632	2.98827	3.36958	4.09343	4.94705	7.96868	6.14521	7.03512	6.93523	9.33582	16.0705	29.8468	66259	calcium/calmodulin-dependent protein kinase II inhibitor 1
Slc5a3	-1.27917	6.64331	4.13891e-06	0.000199688	TRUE	Down	2.6445	2.89835	2.79859	2.20434	3.58733	3.98224	4.00315	5.25278	6.45573	5.95759	3.60862	11.0197	14.8043	15.035	53881	solute carrier family 5 (inositol transporters), member 3
Tmem200c	-1.26492	3.46391	9.7614e-05	0.00179372	TRUE	Down	1.8255	1.76713	1.54714	1.42357	2.38341	2.46303	3.11737	2.5443	2.40375	1.92238	1.68249	4.21769	4.51373	7.67804	622645	transmembrane protein 200C
Ggact	-1.25967	3.59642	0.000161325	0.00260637	TRUE	Down	2.17441	1.74373	2.2612	2.16272	3.36741	2.82532	3.42597	3.51402	2.34899	3.79389	3.47758	9.3203	6.08772	9.74777	223267	gamma-glutamylamine cyclotransferase
Fzd5	-1.25883	4.23245	0.00120877	0.0114283	TRUE	Down	1.56949	1.31616	1.45546	1.04793	2.03811	1.82837	2.87748	1.968	1.49002	1.74244	1.06756	3.10707	2.55135	6.34863	14367	frizzled class receptor 5
Opn4	-1.25725	3.01797	3.99452e-05	0.00095489	TRUE	Down	1.28635	1.67721	1.33651	1.40624	2.49025	2.60312	2.05786	1.4391	2.19808	1.5254	1.65046	4.61875	5.07601	3.16367	30044	opsin 4 (melanopsin)
Creb3l1	-1.25666	4.40876	1.38629e-07	1.96707e-05	TRUE	Down	2.73664	2.8502	2.75166	2.91326	3.89028	4.06157	4.1288	5.66515	6.21101	5.73494	6.5332	13.8283	15.6976	16.4942	26427	cAMP responsive element binding protein 3-like 1
Xylt1	-1.25567	3.75323	0.00673881	0.0382808	TRUE	Down	1.70906	2.49339	1.8797	0.8558	2.95455	3.09139	2.5803	2.26948	4.63099	2.67999	0.809762	6.75191	7.52316	4.98063	233781	xylosyltransferase 1
Got1	-1.25352	4.33658	0.00846565	0.0445015	TRUE	Down	2.36746	2.11347	2.22104	2.04611	2.44487	2.62488	4.2379	4.16033	3.32729	3.6623	3.1299	4.44477	5.16833	17.8684	14718	glutamic-oxaloacetic transaminase 1, soluble
Cyp4f15	-1.24741	3.29186	0.00451094	0.0291285	TRUE	Down	1.5885	1.19628	2.22763	1.10245	2.52456	2.24114	2.98388	2.00736	1.29149	3.68365	1.14719	4.75398	3.72771	6.9111	106648	cytochrome P450, family 4, subfamily f, polypeptide 15
Ehd3	-1.2422	3.9146	0.00132261	0.0122311	TRUE	Down	2.01559	1.86476	1.86458	1.50824	2.38839	2.50745	3.504	3.04345	2.64207	2.64161	1.84462	4.23574	4.68615	10.3451	57440	EH-domain containing 3
Pdgfrl	-1.23375	3.93569	1.37854e-05	0.000446798	TRUE	Down	2.56443	2.76992	2.64554	2.84926	4.14101	3.90844	3.5497	4.91521	5.82071	5.2573	6.20631	16.6428	14.0162	10.7102	68797	platelet-derived growth factor receptor-like
Gng11	-1.23039	3.0574	0.00143877	0.0129821	TRUE	Down	2.86029	1.96396	3.0288	2.98887	4.20093	3.88663	3.7667	6.2616	2.90131	7.16132	6.93851	17.3911	13.7908	12.611	66066	guanine nucleotide binding protein (G protein), gamma 11
Stard5	-1.22911	2.86567	3.00424e-05	0.000793571	TRUE	Down	1.26217	1.42903	1.50995	1.69846	2.29946	2.58979	2.4572	1.39855	1.69266	1.848	2.24555	3.92273	5.02013	4.4915	170460	StAR related lipid transfer domain containing 5
Mtcl1	-1.22796	5.65943	1.70752e-05	0.000535361	TRUE	Down	1.63008	1.9478	1.77877	1.41407	2.38897	2.62478	3.0678	2.09531	2.85786	2.43135	1.66489	4.23783	5.1679	7.38493	68617	microtubule crosslinking factor 1
Pck2	-1.22663	3.65159	4.38016e-07	4.32531e-05	TRUE	Down	1.62738	1.75152	1.73282	1.67368	2.55578	2.68601	2.88705	2.0895	2.36714	2.32378	2.19028	4.87986	5.43531	6.39758	74551	phosphoenolpyruvate carboxykinase 2 (mitochondrial)
Cacng4	-1.22277	3.31571	0.00286128	0.0212754	TRUE	Down	1.58511	1.5166	1.43203	1.62624	2.05822	2.03828	3.1803	2.0003	1.86117	1.69825	2.08708	3.16472	3.10756	8.06496	54377	calcium channel, voltage-dependent, gamma subunit 4
Samd14	-1.21971	6.51649	2.90679e-05	0.0007759	TRUE	Down	4.08726	4.02105	4.03197	3.62086	4.71929	5.12924	5.62735	15.9976	15.2351	15.3585	11.3023	25.3419	33.999	48.4311	217125	sterile alpha motif domain containing 14
Gstm2	-1.21862	7.02486	6.90287e-06	0.000292914	TRUE	Down	6.19781	6.48195	6.45945	5.86436	7.12599	7.8186	7.65017	72.4052	88.3842	87.0008	57.257	138.681	224.752	199.877	14863	glutathione S-transferase, mu 2
Gprasp2	-1.21857	4.03772	0.000739731	0.008	TRUE	Down	1.68436	1.84121	1.9931	1.6558	2.29204	2.47625	3.45763	2.21398	2.58309	2.98091	2.15097	3.89749	4.5645	9.98628	245607	G protein-coupled receptor associated sorting protein 2
Tns1	-1.21404	6.05004	1.82207e-06	0.000114595	TRUE	Down	2.00214	2.20275	2.23355	1.67321	3.1592	3.08912	3.07298	3.00594	3.60356	3.70289	2.18923	7.93337	7.50974	7.41511	21961	tensin 1
Gas1	-1.20906	6.08541	4.16505e-07	4.19123e-05	TRUE	Down	3.94761	3.83621	3.75846	3.82306	5.16608	4.90677	5.14772	14.4294	13.2828	12.5334	13.1533	34.9041	28.9974	34.4501	14451	growth arrest specific 1
Nid2	-1.20033	3.69389	0.000641999	0.00721309	TRUE	Down	1.20053	1.49488	1.42855	1.15055	2.63743	2.14295	1.68519	1.29824	1.8184	1.69176	1.21999	5.22224	3.41663	2.21582	18074	nidogen 2
Atp1b1	-1.19768	6.75997	6.61187e-06	0.000285147	TRUE	Down	4.90929	4.74746	4.67972	4.55101	5.78938	5.75546	6.33353	29.05	25.8614	24.6293	22.4418	54.3064	53.0213	79.6458	11931	ATPase, Na+/K+ transporting, beta 1 polypeptide
Slco3a1	-1.19647	4.44176	5.34652e-06	0.000243497	TRUE	Down	1.81852	1.83112	1.9128	1.61618	2.90545	2.4925	2.98186	2.52719	2.55813	2.76539	2.06561	6.49252	4.62754	6.90004	108116	solute carrier organic anion transporter family, member 3a1
Kcnab1	-1.19502	4.08893	0.000918227	0.00936485	TRUE	Down	1.74779	1.68632	1.84176	1.48651	2.03244	2.50041	3.27798	2.35843	2.21835	2.58446	1.8021	3.09095	4.65846	8.69999	16497	potassium voltage-gated channel, shaker-related subfamily, beta member 1
Vamp5	-1.19334	3.18064	0.000477771	0.0058836	TRUE	Down	2.28387	2.15845	2.0212	2.13752	2.4887	3.38338	3.61949	3.86983	3.46435	3.0592	3.40006	4.61273	9.43514	11.2906	53620	vesicle-associated membrane protein 5
Trpm1	-1.1802	6.82273	3.6489e-05	0.000900801	TRUE	Down	3.05762	2.97912	2.86916	2.54123	3.84173	3.72401	4.40585	7.326	6.88504	6.3064	4.82087	13.3376	12.2142	20.1978	17364	transient receptor potential cation channel, subfamily M, member 1
Slc25a29	-1.17665	3.13565	2.72825e-05	0.000748746	TRUE	Down	2.03458	1.82617	1.87031	1.83662	2.59308	2.87073	3.22287	3.09703	2.54596	2.65612	2.57172	5.03384	6.31434	8.33643	214663	solute carrier family 25 (mitochondrial carrier, palmitoylcarnitine transporter), member 29
Daam1	-1.17603	6.56778	2.91532e-05	0.0007759	TRUE	Down	3.14975	3.59254	3.31969	2.6355	4.41657	4.44352	4.21818	7.875	11.0632	8.9845	5.21391	20.356	20.7586	17.6122	208846	dishevelled associated activator of morphogenesis 1
Stim1	-1.17504	4.69379	7.69884e-06	0.000306853	TRUE	Down	1.69619	1.81423	1.93468	1.54289	2.58923	2.52732	3.04231	2.24045	2.51672	2.82294	1.91378	5.01776	4.76501	7.23806	20866	stromal interaction molecule 1
Prkcb	-1.17498	5.40671	0.00113367	0.0109392	TRUE	Down	2.12521	1.80648	2.03533	1.54984	2.56714	2.48833	3.48118	3.36266	2.49788	3.09917	1.92785	4.92634	4.61128	10.1671	18751	protein kinase C, beta
Snx33	-1.17146	4.11666	4.00621e-06	0.000195067	TRUE	Down	1.59971	2.02128	1.79229	1.53286	2.44669	2.78328	2.90654	2.03082	3.05943	2.46364	1.8936	4.45165	5.88416	6.49818	235406	sorting nexin 33
Rapgef3	-1.17144	5.1349	3.66277e-05	0.000902118	TRUE	Down	1.68141	1.79035	1.64502	1.26619	2.21123	2.55362	2.84293	2.20741	2.45898	2.12752	1.40525	3.63068	4.87106	6.17475	223864	Rap guanine nucleotide exchange factor (GEF) 3
Rgs2	-1.17124	3.94883	0.00651778	0.0375241	TRUE	Down	2.12328	1.91758	2.36238	1.96765	2.68998	2.34227	3.93594	3.35685	2.77788	4.1422	2.91129	5.45304	4.07101	14.3051	19735	regulator of G-protein signaling 2
Sesn1	-1.16258	5.76881	1.07551e-05	0.000386524	TRUE	Down	3.59246	3.57514	3.66099	3.42464	4.2687	4.91927	4.95935	11.0625	10.9186	11.6493	9.73792	18.2755	29.2584	30.111	140742	sestrin 1
Steap1	-1.16157	2.8994	5.1454e-06	0.000239499	TRUE	Down	2.1459	2.41329	2.35536	2.47069	3.17983	3.59729	3.46947	3.42569	4.32686	4.11723	4.54307	8.062	11.1029	10.0768	70358	six transmembrane epithelial antigen of the prostate 1
Siae	-1.15902	3.5156	2.34406e-05	0.000674862	TRUE	Down	1.38136	1.8792	1.57916	1.32054	2.27425	2.59532	2.53771	1.60514	2.67871	1.98797	1.49759	3.83745	5.04323	4.80666	22619	sialic acid acetylesterase
Heph	-1.15635	6.04731	1.19839e-05	0.000413798	TRUE	Down	2.81525	3.26058	3.03528	2.60575	4.22472	4.14931	3.76881	6.0384	8.58366	7.19806	5.08709	17.6968	16.7446	12.6309	15203	hephaestin
Stom	-1.15483	4.59058	1.63976e-05	0.000517184	TRUE	Down	2.68249	2.61547	2.83126	2.48805	3.65473	3.47432	4.08995	5.41965	5.12821	6.11696	4.61019	11.5946	10.1141	16.0293	13830	stomatin
Slc22a23	-1.15393	4.81176	1.34521e-06	9.31053e-05	TRUE	Down	1.80364	1.83478	1.6263	1.48135	2.64686	2.69971	2.58905	2.491	2.56717	2.0872	1.79209	5.26303	5.49673	5.01704	73102	solute carrier family 22, member 23
Zhx3	-1.1527	3.44758	0.000863	0.00895633	TRUE	Down	1.49914	1.4978	1.46381	0.761993	2.15056	2.09914	2.3257	1.82675	1.82412	1.75836	0.695832	3.44001	3.28455	4.01308	320799	zinc fingers and homeoboxes 3
Kctd6	-1.15236	4.38666	3.44101e-06	0.000179989	TRUE	Down	1.69687	1.66015	1.74447	1.54591	2.29099	2.64588	2.85808	2.24198	2.16049	2.35071	1.91988	3.89393	5.25877	6.25049	71393	potassium channel tetramerisation domain containing 6
Dennd11	-1.15042	6.03517	1.13813e-05	0.000396929	TRUE	Down	2.69084	3.10142	3.00095	2.438	3.93027	4.13009	3.69612	5.45689	7.58262	7.00529	4.41889	14.245	16.5098	11.9611	243780	DENN domain containing 11
Bcam	-1.14534	4.86171	6.10332e-05	0.00126695	TRUE	Down	3.11908	2.56801	3.0176	2.85392	3.99037	3.81046	4.25662	7.68831	4.92991	7.09818	6.22964	14.8936	13.0302	18.1149	57278	basal cell adhesion molecule
Cdh11	-1.14171	4.32833	0.000503117	0.00610642	TRUE	Down	1.28024	1.38643	1.7089	1.2376	2.46364	1.75646	2.51926	1.42879	1.61432	2.26912	1.35806	4.51606	2.37868	4.73288	12552	cadherin 11
Pcx	-1.14086	4.03267	3.3697e-05	0.000852087	TRUE	Down	1.84559	1.7095	1.93715	1.62731	2.55141	2.56641	3.07767	2.59401	2.27047	2.82949	2.08937	4.86206	4.92333	7.44247	18563	pyruvate carboxylase
Lamb2	-1.14015	6.73294	0.000124729	0.00215259	TRUE	Down	3.52069	3.78336	3.8702	3.27927	4.18068	4.79601	5.2109	10.4772	12.7691	13.6233	8.70862	17.1347	26.7807	36.0372	16779	laminin, beta 2
Ifi35	-1.13481	3.15045	6.15004e-05	0.00126917	TRUE	Down	2.2368	2.14722	2.22691	2.54731	3.20896	3.1749	3.61691	3.71351	3.42972	3.68129	4.84544	8.24687	8.0311	11.2687	70110	interferon-induced protein 35
Itprid2	-1.13256	4.51943	1.55279e-06	0.000102166	TRUE	Down	1.71008	1.78815	1.99298	1.68927	2.52697	2.76313	2.96103	2.2718	2.45371	2.9806	2.22494	4.76361	5.78869	6.7868	70599	ITPR interacting domain containing 2
Zfp593os	-1.12875	7.18539	0.00033309	0.00446628	TRUE	Down	6.5733	6.43353	6.37882	6.47258	6.93605	7.65961	8.20193	94.227	85.4343	82.2176	87.8054	121.45	201.196	293.461	77490	Zfp593 opposite strand
Rnd2	-1.12681	3.75817	0.00661584	0.0378692	TRUE	Down	3.07117	2.45163	2.95064	3.3303	3.4843	3.65727	4.81873	7.40455	4.47035	6.73093	9.05821	10.1913	11.6168	27.2217	11858	Rho family GTPase 2
Hbegf	-1.12469	4.86589	0.000990275	0.00990837	TRUE	Down	2.97464	3.18702	3.39142	3.53193	3.91119	4.34154	4.85586	6.8606	8.10725	9.49348	10.5669	14.0448	19.2737	27.9573	15200	heparin-binding EGF-like growth factor
S100a1	-1.12286	3.88124	0.000802044	0.00849797	TRUE	Down	4.13782	3.70867	4.10162	4.52404	4.93154	5.14858	5.77044	16.6038	12.0744	16.1676	22.0077	29.5169	34.4713	53.5853	20193	S100 calcium binding protein A1
Mpp2	-1.11431	4.99156	0.00179283	0.0153883	TRUE	Down	2.48202	2.59492	2.39731	2.26864	2.89341	3.01827	4.18231	4.58677	5.04156	4.26819	3.81869	6.43023	7.10193	17.1551	50997	membrane protein, palmitoylated 2 (MAGUK p55 subfamily member 2)
Cyp39a1	-1.11425	4.36766	6.04242e-07	5.54937e-05	TRUE	Down	2.38877	2.55524	2.35135	2.23563	3.19927	3.47061	3.56908	4.23711	4.87767	4.10301	3.70968	8.18491	10.0856	10.8686	56050	cytochrome P450, family 39, subfamily a, polypeptide 1
Mgat4a	-1.11282	5.48204	1.76729e-05	0.0005476	TRUE	Down	1.99166	2.0677	2.01951	1.60983	2.56606	3.16003	2.91138	2.97694	3.19218	3.05445	2.05216	4.92191	7.93851	6.52339	269181	mannoside acetylglucosaminyltransferase 4, isoenzyme A
1500015L24Rik	-1.111	1.01046	0.00282155	0.0212189	TRUE	Down	1.90621	1.1985	1.26005	1.24454	2.07162	2.40318	2.40807	2.74822	1.29501	1.39503	1.36943	3.20358	4.28968	4.30765	68994	RIKEN cDNA 1500015L24 gene
Sbk1	-1.10937	4.01751	0.00382611	0.0260649	TRUE	Down	1.69822	1.60105	1.51765	1.55642	2.03546	1.94508	3.17905	2.24501	2.03365	1.86323	1.94124	3.09953	2.85059	8.05711	104175	SH3-binding kinase 1
Nat8f4	-1.10875	3.44362	3.73843e-05	0.00091648	TRUE	Down	1.18486	1.29286	1.26824	1.24067	2.105	1.71269	2.27207	1.27342	1.45014	1.40868	1.36309	3.30198	2.27771	3.83015	75541	N-acetyltransferase 8 (GCN5-related) family member 4
Aldh2	-1.10843	6.05755	3.75008e-06	0.000185442	TRUE	Down	3.44409	3.66597	3.53188	3.37615	4.34165	4.48215	4.98414	9.88365	11.693	10.5665	9.38299	19.2753	21.3492	30.6501	11669	aldehyde dehydrogenase 2, mitochondrial
Tnfrsf1a	-1.10827	4.21155	0.000526387	0.0063059	TRUE	Down	2.52495	2.28137	2.97379	2.55802	3.30261	3.5155	4.07686	4.75555	3.8614	6.85596	4.88899	8.86696	10.4359	15.8755	21937	tumor necrosis factor receptor superfamily, member 1a
Rab38	-1.10283	3.20258	0.000105748	0.00190023	TRUE	Down	2.22344	2.08465	2.07695	2.40703	3.38268	2.96009	3.25137	3.67004	3.24173	3.21914	4.3038	9.43008	6.78171	8.52271	72433	RAB38, member RAS oncogene family
Gbgt1	-1.10024	3.96236	0.000293732	0.00411069	TRUE	Down	1.97169	2.20988	1.92054	1.397	2.88572	2.99866	2.61707	2.92228	3.62636	2.78566	1.63354	6.39074	6.99257	5.13501	227671	globoside alpha-1,3-N-acetylgalactosaminyltransferase 1
Ivd	-1.09762	4.85087	4.27507e-07	4.26136e-05	TRUE	Down	2.45874	2.82099	2.67632	2.47317	3.45465	3.60763	3.87224	4.49735	6.06645	5.39224	4.55264	9.96358	11.19	13.6441	56357	isovaleryl coenzyme A dehydrogenase
Dhrs3	-1.09626	4.51864	0.000300988	0.00417902	TRUE	Down	2.19043	2.03258	2.04632	2.24247	2.70007	2.95189	3.5873	3.56442	3.09137	3.13052	3.73206	5.49834	6.73761	11.0194	20148	dehydrogenase/reductase 3
Nr1d2	-1.09426	5.93198	1.57209e-05	0.000498818	TRUE	Down	2.34537	2.40218	2.33694	2.00543	2.9892	3.16207	3.62637	4.08191	4.286	4.0523	3.01507	6.94032	7.95116	11.3494	353187	nuclear receptor subfamily 1, group D, member 2
Tsc22d3	-1.09185	4.33438	8.74752e-06	0.000332469	TRUE	Down	1.96191	2.0878	2.16465	1.98506	2.91569	2.82651	3.27805	2.89577	3.25099	3.48359	2.95878	6.5459	6.09358	8.70047	14605	TSC22 domain family, member 3
Cdon	-1.08752	5.99751	1.20869e-05	0.000414644	TRUE	Down	1.41931	1.64762	1.63348	1.17046	2.39757	2.159	2.39011	1.67458	2.13317	2.10261	1.25083	4.26915	3.46607	4.24196	57810	cell adhesion molecule-related/down-regulated by oncogenes
Dbp	-1.08037	5.97057	0.000766036	0.0082296	TRUE	Down	4.10833	3.99382	4.10535	4.09897	4.50634	4.99825	5.81968	16.2477	14.9316	16.2121	16.1361	21.7271	30.9612	55.4804	13170	D site albumin promoter binding protein
Jdp2	-1.07867	4.54207	2.40188e-05	0.000687758	TRUE	Down	2.92999	2.96972	2.5374	2.82405	3.58446	4.06095	3.94505	6.62108	6.83383	4.80541	6.08146	10.9958	15.6904	14.402	81703	Jun dimerization protein 2
Chd3	-1.07771	6.11068	8.5581e-05	0.00162928	TRUE	Down	2.79176	2.81835	2.81567	2.3238	3.45136	3.52099	4.13531	5.92475	6.05355	6.04045	4.00648	9.93865	10.4796	16.5732	216848	chromodomain helicase DNA binding protein 3
Tceal5	-1.07584	2.27564	0.00347926	0.0243779	TRUE	Down	2.1065	1.65224	1.83259	1.85115	2.41868	2.38051	3.38142	3.30645	2.14321	2.56177	2.60789	4.34681	4.20722	9.421	331532	transcription elongation factor A (SII)-like 5
Insig1	-1.07563	6.38963	7.42193e-05	0.00146854	TRUE	Down	4.13362	5.03834	4.52941	4.43953	5.87677	5.46348	5.66246	16.5526	31.8618	22.0933	20.6985	57.7604	43.1235	49.649	231070	insulin induced gene 1
Fam117a	-1.07531	3.90017	1.48565e-06	9.87258e-05	TRUE	Down	1.31289	1.4026	1.42511	1.10224	2.08353	2.07354	2.1711	1.48438	1.64377	1.68536	1.14688	3.23842	3.20919	3.50367	215512	family with sequence similarity 117, member A
Amotl2	-1.07223	6.1379	1.41575e-05	0.000457457	TRUE	Down	3.24305	3.6811	3.52029	3.17378	4.17604	4.43062	4.80738	8.46794	11.8269	10.474	8.02405	17.0765	20.565	27.0004	56332	angiomotin-like 2
Phyhd1	-1.06172	3.86755	1.91299e-06	0.000117604	TRUE	Down	2.71628	2.74019	2.62632	2.39163	3.58553	3.61252	3.7062	5.57176	5.68159	5.1745	4.24749	11.0047	11.2314	12.052	227696	phytanoyl-CoA dioxygenase domain containing 1
Hes1	-1.06061	5.96866	0.00205583	0.0169444	TRUE	Down	4.1662	5.36992	4.27411	4.8728	5.94819	5.40352	6.11144	16.9535	40.3529	18.3479	28.2995	60.7424	41.3273	68.1396	15205	hes family bHLH transcription factor 1
Jam2	-1.05997	5.45342	8.9067e-06	0.000337305	TRUE	Down	2.79472	2.92266	2.74181	2.60208	3.44327	3.75874	4.11128	5.93897	6.58245	5.68909	5.07162	9.87746	12.5361	16.283	67374	junction adhesion molecule 2
Ctf1	-1.05794	3.48283	2.2312e-06	0.000133191	TRUE	Down	2.20443	2.38138	2.1653	2.30116	3.06611	3.34575	3.2792	3.60893	4.21036	3.4856	3.92852	7.37515	9.16652	8.70817	13019	cardiotrophin 1
Oxct1	-1.05301	5.27702	2.7156e-06	0.000151016	TRUE	Down	2.9746	3.28304	3.17854	2.79928	4.16802	3.90018	4.21609	6.8604	8.73407	8.05391	5.96091	16.9762	13.9304	17.5853	67041	3-oxoacid CoA transferase 1
Tef	-1.05214	7.42112	3.98127e-05	0.00095489	TRUE	Down	4.20913	4.22861	4.20616	3.73914	4.80223	5.14513	5.56189	17.4958	17.7474	17.4578	12.3534	26.9007	34.3867	46.2385	21685	thyrotroph embryonic factor
5930430L01Rik	-1.04981	3.54724	7.74524e-06	0.000306853	TRUE	Down	1.61901	1.56849	1.64413	1.35289	2.15026	2.48181	2.51396	2.07164	1.96594	2.1256	1.55424	3.43907	4.58597	4.71187	319982	RIKEN cDNA 5930430L01 gene
Abi3bp	-1.04709	6.83359	4.29332e-06	0.000206197	TRUE	Down	3.60583	3.95935	3.80723	3.23741	4.72261	4.80372	4.66863	11.1748	14.5554	12.9988	8.431	25.4027	26.9295	24.433	320712	ABI family member 3 binding protein
Stk35	-1.04322	8.24407	3.73282e-05	0.00091648	TRUE	Down	5.15102	5.37678	5.1346	4.60062	5.83941	6.25103	6.42826	34.5314	40.55	34.1292	23.2619	56.2581	75.1636	85.1193	67333	serine/threonine kinase 35
Stk10	-1.04167	4.91848	4.38877e-05	0.00102528	TRUE	Down	2.00206	2.55084	2.27775	1.81797	2.92118	3.30009	3.11277	3.0057	4.85974	3.84919	2.52584	6.57464	8.84978	7.65043	20868	serine/threonine kinase 10
Klhl8	-1.03902	3.61025	0.00147699	0.0132152	TRUE	Down	1.79127	1.70614	1.84505	1.8799	2.36907	2.24066	3.26001	2.46119	2.26286	2.59264	2.68051	4.16609	3.72612	8.5799	246293	kelch-like 8
Fcgrt	-1.03624	5.35006	3.38181e-07	3.68642e-05	TRUE	Down	3.94566	3.89956	4.05874	4.04162	4.97955	5.03335	5.17191	14.4086	13.924	15.6649	15.4683	30.5495	31.7483	35.0495	14132	Fc fragment of IgG receptor and transporter
Cavin2	-1.03258	4.87454	6.24232e-06	0.000273678	TRUE	Down	2.66026	3.03248	3.10017	2.90631	3.6505	4.04809	4.09696	5.32146	7.18214	7.57518	6.49699	11.5577	15.5423	16.1123	20324	caveolae associated 2
Meis3	-1.03239	3.14096	0.000140345	0.00235753	TRUE	Down	1.76845	1.37642	1.75048	1.52629	2.30555	2.37005	2.68034	2.40688	1.59623	2.36471	1.88045	3.94355	4.16958	5.41005	17537	Meis homeobox 3
Tpbg	-1.0322	3.62401	1.69266e-05	0.00053228	TRUE	Down	1.44851	1.50671	1.61019	1.65972	2.40409	2.37005	2.38223	1.72927	1.84161	2.05292	2.15954	4.29302	4.16958	4.21341	21983	trophoblast glycoprotein
Cadm4	-1.03215	3.43737	0.00782487	0.042204	TRUE	Down	2.17757	2.05962	2.03097	2.28744	2.46724	2.62619	3.78465	3.5239	3.16877	3.08681	3.8819	4.52986	5.17394	12.7814	260299	cell adhesion molecule 4
Kcnk5	-1.03035	3.37579	4.48227e-05	0.00102956	TRUE	Down	1.18381	1.67286	1.23436	1.35157	2.19016	2.19413	2.03816	1.27176	2.18846	1.35277	1.55189	3.56356	3.57615	3.10721	16529	potassium channel, subfamily K, member 5
Rab15	-1.02746	3.84649	0.000292545	0.00409951	TRUE	Down	1.84269	1.98439	1.78941	1.80971	2.29967	2.57486	3.20547	2.58678	2.95695	2.45674	2.50572	3.92345	4.95813	8.2245	104886	RAB15, member RAS oncogene family
Cyb5a	-1.02521	4.82945	0.000181779	0.0028539	TRUE	Down	4.56249	4.50611	4.71996	4.71631	5.16039	5.67333	6.15937	22.629	21.7235	25.3541	25.2876	34.7627	50.032	70.4754	109672	cytochrome b5 type A (microsomal)
Mfap4	-1.01448	7.24687	5.31788e-05	0.00116574	TRUE	Down	5.7854	5.86834	5.73143	6.04905	7.24483	6.67153	6.86567	54.1543	57.4178	52.129	65.2135	150.674	100.937	115.62	76293	microfibrillar-associated protein 4
Slc48a1	-1.01147	5.71462	0.000132564	0.00224488	TRUE	Down	4.09444	3.82699	3.94882	3.94368	4.69658	4.76787	5.45608	16.0824	13.1918	14.4423	14.3874	24.9304	26.244	42.898	67739	solute carrier family 48 (heme transporter), member 1
Bmp7	-1.01125	6.57507	5.88811e-07	5.45734e-05	TRUE	Down	4.09945	4.58492	4.19943	4.15859	5.20611	5.36124	5.39257	16.1418	22.9993	17.3719	16.8591	35.9144	40.1051	41.0072	12162	bone morphogenetic protein 7
Rcan1	-1.01093	7.28691	2.74751e-05	0.000751495	TRUE	Down	5.45108	5.68376	5.47576	5.46292	6.07034	6.70734	6.91565	42.746	50.4023	43.5009	43.1066	66.1979	103.499	119.73	54720	regulator of calcineurin 1
Tlcd1	-1.00949	2.663	3.282e-06	0.000176926	TRUE	Down	1.69631	1.81961	1.85566	1.64235	2.53781	2.54947	2.71142	2.24071	2.52985	2.61917	2.12174	4.80706	4.85418	5.54967	68385	TLC domain containing 1
Eya1	-1.0049	3.97357	0.0013347	0.0123058	TRUE	Down	1.19044	1.7127	1.69002	1.05881	2.3427	2.33937	1.86505	1.28223	2.27773	2.22661	1.08321	4.07253	4.06081	2.6428	14048	EYA transcriptional coactivator and phosphatase 1
Lurap1	-1.00412	2.26722	1.29515e-05	0.000428983	TRUE	Down	1.64077	1.82232	1.73586	1.62008	2.36813	2.57125	2.66292	2.11833	2.5365	2.33079	2.07392	4.16271	4.94323	5.33312	68075	leucine rich adaptor protein 1
Oplah	-1.00407	5.39993	0.000377263	0.00490303	TRUE	Down	2.81137	2.72392	2.79674	2.5014	3.14426	3.5878	4.15892	6.01953	5.60666	5.94869	4.66236	7.84131	11.0236	16.8632	75475	5-oxoprolinase (ATP-hydrolysing)
Vamp1	-1.00322	3.44482	0.00517926	0.0319514	TRUE	Down	2.00978	1.51475	1.62096	1.53065	2.15402	2.1619	3.06359	3.0272	1.85749	2.07579	1.88917	3.45067	3.47502	7.36052	22317	vesicle-associated membrane protein 1
Ifi30	-1.0005	4.2322	0.00150811	0.0133569	TRUE	Down	3.86822	3.7401	3.80272	3.86748	5.31884	4.80454	4.19617	13.6033	12.3624	12.9551	13.5957	38.9144	26.9454	17.3304	65972	interferon gamma inducible protein 30
Tspan13	-1.00036	4.3199	0.00320726	0.0229905	TRUE	Down	2.94305	3.07255	3.05956	3.18997	3.53684	3.67289	4.70435	6.69036	7.41262	7.33717	8.1259	10.6064	11.7541	25.0705	66109	tetraspanin 13
Hs3st1	1.0021	2.87653	0.000440992	0.00553388	TRUE	Up	2.21146	2.32571	2.18891	2.49011	1.57092	1.47626	1.82365	3.63144	4.01313	3.55962	4.61821	1.97093	1.78227	2.53976	15476	heparan sulfate (glucosamine) 3-O-sulfotransferase 1
Eef2k	1.00211	3.92257	2.30079e-06	0.000135811	TRUE	Up	1.73177	1.74407	1.79842	1.50578	1.06106	1.14597	1.17976	2.32136	2.34978	2.47838	1.83978	1.08647	1.21294	1.26539	13631	eukaryotic elongation factor-2 kinase
Gm19366	1.00601	1.29874	0.000883284	0.00909627	TRUE	Up	3.18779	3.42903	2.93198	3.15607	2.0441	2.62675	2.45237	8.11215	9.77059	6.63159	7.91395	3.12416	5.17634	4.47313	100502780	ribosomal protein L39 pseudogene
Tvp23a	1.00657	5.11868	2.49621e-07	2.89835e-05	TRUE	Up	3.14732	3.3786	3.39036	3.28187	2.51602	2.45667	2.53515	7.86011	9.40063	9.48574	8.72618	4.72	4.4895	4.79636	383103	trans-golgi network vesicle protein 23A
Spryd4	1.00735	3.02869	0.00094591	0.00957326	TRUE	Up	2.68872	2.48212	2.98422	3.05552	2.24204	2.13153	1.82165	5.44743	4.58717	6.91298	7.31389	3.73064	3.38182	2.53486	66701	SPRY domain containing 4
Tpm2	1.00811	4.79801	0.000246147	0.00357743	TRUE	Up	3.10677	3.37674	3.42021	3.442	2.64665	2.78437	2.09332	7.61454	9.38723	9.70495	9.8679	5.26212	5.88934	3.26727	22004	tropomyosin 2, beta
Jag1	1.01568	7.56304	0.00744678	0.0407761	TRUE	Up	3.94635	4.68356	4.41485	3.56651	3.70719	3.46977	2.53972	14.4159	24.6975	20.3306	10.8475	12.061	10.0791	4.81475	16449	jagged 1
Tmem131l	1.022	3.78816	0.000234447	0.00345491	TRUE	Up	1.83912	1.99185	2.07311	1.73764	1.49437	1.31571	1.00561	2.57791	2.97747	3.20792	2.3349	1.81741	1.48924	1.0078	229473	transmembrane 131 like
Plbd1	1.02237	2.39008	0.00165616	0.014474	TRUE	Up	1.64322	1.66775	1.41565	1.54767	1.29705	0.965188	0.751244	2.12363	2.17719	1.6678	1.92345	1.45727	0.952318	0.683244	66857	phospholipase B domain containing 1
Cenpa	1.02261	3.04758	0.00148647	0.0132548	TRUE	Up	2.36527	2.88991	2.76017	2.87772	2.06183	2.24095	1.55882	4.1525	6.41224	5.77478	6.34986	3.17517	3.72708	1.94613	12615	centromere protein A
Blnk	1.0243	2.78052	0.000514598	0.00619275	TRUE	Up	2.46673	2.20808	2.32358	2.31077	1.72529	1.45636	1.70982	4.52789	3.62061	4.00573	3.96148	2.30647	1.74415	2.2712	17060	B cell linker
Gpr27	1.02488	3.40522	0.000505481	0.00611329	TRUE	Up	2.66413	2.72188	2.49957	2.76907	1.70558	1.90265	2.13766	5.33846	5.5973	4.65515	5.81667	2.26161	2.739	3.40048	14761	G protein-coupled receptor 27
Mdga1	1.03484	4.7624	0.000585883	0.00681016	TRUE	Up	2.17313	2.52339	2.24062	1.91741	1.38246	1.26774	1.87978	3.51002	4.74931	3.726	2.77746	1.60712	1.40783	2.6802	74762	MAM domain containing glycosylphosphatidylinositol anchor 1
Plagl2	1.04279	5.63839	0.000560786	0.00659096	TRUE	Up	3.35685	3.80472	3.59674	3.04512	2.61996	2.97576	2.15934	9.24499	12.9745	11.0983	7.25413	5.14734	6.8667	3.4671	54711	pleiomorphic adenoma gene-like 2
Tcirg1	1.04673	4.0838	1.91443e-06	0.000117604	TRUE	Up	2.37899	2.53524	2.40942	2.44551	1.58293	1.69548	1.85003	4.20173	4.79673	4.31261	4.44717	1.99578	2.23884	2.60508	27060	T cell, immune regulator 1, ATPase, H+ transporting, lysosomal V0 protein A3
Bnip3	1.0485	6.49036	2.29895e-05	0.000667327	TRUE	Up	5.66783	5.94996	6.02988	6.09859	5.11333	4.71527	5.13889	49.8379	60.8181	64.3395	67.5267	33.615	25.2687	34.234	12176	BCL2/adenovirus E1B interacting protein 3
Hsp90b1	1.04914	9.65838	1.30903e-05	0.000432225	TRUE	Up	8.18657	8.59388	8.39909	8.55784	7.61675	7.48421	7.31115	290.343	385.38	336.582	375.848	195.278	178.049	157.809	22027	heat shock protein 90, beta (Grp94), member 1
Calr	1.05041	9.43767	1.36462e-06	9.31053e-05	TRUE	Up	8.57596	8.94913	8.67374	8.63845	7.83724	7.74085	7.65227	380.612	493.262	407.373	397.503	227.688	212.909	200.17	12317	calreticulin
Hsf4	1.05756	6.15511	0.00341821	0.0240618	TRUE	Up	5.74066	5.09399	5.53898	6.01982	5.0931	4.51784	4.39638	52.4699	33.1542	45.4943	63.8854	33.1332	21.909	20.0592	26386	heat shock transcription factor 4
Gm11961	1.05881	1.6424	0.00331807	0.0235294	TRUE	Up	1.74848	1.69849	1.80239	1.71088	1.51681	0.996722	0.79704	2.36006	2.24561	2.48797	2.27361	1.86158	0.995461	0.737533	327860	predicted gene 11961
Sdk2	1.06086	6.64628	0.00637552	0.0368713	TRUE	Up	3.10545	3.70498	3.37668	2.51805	2.73138	2.48957	1.72242	7.60664	12.041	9.38681	4.72807	5.64092	4.6161	2.2999	237979	sidekick cell adhesion molecule 2
Flrt2	1.06097	6.94175	3.56661e-05	0.00088462	TRUE	Up	4.16557	4.33814	4.2921	3.72858	3.32931	3.39362	2.95763	16.9458	19.226	18.5908	12.2561	9.05131	9.50948	6.76846	399558	fibronectin leucine rich transmembrane protein 2
Gm9991	1.06116	4.25497	0.000171478	0.00274106	TRUE	Up	4.16234	3.93378	3.66338	3.81746	2.95686	3.32566	2.73034	16.9056	14.2821	11.6703	13.0984	6.76431	9.02591	5.63611	433332	predicted gene 9991
Igdcc4	1.0623	5.61965	0.000254839	0.00367846	TRUE	Up	2.89362	3.4097	3.20461	2.58527	2.46044	2.19138	1.95891	6.4313	9.6273	8.21899	5.00127	4.50383	3.56743	2.88768	56741	immunoglobulin superfamily, DCC subclass, member 4
Adamts4	1.06412	7.47964	0.00488159	0.030717	TRUE	Up	4.81387	5.40301	5.00947	4.59862	4.44622	4.21546	3.07345	27.1267	41.3124	31.2108	23.2282	20.7995	17.5772	7.41787	240913	ADAM metallopeptidase with thrombospondin type 1 motif 4
Cpne7	1.06504	3.88467	0.00102107	0.0101302	TRUE	Up	2.36374	2.82208	2.91202	2.54483	2.15533	1.77512	1.69782	4.14702	6.0718	6.52674	4.83538	3.45469	2.42267	2.24411	102278	copine VII
Cks2	1.06697	2.7148	0.00131322	0.0121929	TRUE	Up	3.09471	3.91527	3.59676	3.74364	2.93432	2.87558	2.32889	7.54279	14.0874	11.0985	12.3952	6.64397	6.33899	4.0242	66197	CDC28 protein kinase regulatory subunit 2
Pdgfa	1.06765	4.58987	1.1051e-05	0.000389643	TRUE	Up	2.29589	2.29563	2.35769	2.33257	1.76263	1.53267	1.46886	3.91055	3.90969	4.1255	4.03703	2.39316	1.89321	1.76804	18590	platelet derived growth factor, alpha
Prkch	1.06835	3.13491	3.33885e-05	0.000851783	TRUE	Up	1.70335	1.82386	1.90635	1.78574	1.04296	1.09405	1.37336	2.25657	2.54027	2.74859	2.44796	1.06044	1.13472	1.59073	18755	protein kinase C, eta
Cd44	1.07055	8.19818	9.70155e-07	7.64974e-05	TRUE	Up	5.87502	6.05964	6.13238	5.66857	4.98094	4.92931	5.01269	57.6891	65.7013	69.1504	49.8639	30.5801	29.4698	31.2828	12505	CD44 antigen
Lgi3	1.07142	3.75716	0.000354239	0.00468447	TRUE	Up	1.83943	2.35101	2.30393	2.38612	1.34743	1.32095	1.83337	2.57869	4.10183	3.93801	4.22751	1.54459	1.4983	2.56368	213469	leucine-rich repeat LGI family, member 3
Manf	1.07179	6.55333	2.91246e-06	0.000161116	TRUE	Up	7.00175	7.16589	6.80218	7.16418	5.85554	6.15052	6.18408	127.156	142.598	110.599	142.428	56.9018	70.0383	71.7101	74840	mesencephalic astrocyte-derived neurotrophic factor
Ttc39aos1	1.07618	3.51238	3.1668e-05	0.000822501	TRUE	Up	2.74258	2.584	2.66388	2.50471	1.79114	1.99842	1.75337	5.69267	4.99601	5.33736	4.67534	2.46089	2.99563	2.37145	102635290	Ttc39a opposite strand RNA 1
Fzd2	1.08147	4.72515	0.00581809	0.0346919	TRUE	Up	2.95172	3.32189	3.12116	3.03375	2.66348	2.44154	1.38235	6.73673	8.99971	7.70085	7.18935	5.33559	4.43221	1.60693	57265	frizzled class receptor 2
Celsr1	1.08351	6.80148	0.0087535	0.0456287	TRUE	Up	3.23449	3.7428	3.51436	2.94428	3.02017	2.51237	1.62263	8.41193	12.3873	10.4269	6.69692	7.11264	4.70558	2.07936	12614	cadherin, EGF LAG seven-pass G-type receptor 1
Gm9790	1.08436	1.89866	0.00317016	0.0228797	TRUE	Up	3.17936	3.10304	3.30252	3.73326	1.81458	2.70042	2.76942	8.05903	7.5923	8.86639	12.2992	2.51756	5.49989	5.81832	100042265	predicted gene 9790
Il3ra	1.08442	4.03365	4.34944e-05	0.00101898	TRUE	Up	2.46199	2.86846	2.61113	3.00028	1.92849	2.09467	1.81513	4.50977	6.30286	5.10982	7.00157	2.80656	3.2713	2.51892	16188	interleukin 3 receptor, alpha chain
Plxdc1	1.08483	4.71934	1.70715e-07	2.25472e-05	TRUE	Up	2.71515	2.91948	2.91101	2.82766	1.89206	2.10463	2.09345	5.56661	6.56571	6.52144	6.09921	2.71166	3.30089	3.26769	72324	plexin domain containing 1
Nicol1	1.08637	4.0409	0.000978281	0.00983494	TRUE	Up	5.42115	5.29264	5.11514	6.05249	4.60615	4.67222	4.3873	41.8478	38.1962	33.6585	65.3712	23.355	24.4964	19.9271	381633	NELL2 interacting cell ontogeny regulator 1
Sptbn2	1.08827	9.61388	0.000738645	0.00799644	TRUE	Up	6.43384	6.67531	6.56106	6.15294	5.91866	5.41887	4.8486	85.4525	101.204	93.4226	70.1575	59.4916	41.7801	27.812	20743	spectrin beta, non-erythrocytic 2
Hip1	1.08908	8.06538	0.00104893	0.0103386	TRUE	Up	3.32973	4.00099	3.69414	3.09682	2.93893	2.78728	2.12889	9.05421	15.011	11.9433	7.55533	6.66841	5.90327	3.3738	215114	huntingtin interacting protein 1
Gdf11	1.0896	6.24438	0.000469983	0.00579444	TRUE	Up	3.80996	4.16047	3.97759	3.57596	3.22551	3.17051	2.36388	13.0253	16.8824	14.7534	10.9254	8.35353	8.00364	4.14753	14561	growth differentiation factor 11
Hspa5	1.09289	9.39973	1.79529e-06	0.000113587	TRUE	Up	8.09781	8.59243	8.18064	8.17055	7.36396	7.25125	7.15341	272.958	384.993	289.148	287.125	163.73	151.351	141.361	14828	heat shock protein 5
Atp2b4	1.0994	4.8213	0.000240348	0.00353225	TRUE	Up	2.30482	2.44049	2.39278	1.79349	1.29652	1.39343	1.80577	3.94107	4.42827	4.2517	2.46652	1.45636	1.62703	2.49615	381290	ATPase, Ca++ transporting, plasma membrane 4
Lrrc75a	1.10321	4.509	6.13785e-07	5.54937e-05	TRUE	Up	2.9939	3.37819	3.34854	3.29092	2.34222	2.4283	2.38353	6.96623	9.39765	9.1862	8.78733	4.07081	4.38258	4.21813	192976	leucine rich repeat containing 75A
Islr	1.10788	9.37789	0.000778282	0.00831826	TRUE	Up	7.91506	8.29514	8.09198	8.02915	7.24813	7.43025	6.24037	240.363	313.113	271.853	260.225	151.021	171.475	74.6029	26968	immunoglobulin superfamily containing leucine-rich repeat
Ngfr	1.11039	7.52872	4.67374e-08	9.80517e-06	TRUE	Up	5.72948	6.15553	5.96739	5.88017	4.92557	4.886	4.98553	52.0574	70.2851	61.5694	57.8991	29.391	28.5686	30.6806	18053	nerve growth factor receptor (TNFR superfamily, member 16)
Eva1a	1.11102	2.87327	1.93835e-05	0.000581835	TRUE	Up	1.77084	2.03074	2.24842	1.97194	1.27442	1.34539	1.32559	2.41253	3.08613	3.75161	2.92295	1.41901	1.54099	1.50636	232146	eva-1 homolog A, regulator of programmed cell death
Spsb4	1.1111	3.74243	0.00017251	0.002752	TRUE	Up	2.66704	3.22638	2.99359	2.88404	2.34364	2.18085	1.70144	5.35124	8.35917	6.96453	6.38217	4.07581	3.5342	2.25225	211949	splA/ryanodine receptor domain and SOCS box containing 4
Ero1a	1.11139	5.90071	0.000304242	0.00420996	TRUE	Up	3.4633	4.31244	4.05066	3.7196	3.1911	3.07619	2.5682	10.0296	18.8688	15.5718	12.1738	8.13307	7.43385	4.93069	50527	endoplasmic reticulum oxidoreductase 1 alpha
Drd4	1.11372	3.25257	3.16826e-05	0.000822501	TRUE	Up	3.26781	3.49772	3.18897	3.55341	2.49736	2.58634	2.39048	8.63185	10.2958	8.1196	10.7404	4.64651	5.00571	4.24334	13491	dopamine receptor D4
Tspan18	1.11425	5.06683	0.000741902	0.00801527	TRUE	Up	2.52215	3.16809	2.94067	2.55963	1.86237	2.40032	1.5443	4.74436	7.98855	6.67765	4.89555	2.63604	4.2792	1.91662	241556	tetraspanin 18
Tmem35a	1.12273	6.09111	4.21586e-05	0.000994303	TRUE	Up	5.025	5.40271	5.30834	5.38533	4.42984	4.48761	3.84395	31.5593	41.3037	38.6251	40.7971	20.5533	21.434	13.3597	67564	transmembrane protein 35A
Rbp1	1.1236	4.96272	0.00169028	0.0147477	TRUE	Up	3.73205	3.86536	4.0485	4.55506	2.8504	2.80208	3.63352	12.288	13.5744	15.5471	22.5077	6.212	5.97443	11.4108	19659	retinol binding protein 1, cellular
Dusp14	1.12535	1.90082	0.000558736	0.00657905	TRUE	Up	1.60235	1.70219	1.73624	1.93797	0.825407	1.1078	1.32993	2.03637	2.25395	2.33165	2.83166	0.772035	1.15516	1.5139	56405	dual specificity phosphatase 14
Man1a	1.12709	3.62632	0.000226105	0.00335067	TRUE	Up	1.72555	1.80947	1.90388	1.52147	1.13582	0.79975	1.30823	2.30706	2.50515	2.74218	1.87084	1.19743	0.7408	1.47637	17155	mannosidase 1, alpha
Snora65	1.12816	1.63203	0.000378837	0.00491378	TRUE	Up	4.9244	4.99958	5.28458	4.68628	4.27095	3.72389	3.92606	29.3663	30.9907	37.9779	24.746	18.3057	12.213	14.2006	104367	small nucleolar RNA, H/ACA box 65
Chst15	1.13387	3.59456	0.00211176	0.01723	TRUE	Up	1.34344	1.94887	1.82704	1.4325	1.33465	0.923388	0.731387	1.53756	2.86072	2.54807	1.69913	1.52214	0.896564	0.660234	77590	carbohydrate sulfotransferase 15
Nxph4	1.13538	6.99404	1.36792e-05	0.000446095	TRUE	Up	6.3316	6.29307	6.47128	6.27512	4.86532	5.45931	5.55003	79.5383	77.4154	87.7258	76.4461	28.1478	42.9964	45.8518	104080	neurexophilin 4
Rflna	1.14192	4.04441	6.7093e-07	5.95718e-05	TRUE	Up	3.37967	3.71446	3.7754	3.72635	2.65554	2.77761	2.71328	9.40836	12.1269	12.6933	12.2356	5.30084	5.85718	5.5581	73121	refilin A
Nmb	1.14413	1.01918	0.000345847	0.0046081	TRUE	Up	1.89408	2.13659	2.19917	2.0283	1.13788	1.48982	1.35833	2.71686	3.39721	3.59216	3.07924	1.20057	1.80855	1.56388	68039	neuromedin B
Frem1	1.15609	5.47899	0.000432961	0.00546555	TRUE	Up	2.46131	2.94231	2.4497	2.03575	1.95014	1.43115	1.58955	4.50715	6.68643	4.46302	3.10035	2.86412	1.69662	2.00956	329872	Fras1 related extracellular matrix protein 1
Adra2a	1.1592	4.71441	7.45028e-06	0.000302047	TRUE	Up	2.89421	3.39083	3.15792	2.84561	2.24051	2.32258	1.94829	6.43438	9.48916	7.92539	6.18812	3.72564	4.00225	2.85916	11551	adrenergic receptor, alpha 2a
Sdc1	1.1618	6.98511	4.90739e-05	0.00110322	TRUE	Up	5.26724	5.66833	5.52172	5.75605	4.75792	4.55612	4.16738	37.512	49.8556	44.9412	53.0436	26.0568	22.5249	16.9683	20969	syndecan 1
Bmp2k	1.16805	5.18882	3.42951e-05	0.000856647	TRUE	Up	1.93308	2.41918	2.13356	1.87264	1.52551	1.3317	1.14652	2.81868	4.34867	3.38798	2.66202	1.87888	1.51699	1.21379	140780	BMP2 inducible kinase
Sap30	1.17105	4.09251	1.38204e-07	1.96707e-05	TRUE	Up	4.03514	4.2106	4.23671	4.11905	3.18019	3.16212	3.11281	15.3945	17.5147	17.8528	16.3763	8.06424	7.95141	7.65066	60406	sin3 associated polypeptide
Kcne1	1.17173	4.50355	0.00195663	0.0163171	TRUE	Up	3.10494	3.38039	3.13425	3.06153	2.5257	2.52008	1.46423	7.60357	9.41351	7.78019	7.34855	4.75855	4.73613	1.75915	16509	potassium voltage-gated channel, Isk-related subfamily, member 1
Axl	1.17271	4.94424	0.000874283	0.00902117	TRUE	Up	2.51088	2.65857	3.26756	3.02997	2.05415	1.72189	2.21818	4.69969	5.31407	8.63017	7.16791	3.15298	2.29868	3.65306	26362	AXL receptor tyrosine kinase
Prelid2	1.17619	1.42177	0.00585374	0.0348434	TRUE	Up	2.01971	2.20409	2.78652	2.31576	1.84072	1.74726	0.938206	3.05503	3.60784	5.89962	3.97869	2.58189	2.35719	0.916144	77619	PRELI domain containing 2
S1pr1	1.17633	4.79059	0.000921439	0.00938855	TRUE	Up	3.64257	3.83968	3.62515	3.47199	2.19946	2.28358	3.30032	11.4888	13.3172	11.3389	10.0962	3.59307	3.86884	8.85137	13609	sphingosine-1-phosphate receptor 1
Col6a3	1.18337	8.09513	0.00165093	0.0144402	TRUE	Up	4.66814	4.76359	4.78752	4.15151	3.86983	3.82739	2.74148	24.4244	26.1634	26.6177	16.7717	13.6196	13.1957	5.68757	12835	collagen, type VI, alpha 3
Dhx32	1.18347	7.9328	5.07076e-06	0.000238123	TRUE	Up	6.54967	6.22877	6.51106	6.63056	5.4424	5.40573	5.40106	92.6799	73.9974	90.206	98.0825	42.4836	41.3922	41.2554	101437	DEAH-box helicase 32 (putative)
ND6	1.1869	3.22597	0.00461555	0.0295563	TRUE	Up	3.95326	4.23503	5.19182	3.72693	3.23327	3.65747	3.12686	14.4899	17.8308	35.5505	12.2409	8.404	11.6185	7.73533	NA	NULL
Tnfrsf12a	1.18747	4.89752	9.53815e-05	0.0017743	TRUE	Up	5.15112	5.11605	5.32461	5.64231	4.03656	4.37356	4.38521	34.5338	33.6805	39.0743	48.9466	15.4106	19.7287	19.8968	27279	tumor necrosis factor receptor superfamily, member 12a
Pole2	1.18847	2.09255	0.00122543	0.0115503	TRUE	Up	1.35916	1.74204	1.58832	1.4467	1.02906	1.11068	0.54551	1.56535	2.34508	2.00699	1.72584	1.0407	1.15948	0.459536	18974	polymerase (DNA directed), epsilon 2 (p59 subunit)
Gm5176	1.19105	0.82171	0.00111067	0.010816	TRUE	Up	2.27255	2.28648	2.37957	1.67456	1.35802	1.53756	1.28625	3.83175	3.87866	4.20381	2.19221	1.56332	1.90303	1.43894	382421	high mobility group box 2 pseudogene
Phldb2	1.19204	5.24126	7.63711e-05	0.00149216	TRUE	Up	1.62035	1.85772	1.79984	1.36006	1.06752	1.12869	0.790879	2.0745	2.62435	2.48181	1.56695	1.09583	1.1866	0.730129	208177	pleckstrin homology like domain, family B, member 2
Stxbp6	1.19326	3.26723	0.00700546	0.0392053	TRUE	Up	1.75598	1.73339	1.98352	2.09411	0.869031	1.0319	1.5626	2.37755	2.32507	2.95457	3.26963	0.826436	1.04471	1.95386	217517	syntaxin binding protein 6 (amisyn)
Gm24455	1.19892	-0.333986	0.00636888	0.0368713	TRUE	Up	3.15045	3.33845	2.5387	2.98697	2.06038	2.41752	1.76485	7.87934	9.1152	4.81065	6.92806	3.17098	4.34252	2.39839	115487282	predicted gene, 24455
B230206L02Rik	1.20543	0.996022	0.00115571	0.011058	TRUE	Up	1.91552	2.30737	2.30734	2.46115	1.42104	1.36994	1.55819	2.77251	3.94981	3.94969	4.50656	1.67779	1.5846	1.94484	100039440	RIKEN cDNA B230206L02 gene
Rap2b	1.21056	7.55739	1.34397e-05	0.00043964	TRUE	Up	5.38752	5.80298	5.75054	5.17645	4.33848	4.76866	4.1787	40.8605	54.8305	52.8375	35.1632	19.2308	26.259	17.1098	74012	RAP2B, member of RAS oncogene family
Stat1	1.21751	7.67841	3.37695e-05	0.000852087	TRUE	Up	5.53584	5.44604	5.34297	5.33501	4.65411	4.22192	4.00118	45.3932	42.5936	39.5878	39.3643	24.1783	17.6606	15.0131	20846	signal transducer and activator of transcription 1
Gm5148	1.22021	3.25466	7.24438e-05	0.00144423	TRUE	Up	3.39186	3.51629	3.29959	3.10972	1.88789	2.32957	2.74179	9.49667	10.4422	8.84637	7.63215	2.70094	4.02657	5.68902	381438	predicted gene 5148
4930581F22Rik	1.22482	2.3885	8.26223e-05	0.0015847	TRUE	Up	1.71666	1.71531	1.89184	1.34723	0.885494	1.1682	0.926825	2.28674	2.28366	2.71108	1.54422	0.847398	1.24731	0.901088	78934	RIKEN cDNA 4930581F22 gene
Msn	1.22658	5.98326	2.54694e-05	0.000709175	TRUE	Up	4.17082	4.19508	4.64999	4.43456	3.21679	3.1683	3.54285	17.0112	17.3167	24.1064	20.6239	8.29714	7.98985	10.6548	17698	moesin
Pdia6	1.22679	8.86284	9.86983e-05	0.0018105	TRUE	Up	7.90822	8.10914	7.97409	8.19038	7.21168	7.01872	6.3609	239.221	275.118	250.444	291.113	147.228	128.672	81.1907	71853	protein disulfide isomerase associated 6
Nfkbie	1.22759	3.54205	3.6159e-06	0.000182802	TRUE	Up	2.36686	2.59715	2.59124	2.58137	1.47977	1.80277	1.69959	4.15817	5.05089	5.02617	4.98508	1.78904	2.4889	2.24809	18037	nuclear factor of kappa light polypeptide gene enhancer in B cells inhibitor, epsilon
A630089N07Rik	1.23069	2.15642	0.000988459	0.00990837	TRUE	Up	1.63713	2.08389	2.04893	1.49297	1.078	1.36955	0.823709	2.11047	3.23948	3.138	1.81467	1.11111	1.5839	0.769951	320586	RIKEN cDNA A630089N07 gene
Pdlim1	1.23123	5.64968	0.000503956	0.00610642	TRUE	Up	5.69287	5.02736	5.46672	5.80688	4.59109	4.40322	4.2896	50.7279	31.6127	43.2227	54.9816	23.1022	20.1593	18.5568	54132	PDZ and LIM domain 1 (elfin)
Nrp2	1.23796	4.4811	0.000841518	0.00881217	TRUE	Up	1.77173	1.91823	2.36005	1.99914	1.2453	0.850505	1.57186	2.41464	2.77959	4.13389	2.99763	1.37068	0.803132	1.97287	18187	neuropilin 2
Fscn1	1.25263	5.35304	0.00090263	0.00925043	TRUE	Up	4.07503	4.47503	4.25372	4.5338	2.94146	2.67246	3.89354	15.8542	21.2391	18.0765	22.1638	6.68188	5.37515	13.8619	14086	fascin actin-bundling protein 1
Gadd45a	1.26195	3.81077	0.00304496	0.022219	TRUE	Up	4.0107	3.54853	3.7881	4.36238	2.64624	2.76427	3.25215	15.1191	10.7007	12.8144	19.5687	5.26035	5.79404	8.52783	13197	growth arrest and DNA-damage-inducible 45 alpha
Icam1	1.28037	3.03803	0.000393181	0.00504781	TRUE	Up	1.73627	1.84477	2.30449	1.97256	1.12215	0.913029	1.47932	2.33172	2.59195	3.93991	2.92465	1.17672	0.882995	1.78817	15894	intercellular adhesion molecule 1
Batf3	1.28042	0.550929	0.00460782	0.0295247	TRUE	Up	0.988217	2.01426	1.616	2.03688	0.906995	0.969947	1.0893	0.983732	3.03973	2.06525	3.10358	0.875136	0.958769	1.12771	381319	basic leucine zipper transcription factor, ATF-like 3
Ptp4a3	1.28314	5.81393	1.34434e-06	9.31053e-05	TRUE	Up	3.86222	4.18638	4.14951	4.23001	3.18647	2.80647	3.02618	13.5427	17.2065	16.747	17.7654	8.10378	5.99569	7.14649	19245	protein tyrosine phosphatase 4a3
Ppic	1.28744	2.30763	0.00735677	0.040422	TRUE	Up	2.41373	2.48146	2.63225	2.56303	2.23716	1.43853	0.837731	4.32852	4.58462	5.1999	4.90947	3.71468	1.71044	0.787237	19038	peptidylprolyl isomerase C
Sh3bp2	1.29034	3.51787	4.45511e-05	0.00102695	TRUE	Up	2.25088	2.06726	2.38603	2.14741	1.1553	1.53953	1.39857	3.75972	3.19089	4.22717	3.43032	1.22731	1.90701	1.6364	24055	SH3-domain binding protein 2
Cldn10	1.2954	4.0833	0.000513517	0.0061868	TRUE	Up	4.01514	3.73438	3.72014	3.89892	2.06652	2.76473	3.2586	15.1688	12.3094	12.1787	13.9174	3.18874	5.79623	8.57055	58187	claudin 10
Mcam	1.29599	3.46136	7.50698e-05	0.0014787	TRUE	Up	1.82425	2.42425	2.34112	2.07256	1.53043	1.36099	1.06039	2.54123	4.36751	4.06697	3.20633	1.88873	1.56861	1.08549	84004	melanoma cell adhesion molecule
B4galt5	1.33095	5.03546	2.51679e-08	6.81855e-06	TRUE	Up	3.20294	3.39946	3.28276	3.10455	2.27214	2.20283	2.10191	8.20835	9.5521	8.73218	7.60125	3.83039	3.60382	3.29277	56336	UDP-Gal:betaGlcNAc beta 1,4-galactosyltransferase, polypeptide 5
Krt4	1.33798	4.44549	2.79643e-05	0.000757617	TRUE	Up	3.18401	3.5297	3.3021	3.46778	2.22072	2.64682	1.95625	8.08832	10.5491	8.86351	10.0638	3.66127	5.26287	2.88052	16682	keratin 4
Upp1	1.34285	2.66942	9.91402e-06	0.000367549	TRUE	Up	2.36	2.31938	2.53897	2.45158	1.5881	1.51284	1.38182	4.13369	3.99118	4.81173	4.47015	2.00652	1.85371	1.60598	22271	uridine phosphorylase 1
6530402F18Rik	1.34472	3.80952	7.0781e-06	0.000295601	TRUE	Up	2.08924	2.50525	2.2312	1.97894	1.43478	1.39763	1.12392	3.25524	4.67746	3.69523	2.94202	1.7034	1.63468	1.17939	76220	RIKEN cDNA 6530402F18 gene
C1qa	1.34942	3.69083	0.00635229	0.0368377	TRUE	Up	4.10294	3.09639	3.52153	4.26837	2.49707	2.05469	3.30815	16.1834	7.55274	10.4838	18.2711	4.64539	3.15455	8.90493	12259	complement component 1, q subcomponent, alpha polypeptide
Gpc1	1.35337	7.20514	1.37452e-06	9.31053e-05	TRUE	Up	4.29661	4.78448	4.64468	4.59742	3.58345	3.43751	3.12165	18.6521	26.5595	24.0143	23.2081	10.9874	9.83409	7.70381	14733	glypican 1
1500009L16Rik	1.35361	1.89334	0.000469921	0.00579444	TRUE	Up	1.93086	2.35236	2.04746	2.32888	1.13	1.04077	1.63237	2.81281	4.10661	3.13377	4.02415	1.18859	1.05733	2.10023	69784	RIKEN cDNA 1500009L16 gene
Gm16574	1.35593	1.68942	0.00265668	0.0202675	TRUE	Up	2.24784	2.97303	2.40632	1.52434	1.43355	1.68003	1.1668	3.74971	6.85183	4.3012	1.87656	1.7011	2.20434	1.24513	100417422	RAN GTPase activating protein 1 pseudogene
Entrep2	1.36777	4.75339	1.37727e-06	9.31053e-05	TRUE	Up	2.98219	3.11578	3.16587	2.86165	2.08052	2.0551	1.78663	6.90185	7.66851	7.97474	6.26847	3.22961	3.15574	2.45007	70638	endosomal transmembrane epsin interactor 2
Ndufa4l2	1.37142	6.28365	0.000103956	0.00188082	TRUE	Up	6.25354	5.64037	6.20173	5.75645	4.42259	5.10632	4.62097	75.2961	48.8792	72.605	53.0584	20.4454	33.4474	23.6066	407790	Ndufa4, mitochondrial complex associated like 2
Rerg	1.37349	2.21376	4.41468e-05	0.00102528	TRUE	Up	1.71075	1.83059	1.70737	1.33177	0.840468	1.07834	0.791513	2.27331	2.55682	2.26564	1.51711	0.790631	1.11161	0.730889	232441	RAS-like, estrogen-regulated, growth-inhibitor
Ier3	1.39311	3.66647	0.00558242	0.033821	TRUE	Up	3.39743	4.1406	3.78153	4.27728	2.66343	1.72087	3.4158	9.53731	16.6379	12.7517	18.3905	5.33538	2.29635	9.67228	15937	immediate early response 3
Capg	1.39399	3.09023	0.0052358	0.0322198	TRUE	Up	2.23135	2.33976	2.87701	3.37996	1.26855	1.69896	2.18116	3.69574	4.06218	6.34628	9.41042	1.4092	2.24668	3.53518	12332	capping actin protein, gelsolin like
Lxn	1.40373	2.14962	0.00115186	0.011044	TRUE	Up	2.16257	2.27119	2.53035	3.11448	1.55584	1.57511	1.60692	3.4771	3.82722	4.77713	7.6607	1.94004	1.97958	2.046	17035	latexin
Igf2r	1.4066	6.97632	1.77301e-06	0.000113337	TRUE	Up	3.79591	4.39327	4.27721	3.73467	2.73086	3.09909	2.74003	12.8894	20.0138	18.3896	12.3121	5.63851	7.56879	5.68082	16004	insulin-like growth factor 2 receptor
Tacr1	1.40819	8.91215	3.5291e-06	0.000181868	TRUE	Up	6.43368	6.93565	6.70094	6.16737	5.19231	5.54562	5.02946	85.443	121.416	103.036	70.8727	35.5629	45.7087	31.6602	21336	tachykinin receptor 1
Stra6	1.42249	4.40878	1.18899e-06	8.87941e-05	TRUE	Up	2.25312	2.79341	2.62269	2.3492	1.34199	1.4984	1.68781	3.76713	5.93266	5.15899	4.0954	1.535	1.8253	2.22168	20897	stimulated by retinoic acid gene 6
Tmem95	1.43063	1.65352	5.75604e-05	0.00122371	TRUE	Up	1.79708	2.04212	2.09627	1.63873	1.18641	1.04017	0.924239	2.47516	3.1185	3.27602	2.11392	1.27586	1.05647	0.897683	100503361	transmembrane protein 95
Scube1	1.43695	7.90107	0.0093701	0.0479515	TRUE	Up	4.29554	5.006	4.98833	4.0517	3.80315	3.69565	1.84145	18.6376	31.1335	30.7423	15.5838	12.9592	11.9569	2.5837	64706	signal peptide, CUB domain, EGF-like 1
Dusp5	1.43729	2.30934	0.0036265	0.0251098	TRUE	Up	1.71141	2.67039	2.06447	2.45382	1.2744	0.720496	1.75095	2.27481	5.36601	3.18281	4.47864	1.41899	0.647749	2.36579	240672	dual specificity phosphatase 5
Litaf	1.44611	5.72824	3.43357e-06	0.000179989	TRUE	Up	4.52086	4.75417	4.81178	4.69787	3.67861	3.44628	3.05247	21.957	25.9867	27.0861	24.9537	11.8048	9.9002	7.29633	56722	LPS-induced TN factor
Entpd1	1.44733	4.01624	0.00477079	0.030257	TRUE	Up	2.49937	1.9939	2.59138	2.56719	1.85527	1.34633	0.988535	4.6544	2.98312	5.02673	4.92652	2.61819	1.54265	0.984169	12495	ectonucleoside triphosphate diphosphohydrolase 1
Lamc2	1.45558	4.46337	7.61378e-07	6.49089e-05	TRUE	Up	2.07043	2.48138	2.50533	2.54052	1.4502	1.45749	1.3307	3.20013	4.58432	4.67781	4.81799	1.73246	1.74629	1.51524	16782	laminin, gamma 2
Tmem268	1.4627	4.35479	3.39097e-05	0.000852561	TRUE	Up	1.73053	1.87993	1.63966	1.6914	1.17198	0.830999	0.718048	2.31849	2.68057	2.11593	2.2297	1.25321	0.778916	0.644955	230279	transmembrane protein 268
Bglap	1.46392	0.856669	0.00609732	0.0358112	TRUE	Up	2.44988	2.35863	2.17261	2.53057	1.98132	1.32442	0.594707	4.46371	4.12884	3.5084	4.77802	2.94854	1.50432	0.510165	12096	bone gamma carboxyglutamate protein
Abca4	1.47225	6.61653	1.20322e-06	8.87941e-05	TRUE	Up	3.73284	3.5116	3.61198	3.79917	2.61319	2.35776	2.38765	12.2953	10.4051	11.2269	12.9208	5.11855	4.12572	4.23306	11304	ATP-binding cassette, sub-family A member 4
Chrna4	1.48612	4.09973	0.00195245	0.0162951	TRUE	Up	2.50235	2.35519	2.49143	2.64314	1.52308	0.942064	1.81762	4.66608	4.11662	4.62335	5.2469	1.87403	0.921275	2.52499	11438	cholinergic receptor, nicotinic, alpha polypeptide 4
Ch25h	1.49817	2.29965	0.00882412	0.0458611	TRUE	Up	2.0557	1.32334	2.14039	1.91578	1.45067	0.444585	0.997614	3.15746	1.50245	3.40882	2.77317	1.73336	0.360923	0.996695	12642	cholesterol 25-hydroxylase
Trim47	1.50067	5.24297	7.33442e-05	0.00145942	TRUE	Up	4.13555	4.32237	4.26657	4.42344	2.27552	3.22954	3.29673	16.5762	19.0062	18.2471	20.458	3.84172	8.37971	8.82688	217333	tripartite motif-containing 47
Crip1	1.50275	5.5664	0.00223318	0.0179983	TRUE	Up	6.77301	6.63186	7.0293	7.98065	5.10664	6.14447	6.0575	108.366	98.1719	129.626	251.59	33.4549	69.7406	65.6025	12925	cysteine-rich protein 1
Clstn2	1.50748	6.91672	0.00120733	0.0114283	TRUE	Up	3.23673	3.93344	3.52303	2.7017	2.50361	2.35113	1.47502	8.42654	14.2786	10.4958	5.50569	4.67104	4.10223	1.77988	64085	calsyntenin 2
Vcam1	1.51879	3.72443	0.00238244	0.0188138	TRUE	Up	2.36599	1.97529	2.43559	2.61107	1.31697	0.739548	1.80167	4.15507	2.93208	4.40985	5.10957	1.49142	0.669652	2.48623	22329	vascular cell adhesion molecule 1
Piezo2	1.51923	6.66209	9.45215e-06	0.000355414	TRUE	Up	3.37892	3.73226	3.60249	2.90018	1.83796	2.28571	2.43259	9.40294	12.2899	11.1467	6.46519	2.57504	3.87605	4.3986	667742	piezo-type mechanosensitive ion channel component 2
Dab2	1.53959	3.62964	1.73735e-06	0.000111932	TRUE	Up	1.62346	1.88226	1.76724	1.279	0.797247	0.867047	0.823343	2.08113	2.68652	2.40401	1.42671	0.737782	0.823926	0.769501	13132	disabled 2, mitogen-responsive phosphoprotein
Ltbp4	1.54733	3.71427	8.03896e-07	6.58447e-05	TRUE	Up	1.5751	2.11624	1.93038	1.82955	0.938487	0.891584	1.07728	1.97956	3.33562	2.81155	2.55426	0.916517	0.855212	1.11005	108075	latent transforming growth factor beta binding protein 4
Tha1	1.55033	3.50461	1.33672e-07	1.96707e-05	TRUE	Up	2.62503	2.93963	2.98314	2.78159	1.48855	1.76167	1.79346	5.16898	6.67215	6.90704	5.87609	1.80608	2.3909	2.46646	71776	threonine aldolase 1
Cd247	1.55157	4.16664	1.10201e-05	0.000389643	TRUE	Up	1.63228	1.98392	2.0302	1.80379	0.983712	1.14636	0.745243	2.10002	2.95567	3.08461	2.49137	0.977547	1.21355	0.676257	12503	CD247 antigen
Pals2	1.55899	6.07327	3.52095e-07	3.75781e-05	TRUE	Up	4.6933	4.78958	4.7663	4.85757	3.63348	3.25473	3.24934	24.8717	26.6572	26.2144	27.9918	11.4105	8.5449	8.50929	56524	protein associated with LIN7 2, MAGUK family member
Tagln2	1.57195	6.80149	4.38698e-06	0.000209742	TRUE	Up	6.53957	6.54947	6.73661	6.70307	5.42897	5.24657	4.75181	92.0268	92.6674	105.641	103.189	42.0808	36.9642	25.9424	21346	transgelin 2
Igsf10	1.57231	5.17462	0.000130412	0.00221889	TRUE	Up	1.43437	2.03907	1.80798	1.23475	0.88321	0.961119	0.56699	1.70263	3.1098	2.50152	1.3534	0.844475	0.94682	0.48143	242050	immunoglobulin superfamily, member 10
Whrn	1.58799	5.68758	4.85735e-06	0.000230147	TRUE	Up	3.74784	4.10572	3.66732	3.70255	2.82897	2.29005	2.23496	12.4342	16.2165	11.705	12.019	6.10568	3.89074	3.70751	73750	whirlin
Mical2	1.58938	4.62486	3.3556e-06	0.000179067	TRUE	Up	1.81302	1.94892	2.05229	1.86619	0.779106	0.960742	1.19744	2.51378	2.86084	3.14764	2.64569	0.716067	0.94631	1.29333	320878	microtubule associated monooxygenase, calponin and LIM domain containing 2
Cdkn2b	1.59043	2.5511	0.00442896	0.0287624	TRUE	Up	2.33599	2.38749	3.04676	3.21281	0.803648	1.51163	2.23543	4.04896	4.23247	7.26356	8.27155	0.745509	1.85131	3.70902	12579	cyclin dependent kinase inhibitor 2B
P3h2	1.6061	6.42803	0.00191761	0.0161221	TRUE	Up	4.49045	5.22425	4.8083	4.52597	3.80509	3.61112	2.05234	21.4781	36.3813	27.0183	22.0385	12.978	11.2196	3.14779	210530	prolyl 3-hydroxylase 2
Rtn4rl2	1.60771	5.07581	0.0100313	0.0499535	TRUE	Up	3.47743	3.70907	3.55907	3.37792	0.679749	2.27691	2.94834	10.1381	12.078	10.7866	9.39571	0.601861	3.84638	6.71858	269295	reticulon 4 receptor-like 2
Syndig1	1.61133	3.39201	0.000331014	0.00445184	TRUE	Up	2.27923	2.31995	2.56997	1.89453	1.53979	1.2248	0.826122	3.85418	3.99316	4.93798	2.71802	1.90753	1.33724	0.772913	433485	synapse differentiation inducing 1
Crybg1	1.62199	4.63682	4.19981e-05	0.000992733	TRUE	Up	2.45805	2.2825	2.53759	2.27239	0.939284	1.39662	1.52274	4.49472	3.86519	4.80619	3.83124	0.917577	1.63285	1.87336	11630	crystallin beta-gamma domain containing 1
Tafa4	1.62688	3.57124	1.87981e-07	2.39302e-05	TRUE	Up	2.43589	2.62103	2.3105	2.23695	1.17507	1.32704	1.41057	4.41099	5.15191	3.96055	3.71401	1.25803	1.50888	1.65843	320701	TAFA chemokine like family member 4
Gm23262	1.6273	-1.25298	0.0058567	0.0348434	TRUE	Up	1.46228	1.78378	2.24828	1.93303	1.31241	0.928251	0.501408	1.75543	2.44327	3.75117	2.81856	1.48356	0.902968	0.415594	115486847	predicted gene, 23262
Plxnd1	1.63373	4.7818	0.000215741	0.00323795	TRUE	Up	2.19608	2.61825	2.77095	2.34271	1.6949	1.41325	0.851076	3.58232	5.14007	5.82555	4.07254	2.23755	1.66336	0.803846	67784	plexin D1
Adam12	1.64445	4.13094	0.00729604	0.040319	TRUE	Up	1.92335	2.4357	2.15004	1.87467	1.67021	0.876903	0.367213	2.79302	4.41026	3.43841	2.66717	2.18262	0.836428	0.289859	11489	ADAM metallopeptidase domain 12
Synm	1.6537	6.93732	6.17319e-09	3.2613e-06	TRUE	Up	4.29387	4.56794	4.60239	4.43983	3.05097	2.95865	3.07618	18.6148	22.7184	23.2916	20.7031	7.28768	6.77398	7.43377	233335	synemin, intermediate filament protein
Hs3st5	1.65611	3.1661	4.28011e-05	0.00100721	TRUE	Up	2.2149	2.3148	2.20348	2.34752	0.891935	0.982945	1.60108	3.64251	3.97534	3.60588	4.0895	0.855663	0.976496	2.0337	319415	heparan sulfate (glucosamine) 3-O-sulfotransferase 5
Col27a1	1.66193	5.20934	1.55676e-06	0.000102166	TRUE	Up	2.43539	2.50703	2.59718	2.13362	1.49427	1.2082	1.16534	4.40911	4.6845	5.05102	3.38817	1.81721	1.31049	1.24287	373864	collagen, type XXVII, alpha 1
Gm22988	1.66432	-0.338379	0.00383901	0.0261088	TRUE	Up	2.02574	3.0454	2.8234	3.02231	1.59421	1.75287	1.29548	3.07201	7.25576	6.07828	7.12469	2.01929	2.37029	1.45458	115487892	predicted gene, 22988
Chi3l1	1.66752	5.6493	0.00764975	0.0414499	TRUE	Up	5.5701	3.97656	5.8317	5.77935	3.36179	3.26041	4.76191	46.5079	14.7421	55.9531	53.9234	9.28016	8.58256	26.1318	12654	chitinase 3 like 1
Tnfrsf25	1.68143	4.8541	6.96827e-05	0.00139975	TRUE	Up	3.85565	3.76507	3.85975	3.2488	1.99447	2.7864	2.01644	13.4766	12.5956	13.5178	8.50575	2.9847	5.89906	3.04583	85030	tumor necrosis factor receptor superfamily, member 25
Olfml3	1.68906	8.64853	0.000173455	0.00276012	TRUE	Up	7.61049	8.12476	7.80471	7.72734	6.69429	6.379	5.17437	194.428	278.124	222.589	210.915	102.557	82.2283	35.111	99543	olfactomedin-like 3
Rnf152	1.69127	6.07434	7.15445e-06	0.000296923	TRUE	Up	2.80044	3.50648	3.37168	2.49278	1.85288	1.74212	1.75251	5.96651	10.3647	9.35086	4.6286	2.6122	2.34526	2.36945	320311	ring finger protein 152
C4b	1.69691	8.1831	4.81468e-05	0.00108934	TRUE	Up	5.34799	5.23763	5.73682	4.97184	3.53074	3.33711	4.35505	39.7293	36.7299	52.3279	30.3814	10.5574	9.10579	19.4644	12268	complement C4B (Chido blood group)
Dgkg	1.70125	5.34368	1.4836e-08	5.89631e-06	TRUE	Up	1.68107	2.02103	2.00535	1.73258	0.882201	0.831572	0.965431	2.20665	3.05873	3.01487	2.32321	0.843185	0.779623	0.952647	110197	diacylglycerol kinase, gamma
Car2	1.71197	8.78549	2.56754e-05	0.000710175	TRUE	Up	8.21336	8.16831	8.42516	8.17074	5.89278	6.52362	7.21808	295.802	286.679	342.736	287.163	58.416	91.0036	147.887	12349	carbonic anhydrase 2
Emp1	1.71502	3.19581	0.000271339	0.00388479	TRUE	Up	1.74922	2.21709	2.78776	2.49592	0.896384	1.29601	1.42521	2.36176	3.64954	5.90558	4.6409	0.861394	1.45548	1.68553	13730	epithelial membrane protein 1
Postn	1.71671	2.98762	0.000616046	0.00703914	TRUE	Up	1.81188	1.25122	1.83168	2.37037	1.0519	0.822356	0.822701	2.511	1.38043	2.55952	4.17074	1.07325	0.768291	0.768715	50706	periostin, osteoblast specific factor
Tmcc3	1.71827	6.42104	2.59719e-08	6.86047e-06	TRUE	Up	3.84137	4.06698	4.11674	3.61368	2.4148	2.35336	2.6296	13.334	15.7603	16.3486	11.2413	4.33247	4.11014	5.18854	319880	transmembrane and coiled coil domains 3
Adamtsl1	1.76184	5.04464	0.000132962	0.0022478	TRUE	Up	2.24638	2.37121	2.36705	1.77659	0.87415	0.773982	1.50987	3.74491	4.17373	4.15885	2.42616	0.832927	0.709983	1.84784	77739	ADAMTS-like 1
Ntng2	1.77319	4.71922	1.85756e-06	0.000116136	TRUE	Up	3.73552	4.47616	4.12666	4.06619	2.68239	2.81387	2.23311	12.32	21.2566	16.4682	15.7511	5.41917	6.03167	3.70146	171171	netrin G2
Sdc3	1.78537	7.53978	2.19915e-08	6.73592e-06	TRUE	Up	5.09566	5.44695	5.2638	5.12363	3.80911	3.49159	3.51055	33.1938	42.621	37.4204	33.8631	13.017	10.2479	10.3967	20970	syndecan 3
Gm14328	1.80506	6.49882	0.00773645	0.0417911	TRUE	Up	7.82068	6.78649	7.58963	8.0087	6.47011	5.90085	5.09574	225.079	109.392	191.622	256.548	87.6539	58.7493	33.1956	628298	fatty acid-binding protein, epidermal pseudogene
Lrrtm3	1.82557	4.59229	2.88671e-05	0.00077418	TRUE	Up	2.92482	3.41127	2.93606	2.99384	1.99926	1.76651	1.15282	6.59381	9.63883	6.65316	6.96591	2.99794	2.40229	1.22348	216028	leucine rich repeat transmembrane neuronal 3
Ctsc	1.82638	6.0129	0.000398175	0.00509336	TRUE	Up	3.68937	3.40558	4.3563	4.42982	2.89666	2.25589	2.20135	11.9007	9.59696	19.4822	20.5531	6.44702	3.77629	3.59909	13032	cathepsin C
Stc2	1.84144	1.87792	0.00337139	0.0238275	TRUE	Up	1.51116	1.76271	1.70711	1.9157	1.18538	0.763836	0.159397	1.8504	2.39334	2.26507	2.77297	1.27423	0.698	0.116821	20856	stanniocalcin 2
Gm6100	1.84147	4.19255	0.00358096	0.0248924	TRUE	Up	5.62951	4.56688	5.2547	5.80986	4.11545	3.65137	3.30985	48.5053	22.7011	37.1787	55.0972	16.333	11.5653	8.91661	619780	fatty acid binding protein 5, epidermal pseudogene
Mmp2	1.85227	4.32878	0.000122931	0.00212932	TRUE	Up	2.7332	2.91335	3.40072	3.57133	2.05328	1.85436	1.27938	5.64927	6.53368	9.56133	10.8872	3.15049	2.6159	1.42734	17390	matrix metallopeptidase 2
Tnfrsf11a	1.89582	3.5603	0.000552198	0.00651683	TRUE	Up	1.4942	1.81222	1.75629	1.39116	0.942158	0.7262	0.248787	1.81708	2.51183	2.37828	1.62289	0.9214	0.654276	0.188208	21934	tumor necrosis factor receptor superfamily, member 11a, NFKB activator
Slc30a10	1.89935	3.76165	0.00123811	0.0116284	TRUE	Up	1.75761	2.31158	1.90134	1.89719	1.05791	1.13041	0.28845	2.38138	3.96428	2.7356	2.72487	1.08191	1.18921	0.221327	226781	solute carrier family 30, member 10
Scara3	1.90845	5.46253	2.23782e-07	2.65672e-05	TRUE	Up	3.30991	3.74712	3.67884	3.46711	1.98595	1.6974	2.29236	8.91702	12.4275	11.8068	10.0587	2.96123	2.24317	3.89857	219151	scavenger receptor class A, member 3
Gfap	1.90846	7.7907	1.36668e-06	9.31053e-05	TRUE	Up	5.38353	5.08063	5.09616	5.20889	3.80642	3.35559	3.17202	40.745	32.8393	33.2057	35.9856	12.991	9.23609	8.01311	14580	glial fibrillary acidic protein
Btbd17	1.92418	5.29924	0.000904104	0.00925453	TRUE	Up	3.4744	3.84216	3.52663	3.88138	2.73787	2.03668	1.07273	10.1147	13.3418	10.5245	13.7371	5.67086	3.103	1.10341	72014	BTB domain containing 17
Tm4sf1	1.93154	3.19375	7.07982e-05	0.00141677	TRUE	Up	2.01311	1.45576	2.16689	2.09429	0.565467	0.951106	1.01218	3.03652	1.74301	3.49054	3.27015	0.479867	0.933354	1.01696	17112	transmembrane 4 superfamily member 1
Nxpe4	1.93886	6.40162	9.0899e-06	0.000343014	TRUE	Up	4.09653	4.59835	4.44588	4.01249	2.96987	2.67426	2.05011	16.1072	23.2238	20.7943	15.1391	6.83467	5.38313	3.14136	244853	neurexophilin and PC-esterase domain family, member 4
Spry1	1.93921	5.34328	2.89763e-09	2.3551e-06	TRUE	Up	4.21926	4.71513	4.62349	4.45033	2.66267	2.84017	2.91714	17.6261	25.2661	23.6495	20.8616	5.33202	6.16104	6.55348	24063	sprouty RTK signaling antagonist 1
TrnP	1.94594	-0.242913	0.00326973	0.0232489	TRUE	Up	3.20994	3.89953	4.45299	3.01211	2.71808	1.09226	2.21639	8.25315	13.9236	20.902	7.06743	5.57997	1.13208	3.6473	NA	NULL
Ror2	1.94958	3.069	2.18457e-06	0.000131149	TRUE	Up	1.69952	1.98172	2.0143	1.49671	0.858438	0.561539	0.817335	2.24792	2.94965	3.03984	1.82199	0.813075	0.475842	0.762148	26564	receptor tyrosine kinase-like orphan receptor 2
Nampt	1.95128	6.73026	5.46653e-09	3.13797e-06	TRUE	Up	4.64045	5.2245	5.12174	4.86639	3.14676	3.26416	3.25012	23.941	36.388	33.8174	28.1695	7.85665	8.60749	8.51442	59027	nicotinamide phosphoribosyltransferase
Ctss	1.95325	4.13768	0.00084942	0.0088439	TRUE	Up	3.86554	3.48426	3.84565	3.94193	1.76827	1.31663	2.95704	13.5761	10.191	13.3766	14.3688	2.40644	1.49083	6.7653	13040	cathepsin S
Lmo1	1.97142	2.58066	0.00111508	0.010819	TRUE	Up	2.65482	2.45881	2.74995	3.2025	0.868129	0.85096	2.0671	5.29768	4.49761	5.72694	8.20556	0.825294	0.803701	3.19044	109594	LIM domain only 1
TrnT	1.98385	0.00669991	0.00302581	0.022125	TRUE	Up	3.29328	3.53381	4.99234	4.61813	2.57531	2.73561	2.3697	8.80336	10.582	30.8305	23.5581	4.95997	5.6604	4.16835	NA	NULL
Ip6k3	1.98678	2.42585	2.22134e-07	2.65672e-05	TRUE	Up	1.70974	1.96266	1.83469	1.97357	0.856764	0.743801	0.723556	2.27102	2.89781	2.56696	2.92739	0.810972	0.674582	0.651247	271424	inositol hexaphosphate kinase 3
Cldn5	2.01256	1.84426	0.00607192	0.0357923	TRUE	Up	1.51016	1.73076	2.22012	2.73488	1.23233	0.785039	0.692737	1.84841	2.31903	3.65933	5.65703	1.34946	0.723139	0.616347	12741	claudin 5
Osmr	2.02457	4.89843	9.98932e-06	0.000368907	TRUE	Up	2.71188	2.865	3.00472	2.42193	0.902476	1.24249	1.7222	5.55174	6.28537	7.0262	4.35886	0.869272	1.36607	2.29938	18414	oncostatin M receptor
Tek	2.05595	4.74404	0.0081744	0.043387	TRUE	Up	2.68966	3.04023	2.90732	2.74223	1.81479	1.62068	0.146028	5.45162	7.22624	6.50222	5.69101	2.51807	2.07521	0.106519	21687	TEK receptor tyrosine kinase
TrnL1	2.06789	-1.10132	0.00444631	0.0288219	TRUE	Up	2.78623	1.99466	3.4944	2.64647	1.07569	1.00815	1.73436	5.89825	2.98523	10.2699	5.26131	1.10773	1.01132	2.32733	NA	NULL
Cdkn1a	2.06854	3.26812	0.000122439	0.0021252	TRUE	Up	2.48516	2.80595	3.27303	3.57897	1.2677	1.36921	1.91095	4.59895	5.99318	8.66674	10.9503	1.40778	1.5833	2.76056	12575	cyclin dependent kinase inhibitor 1A
Syne4	2.08327	2.87322	5.30634e-08	1.0194e-05	TRUE	Up	2.63661	2.80427	2.78222	2.35064	1.26759	1.21017	1.16061	5.21871	5.98507	5.87909	4.1005	1.4076	1.31365	1.23552	233066	spectrin repeat containing, nuclear envelope family member 4
Cxcl14	2.08533	6.15728	0.00133228	0.0122942	TRUE	Up	5.18545	4.5668	4.65468	5.16292	1.61996	2.93783	3.88935	35.3895	22.6997	24.1883	34.8257	2.07367	6.6626	13.8187	57266	C-X-C motif chemokine ligand 14
Fabp5l2	2.10228	1.72706	0.00375199	0.0256925	TRUE	Up	3.45157	2.27866	2.77107	3.54856	1.90776	1.52102	1.09058	9.94023	3.85228	5.82616	10.701	2.75225	1.86994	1.1296	622384	fatty acid binding protein 5-like 2
Thbd	2.11081	3.05196	1.27104e-05	0.00042764	TRUE	Up	1.34865	1.59806	1.78983	2.02404	0.778248	0.514412	0.618424	1.54674	2.02735	2.45773	3.06721	0.715047	0.428412	0.535197	21824	thrombomodulin
Flnc	2.1289	4.71493	5.2551e-06	0.000243497	TRUE	Up	2.24048	2.53249	2.57999	2.25912	0.680719	1.13179	1.23031	3.72554	4.78568	4.97934	3.78698	0.602939	1.19131	1.34618	68794	filamin C, gamma
Itga2	2.13168	3.82153	2.07842e-05	0.000617695	TRUE	Up	1.42856	2.20476	2.01432	1.83182	0.917208	0.736474	0.480864	1.69178	3.60997	3.0399	2.55986	0.888457	0.666099	0.39558	16398	integrin alpha 2
Gm23969	2.13461	-1.95338	0.00637472	0.0368713	TRUE	Up	1.99602	2.91751	2.1083	1.64753	1.0859	1.01792	0.557538	2.98898	6.5554	3.31184	2.13296	1.1227	1.02499	0.471755	115489598	predicted gene, 23969
Snx22	2.14236	5.33207	0.00407547	0.0271338	TRUE	Up	4.63565	3.5319	4.60502	4.75223	3.31014	2.4096	1.54482	23.8583	10.5667	23.3361	25.9504	8.9186	4.31329	1.91768	382083	sorting nexin 22
Sbno2	2.14896	6.24565	2.83953e-09	2.3551e-06	TRUE	Up	3.30219	3.69606	3.57116	3.34411	1.75263	1.79339	1.78575	8.8641	11.9606	10.8857	9.15494	2.36972	2.46629	2.44797	216161	strawberry notch 2
Aebp1	2.15244	6.12565	1.30477e-07	1.96707e-05	TRUE	Up	3.99982	4.36115	4.32088	4.58805	2.60264	2.31813	2.49142	14.998	19.5511	18.9855	23.0515	5.07398	3.98684	4.62331	11568	AE binding protein 1
Cfb	2.16992	3.32833	6.17732e-06	0.000273678	TRUE	Up	2.22479	2.10489	2.35668	2.11116	1.07733	0.55156	0.978759	3.67442	3.30165	4.1219	3.32038	1.11013	0.465669	0.97077	14962	complement factor B
Arhgef4	2.18496	3.69865	8.63274e-07	7.01643e-05	TRUE	Up	1.55367	2.08089	2.05489	1.40756	0.727327	0.630567	0.599218	1.93564	3.2307	3.15511	1.65289	0.655569	0.548173	0.514895	226970	Rho guanine nucleotide exchange factor 4
Gatm	2.1889	2.65755	0.000480127	0.00590573	TRUE	Up	2.4316	1.67835	2.22309	2.49074	0.911653	0.536576	1.19445	4.39491	2.20061	3.66894	4.62067	0.8812	0.450526	1.28857	67092	glycine amidinotransferase (L-arginine:glycine amidinotransferase)
2810032G03Rik	2.18971	1.89634	3.54578e-06	0.000181868	TRUE	Up	1.68826	1.65083	1.51274	1.99234	0.554187	0.532239	0.752327	2.22269	2.14015	1.85352	2.97883	0.468341	0.446172	0.684508	72669	RIKEN cDNA 2810032G03 gene
Jak3	2.19815	5.20666	3.77477e-09	2.84887e-06	TRUE	Up	3.38521	3.69773	3.4731	3.24065	1.69472	1.85521	1.60118	9.44839	11.9756	10.1047	8.45223	2.23715	2.61805	2.03392	16453	Janus kinase 3
Megf6	2.22782	6.53606	0.000243275	0.00354544	TRUE	Up	3.54939	4.41088	3.92586	3.47961	2.36617	2.31685	1.02552	10.7077	20.2719	14.1986	10.1549	4.1557	3.98243	1.03569	230971	multiple EGF-like-domains 6
Scn1b	2.23958	4.29743	0.00571786	0.0342693	TRUE	Up	3.83032	3.80223	4.08387	4.268	0.978891	0.885894	3.24205	13.2246	12.9504	15.9577	18.2662	0.97095	0.847909	8.46139	20266	sodium channel, voltage-gated, type I, beta
Tmprss5	2.24197	4.6753	3.33871e-05	0.000851783	TRUE	Up	3.80733	4.38919	4.20608	4.20224	2.78052	2.16903	1.53242	12.9998	19.9546	17.4568	17.4077	5.87101	3.49722	1.89271	80893	transmembrane protease, serine 5 (spinesin)
9630028B13Rik	2.24868	4.82016	0.00100089	0.00997683	TRUE	Up	3.30379	3.91124	3.39062	3.45767	2.15823	2.03009	0.537027	8.87508	14.0453	9.48768	9.98661	3.46368	3.0843	0.450979	319562	RIKEN cDNA 9630028B13 gene
Megf10	2.2579	4.53805	5.40917e-05	0.00117995	TRUE	Up	2.18182	2.56957	2.57361	2.0516	0.80888	0.49965	1.35935	3.53726	4.93631	4.95296	3.14565	0.751851	0.41387	1.5657	70417	multiple EGF-like-domains 10
Edaradd	2.2861	5.04499	0.000190473	0.00295093	TRUE	Up	2.47103	2.96553	2.59325	2.37692	1.47579	1.10373	0.450801	4.54439	6.81114	5.03455	4.19427	1.78136	1.14909	0.366799	171211	EDAR associated via death domain
Ccl2	2.29541	4.03214	2.10476e-05	0.000622937	TRUE	Up	4.17472	4.1354	4.28252	4.97731	2.10381	2.36195	2.82043	17.0599	16.5743	18.4611	30.5006	3.29844	4.14066	6.06375	20296	C-C motif chemokine ligand 2
Gpnmb	2.29672	4.8461	6.07019e-05	0.00126563	TRUE	Up	3.2101	3.51282	3.60775	4.07415	2.22758	1.12466	1.8157	8.25416	10.4147	11.191	15.8438	3.68349	1.1805	2.52031	93695	glycoprotein (transmembrane) nmb
Gcg	2.30145	2.6033	0.0005639	0.00661283	TRUE	Up	2.87157	3.0624	3.05043	3.82429	2.05666	1.48933	0.685235	6.31859	7.35362	7.28457	13.1653	3.16022	1.80759	0.607963	14526	glucagon
Crabp2	2.31024	1.38946	3.77024e-07	3.94419e-05	TRUE	Up	2.25348	1.99466	2.24321	2.24085	0.835633	0.848503	0.764005	3.76833	2.98523	3.73449	3.72676	0.78464	0.800631	0.698198	12904	cellular retinoic acid binding protein II
Myl9	2.33632	6.93548	9.5367e-10	1.89084e-06	TRUE	Up	6.84992	6.97642	7.02495	6.72846	4.60912	4.84609	4.60068	114.354	124.925	129.233	105.04	23.4053	27.7621	23.2629	98932	myosin, light polypeptide 9, regulatory
Fst	2.33698	4.14104	1.46803e-05	0.000471467	TRUE	Up	2.60081	2.86296	3.25508	3.78744	1.47438	1.5549	1.30489	5.06626	6.27506	8.5472	12.8081	1.77864	1.93814	1.47065	14313	follistatin
Meg3	2.35204	7.4528	0.000362061	0.00476406	TRUE	Up	4.14203	4.44561	4.37444	3.86769	1.49784	1.4317	3.09673	16.6553	20.7903	19.7414	13.5979	1.8242	1.69764	7.55478	17263	maternally expressed 3
Mal2	2.42695	4.15928	2.56495e-05	0.000710175	TRUE	Up	3.24823	2.67935	3.18183	2.95236	1.74424	0.998309	0.939866	8.50198	5.40568	8.07458	6.74017	2.35018	0.997657	0.91835	105853	mal, T cell differentiation protein 2
Sox3	2.43109	2.1056	3.05238e-06	0.000165452	TRUE	Up	1.72712	1.81511	1.6053	2.0022	0.623659	0.697521	0.381814	2.31067	2.51888	2.04258	3.0061	0.540778	0.621716	0.302979	20675	SRY (sex determining region Y)-box 3
Itga7	2.48517	4.77478	4.8586e-07	4.68413e-05	TRUE	Up	2.42974	2.38571	2.73154	2.70778	0.906569	0.993901	0.967888	4.38798	4.22603	5.64163	5.53317	0.874582	0.991562	0.955975	16404	integrin alpha 7
Fn1	2.51578	5.73699	9.77748e-08	1.59751e-05	TRUE	Up	3.00037	3.25221	3.63454	3.43743	1.38589	1.38252	1.53186	7.00204	8.52822	11.4196	9.83352	1.61334	1.60724	1.89159	14268	fibronectin 1
Tgm2	2.52955	3.88645	3.4086e-05	0.000853443	TRUE	Up	2.63319	2.6885	2.88414	2.94153	0.696302	0.742626	1.57393	5.20397	5.44642	6.38265	6.68227	0.620346	0.673219	1.97715	21817	transglutaminase 2, C polypeptide
Peg3	2.57532	8.11018	4.15571e-07	4.19123e-05	TRUE	Up	4.60912	5.45268	5.11317	4.29929	2.80701	2.63277	2.39745	23.4052	42.7947	33.6113	18.6886	5.99834	5.20217	4.26872	18616	paternally expressed 3
Nt5e	2.58423	3.89722	4.85792e-08	9.80517e-06	TRUE	Up	2.40434	2.5059	2.88671	2.90962	0.981616	0.910164	1.03784	4.29394	4.68005	6.39584	6.51418	0.974676	0.879259	1.05315	23959	5' nucleotidase, ecto
Rian	2.62642	5.97868	0.000132576	0.00224488	TRUE	Up	4.19787	4.87482	4.87762	4.55554	1.59298	1.59001	3.23508	17.352	28.3405	28.3975	22.5155	2.01672	2.01051	8.41578	75745	RNA imprinted and accumulated in nucleus
Anpep	2.6509	3.85925	1.33324e-06	9.31053e-05	TRUE	Up	1.87258	2.59455	2.65781	2.4566	0.811692	0.967541	0.574969	2.66187	5.04	5.31074	4.4892	0.755269	0.955504	0.489645	16790	alanyl aminopeptidase, membrane
Tmem114	2.65712	6.03049	3.09987e-08	7.61226e-06	TRUE	Up	5.99359	5.71828	5.81264	5.82052	2.89544	3.6736	3.51767	62.7161	51.647	55.2056	55.5132	6.44073	11.7604	10.4531	74720	transmembrane protein 114
Apln	2.67507	2.84921	3.19868e-07	3.55761e-05	TRUE	Up	1.56886	1.84128	1.83972	2.0688	0.586187	0.482778	0.473019	1.96671	2.58328	2.5794	3.19538	0.501274	0.397432	0.388011	30878	apelin
Klhl29	2.68088	5.72656	4.39801e-09	2.90434e-06	TRUE	Up	3.27927	3.55301	3.46393	2.97322	1.3472	1.15151	1.43504	8.70866	10.7372	10.0343	6.85284	1.54419	1.22147	1.70389	208439	kelch-like 29
Shc2	2.71306	4.9074	7.97925e-07	6.58447e-05	TRUE	Up	3.51041	3.75804	3.65901	3.56545	1.38103	1.09718	1.90681	10.3956	12.5295	11.632	10.8388	1.60454	1.13937	2.74978	216148	SHC (Src homology 2 domain containing) transforming protein 2
Snord72	2.71473	-1.48085	0.00344267	0.0241536	TRUE	Up	3.79726	2.42047	3.10193	3.1525	0.759011	2.05672	0	12.9024	4.35346	7.58569	7.89197	0.69233	3.16039	0	100302529	small nucleolar RNA, C/D box 72
Snx31	2.7592	3.80172	1.223e-06	8.87941e-05	TRUE	Up	2.81366	2.86519	3.23583	2.77342	0.562803	1.25462	1.17092	6.03067	6.28633	8.42065	5.83725	0.477136	1.38604	1.25156	66696	sorting nexin 31
Sct	2.82679	1.71412	4.69094e-05	0.00107051	TRUE	Up	2.83456	3.29607	3.44251	4.04867	0.84819	1.41167	1.59338	6.13325	8.82237	9.87172	15.549	0.800241	1.66045	2.01756	20287	secretin
Fbln2	2.94894	6.72348	0.000104951	0.00189233	TRUE	Up	4.58385	4.82925	5.40414	5.3095	3.07452	2.37505	1.41525	22.9815	27.4283	41.3457	38.6568	7.42409	4.18753	1.66707	14115	fibulin 2
Unc93a	2.95157	3.20103	2.33976e-07	2.74688e-05	TRUE	Up	1.88372	2.12712	2.06028	1.68728	0.512087	0.616851	0.280792	2.69026	3.36844	3.17068	2.22048	0.426111	0.533524	0.214862	381058	unc-93 homolog A
Ecm1	2.95508	5.83807	1.08602e-05	0.000388564	TRUE	Up	4.86346	5.08825	5.394	5.83133	3.03681	2.85404	1.92787	28.1103	33.0186	41.0491	55.9385	7.20675	6.2302	2.80494	13601	extracellular matrix protein 1
1700003F12Rik	3.03041	1.45717	0.000388856	0.00500445	TRUE	Up	2.42808	1.79026	2.71452	3.30317	1.01415	0.912242	0.293389	4.38178	2.45876	5.56374	8.87082	1.01971	0.881969	0.225516	75480	RIKEN cDNA 1700003F12 gene
Chrng	3.05696	4.55793	0.000634089	0.00716555	TRUE	Up	4.05202	4.27834	4.61428	4.79739	2.63178	1.77908	0.485866	15.5875	18.4048	23.4927	26.8072	5.19789	2.43208	0.400426	11449	cholinergic receptor, nicotinic, gamma polypeptide
Chst8	3.0894	2.90404	7.90792e-07	6.58447e-05	TRUE	Up	1.72669	1.80196	2.17852	2.33911	0.480777	0.329121	0.588728	2.30966	2.48693	3.52689	4.0599	0.395495	0.256248	0.50392	68947	carbohydrate sulfotransferase 8
TrnW	3.11103	-0.575988	0.00194297	0.0162545	TRUE	Up	3.02728	3.13705	4.05975	1.46825	1.51601	0.647121	0.605061	7.15273	7.79724	15.6765	1.76686	1.85999	0.56604	0.521043	NA	NULL
Cdsn	3.11272	2.80575	3.97733e-08	8.94137e-06	TRUE	Up	2.17785	2.15163	2.5384	2.45456	0.636933	0.591409	0.523346	3.52479	3.4433	4.80943	4.48145	0.55502	0.506718	0.437285	386463	corneodesmosin
Lbp	3.1376	3.36387	1.06587e-07	1.65618e-05	TRUE	Up	1.81194	2.09788	2.45381	2.02809	0.445653	0.475615	0.528494	2.51114	3.2808	4.47862	3.07865	0.361931	0.390511	0.442422	16803	lipopolysaccharide binding protein
Gm32016	3.15283	5.30308	1.48824e-07	2.01599e-05	TRUE	Up	3.44315	4.22073	3.65361	3.02474	1.39319	1.04229	1.24305	9.87656	17.6451	11.5848	7.13837	1.62659	1.05949	1.36698	102634433	predicted gene, 32016
Col1a1	3.17244	4.96755	7.35453e-05	0.00145946	TRUE	Up	2.471	2.47565	3.21373	3.63599	1.15891	0.779288	0.689073	4.54429	4.56216	8.27744	11.432	1.23288	0.716283	0.612248	12842	collagen, type I, alpha 1
Cilp	3.18198	5.22323	1.71805e-09	1.89084e-06	TRUE	Up	3.54333	3.58593	3.43218	2.9834	1.10458	1.1731	0.957678	10.6587	11.0081	9.79417	6.90848	1.15036	1.25496	0.942182	214425	cartilage intermediate layer protein, nucleotide pyrophosphohydrolase
Pxdc1	3.19361	3.36113	2.48523e-08	6.81855e-06	TRUE	Up	2.82999	3.14141	2.84815	3.01195	0.536899	0.881225	1.03602	6.11067	7.82389	6.20074	7.06656	0.450851	0.841938	1.05057	66895	PX domain containing 1
Slc14a1	3.28711	4.54647	0.00129957	0.0121194	TRUE	Up	3.71627	2.22368	3.21029	3.35269	0.345222	0.307225	1.70244	12.1435	3.67082	8.25538	9.21553	0.270346	0.237326	2.25451	108052	solute carrier family 14 (urea transporter), member 1
Serpina3h	3.31624	5.78156	1.96771e-07	2.4751e-05	TRUE	Up	5.16177	5.14734	5.56307	5.68767	2.25312	1.99169	2.92678	34.7971	34.4407	46.2772	50.5417	3.76714	2.97702	6.60411	546546	serine (or cysteine) peptidase inhibitor, clade A, member 3H
Timp1	3.33628	5.97932	2.48656e-08	6.81855e-06	TRUE	Up	6.59887	6.59689	6.72351	7.21514	3.73818	3.81456	3.43064	95.9299	95.7972	104.677	147.584	12.3446	13.0701	9.78266	21857	tissue inhibitor of metalloproteinase 1
Fxyd5	3.35054	1.6997	2.97889e-05	0.000790828	TRUE	Up	2.10699	2.15218	2.58118	2.81972	0.147337	0.576114	0.80984	3.30791	3.44499	4.98429	6.06027	0.107523	0.490828	0.753018	18301	FXYD domain-containing ion transport regulator 5
Car9	3.37808	5.60888	1.59443e-09	1.89084e-06	TRUE	Up	4.59975	4.50252	4.9258	4.40511	1.76421	1.94225	1.57658	23.2473	21.667	29.3958	20.1871	2.39689	2.84306	1.98262	230099	carbonic anhydrase 9
AF357359	3.46444	0.754182	7.84955e-05	0.0015218	TRUE	Up	5.53809	6.98446	6.52401	4.83905	2.36569	3.10181	3.19308	45.4657	125.628	91.0283	27.6219	4.15398	7.58493	8.14564	100303647	snoRNA AF357359
Fgd5	3.47143	5.77775	0.000537117	0.00638378	TRUE	Up	3.22079	3.88087	3.6619	3.10675	1.64128	0.748585	0.120829	8.32299	13.7319	11.6573	7.61438	2.11944	0.680145	0.0873597	232237	FYVE, RhoGEF and PH domain containing 5
Gm36277	3.48017	2.46041	6.1029e-05	0.00126695	TRUE	Up	2.47344	2.91677	2.43232	2.25669	1.02699	0.424533	0.0345343	4.55365	6.55155	4.39762	3.77894	1.03777	0.342138	0.0242262	102640138	predicted gene, 36277
Krt17	3.6988	1.92369	1.22864e-06	8.87941e-05	TRUE	Up	2.22629	2.14926	2.19676	2.80663	0.27975	0.643086	0.318773	3.67929	3.43599	3.5845	5.99647	0.213985	0.561666	0.247269	16667	keratin 17
Hpn	3.76452	2.52017	6.87012e-07	5.99915e-05	TRUE	Up	2.12809	2.42323	2.35381	2.16686	0.622694	0.360974	0.120659	3.37138	4.36371	4.11172	3.49045	0.539747	0.284293	0.0872311	15451	hepsin
Tnc	3.77535	5.44901	2.67305e-05	0.000735506	TRUE	Up	3.09033	3.20425	3.582	3.23281	0.326975	0.401834	1.30137	7.51691	8.21667	10.9754	8.40096	0.25438	0.321186	1.46462	21923	tenascin C
Ccl7	3.82341	1.44195	1.00833e-05	0.00036993	TRUE	Up	2.02981	2.47649	2.77758	2.82957	0.500679	0.130527	0.647616	3.08351	4.56542	5.857	6.10864	0.414879	0.0946932	0.566578	20306	C-C motif chemokine ligand 7
Serpina3i	3.82866	2.45013	6.84335e-07	5.99915e-05	TRUE	Up	1.85056	1.94508	2.36173	2.35636	0.30604	0.187378	0.467803	2.6064	2.85058	4.13985	4.12076	0.236309	0.138692	0.383002	628900	serine (or cysteine) peptidase inhibitor, clade A, member 3I
Tgfb1	3.8315	8.73846	1.41356e-11	1.49356e-07	TRUE	Up	8.43469	8.35421	8.26866	8.26504	4.48442	4.84326	4.58356	345.015	326.242	307.401	306.627	21.3844	27.7055	22.9767	21803	transforming growth factor, beta 1
Col5a3	3.95663	4.12218	2.89017e-07	3.26051e-05	TRUE	Up	2.02716	2.16743	2.58652	2.48459	0.283905	0.305431	0.455502	3.07603	3.49221	5.00646	4.59676	0.217486	0.235788	0.37126	53867	collagen, type V, alpha 3
Glycam1	3.9928	8.05117	1.21655e-07	1.86291e-05	TRUE	Up	9.17475	9.12771	9.18954	9.6705	5.64	5.75953	4.69728	576.931	558.392	582.887	813.911	48.8667	53.1739	24.9431	14663	glycosylation dependent cell adhesion molecule 1
Serpina3g	4.03446	1.64115	4.34326e-08	9.36549e-06	TRUE	Up	1.58946	1.84059	1.73569	1.67456	0.149073	0.110372	0.307843	2.00936	2.58157	2.33039	2.19221	0.108857	0.0795066	0.237856	20715	serine (or cysteine) peptidase inhibitor, clade A, member 3G
Cpxm2	4.04598	5.96486	1.61946e-08	5.93159e-06	TRUE	Up	4.45402	3.87732	4.46089	4.47991	1.38453	0.976587	1.10628	20.9176	13.6957	21.0223	21.3144	1.61087	0.967804	1.15289	55987	carboxypeptidase X, M14 family member 2
Gm266	4.07375	2.01198	3.41953e-06	0.000179989	TRUE	Up	2.20494	2.64427	2.22909	2.05321	0.495971	0.425836	0	3.61055	5.25179	3.68839	3.15029	0.410269	0.343351	0	212539	predicted gene 266
Cfi	4.16412	5.7889	1.41064e-09	1.89084e-06	TRUE	Up	4.54206	4.53373	4.93294	4.20085	1.08626	1.27577	1.31641	22.2968	22.1626	29.5467	17.39	1.12323	1.42127	1.49046	12630	complement component factor i
Igfbp3	4.19593	3.61108	5.02513e-06	0.000237034	TRUE	Up	1.73865	2.94807	2.92897	2.96329	0.560807	0.249246	0.382712	2.33723	6.71714	6.61568	6.79902	0.475094	0.188586	0.303791	16009	insulin-like growth factor binding protein 3
H19	4.34176	3.68528	1.27821e-06	9.12536e-05	TRUE	Up	2.3665	2.63288	3.13816	3.44846	0.40795	0.582328	0.315132	4.15687	5.20262	7.804	9.9167	0.326799	0.497264	0.244125	14955	H19, imprinted maternally expressed transcript
Serpina3n	4.37251	9.75767	9.99168e-10	1.89084e-06	TRUE	Up	9.04219	9.04262	9.48086	9.37533	5.065	4.64862	5.24422	526.193	526.352	713.533	663.134	32.4747	24.0826	36.9024	20716	serine (or cysteine) peptidase inhibitor, clade A, member 3N
Tagln	4.46293	3.39022	1.93734e-05	0.000581835	TRUE	Up	2.8019	2.85028	3.6617	4.40955	0.918777	0.540355	0.363055	5.97356	6.21138	11.6556	20.2524	0.890512	0.454331	0.286147	21345	transgelin
Gm40376	4.53797	3.21986	1.11863e-06	8.5032e-05	TRUE	Up	4.28524	4.10765	3.90571	4.07545	1.16017	0.961245	0.11506	18.4978	16.2395	13.9877	15.859	1.23483	0.946989	0.08302	105244841	predicted gene, 40376
Gjb2	4.81452	2.00301	9.4509e-09	4.38304e-06	TRUE	Up	1.61831	1.79412	1.82133	1.82546	0.024716	0.17147	0.15856	2.07015	2.46803	2.53407	2.54421	0.0172794	0.126205	0.116173	14619	gap junction protein, beta 2
Bcl3	4.91803	3.8131	6.43344e-10	1.89084e-06	TRUE	Up	2.9203	3.55507	3.3422	3.46554	0.467325	0.410024	0.317124	6.57003	10.7539	9.14152	10.0467	0.382544	0.328708	0.245844	12051	B cell leukemia/lymphoma 3
Serpina3m	4.95758	2.02773	1.78955e-09	1.89084e-06	TRUE	Up	1.86499	2.16487	2.26827	2.25689	0.170079	0.18533	0.116525	2.64266	3.48427	3.81745	3.77959	0.12512	0.137077	0.0841202	20717	serine (or cysteine) peptidase inhibitor, clade A, member 3M
Tgfbi	5.12176	6.25372	2.30014e-09	2.20939e-06	TRUE	Up	5.20216	5.17746	5.67936	5.57583	1.21438	1.30379	1.0417	35.8135	35.1885	50.2458	46.6973	1.32041	1.46877	1.05865	21810	transforming growth factor, beta induced
Kng2	5.24781	2.65207	8.523e-08	1.47629e-05	TRUE	Up	1.17229	1.76966	1.5946	1.96721	0.110183	0.100921	0.0379856	1.25369	2.40974	2.02012	2.91011	0.0793653	0.0724582	0.0266793	385643	kininogen 2
Prss56	5.72291	4.02812	0.00270786	0.0205578	TRUE	Up	5.11395	3.28237	2.85826	3.19057	0.452171	0.138577	0.487643	33.6301	8.72951	6.25139	8.12974	0.368097	0.100819	0.402152	69453	serine protease 56
Spp1	6.55437	5.22694	7.21836e-06	0.00029786	TRUE	Up	4.14005	4.39904	5.63929	6.39866	0.537022	0.156227	0.897839	16.6311	20.0981	48.8421	83.3702	0.450975	0.114369	0.863272	20750	secreted phosphoprotein 1
Gal	6.95044	5.83551	1.79631e-08	6.06446e-06	TRUE	Up	6.62538	6.8512	7.06059	7.47426	0.560166	1.10773	1.4241	97.7272	114.456	132.49	176.818	0.474439	1.15507	1.68347	14419	galanin and GMAP prepropeptide
Zim1	7.30008	5.07876	7.73911e-08	1.36286e-05	TRUE	Up	2.78925	3.75793	3.26989	2.10255	0.0933265	0.101937	0.0161144	5.91272	12.5285	8.6457	3.29467	0.0668272	0.0732136	0.0112323	22776	zinc finger, imprinted 1
Gjb3	8.06886	2.23912	4.31402e-09	2.90434e-06	TRUE	Up	1.93949	1.77708	2.38667	2.7967	0.0306121	0.0279737	0	2.8357	2.42733	4.2295	5.94852	0.0214454	0.0195791	0	14620	gap junction protein, beta 3
Opalin	11.6081	2.78813	1.1154e-06	8.5032e-05	TRUE	Up	2.27919	2.58005	2.72778	3.21741	0	0	0	3.85404	4.97961	5.62436	8.30116	0	0	0	226115	oligodendrocytic myelin paranodal and inner loop protein
