# Supplementary material for: Transcriptome Changes Driving Multiple Regulatory Pathways Involved in TGF-β-Induced Anterior Subcapsular Cataract
Source: Cells. 2026 Jul 14;15(14):1263. doi: 10.3390/cells15141263 (PMC13406664; doi:10.3390/cells15141263)
Supplement: Supplementary file 1 [file cells-15-01263-s001.zip › Table S7_List of common 384 DEGs and their expression in FPKM across all samples.xlsx]

## Sheet: Sheet1
Supplementary Table S7. List of common 384 DEGs and their expression in FPKM
		Expression in FPKM
Gene	Category	853R3	853R4	TG853R2	918R4	918TGR2	918TGR3	TG918	WTM10	WTM10R2	WTM10R3	Entrez	Gene description
1500015L24Rik	Reduced	1.61129	1.92265	2.20154	2.74822	1.29501	1.39503	1.36943	3.20358	4.28968	4.30765	68994	RIKEN cDNA 1500015L24 gene
1700003F12Rik	Elevated	3.64414	3.95944	1.88333	4.38178	2.45876	5.56374	8.87082	1.01971	0.881969	0.225516	75480	RIKEN cDNA 1700003F12 gene
2810032G03Rik	Elevated	2.24293	2.18185	2.03649	2.22269	2.14015	1.85352	2.97883	0.468341	0.446172	0.684508	72669	RIKEN cDNA 2810032G03 gene
4930581F22Rik	Elevated	2.98783	3.12888	3.03435	2.28674	2.28366	2.71108	1.54422	0.847398	1.24731	0.901088	78934	RIKEN cDNA 4930581F22 gene
6430548M08Rik	Reduced	3.04997	3.51627	2.60997	5.01458	2.90055	2.74337	2.68384	6.33415	9.86599	28.6731	234797	RIKEN cDNA 6430548M08 gene
6530402F18Rik	Elevated	4.64398	3.76564	4.23691	3.25524	4.67746	3.69523	2.94202	1.7034	1.63468	1.17939	76220	RIKEN cDNA 6530402F18 gene
7530428D23Rik	Reduced	20.0707	17.5431	18.2213	49.0214	30.0111	28.0832	37.3609	95.2763	149.843	161.774	319506	RIKEN cDNA 7530428D23 gene
9630028B13Rik	Elevated	9.91899	11.472	9.50116	8.87508	14.0453	9.48768	9.98661	3.46368	3.0843	0.450979	319562	RIKEN cDNA 9630028B13 gene
Aass	Reduced	2.07463	1.92225	2.33366	1.07574	1.29056	1.49466	1.04487	3.99572	7.91079	9.51745	30956	aminoadipate-semialdehyde synthase
Abat	Reduced	14.8315	17.0455	16.8928	10.9336	14.5446	10.6709	6.34966	25.3575	31.6748	39.0063	268860	4-aminobutyrate aminotransferase
Abca4	Elevated	11.7266	9.63935	11.1778	12.2953	10.4051	11.2269	12.9208	5.11855	4.12572	4.23306	11304	ATP-binding cassette, sub-family A member 4
Abhd14b	Reduced	4.31334	3.65185	4.40186	3.65447	2.3165	2.99901	3.15223	6.75671	8.35875	11.9782	76491	abhydrolase domain containing 14b
Acsl3	Reduced	13.0702	13.2399	12.1167	10.1928	8.91613	10.2774	8.0829	21.66	17.6603	48.2625	74205	acyl-CoA synthetase long-chain family member 3
Adam11	Reduced	1.95471	2.05138	2.13051	2.01102	1.24361	1.51229	0.852233	3.20191	3.31867	6.95468	11488	a disintegrin and metallopeptidase domain 11
Adamts4	Elevated	38.2272	31.2343	38.4058	27.1267	41.3124	31.2108	23.2282	20.7995	17.5772	7.41787	240913	ADAM metallopeptidase with thrombospondin type 1 motif 4
Adamtsl1	Elevated	4.03248	3.52942	5.17392	3.74491	4.17373	4.15885	2.42616	0.832927	0.709983	1.84784	77739	ADAMTS-like 1
Adgra2	Reduced	3.33788	2.82323	3.2264	2.28215	1.97475	2.383	1.79273	6.67789	4.90389	7.9243	78560	adhesion G protein-coupled receptor A2
Adora1	Reduced	3.4361	3.05334	3.0875	2.19195	0.968314	1.97948	1.26809	7.08154	4.77072	10.7747	11539	adenosine A1 receptor
Adra2a	Elevated	9.53484	9.39516	9.20849	6.43438	9.48916	7.92539	6.18812	3.72564	4.00225	2.85916	11551	adrenergic receptor, alpha 2a
Aebp1	Elevated	12.768	9.20615	12.7883	14.998	19.5511	18.9855	23.0515	5.07398	3.98684	4.62331	11568	AE binding protein 1
AF357359	Elevated	76.2597	57.1573	80.1735	45.4657	125.628	91.0283	27.6219	4.15398	7.58493	8.14564	100303647	snoRNA AF357359
Aldh3a1	Reduced	37.9221	33.6372	53.958	35.4563	14.3928	16.9229	37.5654	119.679	503.696	875.261	11670	aldehyde dehydrogenase family 3, subfamily A1
Alpl	Reduced	4.34637	4.49755	4.87673	1.44506	2.0983	1.47653	1.14144	9.3209	9.56575	13.3071	11647	alkaline phosphatase, liver/bone/kidney
Anpep	Elevated	6.81331	4.95606	5.225	2.66187	5.04	5.31074	4.4892	0.755269	0.955504	0.489645	16790	alanyl aminopeptidase, membrane
Apcdd1	Reduced	2.63037	1.36093	2.12625	1.14594	1.08859	1.5153	1.42478	4.67844	3.04703	4.12374	494504	adenomatosis polyposis coli down-regulated 1
Apln	Elevated	3.44347	4.03183	2.9279	1.96671	2.58328	2.5794	3.19538	0.501274	0.397432	0.388011	30878	apelin
Apoe	Reduced	341.46	239.923	309.074	167.867	125.404	162.155	179.672	510.854	465.509	1044.08	11816	apolipoprotein E
Aqp4	Reduced	5.94758	6.72942	6.74007	4.51059	3.91976	4.55194	2.20061	9.51535	10.5055	19.4512	11829	aquaporin 4
Arhgef4	Elevated	2.39438	2.09322	2.37575	1.93564	3.2307	3.15511	1.65289	0.655569	0.548173	0.514895	226970	Rho guanine nucleotide exchange factor 4
Atp1a2	Reduced	15.9692	10.8976	11.5115	5.62995	3.65543	6.70194	3.42192	66.7291	50.0079	78.644	98660	ATPase, Na+/K+ transporting, alpha 2 polypeptide
Axl	Elevated	6.19517	4.92674	9.01663	4.69969	5.31407	8.63017	7.16791	3.15298	2.29868	3.65306	26362	AXL receptor tyrosine kinase
B4galt5	Elevated	10.4122	9.32201	10.2949	8.20835	9.5521	8.73218	7.60125	3.83039	3.60382	3.29277	56336	UDP-Gal:betaGlcNAc beta 1,4-galactosyltransferase, polypeptide 5
Bambi	Reduced	2.07386	1.77216	2.12934	0.953717	0.755239	1.24467	1.0556	5.51963	3.36396	3.79696	68010	BMP and activin membrane-bound inhibitor
BC048679	Reduced	15.8061	16.7612	19.1719	9.02902	11.3028	9.74216	8.92136	36.0011	37.2651	35.3146	210321	cDNA sequence BC048679
Bcl3	Elevated	13.293	9.64458	13.7597	6.57003	10.7539	9.14152	10.0467	0.382544	0.328708	0.245844	12051	B cell leukemia/lymphoma 3
Bdh2	Reduced	3.60994	4.51373	4.78852	2.42196	1.97402	2.27033	2.55883	8.25833	11.1638	13.6125	69772	3-hydroxybutyrate dehydrogenase, type 2
Best2	Reduced	4.13404	3.46251	2.58604	1.49254	0.763527	0.929762	0.326398	20.7789	13.324	16.1099	212989	bestrophin 2
Blnk	Elevated	5.41368	3.3762	5.86596	4.52789	3.62061	4.00573	3.96148	2.30647	1.74415	2.2712	17060	B cell linker
Bmp4	Reduced	4.55101	3.88046	4.61947	1.80829	0.815537	1.44533	1.47567	10.9751	6.55715	8.30784	12159	bone morphogenetic protein 4
Bst1	Reduced	4.78948	5.65368	5.66294	2.16198	3.13091	2.65279	1.94259	14.1904	23.4269	33.4902	12182	bone marrow stromal cell antigen 1
C1qa	Elevated	16.6256	11.9026	16.8403	16.1834	7.55274	10.4838	18.2711	4.64539	3.15455	8.90493	12259	complement component 1, q subcomponent, alpha polypeptide
C4b	Elevated	122.048	90.2466	118.796	39.7293	36.7299	52.3279	30.3814	10.5574	9.10579	19.4644	12268	complement C4B (Chido blood group)
Cabp1	Reduced	1.55959	2.33157	1.77536	3.05109	1.03599	1.37549	1.6743	4.87423	6.03934	25.6384	29867	calcium binding protein 1
Cacng4	Reduced	1.31405	1.84967	1.19844	2.0003	1.86117	1.69825	2.08708	3.16472	3.10756	8.06496	54377	calcium channel, voltage-dependent, gamma subunit 4
Calb2	Reduced	1.10305	2.54301	0.427552	6.15673	0.875585	1.35308	1.82458	4.90221	6.56942	77.8907	12308	calbindin 2
Camk2n1	Reduced	9.56755	8.95676	9.06776	7.96868	6.14521	7.03512	6.93523	9.33582	16.0705	29.8468	66259	calcium/calmodulin-dependent protein kinase II inhibitor 1
Car2	Elevated	240.64	194.878	240.18	295.802	286.679	342.736	287.163	58.416	91.0036	147.887	12349	carbonic anhydrase 2
Car9	Elevated	43.4568	32.9362	39.4725	23.2473	21.667	29.3958	20.1871	2.39689	2.84306	1.98262	230099	carbonic anhydrase 9
Cartpt	Reduced	1.00287	1.83459	0.791323	3.53895	1.32203	1.96061	2.70582	4.69993	5.63452	49.5521	27220	CART prepropeptide
Ccdc106	Reduced	2.04576	2.39588	2.33587	2.07297	2.0103	1.89992	2.15687	3.16898	4.84684	7.94842	232821	coiled-coil domain containing 106
Ccl2	Elevated	29.2788	25.982	46.6609	17.0599	16.5743	18.4611	30.5006	3.29844	4.14066	6.06375	20296	C-C motif chemokine ligand 2
Ccl7	Elevated	4.38206	2.00408	4.77711	3.08351	4.56542	5.857	6.10864	0.414879	0.0946932	0.566578	20306	C-C motif chemokine ligand 7
Cd247	Elevated	3.52115	3.39758	4.78475	2.10002	2.95567	3.08461	2.49137	0.977547	1.21355	0.676257	12503	CD247 antigen
Cdsn	Elevated	3.49381	2.58964	4.01704	3.52479	3.4433	4.80943	4.48145	0.55502	0.506718	0.437285	386463	corneodesmosin
Celsr1	Elevated	13.6112	12.2274	14.1429	8.41193	12.3873	10.4269	6.69692	7.11264	4.70558	2.07936	12614	cadherin, EGF LAG seven-pass G-type receptor 1
Cfb	Elevated	7.25485	5.11215	5.93556	3.67442	3.30165	4.1219	3.32038	1.11013	0.465669	0.97077	14962	complement factor B
Cfi	Elevated	60.8357	39.9448	64.9327	22.2968	22.1626	29.5467	17.39	1.12323	1.42127	1.49046	12630	complement component factor i
Ch25h	Elevated	8.64936	4.62052	7.68334	3.15746	1.50245	3.40882	2.77317	1.73336	0.360923	0.996695	12642	cholesterol 25-hydroxylase
Chi3l1	Opposite	3.8341	2.22288	3.48918	46.5079	14.7421	55.9531	53.9234	9.28016	8.58256	26.1318	12654	chitinase 3 like 1
Chrdl1	Reduced	6.19975	6.90632	7.40205	5.3584	5.25947	4.93981	4.22204	15.672	23.2431	29.4713	83453	chordin-like 1
Chst15	Elevated	2.78362	2.74765	2.57842	1.53756	2.86072	2.54807	1.69913	1.52214	0.896564	0.660234	77590	carbohydrate sulfotransferase 15
Chst8	Elevated	2.58917	2.39786	3.44726	2.30966	2.48693	3.52689	4.0599	0.395495	0.256248	0.50392	68947	carbohydrate sulfotransferase 8
Cilp	Elevated	15.6514	13.6738	14.8558	10.6587	11.0081	9.79417	6.90848	1.15036	1.25496	0.942182	214425	cartilage intermediate layer protein, nucleotide pyrophosphohydrolase
Cldn10	Elevated	15.9299	13.4984	12.4751	15.1688	12.3094	12.1787	13.9174	3.18874	5.79623	8.57055	58187	claudin 10
Clstn2	Elevated	11.4555	14.4421	12.3366	8.42654	14.2786	10.4958	5.50569	4.67104	4.10223	1.77988	64085	calsyntenin 2
Col18a1	Reduced	23.6615	21.2458	27.376	7.1944	7.03354	10.9269	6.29706	64.714	48.6398	51.9425	12822	collagen, type XVIII, alpha 1
Col1a1	Elevated	4.67187	3.74062	10.9573	4.54429	4.56216	8.27744	11.432	1.23288	0.716283	0.612248	12842	collagen, type I, alpha 1
Col23a1	Reduced	7.90671	6.79983	5.81659	3.29862	2.19885	3.56069	2.0439	28.5575	18.5236	27.0319	237759	collagen, type XXIII, alpha 1
Col27a1	Elevated	7.42378	5.66246	7.2037	4.40911	4.6845	5.05102	3.38817	1.81721	1.31049	1.24287	373864	collagen, type XXVII, alpha 1
Col5a3	Elevated	2.73811	2.31603	5.41391	3.07603	3.49221	5.00646	4.59676	0.217486	0.235788	0.37126	53867	collagen, type V, alpha 3
Col6a3	Elevated	38.1657	34.6186	49.042	24.4244	26.1634	26.6177	16.7717	13.6196	13.1957	5.68757	12835	collagen, type VI, alpha 3
Col9a3	Reduced	11.1159	9.00868	10.4138	3.63869	3.00697	5.29129	3.85659	29.9651	22.3989	29.3853	12841	collagen, type IX, alpha 3
Cplx3	Reduced	1.67714	2.5777	0.879515	4.56449	1.61843	2.16751	3.18826	4.83832	6.73862	45.5208	235415	complexin 3
Cpne7	Elevated	12.8053	8.13511	7.39392	4.14702	6.0718	6.52674	4.83538	3.45469	2.42267	2.24411	102278	copine VII
Cpxm2	Elevated	25.114	19.515	26.0851	20.9176	13.6957	21.0223	21.3144	1.61087	0.967804	1.15289	55987	carboxypeptidase X, M14 family member 2
Crabp2	Elevated	3.62146	3.48619	3.72523	3.76833	2.98523	3.73449	3.72676	0.78464	0.800631	0.698198	12904	cellular retinoic acid binding protein II
Creb3l1	Reduced	6.34796	6.90791	7.57414	5.66515	6.21101	5.73494	6.5332	13.8283	15.6976	16.4942	26427	cAMP responsive element binding protein 3-like 1
Crhbp	Reduced	30.3142	29.1259	29.9605	8.20176	4.48406	13.7669	6.6901	66.2758	49.2502	74.5547	12919	corticotropin releasing hormone binding protein
Ctsc	Elevated	12.6335	8.90944	18.2652	11.9007	9.59696	19.4822	20.5531	6.44702	3.77629	3.59909	13032	cathepsin C
Ctss	Elevated	22.2619	12.6308	21.0361	13.5761	10.191	13.3766	14.3688	2.40644	1.49083	6.7653	13040	cathepsin S
Cubn	Reduced	6.02163	4.89345	7.26598	3.60991	2.68868	3.4408	1.49477	7.33594	13.6763	15.1816	65969	cubilin
Cxcl14	Elevated	25.7035	22.8123	31.428	35.3895	22.6997	24.1883	34.8257	2.07367	6.6626	13.8187	57266	C-X-C motif chemokine ligand 14
Cyb5a	Reduced	24.7553	24.8361	25.0221	22.629	21.7235	25.3541	25.2876	34.7627	50.032	70.4754	109672	cytochrome b5 type A (microsomal)
Cyp2d22	Reduced	3.90049	3.50093	3.20778	2.47356	1.77692	2.77864	1.96445	5.14002	9.37171	16.12	56448	cytochrome P450, family 2, subfamily d, polypeptide 22
Dab2	Elevated	2.58927	2.69605	2.87795	2.08113	2.68652	2.40401	1.42671	0.737782	0.823926	0.769501	13132	disabled 2, mitogen-responsive phosphoprotein
Dbp	Reduced	17.2517	17.1074	17.9547	16.2477	14.9316	16.2121	16.1361	21.7271	30.9612	55.4804	13170	D site albumin promoter binding protein
Defb9	Reduced	1.42022	2.75554	2.09187	0.111372	0.22547	0.740411	0.357642	4.89441	5.15592	3.48044	246079	defensin beta 9
Dgkg	Elevated	2.39201	2.45968	2.33993	2.20665	3.05873	3.01487	2.32321	0.843185	0.779623	0.952647	110197	diacylglycerol kinase, gamma
Dusp15	Reduced	9.388	7.64482	9.09718	7.17154	7.89257	6.59575	8.26852	24.3763	26.107	17.412	252864	dual specificity phosphatase-like 15
Ecm1	Elevated	34.9964	25.3181	47.4648	28.1103	33.0186	41.0491	55.9385	7.20675	6.2302	2.80494	13601	extracellular matrix protein 1
Ecrg4	Reduced	23.1165	24.9796	26.6753	19.6774	17.355	16.1255	18.5301	34.1487	50.3954	58.0259	78896	ECRG4 augurin precursor
Edaradd	Elevated	5.7893	4.76936	4.70168	4.54439	6.81114	5.03455	4.19427	1.78136	1.14909	0.366799	171211	EDAR associated via death domain
Eef2k	Elevated	2.72634	2.56188	3.09774	2.32136	2.34978	2.47838	1.83978	1.08647	1.21294	1.26539	13631	eukaryotic elongation factor-2 kinase
Elmod1	Reduced	26.2684	23.6006	24.2861	18.7242	15.7899	15.4471	11.6358	33.1185	52.91	70.1543	270162	ELMO/CED-12 domain containing 1
Emp2	Reduced	8.64572	7.61485	7.6275	8.10152	7.21358	8.40668	8.55728	11.8702	24.6841	30.3026	13731	epithelial membrane protein 2
Endod1	Reduced	4.22024	4.08211	4.73984	3.51932	3.5624	4.02468	4.24234	8.80458	12.9377	18.8958	71946	endonuclease domain containing 1
Enox1	Reduced	2.20351	1.95023	2.5974	1.94395	1.89587	1.81251	1.15919	3.06072	3.89018	6.3633	239188	ecto-NOX disulfide-thiol exchanger 1
Eps8l2	Reduced	2.75063	1.45343	2.4726	1.21618	0.696832	1.00249	1.00707	2.74088	5.93716	8.74649	98845	EPS8-like 2
Ero1a	Elevated	17.6489	20.4053	17.0994	10.0296	18.8688	15.5718	12.1738	8.13307	7.43385	4.93069	50527	endoplasmic reticulum oxidoreductase 1 alpha
Fam107a	Reduced	3.6476	2.59977	2.66177	1.14927	0.698001	1.42414	0.515509	14.048	9.61629	15.6929	268709	family with sequence similarity 107, member A
Fam171b	Reduced	2.06466	2.84614	1.8912	2.62738	2.13141	1.91719	1.28319	5.17935	6.47307	13.1934	241520	family with sequence similarity 171, member B
Fat4	Reduced	2.0834	2.82097	2.09832	0.853818	2.06061	1.47323	0.49069	11.1341	13.9848	10.4022	329628	FAT atypical cadherin 4
Fbln2	Elevated	20.6994	11.5632	27.9909	22.9815	27.4283	41.3457	38.6568	7.42409	4.18753	1.66707	14115	fibulin 2
Fbln7	Reduced	2.99678	3.89402	3.26387	1.71288	1.90974	2.00399	1.12932	7.18904	7.38062	9.25053	70370	fibulin 7
Fgd5	Elevated	10.5177	8.45514	11.1207	8.32299	13.7319	11.6573	7.61438	2.11944	0.680145	0.0873597	232237	FYVE, RhoGEF and PH domain containing 5
Flnc	Elevated	2.84134	1.55307	2.46713	3.72554	4.78568	4.97934	3.78698	0.602939	1.19131	1.34618	68794	filamin C, gamma
Fmod	Reduced	21.2443	22.9671	27.9241	10.364	5.44854	9.97748	9.3248	46.4745	40.8756	48.6928	14264	fibromodulin
Fn1	Elevated	6.40036	4.4619	7.76947	7.00204	8.52822	11.4196	9.83352	1.61334	1.60724	1.89159	14268	fibronectin 1
Fst	Elevated	6.74191	6.13516	7.55024	5.06626	6.27506	8.5472	12.8081	1.77864	1.93814	1.47065	14313	follistatin
Fxyd5	Elevated	3.13666	1.25913	2.67266	3.30791	3.44499	4.98429	6.06027	0.107523	0.490828	0.753018	18301	FXYD domain-containing ion transport regulator 5
Fzd2	Elevated	9.32931	9.87505	9.70327	6.73673	8.99971	7.70085	7.18935	5.33559	4.43221	1.60693	57265	frizzled class receptor 2
Gal	Elevated	71.8265	29.5386	57.901	97.7272	114.456	132.49	176.818	0.474439	1.15507	1.68347	14419	galanin and GMAP prepropeptide
Gdf11	Elevated	17.0533	15.9619	17.7933	13.0253	16.8824	14.7534	10.9254	8.35353	8.00364	4.14753	14561	growth differentiation factor 11
Gfap	Elevated	36.2844	38.227	40.7648	40.745	32.8393	33.2057	35.9856	12.991	9.23609	8.01311	14580	glial fibrillary acidic protein
Gja1	Reduced	31.6815	38.8944	34.8067	17.0761	24.9389	18.7278	14.822	165.628	167.812	158.966	14609	gap junction protein, alpha 1
Gjb2	Elevated	1.92939	2.00325	1.97068	2.07015	2.46803	2.53407	2.54421	0.0172794	0.126205	0.116173	14619	gap junction protein, beta 2
Gjb3	Elevated	2.42692	1.94	3.06666	2.8357	2.42733	4.2295	5.94852	0.0214454	0.0195791	0	14620	gap junction protein, beta 3
Gldc	Reduced	20.0916	18.9051	16.9975	12.9372	14.8192	14.4151	10.2342	38.6065	29.5786	45.5117	104174	glycine decarboxylase
Glns-ps1	Reduced	5.66657	5.86965	5.02934	3.42795	2.14804	3.48817	2.06764	8.43058	8.11671	28.2628	14646	glutamine synthetase pseudogene 1
Glul	Reduced	70.5759	62.2964	64.8389	41.9907	29.8523	42.5652	30.4647	110.832	116.52	378.428	14645	glutamate-ammonia ligase
Glycam1	Elevated	456.134	277.634	377.444	576.931	558.392	582.887	813.911	48.8667	53.1739	24.9431	14663	glycosylation dependent cell adhesion molecule 1
Gm16574	Elevated	6.20996	6.3617	6.30643	3.74971	6.85183	4.3012	1.87656	1.7011	2.20434	1.24513	100417422	RAN GTPase activating protein 1 pseudogene
Gm22988	Elevated	9.35835	3.80035	5.56761	3.07201	7.25576	6.07828	7.12469	2.01929	2.37029	1.45458	115487892	predicted gene, 22988
Gm266	Elevated	4.97822	4.98456	5.3689	3.61055	5.25179	3.68839	3.15029	0.410269	0.343351	0	212539	predicted gene 266
Gm32016	Elevated	12.1282	13.2082	12.7678	9.87656	17.6451	11.5848	7.13837	1.62659	1.05949	1.36698	102634433	predicted gene, 32016
Gm33088	Reduced	1.9331	2.38676	2.72467	1.3781	2.58069	1.24338	2.13894	4.58102	6.30896	6.26421	102635851	predicted gene, 33088
Gm36169	Reduced	4.91047	3.02282	4.60389	1.93544	1.16324	2.12535	2.13646	21.7752	16.209	16.696	102639986	predicted gene, 36169
Gm36277	Elevated	5.76335	5.3168	4.88092	4.55365	6.55155	4.39762	3.77894	1.03777	0.342138	0.0242262	102640138	predicted gene, 36277
Gm40376	Elevated	15.6884	9.76072	13.3897	18.4978	16.2395	13.9877	15.859	1.23483	0.946989	0.08302	105244841	predicted gene, 40376
Gm4949	Reduced	5.78137	5.864	5.42478	3.90523	2.45361	3.22931	2.27029	9.18048	8.79713	33.7941	240219	glutamate-ammonia ligase (glutamine synthetase) pseudogene
Gm5148	Elevated	9.18263	8.4077	9.32808	9.49667	10.4422	8.84637	7.63215	2.70094	4.02657	5.68902	381438	predicted gene 5148
Gm5176	Elevated	4.15615	3.46527	2.74298	3.83175	3.87866	4.20381	2.19221	1.56332	1.90303	1.43894	382421	high mobility group box 2 pseudogene
Gm9991	Elevated	18.4723	14.9285	18.0057	16.9056	14.2821	11.6703	13.0984	6.76431	9.02591	5.63611	433332	predicted gene 9991
Gnao1	Reduced	3.07084	3.14587	2.33296	4.23826	2.1857	2.35947	2.01918	4.81201	4.69052	18.2018	14681	guanine nucleotide binding protein, alpha O
Gng13	Reduced	2.07591	2.6505	2.02458	7.56186	1.59467	2.3191	2.86674	6.74578	8.99495	70.5657	64337	guanine nucleotide binding protein (G protein), gamma 13
Got1	Reduced	3.73706	3.43762	3.48226	4.16033	3.32729	3.6623	3.1299	4.44477	5.16833	17.8684	14718	glutamic-oxaloacetic transaminase 1, soluble
Gpc1	Elevated	28.0027	25.4138	27.6941	18.6521	26.5595	24.0143	23.2081	10.9874	9.83409	7.70381	14733	glypican 1
Gpm6a	Reduced	4.27679	5.46122	4.10158	5.34187	2.1839	3.35923	2.32051	9.47911	7.36297	31.2853	234267	glycoprotein m6a
Gpnmb	Elevated	5.77934	5.61136	7.01587	8.25416	10.4147	11.191	15.8438	3.68349	1.1805	2.52031	93695	glycoprotein (transmembrane) nmb
Gpx3	Reduced	38.0026	28.0503	23.2439	13.1462	6.4806	17.6353	18.0228	102.052	89.4206	204.022	14778	glutathione peroxidase 3
Gstt1	Reduced	10.5329	7.37038	10.6751	6.83796	4.6944	6.33346	5.32654	14.3425	19.6414	37.763	14871	glutathione S-transferase, theta 1
H19	Elevated	10.1224	10.237	5.59061	4.15687	5.20262	7.804	9.9167	0.326799	0.497264	0.244125	14955	H19, imprinted maternally expressed transcript
Hbegf	Reduced	7.69304	5.13072	10.4341	6.8606	8.10725	9.49348	10.5669	14.0448	19.2737	27.9573	15200	heparin-binding EGF-like growth factor
Hes1	Reduced	29.9244	25.2544	34.5587	16.9535	40.3529	18.3479	28.2995	60.7424	41.3273	68.1396	15205	hes family bHLH transcription factor 1
Hes5	Reduced	6.26649	4.48348	4.10456	5.01775	8.17603	4.39033	4.97521	10.0108	14.9589	21.3232	15208	hes family bHLH transcription factor 5
Hip1	Elevated	13.8373	13.4107	14.9065	9.05421	15.011	11.9433	7.55533	6.66841	5.90327	3.3738	215114	huntingtin interacting protein 1
Hmgcs2	Reduced	81.2413	65.5461	70.617	32.2868	48.4964	38.5821	27.4206	110.067	206.72	232.245	15360	3-hydroxy-3-methylglutaryl-Coenzyme A synthase 2
Hpn	Elevated	3.50828	4.0294	3.62422	3.37138	4.36371	4.11172	3.49045	0.539747	0.284293	0.0872311	15451	hepsin
Hs3st5	Elevated	2.62256	2.65376	3.1786	3.64251	3.97534	3.60588	4.0895	0.855663	0.976496	2.0337	319415	heparan sulfate (glucosamine) 3-O-sulfotransferase 5
Hsd17b11	Reduced	4.15033	3.92964	3.36755	2.34333	1.38368	1.93703	1.7419	7.55491	5.06704	12.0407	114664	hydroxysteroid (17-beta) dehydrogenase 11
Hunk	Reduced	5.19907	5.0912	5.5128	2.72692	3.77043	3.29431	2.29059	11.0885	9.72272	9.85947	26559	hormonally upregulated Neu-associated kinase
Icam1	Elevated	5.26583	4.10562	6.02426	2.33172	2.59195	3.93991	2.92465	1.17672	0.882995	1.78817	15894	intercellular adhesion molecule 1
Igdcc4	Elevated	8.05985	8.82904	8.49528	6.4313	9.6273	8.21899	5.00127	4.50383	3.56743	2.88768	56741	immunoglobulin superfamily, DCC subclass, member 4
Igf2r	Elevated	18.6584	17.9863	18.8233	12.8894	20.0138	18.3896	12.3121	5.63851	7.56879	5.68082	16004	insulin-like growth factor 2 receptor
Igfbp3	Elevated	1.90905	0.925238	2.58233	2.33723	6.71714	6.61568	6.79902	0.475094	0.188586	0.303791	16009	insulin-like growth factor binding protein 3
Igfbp4	Reduced	17.9125	13.0877	18.3224	6.62916	4.53493	8.68252	6.53607	27.4455	28.4376	50.9865	16010	insulin-like growth factor binding protein 4
Igsf10	Elevated	3.38675	3.20962	3.62411	1.70263	3.1098	2.50152	1.3534	0.844475	0.94682	0.48143	242050	immunoglobulin superfamily, member 10
Il3ra	Elevated	6.66056	6.77258	7.11161	4.50977	6.30286	5.10982	7.00157	2.80656	3.2713	2.51892	16188	interleukin 3 receptor, alpha chain
Insig1	Reduced	21.5164	24.3039	20.7398	16.5526	31.8618	22.0933	20.6985	57.7604	43.1235	49.649	231070	insulin induced gene 1
Ip6k3	Elevated	2.85523	3.27638	3.43081	2.27102	2.89781	2.56696	2.92739	0.810972	0.674582	0.651247	271424	inositol hexaphosphate kinase 3
Islr	Elevated	361.54	387.679	434.91	240.363	313.113	271.853	260.225	151.021	171.475	74.6029	26968	immunoglobulin superfamily containing leucine-rich repeat
Ism2	Reduced	2.67403	2.35337	2.42535	0.754896	0.40754	1.18296	0.767649	8.2796	4.32315	6.68411	217738	isthmin 2
Itga2	Elevated	2.48142	2.14973	1.83245	1.69178	3.60997	3.0399	2.55986	0.888457	0.666099	0.39558	16398	integrin alpha 2
Itga7	Elevated	4.50666	2.95201	6.31363	4.38798	4.22603	5.64163	5.53317	0.874582	0.991562	0.955975	16404	integrin alpha 7
Itprid2	Reduced	2.678	2.57284	2.96935	2.2718	2.45371	2.9806	2.22494	4.76361	5.78869	6.7868	70599	ITPR interacting domain containing 2
Jag1	Elevated	21.4753	18.0533	21.3828	14.4159	24.6975	20.3306	10.8475	12.061	10.0791	4.81475	16449	jagged 1
Jak3	Elevated	14.6303	11.5479	15.478	9.44839	11.9756	10.1047	8.45223	2.23715	2.61805	2.03392	16453	Janus kinase 3
Kcnab1	Reduced	2.36281	2.39871	2.48211	2.35843	2.21835	2.58446	1.8021	3.09095	4.65846	8.69999	16497	potassium voltage-gated channel, shaker-related subfamily, beta member 1
Kcnab2	Reduced	1.68308	1.982	2.27879	2.24099	1.51228	1.74532	1.53542	2.63884	3.06452	11.4269	16498	potassium voltage-gated channel, shaker-related subfamily, beta member 2
Kcne1	Elevated	7.83735	9.20364	8.28083	7.60357	9.41351	7.78019	7.34855	4.75855	4.73613	1.75915	16509	potassium voltage-gated channel, Isk-related subfamily, member 1
Kcnk1	Reduced	4.79981	4.537	4.93966	3.26584	3.72332	3.08882	3.30038	9.60017	10.2881	13.6195	16525	potassium channel, subfamily K, member 1
Khdrbs3	Reduced	4.52123	3.37118	3.92642	4.13341	1.97616	3.27348	4.19387	7.25201	6.80095	29.7588	13992	KH domain containing, RNA binding, signal transduction associated 3
Klhl29	Elevated	10.6852	9.41073	12.5026	8.70866	10.7372	10.0343	6.85284	1.54419	1.22147	1.70389	208439	kelch-like 29
Klhl8	Reduced	2.58574	2.63787	2.83678	2.46119	2.26286	2.59264	2.68051	4.16609	3.72612	8.5799	246293	kelch-like 8
Kng2	Elevated	4.82608	4.68415	5.11059	1.25369	2.40974	2.02012	2.91011	0.0793653	0.0724582	0.0266793	385643	kininogen 2
Krt17	Elevated	1.49332	1.45652	2.13539	3.67929	3.43599	3.5845	5.99647	0.213985	0.561666	0.247269	16667	keratin 17
Krt4	Elevated	18.0427	13.786	19.1182	8.08832	10.5491	8.86351	10.0638	3.66127	5.26287	2.88052	16682	keratin 4
Lama3	Reduced	2.69774	2.57119	3.15535	3.2135	2.58913	2.44685	1.32427	12.2155	20.8476	21.182	16774	laminin, alpha 3
Lamc2	Elevated	6.0207	5.65255	6.67093	3.20013	4.58432	4.67781	4.81799	1.73246	1.74629	1.51524	16782	laminin, gamma 2
Lbp	Elevated	6.44168	9.99862	9.07815	2.51114	3.2808	4.47862	3.07865	0.361931	0.390511	0.442422	16803	lipopolysaccharide binding protein
Ldhb	Reduced	8.43573	10.6596	10.6477	9.55526	4.72165	6.8196	5.90082	30.5496	34.3765	82.5094	16832	lactate dehydrogenase B
Lhx2	Reduced	3.71633	2.6365	2.77589	1.86172	0.853755	1.51414	1.47534	6.18924	4.43371	10.3931	16870	LIM homeobox protein 2
Litaf	Elevated	29.7603	23.6291	30.4817	21.957	25.9867	27.0861	24.9537	11.8048	9.9002	7.29633	56722	LPS-induced TN factor
Lrig1	Reduced	6.44124	6.86334	6.92092	5.87596	6.77124	5.90161	5.40209	15.0845	17.4287	15.9207	16206	leucine-rich repeats and immunoglobulin-like domains 1
Lrrc75a	Elevated	10.0502	9.08561	11.6867	6.96623	9.39765	9.1862	8.78733	4.07081	4.38258	4.21813	192976	leucine rich repeat containing 75A
Lrrn1	Reduced	2.08597	2.52547	2.26068	1.12869	0.953747	1.15584	0.998052	8.54905	4.40233	4.70298	16979	leucine rich repeat protein 1, neuronal
Lrrtm3	Elevated	7.56641	8.24949	8.48622	6.59381	9.63883	6.65316	6.96591	2.99794	2.40229	1.22348	216028	leucine rich repeat transmembrane neuronal 3
Ltbp4	Elevated	2.60824	2.11301	2.28209	1.97956	3.33562	2.81155	2.55426	0.916517	0.855212	1.11005	108075	latent transforming growth factor beta binding protein 4
Mal2	Elevated	10.6159	7.92774	10.8737	8.50198	5.40568	8.07458	6.74017	2.35018	0.997657	0.91835	105853	mal, T cell differentiation protein 2
Man1a	Elevated	2.99548	3.38335	3.55233	2.30706	2.50515	2.74218	1.87084	1.19743	0.7408	1.47637	17155	mannosidase 1, alpha
Map3k21	Reduced	2.19096	2.0443	2.23405	1.48933	1.50756	1.6051	1.06049	4.31961	5.10947	4.21887	234878	mitogen-activated protein kinase kinase kinase 21
Mcam	Elevated	3.99904	4.1203	4.51122	2.54123	4.36751	4.06697	3.20633	1.88873	1.56861	1.08549	84004	melanoma cell adhesion molecule
Meg3	Elevated	18.5977	14.3602	16.7236	16.6553	20.7903	19.7414	13.5979	1.8242	1.69764	7.55478	17263	maternally expressed 3
Megf10	Elevated	3.32415	3.74836	3.53561	3.53726	4.93631	4.95296	3.14565	0.751851	0.41387	1.5657	70417	multiple EGF-like-domains 10
Megf6	Elevated	19.6418	20.2277	21.779	10.7077	20.2719	14.1986	10.1549	4.1557	3.98243	1.03569	230971	multiple EGF-like-domains 6
Mgll	Reduced	3.72101	3.21026	4.64196	3.83868	2.98953	3.44391	3.88154	7.54978	6.37542	16.07	23945	monoglyceride lipase
Mia	Reduced	3.31636	3.28158	2.63517	1.49537	1.44786	1.2967	1.73985	8.05886	10.635	11.4519	12587	MIA SH3 domain containing
Mical2	Elevated	3.35483	2.22028	3.10282	2.51378	2.86084	3.14764	2.64569	0.716067	0.94631	1.29333	320878	microtubule associated monooxygenase, calponin and LIM domain containing 2
Mmp2	Elevated	6.4655	5.78451	8.13246	5.64927	6.53368	9.56133	10.8872	3.15049	2.6159	1.42734	17390	matrix metallopeptidase 2
Mmp24os1	Reduced	3.90366	3.82549	3.51346	4.02106	2.20583	2.61165	3.63775	6.69431	8.43363	19.3343	613262	matrix metallopeptidase 24 opposite strand transcript 1
Mt1	Reduced	5.18174	6.52525	2.69408	6.3003	4.21207	4.56422	11.2608	47.1202	37.2916	49.7563	17748	metallothionein 1
Mtfp1	Reduced	2.64905	2.24754	2.1145	2.90476	1.97803	2.35747	1.80905	4.52296	4.67266	15.2293	67900	mitochondrial fission process 1
Myl9	Elevated	176.72	140.463	200.579	114.354	124.925	129.233	105.04	23.4053	27.7621	23.2629	98932	myosin, light polypeptide 9, regulatory
Nampt	Elevated	29.5476	22.8111	26.8891	23.941	36.388	33.8174	28.1695	7.85665	8.60749	8.51442	59027	nicotinamide phosphoribosyltransferase
Nap1l5	Reduced	1.83669	1.92626	1.23143	4.20414	1.39883	1.7376	2.31259	5.21989	5.46644	30.9655	58243	nucleosome assembly protein 1-like 5
Nbl1	Reduced	17.651	15.2471	17.1311	9.72394	7.24752	9.91614	9.95509	49.8037	62.1347	88.0207	17965	NBL1, DAN family BMP antagonist
ND6	Elevated	19.8665	26.2202	20.3629	14.4899	17.8308	35.5505	12.2409	8.404	11.6185	7.73533	NA	NULL
Ndufa4l2	Elevated	136.621	87.2815	113.155	75.2961	48.8792	72.605	53.0584	20.4454	33.4474	23.6066	407790	Ndufa4, mitochondrial complex associated like 2
Necab2	Reduced	7.98693	5.41194	3.69297	8.20261	4.11933	4.61981	2.9948	31.0787	20.8185	33.5099	117148	N-terminal EF-hand calcium binding protein 2
Nfkbie	Elevated	7.12146	5.59671	8.04187	4.15817	5.05089	5.02617	4.98508	1.78904	2.4889	2.24809	18037	nuclear factor of kappa light polypeptide gene enhancer in B cells inhibitor, epsilon
Ngfr	Elevated	64.9775	63.6667	68.4273	52.0574	70.2851	61.5694	57.8991	29.391	28.5686	30.6806	18053	nerve growth factor receptor (TNFR superfamily, member 16)
Niban1	Reduced	8.35465	6.78343	7.54428	3.74485	3.41162	4.0793	2.71488	23.7653	17.1907	21.3962	63913	niban apoptosis regulator 1
Nmb	Elevated	4.03067	3.32147	2.63313	2.71686	3.39721	3.59216	3.07924	1.20057	1.80855	1.56388	68039	neuromedin B
Notum	Reduced	2.34172	1.21159	2.23266	0.823188	0.854632	1.0825	0.847263	10.0371	4.72294	6.05651	77583	notum palmitoleoyl-protein carboxylesterase
Nr1d1	Reduced	10.8321	9.03515	10.6148	9.83454	7.85125	8.97594	6.10436	18.6929	26.7127	56.2073	217166	nuclear receptor subfamily 1, group D, member 1
Nrp2	Elevated	3.86632	2.89729	3.45042	2.41464	2.77959	4.13389	2.99763	1.37068	0.803132	1.97287	18187	neuropilin 2
Nt5e	Elevated	5.02484	4.54514	5.65979	4.29394	4.68005	6.39584	6.51418	0.974676	0.879259	1.05315	23959	5' nucleotidase, ecto
Ntn4	Reduced	6.01834	5.31135	6.19719	6.78874	5.29318	5.7214	6.4157	11.8021	25.1992	39.8474	57764	netrin 4
Ntng2	Elevated	19.1719	15.0181	18.0508	12.32	21.2566	16.4682	15.7511	5.41917	6.03167	3.70146	171171	netrin G2
Ntrk2	Reduced	2.47095	2.39172	2.40019	1.00726	0.601104	1.19102	0.792549	6.56448	4.37954	6.21794	18212	neurotrophic tyrosine kinase, receptor, type 2
Nxpe4	Elevated	18.8144	21.5727	24.3133	16.1072	23.2238	20.7943	15.1391	6.83467	5.38313	3.14136	244853	neurexophilin and PC-esterase domain family, member 4
Nxph4	Elevated	116.265	89.3244	98.8408	79.5383	77.4154	87.7258	76.4461	28.1478	42.9964	45.8518	104080	neurexophilin 4
Ociad2	Reduced	4.29515	4.14254	4.64606	3.20174	1.67993	2.12018	2.51537	10.8235	5.74158	8.20591	433904	OCIA domain containing 2
Ogfrl1	Reduced	6.00681	5.91461	5.33962	4.25151	3.4842	4.19584	3.27955	8.57562	8.56865	16.0257	70155	opioid growth factor receptor-like 1
Olfml3	Elevated	370.966	372.442	406.326	194.428	278.124	222.589	210.915	102.557	82.2283	35.111	99543	olfactomedin-like 3
Opalin	Elevated	2.43738	1.03884	1.1306	3.85404	4.97961	5.62436	8.30116	0	0	0	226115	oligodendrocytic myelin paranodal and inner loop protein
Optc	Reduced	31.4528	39.4809	47.5371	11.7089	7.29731	16.7911	9.62626	146.357	82.2659	69.8261	269120	opticin
Osmr	Elevated	7.39141	6.57077	8.26364	5.55174	6.28537	7.0262	4.35886	0.869272	1.36607	2.29938	18414	oncostatin M receptor
P2rx6	Reduced	6.60413	6.35237	7.02787	4.03323	4.9722	3.75596	3.02374	14.1826	18.8089	20.8657	18440	purinergic receptor P2X, ligand-gated ion channel, 6
P3h2	Elevated	34.4773	43.7889	42.465	21.4781	36.3813	27.0183	22.0385	12.978	11.2196	3.14779	210530	prolyl 3-hydroxylase 2
Pacsin1	Reduced	3.66791	4.10911	3.34947	5.98828	3.09248	3.17158	3.22671	5.53009	6.57851	31.155	23969	protein kinase C and casein kinase substrate in neurons 1
Pals2	Elevated	24.5232	20.0659	24.2001	24.8717	26.6572	26.2144	27.9918	11.4105	8.5449	8.50929	56524	protein associated with LIN7 2, MAGUK family member
Pcp4l1	Reduced	28.5339	30.3681	35.8178	25.8165	31.6292	22.118	31.4677	49.4785	90.4172	93.1817	66425	Purkinje cell protein 4-like 1
Pdyn	Reduced	5.16789	4.641	4.42118	2.4605	2.98874	3.8901	2.60277	9.60618	8.59149	24.6439	18610	prodynorphin
Pdzd2	Reduced	1.90212	2.01614	2.21184	1.17478	1.67293	1.36422	0.891683	5.00631	5.76272	4.4753	68070	PDZ domain containing 2
Peg3	Elevated	32.9445	34.8502	34.3001	23.4052	42.7947	33.6113	18.6886	5.99834	5.20217	4.26872	18616	paternally expressed 3
Penk	Reduced	12.827	14.5659	21.8472	7.47463	2.81095	8.43953	6.93582	57.8115	60.6842	127.126	18619	preproenkephalin
Phldb2	Elevated	3.12697	2.44986	3.32718	2.0745	2.62435	2.48181	1.56695	1.09583	1.1866	0.730129	208177	pleckstrin homology like domain, family B, member 2
Piezo2	Elevated	12.281	11.2343	13.5415	9.40294	12.2899	11.1467	6.46519	2.57504	3.87605	4.3986	667742	piezo-type mechanosensitive ion channel component 2
Pik3ip1	Reduced	4.84834	5.62784	5.36158	4.25671	3.79309	4.38612	4.04626	7.44494	11.4467	15.2993	216505	phosphoinositide-3-kinase interacting protein 1
Plagl2	Elevated	11.401	10.0402	12.462	9.24499	12.9745	11.0983	7.25413	5.14734	6.8667	3.4671	54711	pleiomorphic adenoma gene-like 2
Plbd1	Elevated	2.49976	2.29032	2.81259	2.12363	2.17719	1.6678	1.92345	1.45727	0.952318	0.683244	66857	phospholipase B domain containing 1
Plekha7	Reduced	2.17888	2.1323	2.46051	1.47977	1.46793	1.63305	1.26401	3.88518	4.17731	4.857	233765	pleckstrin homology domain containing, family A member 7
Plpp1	Reduced	5.64645	5.91176	6.40067	4.46964	6.23684	4.91938	6.70706	11.8853	25.1613	33.2682	19012	phospholipid phosphatase 1
Plxnd1	Elevated	4.91399	3.69534	4.61026	3.58232	5.14007	5.82555	4.07254	2.23755	1.66336	0.803846	67784	plexin D1
Podxl2	Reduced	33.0914	27.2555	29.1296	23.6247	21.2962	21.6837	25.1118	63.6912	51.7463	85.1575	319655	podocalyxin-like 2
Pole2	Elevated	2.076	2.46321	2.52235	1.56535	2.34508	2.00699	1.72584	1.0407	1.15948	0.459536	18974	polymerase (DNA directed), epsilon 2 (p59 subunit)
Postn	Elevated	3.12844	2.90282	2.96376	2.511	1.38043	2.55952	4.17074	1.07325	0.768291	0.768715	50706	periostin, osteoblast specific factor
Prdx6	Reduced	40.523	37.3577	37.382	30.613	28.1017	29.9258	28.0689	60.9672	93.7788	167.045	11758	peroxiredoxin 6
Prkch	Elevated	3.44968	2.58378	3.53121	2.25657	2.54027	2.74859	2.44796	1.06044	1.13472	1.59073	18755	protein kinase C, eta
Prkcq	Reduced	6.84034	6.58019	7.24957	3.13218	4.16725	3.67832	2.64003	11.1907	15.851	14.9906	18761	protein kinase C, theta
Prrt4	Reduced	11.0331	10.6716	10.6184	8.30422	9.85051	7.73616	6.76276	26.0035	34.8422	28.1524	101359	proline-rich transmembrane protein 4
Ptgds	Reduced	266.296	224.215	250.168	238.061	190.287	196.547	283.563	924.632	755.818	1132.29	19215	prostaglandin D2 synthase (brain)
Ptp4a3	Elevated	17.0474	17.2296	17.4226	13.5427	17.2065	16.747	17.7654	8.10378	5.99569	7.14649	19245	protein tyrosine phosphatase 4a3
Ptpn13	Reduced	3.00454	2.94264	3.66977	2.09202	2.92413	2.54486	1.7057	4.52413	6.09029	7.60414	19249	protein tyrosine phosphatase, non-receptor type 13
Pxdc1	Elevated	6.83379	5.36362	7.04759	6.11067	7.82389	6.20074	7.06656	0.450851	0.841938	1.05057	66895	PX domain containing 1
Pxmp2	Reduced	1.65982	2.22699	2.61706	1.62149	2.88072	1.69712	1.66482	3.95262	5.03846	7.64633	19301	peroxisomal membrane protein 2
R3hdml	Reduced	129.395	149.2	146.699	207.424	231.602	144.818	281.926	685.034	735.613	834.423	100043899	R3H domain containing-like
Rap1gap	Reduced	3.80974	3.36748	3.34939	4.52475	2.22045	2.77089	2.35581	4.7805	6.20409	17.1053	110351	Rap1 GTPase-activating protein
Rap2b	Elevated	64.5086	58.4065	71.7562	40.8605	54.8305	52.8375	35.1632	19.2308	26.259	17.1098	74012	RAP2B, member of RAS oncogene family
Rarres2	Reduced	19.574	9.78923	13.8868	8.35364	4.33312	9.63095	10.4544	29.7382	24.4137	64.113	71660	retinoic acid receptor responder (tazarotene induced) 2
Rax	Reduced	8.60008	6.77642	6.52865	3.26895	1.98985	5.01354	3.30999	15.0579	12.4295	22.5482	19434	retina and anterior neural fold homeobox
Rcan1	Reduced	44.1997	42.4055	46.4023	42.746	50.4023	43.5009	43.1066	66.1979	103.499	119.73	54720	regulator of calcineurin 1
Rerg	Elevated	2.06386	1.51378	2.03923	2.27331	2.55682	2.26564	1.51711	0.790631	1.11161	0.730889	232441	RAS-like, estrogen-regulated, growth-inhibitor
Rgma	Reduced	2.94563	2.30481	2.97604	1.83658	2.06988	2.0949	2.07737	3.78701	5.9799	9.29675	244058	repulsive guidance molecule family member A
Rhoj	Reduced	8.59911	5.67829	7.06286	2.48574	1.72493	2.77652	1.74038	15.943	11.6283	13.4724	80837	ras homolog family member J
Rian	Elevated	22.2455	19.6159	19.6956	17.352	28.3405	28.3975	22.5155	2.01672	2.01051	8.41578	75745	RNA imprinted and accumulated in nucleus
Rlbp1	Reduced	2.9616	3.5142	2.27004	6.70969	2.61922	4.13833	2.56591	8.44428	10.4866	63.4552	19771	retinaldehyde binding protein 1
Rnd2	Reduced	5.77781	5.62692	5.6729	7.40455	4.47035	6.73093	9.05821	10.1913	11.6168	27.2217	11858	Rho family GTPase 2
Rnf152	Elevated	13.4536	12.2416	14.029	5.96651	10.3647	9.35086	4.6286	2.6122	2.34526	2.36945	320311	ring finger protein 152
Ror2	Elevated	2.6503	2.74655	2.82578	2.24792	2.94965	3.03984	1.82199	0.813075	0.475842	0.762148	26564	receptor tyrosine kinase-like orphan receptor 2
Rspo1	Reduced	32.6517	30.5497	26.6619	27.3859	30.305	28.7153	28.234	60.2695	101.132	115.935	192199	R-spondin 1
Rtn1	Reduced	2.23663	1.96969	1.85327	2.93547	1.36079	1.90016	1.3603	3.07702	6.11548	16.8731	104001	reticulon 1
S100a1	Reduced	16.4087	13.2883	17.8361	16.6038	12.0744	16.1676	22.0077	29.5169	34.4713	53.5853	20193	S100 calcium binding protein A1
Sap30	Elevated	18.6037	15.1096	17.8597	15.3945	17.5147	17.8528	16.3763	8.06424	7.95141	7.65066	60406	sin3 associated polypeptide
Sbk1	Reduced	2.37282	2.27521	2.06605	2.24501	2.03365	1.86323	1.94124	3.09953	2.85059	8.05711	104175	SH3-binding kinase 1
Sbno2	Elevated	14.415	9.82797	13.473	8.8641	11.9606	10.8857	9.15494	2.36972	2.46629	2.44797	216161	strawberry notch 2
Sbspon	Reduced	5.46276	4.75293	4.95979	5.82205	5.74396	3.88585	4.4658	17.8675	20.9358	33.4871	226866	somatomedin B and thrombospondin, type 1 domain containing
Scara3	Elevated	13.5844	13.5997	15.6515	8.91702	12.4275	11.8068	10.0587	2.96123	2.24317	3.89857	219151	scavenger receptor class A, member 3
Scd1	Reduced	2.18995	2.25523	1.53696	1.35659	1.77435	2.20763	1.53369	3.04012	6.46844	9.03601	20249	stearoyl-Coenzyme A desaturase 1
Scg2	Reduced	2.13993	2.67866	1.36459	6.34701	1.68494	2.00503	3.25935	5.21535	6.90552	44.5345	20254	secretogranin II
Scgn	Reduced	2.28995	2.69627	1.58247	3.1092	2.08779	2.42664	2.76796	3.69435	4.05374	18.949	214189	secretagogin, EF-hand calcium binding protein
Scube1	Elevated	57.038	49.9216	61.2123	18.6376	31.1335	30.7423	15.5838	12.9592	11.9569	2.5837	64706	signal peptide, CUB domain, EGF-like 1
Sdc3	Elevated	49.5686	41.2501	45.8316	33.1938	42.621	37.4204	33.8631	13.017	10.2479	10.3967	20970	syndecan 3
Sdk2	Elevated	10.6357	10.3327	10.35	7.60664	12.041	9.38681	4.72807	5.64092	4.6161	2.2999	237979	sidekick cell adhesion molecule 2
Selenbp1	Reduced	12.6102	11.4538	11.0084	7.81037	11.0507	9.6202	9.81227	18.9826	28.2691	33.2317	20341	selenium binding protein 1
Selenop	Reduced	9.41035	9.16197	11.7641	4.83654	4.94622	5.16166	6.24455	29.9656	30.8116	44.9044	20363	selenoprotein P
Sema3d	Reduced	1.52692	2.12866	2.20847	0.953477	1.59362	0.995046	0.907873	3.7417	4.70494	5.11312	108151	sema domain, immunoglobulin domain (Ig), short basic domain, secreted, (semaphorin) 3D
Serpina3g	Elevated	1.82321	1.60619	2.48298	2.00936	2.58157	2.33039	2.19221	0.108857	0.0795066	0.237856	20715	serine (or cysteine) peptidase inhibitor, clade A, member 3G
Serpina3h	Elevated	24.8608	21.8438	29.6906	34.7971	34.4407	46.2772	50.5417	3.76714	2.97702	6.60411	546546	serine (or cysteine) peptidase inhibitor, clade A, member 3H
Serpina3i	Elevated	1.79556	1.67518	3.09487	2.6064	2.85058	4.13985	4.12076	0.236309	0.138692	0.383002	628900	serine (or cysteine) peptidase inhibitor, clade A, member 3I
Serpina3m	Elevated	3.1906	2.5934	3.46862	2.64266	3.48427	3.81745	3.77959	0.12512	0.137077	0.0841202	20717	serine (or cysteine) peptidase inhibitor, clade A, member 3M
Serpina3n	Elevated	517.787	396.698	560.131	526.193	526.352	713.533	663.134	32.4747	24.0826	36.9024	20716	serine (or cysteine) peptidase inhibitor, clade A, member 3N
Sesn1	Reduced	11.723	14.0842	12.6605	11.0625	10.9186	11.6493	9.73792	18.2755	29.2584	30.111	140742	sestrin 1
Sgk1	Reduced	2.54003	2.01808	2.62933	2.775	2.14487	3.42699	2.67621	14.9255	16.1531	28.0757	20393	serum/glucocorticoid regulated kinase 1
Sh3bp2	Elevated	4.49616	2.89172	4.67955	3.75972	3.19089	4.22717	3.43032	1.22731	1.90701	1.6364	24055	SH3-domain binding protein 2
Sh3gl2	Reduced	1.57579	2.20645	1.4864	2.91646	1.22023	1.67422	1.58172	3.38862	5.04062	19.0016	20404	SH3-domain GRB2-like 2
Shc2	Elevated	9.02764	5.33297	7.44307	10.3956	12.5295	11.632	10.8388	1.60454	1.13937	2.74978	216148	SHC (Src homology 2 domain containing) transforming protein 2
Shisa2	Reduced	5.01075	4.01248	4.33233	1.80453	1.62499	2.49283	1.32954	17.931	6.64224	7.22388	219134	shisa family member 2
Slc13a4	Reduced	8.75423	7.74181	5.63763	2.79762	1.1981	3.1475	1.25544	24.1527	15.1765	26.269	243755	solute carrier family 13 (sodium/sulfate symporters), member 4
Slc14a1	Elevated	6.13456	3.57072	9.92477	12.1435	3.67082	8.25538	9.21553	0.270346	0.237326	2.25451	108052	solute carrier family 14 (urea transporter), member 1
Slc18b1	Reduced	2.27318	2.18759	2.33787	1.35477	1.87659	1.45596	1.36112	3.26747	5.46496	7.1913	76306	solute carrier family 18, subfamily B, member 1
Slc1a3	Reduced	2.71312	2.47967	1.78248	5.07192	1.76919	2.65799	2.20241	5.54695	5.65598	21.2393	20512	solute carrier family 1 (glial high affinity glutamate transporter), member 3
Slc24a3	Reduced	7.94265	9.20148	7.81294	7.36919	7.17533	5.85521	4.99062	14.3125	16.7178	33.4953	94249	solute carrier family 24 (sodium/potassium/calcium exchanger), member 3
Slc30a10	Elevated	2.53466	3.30076	2.27922	2.38138	3.96428	2.7356	2.72487	1.08191	1.18921	0.221327	226781	solute carrier family 30, member 10
Slc6a13	Reduced	2.73261	2.02547	1.30329	0.527347	0.406707	1.07322	0.37632	12.6204	13.6146	26.0635	14412	solute carrier family 6 (neurotransmitter transporter, GABA), member 13
Slc6a15	Reduced	3.28991	5.49845	3.85151	1.80826	3.00645	2.0741	1.79533	17.807	13.6241	5.41848	103098	solute carrier family 6 (neurotransmitter transporter), member 15
Slc6a6	Reduced	88.4974	88.3038	90.8138	45.1526	42.5157	59.349	33.468	212.006	130.557	232.242	21366	solute carrier family 6 (neurotransmitter transporter, taurine), member 6
Slc6a9	Reduced	9.52485	8.73183	9.3349	5.58846	3.85613	4.72728	3.32759	20.8357	17.3864	30.7663	14664	solute carrier family 6 (neurotransmitter transporter, glycine), member 9
Slc7a4	Reduced	9.89629	9.90529	10.5804	7.74802	10.3116	8.12466	7.11884	14.2482	22.2337	28.2921	224022	solute carrier family 7 (cationic amino acid transporter, y+ system), member 4
Smim1	Reduced	2.36604	2.43545	2.48099	1.37691	0.830328	1.28914	0.96167	6.00814	6.24878	7.4906	68859	small integral membrane protein 1
Sncg	Reduced	1.07034	2.19299	0.298709	3.57561	0.407818	1.1479	1.67111	4.48312	4.45563	53.414	20618	synuclein, gamma
Snx31	Elevated	5.55233	4.82551	6.67204	6.03067	6.28633	8.42065	5.83725	0.477136	1.38604	1.25156	66696	sorting nexin 31
Sod3	Reduced	12.1067	7.33236	10.514	6.07491	2.59109	4.63958	4.41873	19.2566	16.0415	31.8713	20657	superoxide dismutase 3, extracellular
Sox3	Elevated	3.35457	2.40994	2.65324	2.31067	2.51888	2.04258	3.0061	0.540778	0.621716	0.302979	20675	SRY (sex determining region Y)-box 3
Sparcl1	Reduced	4.38108	2.26783	2.97752	4.12269	3.17039	4.33359	4.26303	7.18264	5.56928	23.0174	13602	SPARC-like 1
Spon2	Reduced	38.5481	35.8439	37.8915	22.2855	22.7338	19.6384	22.8088	113.04	104.564	80.342	100689	spondin 2, extracellular matrix protein
Spp1	Elevated	12.7967	8.60374	18.485	16.6311	20.0981	48.8421	83.3702	0.450975	0.114369	0.863272	20750	secreted phosphoprotein 1
Spry1	Elevated	18.7937	15.0148	18.1262	17.6261	25.2661	23.6495	20.8616	5.33202	6.16104	6.55348	24063	sprouty RTK signaling antagonist 1
Spsb4	Elevated	7.54004	6.45651	7.15135	5.35124	8.35917	6.96453	6.38217	4.07581	3.5342	2.25225	211949	splA/ryanodine receptor domain and SOCS box containing 4
Sptbn2	Elevated	108.695	83.9532	101.132	85.4525	101.204	93.4226	70.1575	59.4916	41.7801	27.812	20743	spectrin beta, non-erythrocytic 2
Stc2	Elevated	2.34217	3.27598	2.49996	1.8504	2.39334	2.26507	2.77297	1.27423	0.698	0.116821	20856	stanniocalcin 2
Steap1	Reduced	4.40713	4.71044	4.58528	3.42569	4.32686	4.11723	4.54307	8.062	11.1029	10.0768	70358	six transmembrane epithelial antigen of the prostate 1
Steap2	Reduced	1.79661	2.03183	2.05935	1.14206	1.50862	1.54586	1.04323	3.30597	4.28276	5.0936	74051	six transmembrane epithelial antigen of prostate 2
Stmn3	Reduced	1.26903	2.11963	0.449115	3.86164	1.01829	1.72589	1.91047	2.6328	5.10781	44.9588	20262	stathmin-like 3
Stra6	Elevated	7.0271	7.19848	8.81969	3.76713	5.93266	5.15899	4.0954	1.535	1.8253	2.22168	20897	stimulated by retinoic acid gene 6
Susd2	Reduced	32.909	39.207	39.9468	25.9464	32.2712	24.2656	22.306	98.8404	105.933	66.613	71733	sushi domain containing 2
Sv2a	Reduced	10.4332	10.6286	10.5795	10.8053	7.74865	8.86883	5.49619	16.1179	19.2913	47.5647	64051	synaptic vesicle glycoprotein 2a
Syndig1	Elevated	8.27499	5.22046	9.17413	3.85418	3.99316	4.93798	2.71802	1.90753	1.33724	0.772913	433485	synapse differentiation inducing 1
Syne4	Elevated	9.20364	8.51646	10.8395	5.21871	5.98507	5.87909	4.1005	1.4076	1.31365	1.23552	233066	spectrin repeat containing, nuclear envelope family member 4
Synpr	Reduced	3.30842	2.98455	2.33796	4.44221	2.08996	2.3293	2.34402	8.71405	6.51387	28.9375	72003	synaptoporin
Syt9	Reduced	2.25064	2.71395	2.23251	2.05907	1.52719	1.62213	1.14774	5.94495	4.44163	9.19249	60510	synaptotagmin IX
Tacr1	Elevated	137.507	133.919	128.044	85.443	121.416	103.036	70.8727	35.5629	45.7087	31.6602	21336	tachykinin receptor 1
Tafa4	Elevated	3.74996	3.82382	4.83664	4.41099	5.15191	3.96055	3.71401	1.25803	1.50888	1.65843	320701	TAFA chemokine like family member 4
Tagln	Elevated	5.0586	3.51952	7.85835	5.97356	6.21138	11.6556	20.2524	0.890512	0.454331	0.286147	21345	transgelin
Tagln2	Elevated	102.228	74.9467	105.319	92.0268	92.6674	105.641	103.189	42.0808	36.9642	25.9424	21346	transgelin 2
Tagln3	Reduced	2.39081	2.57448	2.45576	4.07778	2.22991	2.49283	3.1608	4.09324	6.34087	31.9804	56370	transgelin 3
Tceal5	Reduced	2.81095	2.72693	2.3798	3.30645	2.14321	2.56177	2.60789	4.34681	4.20722	9.421	331532	transcription elongation factor A (SII)-like 5
Tceal6	Reduced	5.28416	3.86102	2.74544	3.27313	2.37613	3.48539	2.33574	9.20209	8.50328	17.408	66104	transcription elongation factor A (SII)-like 6
Tcirg1	Elevated	5.97478	4.9322	6.67756	4.20173	4.79673	4.31261	4.44717	1.99578	2.23884	2.60508	27060	T cell, immune regulator 1, ATPase, H+ transporting, lysosomal V0 protein A3
Tek	Elevated	8.0644	8.2006	7.161	5.45162	7.22624	6.50222	5.69101	2.51807	2.07521	0.106519	21687	TEK receptor tyrosine kinase
Tgfb1	Elevated	170.592	151.779	169.872	345.015	326.242	307.401	306.627	21.3844	27.7055	22.9767	21803	transforming growth factor, beta 1
Tgfbi	Elevated	33.3205	20.8077	42.1146	35.8135	35.1885	50.2458	46.6973	1.32041	1.46877	1.05865	21810	transforming growth factor, beta induced
Tgfbr3	Reduced	2.24369	2.4502	2.65689	1.45882	1.64825	1.64994	1.1339	4.26993	5.82881	7.48069	21814	transforming growth factor, beta receptor III
Tgm2	Elevated	4.59188	2.91949	5.44225	5.20397	5.44642	6.38265	6.68227	0.620346	0.673219	1.97715	21817	transglutaminase 2, C polypeptide
Tha1	Elevated	9.98098	8.56567	10.299	5.16898	6.67215	6.90704	5.87609	1.80608	2.3909	2.46646	71776	threonine aldolase 1
Thbd	Elevated	3.32109	3.22836	4.30292	1.54674	2.02735	2.45773	3.06721	0.715047	0.428412	0.535197	21824	thrombomodulin
Thrsp	Reduced	2.38886	3.47619	2.41407	3.81352	2.43803	2.09684	2.22006	11.9116	17.0695	26.9902	21835	thyroid hormone responsive
Timp1	Elevated	64.7331	53.9624	80.5441	95.9299	95.7972	104.677	147.584	12.3446	13.0701	9.78266	21857	tissue inhibitor of metalloproteinase 1
Tm4sf1	Elevated	2.95137	2.1256	2.91943	3.03652	1.74301	3.49054	3.27015	0.479867	0.933354	1.01696	17112	transmembrane 4 superfamily member 1
Tmcc3	Elevated	14.4893	12.6754	15.8922	13.334	15.7603	16.3486	11.2413	4.33247	4.11014	5.18854	319880	transmembrane and coiled coil domains 3
Tmem114	Elevated	65.7552	59.785	71.8482	62.7161	51.647	55.2056	55.5132	6.44073	11.7604	10.4531	74720	transmembrane protein 114
Tmem140	Reduced	3.25164	2.84801	2.60475	1.50565	1.27826	1.3723	1.53368	5.74661	10.9427	10.6018	68487	transmembrane protein 140
Tmem200c	Reduced	2.5187	2.79781	2.61581	2.5443	2.40375	1.92238	1.68249	4.21769	4.51373	7.67804	622645	transmembrane protein 200C
Tmem268	Elevated	2.67323	2.38418	2.36361	2.31849	2.68057	2.11593	2.2297	1.25321	0.778916	0.644955	230279	transmembrane protein 268
Tmem35a	Elevated	46.0617	47.8203	44.2896	31.5593	41.3037	38.6251	40.7971	20.5533	21.434	13.3597	67564	transmembrane protein 35A
Tmem95	Elevated	2.3057	1.79811	2.99349	2.47516	3.1185	3.27602	2.11392	1.27586	1.05647	0.897683	100503361	transmembrane protein 95
Tmprss5	Elevated	12.7798	12.0372	9.67635	12.9998	19.9546	17.4568	17.4077	5.87101	3.49722	1.89271	80893	transmembrane protease, serine 5 (spinesin)
Tnc	Elevated	5.25933	4.07853	8.2239	7.51691	8.21667	10.9754	8.40096	0.25438	0.321186	1.46462	21923	tenascin C
Tnfrsf11a	Elevated	2.65025	2.15798	2.73936	1.81708	2.51183	2.37828	1.62289	0.9214	0.654276	0.188208	21934	tumor necrosis factor receptor superfamily, member 11a, NFKB activator
Tnfrsf21	Reduced	3.90664	2.92793	3.23621	1.49449	1.21434	1.83455	1.4909	12.2122	8.59737	14.4222	94185	tumor necrosis factor receptor superfamily, member 21
Tnfrsf25	Elevated	21.3426	12.5884	17.7681	13.4766	12.5956	13.5178	8.50575	2.9847	5.89906	3.04583	85030	tumor necrosis factor receptor superfamily, member 25
Tnxb	Reduced	1.7309	2.0204	2.19081	1.08079	2.22119	0.990165	0.56968	7.58092	8.68445	6.44335	81877	tenascin XB
Trim47	Elevated	27.2562	18.4993	27.3609	16.5762	19.0062	18.2471	20.458	3.84172	8.37971	8.82688	217333	tripartite motif-containing 47
TrnL1	Elevated	5.85006	6.81023	8.7462	5.89825	2.98523	10.2699	5.26131	1.10773	1.01132	2.32733	NA	NULL
TrnP	Elevated	14.0327	16.3358	20.6689	8.25315	13.9236	20.902	7.06743	5.57997	1.13208	3.6473	NA	NULL
TrnW	Elevated	15.4359	19.0585	15.7736	7.15273	7.79724	15.6765	1.76686	1.85999	0.56604	0.521043	NA	NULL
Tspan13	Reduced	7.6923	9.63784	6.65175	6.69036	7.41262	7.33717	8.1259	10.6064	11.7541	25.0705	66109	tetraspanin 13
Tspan18	Elevated	7.99969	8.49328	8.93848	4.74436	7.98855	6.67765	4.89555	2.63604	4.2792	1.91662	241556	tetraspanin 18
Tspyl4	Reduced	7.31257	8.46602	7.2885	8.41257	7.65443	7.65751	6.26299	11.1305	12.1845	37.5237	72480	TSPY-like 4
Tst	Reduced	50.3367	42.9723	44.6768	38.5701	39.7534	29.5782	37.8843	97.4036	120.657	126.746	22117	thiosulfate sulfurtransferase, mitochondrial
Uaca	Reduced	12.1184	11.7611	11.9686	8.2644	8.4877	9.01196	7.93588	21.589	37.4468	37.9319	72565	uveal autoantigen with coiled-coil domains and ankyrin repeats
Unc93a	Elevated	5.09773	4.05252	4.45385	2.69026	3.36844	3.17068	2.22048	0.426111	0.533524	0.214862	381058	unc-93 homolog A
Upp1	Elevated	3.76652	4.59452	3.70921	4.13369	3.99118	4.81173	4.47015	2.00652	1.85371	1.60598	22271	uridine phosphorylase 1
Usp18	Reduced	3.04371	2.59566	1.83139	1.47789	1.5592	2.94558	1.04721	3.84671	5.69619	5.20396	24110	ubiquitin specific peptidase 18
Vcam1	Elevated	6.52985	3.74712	6.10235	4.15507	2.93208	4.40985	5.10957	1.49142	0.669652	2.48623	22329	vascular cell adhesion molecule 1
Vsnl1	Reduced	11.0841	12.085	12.0715	10.0573	10.0637	7.78019	8.29542	26.9781	32.5634	46.1095	26950	visinin-like 1
Vsx2	Reduced	8.82237	8.2454	6.38107	6.05923	2.80351	4.99235	4.39249	18.8273	14.1185	49.0944	12677	visual system homeobox 2
Wfdc1	Reduced	18.5517	10.0805	12.719	4.32025	4.50083	7.60715	4.72573	76.861	52.6533	76.539	67866	WAP four-disulfide core domain 1
Wfdc2	Reduced	7.2525	4.65637	4.80448	2.74025	1.51774	2.25877	2.32442	13.4582	11.17	23.1101	67701	WAP four-disulfide core domain 2
Whrn	Elevated	13.1669	13.4914	13.4376	12.4342	16.2165	11.705	12.019	6.10568	3.89074	3.70751	73750	whirlin
Zfp467	Reduced	5.80243	5.5014	6.09499	3.98899	3.0015	3.6012	2.1187	9.87862	11.1254	17.1569	68910	zinc finger protein 467
Zic2	Reduced	4.0244	3.49218	3.66022	1.78916	1.13191	1.74641	1.19696	10.4444	6.5189	9.18929	22772	zinc finger protein of the cerebellum 2
Zim1	Elevated	6.49379	8.38132	7.84429	5.91272	12.5285	8.6457	3.29467	0.0668272	0.0732136	0.0112323	22776	zinc finger, imprinted 1
