# Supplementary material for: Transcriptome Changes Driving Multiple Regulatory Pathways Involved in TGF-β-Induced Anterior Subcapsular Cataract
Source: Cells. 2026 Jul 14;15(14):1263. doi: 10.3390/cells15141263 (PMC13406664; doi:10.3390/cells15141263)
Supplement: Supplementary file 1 [file cells-15-01263-s001.zip › Table S8. MSiGDB Hallmark analysis for all 384 common DEGs.xlsx]

## Sheet: Sheet 1
Supplementary Table S8. MSiGDB Hallmark analysis for all 384 common DEGs
ID	Description	GeneRatio	BgRatio	p.adjust	Count	Gene
HALLMARK_EPITHELIAL_MESENCHYMAL_TRANSITION	HALLMARK_EPITHELIAL_MESENCHYMAL_TRANSITION	30/151	140/2831	3.9835e-10	30	Gja1
HALLMARK_EPITHELIAL_MESENCHYMAL_TRANSITION	HALLMARK_EPITHELIAL_MESENCHYMAL_TRANSITION	30/151	140/2831	3.9835e-10	30	Lama3
HALLMARK_EPITHELIAL_MESENCHYMAL_TRANSITION	HALLMARK_EPITHELIAL_MESENCHYMAL_TRANSITION	30/151	140/2831	3.9835e-10	30	Scg2
HALLMARK_EPITHELIAL_MESENCHYMAL_TRANSITION	HALLMARK_EPITHELIAL_MESENCHYMAL_TRANSITION	30/151	140/2831	3.9835e-10	30	Igfbp4
HALLMARK_EPITHELIAL_MESENCHYMAL_TRANSITION	HALLMARK_EPITHELIAL_MESENCHYMAL_TRANSITION	30/151	140/2831	3.9835e-10	30	Fmod
HALLMARK_EPITHELIAL_MESENCHYMAL_TRANSITION	HALLMARK_EPITHELIAL_MESENCHYMAL_TRANSITION	30/151	140/2831	3.9835e-10	30	Tgfbr3
HALLMARK_EPITHELIAL_MESENCHYMAL_TRANSITION	HALLMARK_EPITHELIAL_MESENCHYMAL_TRANSITION	30/151	140/2831	3.9835e-10	30	Col6a3
HALLMARK_EPITHELIAL_MESENCHYMAL_TRANSITION	HALLMARK_EPITHELIAL_MESENCHYMAL_TRANSITION	30/151	140/2831	3.9835e-10	30	Gpc1
HALLMARK_EPITHELIAL_MESENCHYMAL_TRANSITION	HALLMARK_EPITHELIAL_MESENCHYMAL_TRANSITION	30/151	140/2831	3.9835e-10	30	Lamc2
HALLMARK_EPITHELIAL_MESENCHYMAL_TRANSITION	HALLMARK_EPITHELIAL_MESENCHYMAL_TRANSITION	30/151	140/2831	3.9835e-10	30	Vcam1
HALLMARK_EPITHELIAL_MESENCHYMAL_TRANSITION	HALLMARK_EPITHELIAL_MESENCHYMAL_TRANSITION	30/151	140/2831	3.9835e-10	30	Dab2
HALLMARK_EPITHELIAL_MESENCHYMAL_TRANSITION	HALLMARK_EPITHELIAL_MESENCHYMAL_TRANSITION	30/151	140/2831	3.9835e-10	30	Postn
HALLMARK_EPITHELIAL_MESENCHYMAL_TRANSITION	HALLMARK_EPITHELIAL_MESENCHYMAL_TRANSITION	30/151	140/2831	3.9835e-10	30	Mmp2
HALLMARK_EPITHELIAL_MESENCHYMAL_TRANSITION	HALLMARK_EPITHELIAL_MESENCHYMAL_TRANSITION	30/151	140/2831	3.9835e-10	30	Itga2
HALLMARK_EPITHELIAL_MESENCHYMAL_TRANSITION	HALLMARK_EPITHELIAL_MESENCHYMAL_TRANSITION	30/151	140/2831	3.9835e-10	30	Myl9
HALLMARK_EPITHELIAL_MESENCHYMAL_TRANSITION	HALLMARK_EPITHELIAL_MESENCHYMAL_TRANSITION	30/151	140/2831	3.9835e-10	30	Fn1
HALLMARK_EPITHELIAL_MESENCHYMAL_TRANSITION	HALLMARK_EPITHELIAL_MESENCHYMAL_TRANSITION	30/151	140/2831	3.9835e-10	30	Tgm2
HALLMARK_EPITHELIAL_MESENCHYMAL_TRANSITION	HALLMARK_EPITHELIAL_MESENCHYMAL_TRANSITION	30/151	140/2831	3.9835e-10	30	Nt5e
HALLMARK_EPITHELIAL_MESENCHYMAL_TRANSITION	HALLMARK_EPITHELIAL_MESENCHYMAL_TRANSITION	30/151	140/2831	3.9835e-10	30	Anpep
HALLMARK_EPITHELIAL_MESENCHYMAL_TRANSITION	HALLMARK_EPITHELIAL_MESENCHYMAL_TRANSITION	30/151	140/2831	3.9835e-10	30	Fbln2
HALLMARK_EPITHELIAL_MESENCHYMAL_TRANSITION	HALLMARK_EPITHELIAL_MESENCHYMAL_TRANSITION	30/151	140/2831	3.9835e-10	30	Ecm1
HALLMARK_EPITHELIAL_MESENCHYMAL_TRANSITION	HALLMARK_EPITHELIAL_MESENCHYMAL_TRANSITION	30/151	140/2831	3.9835e-10	30	Col1a1
HALLMARK_EPITHELIAL_MESENCHYMAL_TRANSITION	HALLMARK_EPITHELIAL_MESENCHYMAL_TRANSITION	30/151	140/2831	3.9835e-10	30	Timp1
HALLMARK_EPITHELIAL_MESENCHYMAL_TRANSITION	HALLMARK_EPITHELIAL_MESENCHYMAL_TRANSITION	30/151	140/2831	3.9835e-10	30	Tnc
HALLMARK_EPITHELIAL_MESENCHYMAL_TRANSITION	HALLMARK_EPITHELIAL_MESENCHYMAL_TRANSITION	30/151	140/2831	3.9835e-10	30	Tgfb1
HALLMARK_EPITHELIAL_MESENCHYMAL_TRANSITION	HALLMARK_EPITHELIAL_MESENCHYMAL_TRANSITION	30/151	140/2831	3.9835e-10	30	Col5a3
HALLMARK_EPITHELIAL_MESENCHYMAL_TRANSITION	HALLMARK_EPITHELIAL_MESENCHYMAL_TRANSITION	30/151	140/2831	3.9835e-10	30	Igfbp3
HALLMARK_EPITHELIAL_MESENCHYMAL_TRANSITION	HALLMARK_EPITHELIAL_MESENCHYMAL_TRANSITION	30/151	140/2831	3.9835e-10	30	Tagln
HALLMARK_EPITHELIAL_MESENCHYMAL_TRANSITION	HALLMARK_EPITHELIAL_MESENCHYMAL_TRANSITION	30/151	140/2831	3.9835e-10	30	Tgfbi
HALLMARK_EPITHELIAL_MESENCHYMAL_TRANSITION	HALLMARK_EPITHELIAL_MESENCHYMAL_TRANSITION	30/151	140/2831	3.9835e-10	30	Spp1
HALLMARK_KRAS_SIGNALING_UP	HALLMARK_KRAS_SIGNALING_UP	15/151	97/2831	0.00297704	15	Adgra2
HALLMARK_KRAS_SIGNALING_UP	HALLMARK_KRAS_SIGNALING_UP	15/151	97/2831	0.00297704	15	Sparcl1
HALLMARK_KRAS_SIGNALING_UP	HALLMARK_KRAS_SIGNALING_UP	15/151	97/2831	0.00297704	15	Hbegf
HALLMARK_KRAS_SIGNALING_UP	HALLMARK_KRAS_SIGNALING_UP	15/151	97/2831	0.00297704	15	Tspan13
HALLMARK_KRAS_SIGNALING_UP	HALLMARK_KRAS_SIGNALING_UP	15/151	97/2831	0.00297704	15	Ero1a
HALLMARK_KRAS_SIGNALING_UP	HALLMARK_KRAS_SIGNALING_UP	15/151	97/2831	0.00297704	15	Car2
HALLMARK_KRAS_SIGNALING_UP	HALLMARK_KRAS_SIGNALING_UP	15/151	97/2831	0.00297704	15	Ctss
HALLMARK_KRAS_SIGNALING_UP	HALLMARK_KRAS_SIGNALING_UP	15/151	97/2831	0.00297704	15	Itga2
HALLMARK_KRAS_SIGNALING_UP	HALLMARK_KRAS_SIGNALING_UP	15/151	97/2831	0.00297704	15	Cfb
HALLMARK_KRAS_SIGNALING_UP	HALLMARK_KRAS_SIGNALING_UP	15/151	97/2831	0.00297704	15	Gpnmb
HALLMARK_KRAS_SIGNALING_UP	HALLMARK_KRAS_SIGNALING_UP	15/151	97/2831	0.00297704	15	Peg3
HALLMARK_KRAS_SIGNALING_UP	HALLMARK_KRAS_SIGNALING_UP	15/151	97/2831	0.00297704	15	Igfbp3
HALLMARK_KRAS_SIGNALING_UP	HALLMARK_KRAS_SIGNALING_UP	15/151	97/2831	0.00297704	15	Serpina3n
HALLMARK_KRAS_SIGNALING_UP	HALLMARK_KRAS_SIGNALING_UP	15/151	97/2831	0.00297704	15	Serpina3m
HALLMARK_KRAS_SIGNALING_UP	HALLMARK_KRAS_SIGNALING_UP	15/151	97/2831	0.00297704	15	Spp1
HALLMARK_ESTROGEN_RESPONSE_LATE	HALLMARK_ESTROGEN_RESPONSE_LATE	17/151	124/2831	0.00325143	17	Nbl1
HALLMARK_ESTROGEN_RESPONSE_LATE	HALLMARK_ESTROGEN_RESPONSE_LATE	17/151	124/2831	0.00325143	17	Sgk1
HALLMARK_ESTROGEN_RESPONSE_LATE	HALLMARK_ESTROGEN_RESPONSE_LATE	17/151	124/2831	0.00325143	17	Igfbp4
HALLMARK_ESTROGEN_RESPONSE_LATE	HALLMARK_ESTROGEN_RESPONSE_LATE	17/151	124/2831	0.00325143	17	Hmgcs2
HALLMARK_ESTROGEN_RESPONSE_LATE	HALLMARK_ESTROGEN_RESPONSE_LATE	17/151	124/2831	0.00325143	17	Slc24a3
HALLMARK_ESTROGEN_RESPONSE_LATE	HALLMARK_ESTROGEN_RESPONSE_LATE	17/151	124/2831	0.00325143	17	Tst
HALLMARK_ESTROGEN_RESPONSE_LATE	HALLMARK_ESTROGEN_RESPONSE_LATE	17/151	124/2831	0.00325143	17	Emp2
HALLMARK_ESTROGEN_RESPONSE_LATE	HALLMARK_ESTROGEN_RESPONSE_LATE	17/151	124/2831	0.00325143	17	Tspan13
HALLMARK_ESTROGEN_RESPONSE_LATE	HALLMARK_ESTROGEN_RESPONSE_LATE	17/151	124/2831	0.00325143	17	Lamc2
HALLMARK_ESTROGEN_RESPONSE_LATE	HALLMARK_ESTROGEN_RESPONSE_LATE	17/151	124/2831	0.00325143	17	Car2
HALLMARK_ESTROGEN_RESPONSE_LATE	HALLMARK_ESTROGEN_RESPONSE_LATE	17/151	124/2831	0.00325143	17	Cxcl14
HALLMARK_ESTROGEN_RESPONSE_LATE	HALLMARK_ESTROGEN_RESPONSE_LATE	17/151	124/2831	0.00325143	17	Sox3
HALLMARK_ESTROGEN_RESPONSE_LATE	HALLMARK_ESTROGEN_RESPONSE_LATE	17/151	124/2831	0.00325143	17	Chst8
HALLMARK_ESTROGEN_RESPONSE_LATE	HALLMARK_ESTROGEN_RESPONSE_LATE	17/151	124/2831	0.00325143	17	Serpina3n
HALLMARK_ESTROGEN_RESPONSE_LATE	HALLMARK_ESTROGEN_RESPONSE_LATE	17/151	124/2831	0.00325143	17	Serpina3m
HALLMARK_ESTROGEN_RESPONSE_LATE	HALLMARK_ESTROGEN_RESPONSE_LATE	17/151	124/2831	0.00325143	17	Gal
HALLMARK_ESTROGEN_RESPONSE_LATE	HALLMARK_ESTROGEN_RESPONSE_LATE	17/151	124/2831	0.00325143	17	Gjb3
HALLMARK_ANGIOGENESIS	HALLMARK_ANGIOGENESIS	6/151	21/2831	0.00570668	6	Tnfrsf21
HALLMARK_ANGIOGENESIS	HALLMARK_ANGIOGENESIS	6/151	21/2831	0.00570668	6	Jag1
HALLMARK_ANGIOGENESIS	HALLMARK_ANGIOGENESIS	6/151	21/2831	0.00570668	6	Postn
HALLMARK_ANGIOGENESIS	HALLMARK_ANGIOGENESIS	6/151	21/2831	0.00570668	6	Thbd
HALLMARK_ANGIOGENESIS	HALLMARK_ANGIOGENESIS	6/151	21/2831	0.00570668	6	Timp1
HALLMARK_ANGIOGENESIS	HALLMARK_ANGIOGENESIS	6/151	21/2831	0.00570668	6	Spp1
HALLMARK_COAGULATION	HALLMARK_COAGULATION	11/151	67/2831	0.00570668	11	Hmgcs2
HALLMARK_COAGULATION	HALLMARK_COAGULATION	11/151	67/2831	0.00570668	11	S100a1
HALLMARK_COAGULATION	HALLMARK_COAGULATION	11/151	67/2831	0.00570668	11	C1qa
HALLMARK_COAGULATION	HALLMARK_COAGULATION	11/151	67/2831	0.00570668	11	Mmp2
HALLMARK_COAGULATION	HALLMARK_COAGULATION	11/151	67/2831	0.00570668	11	Thbd
HALLMARK_COAGULATION	HALLMARK_COAGULATION	11/151	67/2831	0.00570668	11	Itga2
HALLMARK_COAGULATION	HALLMARK_COAGULATION	11/151	67/2831	0.00570668	11	Cfb
HALLMARK_COAGULATION	HALLMARK_COAGULATION	11/151	67/2831	0.00570668	11	Fn1
HALLMARK_COAGULATION	HALLMARK_COAGULATION	11/151	67/2831	0.00570668	11	Timp1
HALLMARK_COAGULATION	HALLMARK_COAGULATION	11/151	67/2831	0.00570668	11	Hpn
HALLMARK_COAGULATION	HALLMARK_COAGULATION	11/151	67/2831	0.00570668	11	Cfi
HALLMARK_MYOGENESIS	HALLMARK_MYOGENESIS	15/151	116/2831	0.00726957	15	Gpx3
HALLMARK_MYOGENESIS	HALLMARK_MYOGENESIS	15/151	116/2831	0.00726957	15	Sod3
HALLMARK_MYOGENESIS	HALLMARK_MYOGENESIS	15/151	116/2831	0.00726957	15	Scd1
HALLMARK_MYOGENESIS	HALLMARK_MYOGENESIS	15/151	116/2831	0.00726957	15	Gnao1
HALLMARK_MYOGENESIS	HALLMARK_MYOGENESIS	15/151	116/2831	0.00726957	15	Hbegf
HALLMARK_MYOGENESIS	HALLMARK_MYOGENESIS	15/151	116/2831	0.00726957	15	Col6a3
HALLMARK_MYOGENESIS	HALLMARK_MYOGENESIS	15/151	116/2831	0.00726957	15	Ptp4a3
HALLMARK_MYOGENESIS	HALLMARK_MYOGENESIS	15/151	116/2831	0.00726957	15	Stc2
HALLMARK_MYOGENESIS	HALLMARK_MYOGENESIS	15/151	116/2831	0.00726957	15	Aebp1
HALLMARK_MYOGENESIS	HALLMARK_MYOGENESIS	15/151	116/2831	0.00726957	15	Fst
HALLMARK_MYOGENESIS	HALLMARK_MYOGENESIS	15/151	116/2831	0.00726957	15	Itga7
HALLMARK_MYOGENESIS	HALLMARK_MYOGENESIS	15/151	116/2831	0.00726957	15	Col1a1
HALLMARK_MYOGENESIS	HALLMARK_MYOGENESIS	15/151	116/2831	0.00726957	15	Tgfb1
HALLMARK_MYOGENESIS	HALLMARK_MYOGENESIS	15/151	116/2831	0.00726957	15	Igfbp3
HALLMARK_MYOGENESIS	HALLMARK_MYOGENESIS	15/151	116/2831	0.00726957	15	Tagln
HALLMARK_IL2_STAT5_SIGNALING	HALLMARK_IL2_STAT5_SIGNALING	13/151	106/2831	0.0215309	13	Penk
HALLMARK_IL2_STAT5_SIGNALING	HALLMARK_IL2_STAT5_SIGNALING	13/151	106/2831	0.0215309	13	Tnfrsf21
HALLMARK_IL2_STAT5_SIGNALING	HALLMARK_IL2_STAT5_SIGNALING	13/151	106/2831	0.0215309	13	Plpp1
HALLMARK_IL2_STAT5_SIGNALING	HALLMARK_IL2_STAT5_SIGNALING	13/151	106/2831	0.0215309	13	Lrig1
HALLMARK_IL2_STAT5_SIGNALING	HALLMARK_IL2_STAT5_SIGNALING	13/151	106/2831	0.0215309	13	S100a1
HALLMARK_IL2_STAT5_SIGNALING	HALLMARK_IL2_STAT5_SIGNALING	13/151	106/2831	0.0215309	13	Prkch
HALLMARK_IL2_STAT5_SIGNALING	HALLMARK_IL2_STAT5_SIGNALING	13/151	106/2831	0.0215309	13	Il3ra
HALLMARK_IL2_STAT5_SIGNALING	HALLMARK_IL2_STAT5_SIGNALING	13/151	106/2831	0.0215309	13	Igf2r
HALLMARK_IL2_STAT5_SIGNALING	HALLMARK_IL2_STAT5_SIGNALING	13/151	106/2831	0.0215309	13	Car2
HALLMARK_IL2_STAT5_SIGNALING	HALLMARK_IL2_STAT5_SIGNALING	13/151	106/2831	0.0215309	13	Tgm2
HALLMARK_IL2_STAT5_SIGNALING	HALLMARK_IL2_STAT5_SIGNALING	13/151	106/2831	0.0215309	13	Nt5e
HALLMARK_IL2_STAT5_SIGNALING	HALLMARK_IL2_STAT5_SIGNALING	13/151	106/2831	0.0215309	13	Ecm1
HALLMARK_IL2_STAT5_SIGNALING	HALLMARK_IL2_STAT5_SIGNALING	13/151	106/2831	0.0215309	13	Spp1
HALLMARK_ESTROGEN_RESPONSE_EARLY	HALLMARK_ESTROGEN_RESPONSE_EARLY	14/151	120/2831	0.0215309	14	Calb2
HALLMARK_ESTROGEN_RESPONSE_EARLY	HALLMARK_ESTROGEN_RESPONSE_EARLY	14/151	120/2831	0.0215309	14	Gja1
HALLMARK_ESTROGEN_RESPONSE_EARLY	HALLMARK_ESTROGEN_RESPONSE_EARLY	14/151	120/2831	0.0215309	14	Nbl1
HALLMARK_ESTROGEN_RESPONSE_EARLY	HALLMARK_ESTROGEN_RESPONSE_EARLY	14/151	120/2831	0.0215309	14	Igfbp4
HALLMARK_ESTROGEN_RESPONSE_EARLY	HALLMARK_ESTROGEN_RESPONSE_EARLY	14/151	120/2831	0.0215309	14	Endod1
HALLMARK_ESTROGEN_RESPONSE_EARLY	HALLMARK_ESTROGEN_RESPONSE_EARLY	14/151	120/2831	0.0215309	14	Slc24a3
HALLMARK_ESTROGEN_RESPONSE_EARLY	HALLMARK_ESTROGEN_RESPONSE_EARLY	14/151	120/2831	0.0215309	14	Abat
HALLMARK_ESTROGEN_RESPONSE_EARLY	HALLMARK_ESTROGEN_RESPONSE_EARLY	14/151	120/2831	0.0215309	14	Lrig1
HALLMARK_ESTROGEN_RESPONSE_EARLY	HALLMARK_ESTROGEN_RESPONSE_EARLY	14/151	120/2831	0.0215309	14	Hes1
HALLMARK_ESTROGEN_RESPONSE_EARLY	HALLMARK_ESTROGEN_RESPONSE_EARLY	14/151	120/2831	0.0215309	14	Celsr1
HALLMARK_ESTROGEN_RESPONSE_EARLY	HALLMARK_ESTROGEN_RESPONSE_EARLY	14/151	120/2831	0.0215309	14	Olfml3
HALLMARK_ESTROGEN_RESPONSE_EARLY	HALLMARK_ESTROGEN_RESPONSE_EARLY	14/151	120/2831	0.0215309	14	Stc2
HALLMARK_ESTROGEN_RESPONSE_EARLY	HALLMARK_ESTROGEN_RESPONSE_EARLY	14/151	120/2831	0.0215309	14	Sox3
HALLMARK_ESTROGEN_RESPONSE_EARLY	HALLMARK_ESTROGEN_RESPONSE_EARLY	14/151	120/2831	0.0215309	14	Tgm2
HALLMARK_INFLAMMATORY_RESPONSE	HALLMARK_INFLAMMATORY_RESPONSE	10/151	79/2831	0.0395241	10	Hbegf
HALLMARK_INFLAMMATORY_RESPONSE	HALLMARK_INFLAMMATORY_RESPONSE	10/151	79/2831	0.0395241	10	Axl
HALLMARK_INFLAMMATORY_RESPONSE	HALLMARK_INFLAMMATORY_RESPONSE	10/151	79/2831	0.0395241	10	Icam1
HALLMARK_INFLAMMATORY_RESPONSE	HALLMARK_INFLAMMATORY_RESPONSE	10/151	79/2831	0.0395241	10	Tacr1
HALLMARK_INFLAMMATORY_RESPONSE	HALLMARK_INFLAMMATORY_RESPONSE	10/151	79/2831	0.0395241	10	Nampt
HALLMARK_INFLAMMATORY_RESPONSE	HALLMARK_INFLAMMATORY_RESPONSE	10/151	79/2831	0.0395241	10	Osmr
HALLMARK_INFLAMMATORY_RESPONSE	HALLMARK_INFLAMMATORY_RESPONSE	10/151	79/2831	0.0395241	10	Ccl2
HALLMARK_INFLAMMATORY_RESPONSE	HALLMARK_INFLAMMATORY_RESPONSE	10/151	79/2831	0.0395241	10	Timp1
HALLMARK_INFLAMMATORY_RESPONSE	HALLMARK_INFLAMMATORY_RESPONSE	10/151	79/2831	0.0395241	10	Hpn
HALLMARK_INFLAMMATORY_RESPONSE	HALLMARK_INFLAMMATORY_RESPONSE	10/151	79/2831	0.0395241	10	Ccl7
HALLMARK_TNFA_SIGNALING_VIA_NFKB	HALLMARK_TNFA_SIGNALING_VIA_NFKB	13/151	121/2831	0.0471537	13	Sgk1
HALLMARK_TNFA_SIGNALING_VIA_NFKB	HALLMARK_TNFA_SIGNALING_VIA_NFKB	13/151	121/2831	0.0471537	13	Hbegf
HALLMARK_TNFA_SIGNALING_VIA_NFKB	HALLMARK_TNFA_SIGNALING_VIA_NFKB	13/151	121/2831	0.0471537	13	Hes1
HALLMARK_TNFA_SIGNALING_VIA_NFKB	HALLMARK_TNFA_SIGNALING_VIA_NFKB	13/151	121/2831	0.0471537	13	Rcan1
HALLMARK_TNFA_SIGNALING_VIA_NFKB	HALLMARK_TNFA_SIGNALING_VIA_NFKB	13/151	121/2831	0.0471537	13	Jag1
HALLMARK_TNFA_SIGNALING_VIA_NFKB	HALLMARK_TNFA_SIGNALING_VIA_NFKB	13/151	121/2831	0.0471537	13	Nfkbie
HALLMARK_TNFA_SIGNALING_VIA_NFKB	HALLMARK_TNFA_SIGNALING_VIA_NFKB	13/151	121/2831	0.0471537	13	Icam1
HALLMARK_TNFA_SIGNALING_VIA_NFKB	HALLMARK_TNFA_SIGNALING_VIA_NFKB	13/151	121/2831	0.0471537	13	B4galt5
HALLMARK_TNFA_SIGNALING_VIA_NFKB	HALLMARK_TNFA_SIGNALING_VIA_NFKB	13/151	121/2831	0.0471537	13	Litaf
HALLMARK_TNFA_SIGNALING_VIA_NFKB	HALLMARK_TNFA_SIGNALING_VIA_NFKB	13/151	121/2831	0.0471537	13	Nampt
HALLMARK_TNFA_SIGNALING_VIA_NFKB	HALLMARK_TNFA_SIGNALING_VIA_NFKB	13/151	121/2831	0.0471537	13	Ccl2
HALLMARK_TNFA_SIGNALING_VIA_NFKB	HALLMARK_TNFA_SIGNALING_VIA_NFKB	13/151	121/2831	0.0471537	13	Tnc
HALLMARK_TNFA_SIGNALING_VIA_NFKB	HALLMARK_TNFA_SIGNALING_VIA_NFKB	13/151	121/2831	0.0471537	13	Bcl3
