# Supplementary material for: Transcriptome Changes Driving Multiple Regulatory Pathways Involved in TGF-β-Induced Anterior Subcapsular Cataract
Source: Cells. 2026 Jul 14;15(14):1263. doi: 10.3390/cells15141263 (PMC13406664; doi:10.3390/cells15141263)
Supplement: Supplementary file 1 [file cells-15-01263-s001.zip › Table S9. MSiGDB Hallmark analysis for 200 common elevated DEGs.xlsx]

## Sheet: Sheet 1
Supplementary Table S9. MSiGDB Hallmark analysis for 200 common elevated DEGs
ID	Description	GeneRatio	BgRatio	p.adjust	Count	Gene
HALLMARK_EPITHELIAL_MESENCHYMAL_TRANSITION	HALLMARK_EPITHELIAL_MESENCHYMAL_TRANSITION	24/87	140/2831	3.25983e-11	24	Col6a3
HALLMARK_EPITHELIAL_MESENCHYMAL_TRANSITION	HALLMARK_EPITHELIAL_MESENCHYMAL_TRANSITION	24/87	140/2831	3.25983e-11	24	Gpc1
HALLMARK_EPITHELIAL_MESENCHYMAL_TRANSITION	HALLMARK_EPITHELIAL_MESENCHYMAL_TRANSITION	24/87	140/2831	3.25983e-11	24	Lamc2
HALLMARK_EPITHELIAL_MESENCHYMAL_TRANSITION	HALLMARK_EPITHELIAL_MESENCHYMAL_TRANSITION	24/87	140/2831	3.25983e-11	24	Vcam1
HALLMARK_EPITHELIAL_MESENCHYMAL_TRANSITION	HALLMARK_EPITHELIAL_MESENCHYMAL_TRANSITION	24/87	140/2831	3.25983e-11	24	Dab2
HALLMARK_EPITHELIAL_MESENCHYMAL_TRANSITION	HALLMARK_EPITHELIAL_MESENCHYMAL_TRANSITION	24/87	140/2831	3.25983e-11	24	Postn
HALLMARK_EPITHELIAL_MESENCHYMAL_TRANSITION	HALLMARK_EPITHELIAL_MESENCHYMAL_TRANSITION	24/87	140/2831	3.25983e-11	24	Mmp2
HALLMARK_EPITHELIAL_MESENCHYMAL_TRANSITION	HALLMARK_EPITHELIAL_MESENCHYMAL_TRANSITION	24/87	140/2831	3.25983e-11	24	Itga2
HALLMARK_EPITHELIAL_MESENCHYMAL_TRANSITION	HALLMARK_EPITHELIAL_MESENCHYMAL_TRANSITION	24/87	140/2831	3.25983e-11	24	Myl9
HALLMARK_EPITHELIAL_MESENCHYMAL_TRANSITION	HALLMARK_EPITHELIAL_MESENCHYMAL_TRANSITION	24/87	140/2831	3.25983e-11	24	Fn1
HALLMARK_EPITHELIAL_MESENCHYMAL_TRANSITION	HALLMARK_EPITHELIAL_MESENCHYMAL_TRANSITION	24/87	140/2831	3.25983e-11	24	Tgm2
HALLMARK_EPITHELIAL_MESENCHYMAL_TRANSITION	HALLMARK_EPITHELIAL_MESENCHYMAL_TRANSITION	24/87	140/2831	3.25983e-11	24	Nt5e
HALLMARK_EPITHELIAL_MESENCHYMAL_TRANSITION	HALLMARK_EPITHELIAL_MESENCHYMAL_TRANSITION	24/87	140/2831	3.25983e-11	24	Anpep
HALLMARK_EPITHELIAL_MESENCHYMAL_TRANSITION	HALLMARK_EPITHELIAL_MESENCHYMAL_TRANSITION	24/87	140/2831	3.25983e-11	24	Fbln2
HALLMARK_EPITHELIAL_MESENCHYMAL_TRANSITION	HALLMARK_EPITHELIAL_MESENCHYMAL_TRANSITION	24/87	140/2831	3.25983e-11	24	Ecm1
HALLMARK_EPITHELIAL_MESENCHYMAL_TRANSITION	HALLMARK_EPITHELIAL_MESENCHYMAL_TRANSITION	24/87	140/2831	3.25983e-11	24	Col1a1
HALLMARK_EPITHELIAL_MESENCHYMAL_TRANSITION	HALLMARK_EPITHELIAL_MESENCHYMAL_TRANSITION	24/87	140/2831	3.25983e-11	24	Timp1
HALLMARK_EPITHELIAL_MESENCHYMAL_TRANSITION	HALLMARK_EPITHELIAL_MESENCHYMAL_TRANSITION	24/87	140/2831	3.25983e-11	24	Tnc
HALLMARK_EPITHELIAL_MESENCHYMAL_TRANSITION	HALLMARK_EPITHELIAL_MESENCHYMAL_TRANSITION	24/87	140/2831	3.25983e-11	24	Tgfb1
HALLMARK_EPITHELIAL_MESENCHYMAL_TRANSITION	HALLMARK_EPITHELIAL_MESENCHYMAL_TRANSITION	24/87	140/2831	3.25983e-11	24	Col5a3
HALLMARK_EPITHELIAL_MESENCHYMAL_TRANSITION	HALLMARK_EPITHELIAL_MESENCHYMAL_TRANSITION	24/87	140/2831	3.25983e-11	24	Igfbp3
HALLMARK_EPITHELIAL_MESENCHYMAL_TRANSITION	HALLMARK_EPITHELIAL_MESENCHYMAL_TRANSITION	24/87	140/2831	3.25983e-11	24	Tagln
HALLMARK_EPITHELIAL_MESENCHYMAL_TRANSITION	HALLMARK_EPITHELIAL_MESENCHYMAL_TRANSITION	24/87	140/2831	3.25983e-11	24	Tgfbi
HALLMARK_EPITHELIAL_MESENCHYMAL_TRANSITION	HALLMARK_EPITHELIAL_MESENCHYMAL_TRANSITION	24/87	140/2831	3.25983e-11	24	Spp1
HALLMARK_KRAS_SIGNALING_UP	HALLMARK_KRAS_SIGNALING_UP	11/87	97/2831	0.00213107	11	Ero1a
HALLMARK_KRAS_SIGNALING_UP	HALLMARK_KRAS_SIGNALING_UP	11/87	97/2831	0.00213107	11	Car2
HALLMARK_KRAS_SIGNALING_UP	HALLMARK_KRAS_SIGNALING_UP	11/87	97/2831	0.00213107	11	Ctss
HALLMARK_KRAS_SIGNALING_UP	HALLMARK_KRAS_SIGNALING_UP	11/87	97/2831	0.00213107	11	Itga2
HALLMARK_KRAS_SIGNALING_UP	HALLMARK_KRAS_SIGNALING_UP	11/87	97/2831	0.00213107	11	Cfb
HALLMARK_KRAS_SIGNALING_UP	HALLMARK_KRAS_SIGNALING_UP	11/87	97/2831	0.00213107	11	Gpnmb
HALLMARK_KRAS_SIGNALING_UP	HALLMARK_KRAS_SIGNALING_UP	11/87	97/2831	0.00213107	11	Peg3
HALLMARK_KRAS_SIGNALING_UP	HALLMARK_KRAS_SIGNALING_UP	11/87	97/2831	0.00213107	11	Igfbp3
HALLMARK_KRAS_SIGNALING_UP	HALLMARK_KRAS_SIGNALING_UP	11/87	97/2831	0.00213107	11	Serpina3n
HALLMARK_KRAS_SIGNALING_UP	HALLMARK_KRAS_SIGNALING_UP	11/87	97/2831	0.00213107	11	Serpina3m
HALLMARK_KRAS_SIGNALING_UP	HALLMARK_KRAS_SIGNALING_UP	11/87	97/2831	0.00213107	11	Spp1
HALLMARK_COAGULATION	HALLMARK_COAGULATION	9/87	67/2831	0.00213107	9	C1qa
HALLMARK_COAGULATION	HALLMARK_COAGULATION	9/87	67/2831	0.00213107	9	Mmp2
HALLMARK_COAGULATION	HALLMARK_COAGULATION	9/87	67/2831	0.00213107	9	Thbd
HALLMARK_COAGULATION	HALLMARK_COAGULATION	9/87	67/2831	0.00213107	9	Itga2
HALLMARK_COAGULATION	HALLMARK_COAGULATION	9/87	67/2831	0.00213107	9	Cfb
HALLMARK_COAGULATION	HALLMARK_COAGULATION	9/87	67/2831	0.00213107	9	Fn1
HALLMARK_COAGULATION	HALLMARK_COAGULATION	9/87	67/2831	0.00213107	9	Timp1
HALLMARK_COAGULATION	HALLMARK_COAGULATION	9/87	67/2831	0.00213107	9	Hpn
HALLMARK_COAGULATION	HALLMARK_COAGULATION	9/87	67/2831	0.00213107	9	Cfi
HALLMARK_ANGIOGENESIS	HALLMARK_ANGIOGENESIS	5/87	21/2831	0.00337006	5	Jag1
HALLMARK_ANGIOGENESIS	HALLMARK_ANGIOGENESIS	5/87	21/2831	0.00337006	5	Postn
HALLMARK_ANGIOGENESIS	HALLMARK_ANGIOGENESIS	5/87	21/2831	0.00337006	5	Thbd
HALLMARK_ANGIOGENESIS	HALLMARK_ANGIOGENESIS	5/87	21/2831	0.00337006	5	Timp1
HALLMARK_ANGIOGENESIS	HALLMARK_ANGIOGENESIS	5/87	21/2831	0.00337006	5	Spp1
HALLMARK_INFLAMMATORY_RESPONSE	HALLMARK_INFLAMMATORY_RESPONSE	9/87	79/2831	0.00454735	9	Axl
HALLMARK_INFLAMMATORY_RESPONSE	HALLMARK_INFLAMMATORY_RESPONSE	9/87	79/2831	0.00454735	9	Icam1
HALLMARK_INFLAMMATORY_RESPONSE	HALLMARK_INFLAMMATORY_RESPONSE	9/87	79/2831	0.00454735	9	Tacr1
HALLMARK_INFLAMMATORY_RESPONSE	HALLMARK_INFLAMMATORY_RESPONSE	9/87	79/2831	0.00454735	9	Nampt
HALLMARK_INFLAMMATORY_RESPONSE	HALLMARK_INFLAMMATORY_RESPONSE	9/87	79/2831	0.00454735	9	Osmr
HALLMARK_INFLAMMATORY_RESPONSE	HALLMARK_INFLAMMATORY_RESPONSE	9/87	79/2831	0.00454735	9	Ccl2
HALLMARK_INFLAMMATORY_RESPONSE	HALLMARK_INFLAMMATORY_RESPONSE	9/87	79/2831	0.00454735	9	Timp1
HALLMARK_INFLAMMATORY_RESPONSE	HALLMARK_INFLAMMATORY_RESPONSE	9/87	79/2831	0.00454735	9	Hpn
HALLMARK_INFLAMMATORY_RESPONSE	HALLMARK_INFLAMMATORY_RESPONSE	9/87	79/2831	0.00454735	9	Ccl7
HALLMARK_ALLOGRAFT_REJECTION	HALLMARK_ALLOGRAFT_REJECTION	8/87	78/2831	0.0143432	8	Icam1
HALLMARK_ALLOGRAFT_REJECTION	HALLMARK_ALLOGRAFT_REJECTION	8/87	78/2831	0.0143432	8	Cd247
HALLMARK_ALLOGRAFT_REJECTION	HALLMARK_ALLOGRAFT_REJECTION	8/87	78/2831	0.0143432	8	Ctss
HALLMARK_ALLOGRAFT_REJECTION	HALLMARK_ALLOGRAFT_REJECTION	8/87	78/2831	0.0143432	8	Ccl2
HALLMARK_ALLOGRAFT_REJECTION	HALLMARK_ALLOGRAFT_REJECTION	8/87	78/2831	0.0143432	8	Timp1
HALLMARK_ALLOGRAFT_REJECTION	HALLMARK_ALLOGRAFT_REJECTION	8/87	78/2831	0.0143432	8	Ccl7
HALLMARK_ALLOGRAFT_REJECTION	HALLMARK_ALLOGRAFT_REJECTION	8/87	78/2831	0.0143432	8	Tgfb1
HALLMARK_ALLOGRAFT_REJECTION	HALLMARK_ALLOGRAFT_REJECTION	8/87	78/2831	0.0143432	8	Bcl3
HALLMARK_MYOGENESIS	HALLMARK_MYOGENESIS	10/87	116/2831	0.0143432	10	Col6a3
HALLMARK_MYOGENESIS	HALLMARK_MYOGENESIS	10/87	116/2831	0.0143432	10	Ptp4a3
HALLMARK_MYOGENESIS	HALLMARK_MYOGENESIS	10/87	116/2831	0.0143432	10	Stc2
HALLMARK_MYOGENESIS	HALLMARK_MYOGENESIS	10/87	116/2831	0.0143432	10	Aebp1
HALLMARK_MYOGENESIS	HALLMARK_MYOGENESIS	10/87	116/2831	0.0143432	10	Fst
HALLMARK_MYOGENESIS	HALLMARK_MYOGENESIS	10/87	116/2831	0.0143432	10	Itga7
HALLMARK_MYOGENESIS	HALLMARK_MYOGENESIS	10/87	116/2831	0.0143432	10	Col1a1
HALLMARK_MYOGENESIS	HALLMARK_MYOGENESIS	10/87	116/2831	0.0143432	10	Tgfb1
HALLMARK_MYOGENESIS	HALLMARK_MYOGENESIS	10/87	116/2831	0.0143432	10	Igfbp3
HALLMARK_MYOGENESIS	HALLMARK_MYOGENESIS	10/87	116/2831	0.0143432	10	Tagln
HALLMARK_APICAL_JUNCTION	HALLMARK_APICAL_JUNCTION	10/87	127/2831	0.0243692	10	Icam1
HALLMARK_APICAL_JUNCTION	HALLMARK_APICAL_JUNCTION	10/87	127/2831	0.0243692	10	Lamc2
HALLMARK_APICAL_JUNCTION	HALLMARK_APICAL_JUNCTION	10/87	127/2831	0.0243692	10	Vcam1
HALLMARK_APICAL_JUNCTION	HALLMARK_APICAL_JUNCTION	10/87	127/2831	0.0243692	10	Sdc3
HALLMARK_APICAL_JUNCTION	HALLMARK_APICAL_JUNCTION	10/87	127/2831	0.0243692	10	Mmp2
HALLMARK_APICAL_JUNCTION	HALLMARK_APICAL_JUNCTION	10/87	127/2831	0.0243692	10	Flnc
HALLMARK_APICAL_JUNCTION	HALLMARK_APICAL_JUNCTION	10/87	127/2831	0.0243692	10	Itga2
HALLMARK_APICAL_JUNCTION	HALLMARK_APICAL_JUNCTION	10/87	127/2831	0.0243692	10	Myl9
HALLMARK_APICAL_JUNCTION	HALLMARK_APICAL_JUNCTION	10/87	127/2831	0.0243692	10	Cdsn
HALLMARK_APICAL_JUNCTION	HALLMARK_APICAL_JUNCTION	10/87	127/2831	0.0243692	10	Tgfbi
HALLMARK_COMPLEMENT	HALLMARK_COMPLEMENT	8/87	99/2831	0.0433455	8	C1qa
HALLMARK_COMPLEMENT	HALLMARK_COMPLEMENT	8/87	99/2831	0.0433455	8	Dgkg
HALLMARK_COMPLEMENT	HALLMARK_COMPLEMENT	8/87	99/2831	0.0433455	8	Car2
HALLMARK_COMPLEMENT	HALLMARK_COMPLEMENT	8/87	99/2831	0.0433455	8	Ctsc
HALLMARK_COMPLEMENT	HALLMARK_COMPLEMENT	8/87	99/2831	0.0433455	8	Ctss
HALLMARK_COMPLEMENT	HALLMARK_COMPLEMENT	8/87	99/2831	0.0433455	8	Cfb
HALLMARK_COMPLEMENT	HALLMARK_COMPLEMENT	8/87	99/2831	0.0433455	8	Fn1
HALLMARK_COMPLEMENT	HALLMARK_COMPLEMENT	8/87	99/2831	0.0433455	8	Timp1
HALLMARK_TNFA_SIGNALING_VIA_NFKB	HALLMARK_TNFA_SIGNALING_VIA_NFKB	9/87	121/2831	0.0433455	9	Jag1
HALLMARK_TNFA_SIGNALING_VIA_NFKB	HALLMARK_TNFA_SIGNALING_VIA_NFKB	9/87	121/2831	0.0433455	9	Nfkbie
HALLMARK_TNFA_SIGNALING_VIA_NFKB	HALLMARK_TNFA_SIGNALING_VIA_NFKB	9/87	121/2831	0.0433455	9	Icam1
HALLMARK_TNFA_SIGNALING_VIA_NFKB	HALLMARK_TNFA_SIGNALING_VIA_NFKB	9/87	121/2831	0.0433455	9	B4galt5
HALLMARK_TNFA_SIGNALING_VIA_NFKB	HALLMARK_TNFA_SIGNALING_VIA_NFKB	9/87	121/2831	0.0433455	9	Litaf
HALLMARK_TNFA_SIGNALING_VIA_NFKB	HALLMARK_TNFA_SIGNALING_VIA_NFKB	9/87	121/2831	0.0433455	9	Nampt
HALLMARK_TNFA_SIGNALING_VIA_NFKB	HALLMARK_TNFA_SIGNALING_VIA_NFKB	9/87	121/2831	0.0433455	9	Ccl2
HALLMARK_TNFA_SIGNALING_VIA_NFKB	HALLMARK_TNFA_SIGNALING_VIA_NFKB	9/87	121/2831	0.0433455	9	Tnc
HALLMARK_TNFA_SIGNALING_VIA_NFKB	HALLMARK_TNFA_SIGNALING_VIA_NFKB	9/87	121/2831	0.0433455	9	Bcl3
HALLMARK_ESTROGEN_RESPONSE_LATE	HALLMARK_ESTROGEN_RESPONSE_LATE	9/87	124/2831	0.0459018	9	Lamc2
HALLMARK_ESTROGEN_RESPONSE_LATE	HALLMARK_ESTROGEN_RESPONSE_LATE	9/87	124/2831	0.0459018	9	Car2
HALLMARK_ESTROGEN_RESPONSE_LATE	HALLMARK_ESTROGEN_RESPONSE_LATE	9/87	124/2831	0.0459018	9	Cxcl14
HALLMARK_ESTROGEN_RESPONSE_LATE	HALLMARK_ESTROGEN_RESPONSE_LATE	9/87	124/2831	0.0459018	9	Sox3
HALLMARK_ESTROGEN_RESPONSE_LATE	HALLMARK_ESTROGEN_RESPONSE_LATE	9/87	124/2831	0.0459018	9	Chst8
HALLMARK_ESTROGEN_RESPONSE_LATE	HALLMARK_ESTROGEN_RESPONSE_LATE	9/87	124/2831	0.0459018	9	Serpina3n
HALLMARK_ESTROGEN_RESPONSE_LATE	HALLMARK_ESTROGEN_RESPONSE_LATE	9/87	124/2831	0.0459018	9	Serpina3m
HALLMARK_ESTROGEN_RESPONSE_LATE	HALLMARK_ESTROGEN_RESPONSE_LATE	9/87	124/2831	0.0459018	9	Gal
HALLMARK_ESTROGEN_RESPONSE_LATE	HALLMARK_ESTROGEN_RESPONSE_LATE	9/87	124/2831	0.0459018	9	Gjb3
HALLMARK_IL2_STAT5_SIGNALING	HALLMARK_IL2_STAT5_SIGNALING	8/87	106/2831	0.0494829	8	Prkch
HALLMARK_IL2_STAT5_SIGNALING	HALLMARK_IL2_STAT5_SIGNALING	8/87	106/2831	0.0494829	8	Il3ra
HALLMARK_IL2_STAT5_SIGNALING	HALLMARK_IL2_STAT5_SIGNALING	8/87	106/2831	0.0494829	8	Igf2r
HALLMARK_IL2_STAT5_SIGNALING	HALLMARK_IL2_STAT5_SIGNALING	8/87	106/2831	0.0494829	8	Car2
HALLMARK_IL2_STAT5_SIGNALING	HALLMARK_IL2_STAT5_SIGNALING	8/87	106/2831	0.0494829	8	Tgm2
HALLMARK_IL2_STAT5_SIGNALING	HALLMARK_IL2_STAT5_SIGNALING	8/87	106/2831	0.0494829	8	Nt5e
HALLMARK_IL2_STAT5_SIGNALING	HALLMARK_IL2_STAT5_SIGNALING	8/87	106/2831	0.0494829	8	Ecm1
HALLMARK_IL2_STAT5_SIGNALING	HALLMARK_IL2_STAT5_SIGNALING	8/87	106/2831	0.0494829	8	Spp1
